# Supplementary material for: Evolution and lineage dynamics of a transmissible cancer in Tasmanian devils
Source: PLoS Biol. 2020 Nov 24;18(11):e3000926. doi: 10.1371/journal.pbio.3000926 (PMC7685465; doi:10.1371/journal.pbio.3000926)
Supplement: S2 Table — (A) MIP genotype expressed as VAF. The number of reads supporting the variant and the number of reads covering the variant site are shown for each MIP–tumour combination. MIP probe sequences are shown, “N” within the MIP probe sequence denotes the 5-bp UMI. (B) Tumour genotypes across the MIP panel. N, genotypes that could not be determined. MIP probe sequences are shown, “N” within the MIP probe sequence denotes the 5-bp UMI. (C) Contaminating read threshold, determined empirically for each tumour, used in genotype calling (see Methods). (D) Mitochondrial (mtDNA) genotypes. Numerals “1” and “0” represent variant presence and absence, respectively. (E) mtDNA haplotype nomenclature. DFT1 mtDNAs are arranged into 36 haplotype groups, based on the presence of haplogroup-defining variants. Haplotypes falling within defined groups acquiring additional variants are named hierarchically with letters and numbers, as shown. Haplogroups DFT1_18 and DFT1_30, as well as haplogroups DFT1_22 and DFT1_29, are each defined by the same variant (10620T>A and 16143G>A, respectively). The single DFT2 haplotype is also listed. DFT1_0 and DFT2_0 are identical to the reference genome. Small insertions and deletions (indels) are not included. (XLSX) [file pbio.3000926.s014.xlsx]

## Sheet: Table_S2A
mip_name	mip_sequence	REF	ALT	1000T1.1	1000T1a	1000T3	1001T1	1002T1	1003T1	1004T1	1004T2	1006T1	1007T1	100T1	1010T1	1011T1	1011T2	1013T1	1014T1	1017T3	1017T4	1018T1	1019T1	101T1	101T2	1020T1	1021T1	1022T1	1022T2	1023T1	1023T2	1024T1	1025T2	1026T1	1027T1	1027T2	1027T3	1028T1	1030T1	1030T3	1031T2	1032T1	1032T2	1033T1	1034T1	1036T1	1037T1	1038T1	1038T2
Chr1_supercontig_000000007:1689101_(Clade_B_DFT1_2-Fentonbury)_0003	GAATCTTGGTCCTTAAGATTCCAGAGTTCTTCAGCTTCCCGATCCGCTCTTCCGATCTNNNNNATTTGGTCCTTGAAGG	C	T	'0/701	'0/504	'0/1303	'6/112	'0/345	'13/183	'0/157	'0/298	'0/269	'4/188	'0/337	'0/367	'0/115	'0/69	'1/60	'0/285	'0/213	'12/192	'0/260	'10/136	'12/131	'0/135	'0/209	'0/219	'6/184	'5/210	'0/259	'0/286	'0/239	'0/278	'0/188	'0/149	'2/13	'0/186	'0/307	'0/145	'0/157	'10/224	'7/210	'3/107	'2/120	'6/163	'0/121	'0/201	'8/149	'0/243
Chr1_supercontig_000000007:9738_(Clade_B_DFT1_13_Kempton_exclusive)_0002	ATTCACAGAAATGAAACCAGACTGGTCAGCTTCAGCTTCCCGATCCGCTCTTCCGATCTNNNNNTTCCTTTTTGAAGGTG	T	C	'0/465	'0/292	'1/809	'0/120	'0/266	'0/260	'0/121	'0/226	'0/216	'0/143	'1/267	'0/326	'0/76	'0/45	'0/61	'0/198	'0/380	'0/467	'1/480	'0/305	'0/153	'0/146	'0/389	'0/465	'0/553	'0/415	'0/427	'0/413	'0/345	'0/443	'0/355	'0/363	'0/33	'0/326	'0/570	'0/195	'0/360	'0/556	'0/496	'0/364	'0/239	'0/291	'0/287	'0/473	'0/645	'0/533
Chr1_supercontig_000000022:257618_(Clade_A1_DFT1_3_Forestier_exclusive)_0005	GCCTGGAGGAAATTCTCATTCACGTATGCTTCAGCTTCCCGATCCGCTCTTCCGATCTNNNNNCAAAAGTAAAAAAGGG	T	C	'1/2396	'0/1191	'1/2751	'0/472	'0/1012	'0/827	'0/494	'0/852	'0/783	'0/423	'594/1516	'2/1027	'0/263	'0/153	'0/281	'0/708	'0/1793	'2/1669	'3/2172	'0/1367	'0/531	'1/534	'0/1833	'0/1854	'2/1992	'0/1842	'0/1906	'4/1471	'2/1615	'0/2092	'0/1422	'1/1762	'0/698	'0/1389	'1/2430	'0/770	'0/1570	'1/2309	'1/2337	'0/1728	'1/1232	'0/1210	'1/1432	'0/1615	'1/2414	'0/1948
Chr1_supercontig_000000022:475396_(Clade_A1_Channel-Forestier)_0006	CCTGGGGCAAATGGGAAGGCAGGCTTCAGCTTCCCGATCCGCTCTTCCGATCTNNNNNAGGAATAAGGGCCTGAC	A	G	'0/296	'0/172	'0/546	'0/85	'0/166	'0/143	'0/84	'0/171	'0/159	'0/71	'14/147	'0/189	'0/39	'0/18	'0/48	'0/129	'0/160	'0/207	'0/159	'0/127	'0/134	'0/68	'0/170	'0/183	'0/178	'0/182	'0/173	'0/182	'0/213	'0/190	'0/128	'0/188	'0/30	'0/108	'0/246	'0/98	'0/155	'0/213	'0/216	'0/142	'0/140	'0/189	'0/125	'0/172	'0/203	'0/209
Chr1_supercontig_000000025:112037_(Clade_C)_0007	GTTAGTTAGCCCTATATATCTTTGTCTTCAGCTTCCCGATCCGCTCTTCCGATCTNNNNNGGGTGGGATTGGGGCT	T	C	'1/1171	'0/622	'1/2303	'0/359	'0/794	'0/697	'3/336	'2/619	'0/681	'0/318	'0/631	'0/731	'0/233	'0/139	'0/196	'0/549	'198/785	'47/1011	'0/1203	'0/802	'0/493	'0/358	'319/1070	'0/1019	'0/1244	'0/1026	'0/1028	'0/1244	'0/1069	'2/1042	'172/764	'0/784	'0/114	'0/684	'0/1307	'115/593	'0/744	'0/1039	'0/889	'0/792	'2/591	'0/767	'0/786	'0/1055	'0/1383	'0/952
Chr1_supercontig_000000028:790456_(Clade_B_DFT1_2_WPP_exclusive)_0009	GCCTTTCAACAATTTATGGGCTTTCCCTTCAGCTTCCCGATCCGCTCTTCCGATCTNNNNNTTACCCTTCTCCCCTC	C	A	'0/410	'0/394	'0/974	'5/60	'0/236	'30/167	'0/89	'0/193	'0/274	'12/141	'0/185	'0/256	'0/113	'0/104	'5/34	'0/208	'0/105	'7/99	'0/146	'1/68	'0/172	'0/93	'0/140	'0/113	'18/109	'7/140	'0/138	'0/152	'0/102	'0/152	'0/120	'0/80	'1/6	'0/80	'0/155	'0/77	'0/94	'6/119	'4/92	'4/49	'8/65	'5/84	'0/85	'0/125	'10/129	'0/140
Chr1_supercontig_000000029:225065_(Clade_A1)_0010	GCCCATGATGGATAATGATGGAATGTCTTCAGCTTCCCGATCCGCTCTTCCGATCTNNNNNCTTCTGGATTTCTGGG	C	A	'0/10693	'0/7871	'1/13049	'0/1395	'0/3861	'1/3173	'0/2035	'0/3477	'1/3354	'0/2315	'1850/5350	'1/4463	'2/1151	'0/1246	'0/1142	'0/3648	'0/2457	'0/2447	'0/3029	'0/1920	'0/1911	'0/1907	'0/2835	'0/2697	'1/2773	'0/2776	'0/2979	'0/2913	'0/2852	'0/2734	'0/1813	'0/2211	'0/460	'0/1872	'0/3350	'0/1757	'0/1984	'0/3562	'0/2574	'0/2061	'0/1464	'0/2066	'0/1424	'0/2096	'1/2394	'0/2029
Chr1_supercontig_000000031:269136_(Clade_B_DFT1_2-Fentonbury)_0011	ACCACCATTACCTTGTGTTGATAAACCCACTTCAGCTTCCCGATCCGCTCTTCCGATCTNNNNNAAGTGGTAATTGTTGC	C	A	'1/800	'0/529	'0/1222	'89/236	'0/442	'121/420	'0/211	'0/371	'0/338	'32/135	'0/393	'0/469	'0/93	'0/93	'32/119	'0/290	'0/620	'198/829	'0/877	'106/645	'78/235	'0/254	'0/762	'44/693	'255/931	'86/718	'0/709	'0/626	'0/769	'0/855	'0/650	'2/754	'40/130	'0/566	'0/1026	'0/334	'0/681	'186/952	'255/999	'218/678	'94/520	'42/546	'0/753	'0/830	'300/1235	'0/1035
Chr1_supercontig_000000031:295401_(Clade_A2_DFT1_10_exclusive)_0012	CCTGGTACTCTTGGGATAGGGGCTTCTTCAGCTTCCCGATCCGCTCTTCCGATCTNNNNNATGTTGACCTACCCTGGTAG	G	A	'0/494	'0/211	'0/684	'0/142	'0/238	'0/202	'0/210	'0/322	'0/224	'0/128	'0/317	'0/313	'0/96	'0/59	'0/106	'0/231	'0/333	'1/382	'0/346	'0/257	'0/173	'0/182	'0/327	'0/332	'0/363	'0/343	'0/296	'0/292	'0/353	'0/391	'0/262	'0/266	'0/89	'0/253	'0/396	'0/165	'0/264	'0/323	'0/362	'0/287	'0/190	'0/197	'0/183	'0/188	'0/324	'0/330
Chr1_supercontig_000000040:852662_(Clade_B_DFT1_2_Bronte-DFT1_2_WPP)_0013	GGATTACCCATAGAATCCTGGTGGGAGCTTCAGCTTCCCGATCCGCTCTTCCGATCTNNNNNGGGTAGTAATCAGTGGC	G	A	'1/2127	'1/1308	'0/2770	'164/369	'0/771	'231/665	'0/357	'0/489	'0/533	'56/250	'0/1167	'0/749	'0/177	'0/144	'73/216	'0/550	'1/998	'271/1042	'0/1202	'148/678	'0/444	'0/406	'0/1046	'87/1121	'340/984	'148/1045	'1/1165	'1/991	'0/1042	'1/1140	'0/786	'0/933	'115/294	'1/796	'0/1238	'0/623	'0/787	'225/1219	'261/1125	'274/677	'146/712	'93/699	'0/694	'0/876	'278/1157	'1/941
Chr1_supercontig_000000041:64241_(Clade_B_DFT1_2_Bronte-DFT1_2_WPP)_0014	CCATTCTCATGTAGCACAAATCCCTTCAGCTTCCCGATCCGCTCTTCCGATCTNNNNNGGGAGTGAGGAGGGGAA	A	G	'0/243	'0/127	'0/445	'17/40	'0/122	'42/112	'0/72	'0/100	'0/103	'8/60	'0/77	'0/109	'0/43	'0/40	'4/22	'0/83	'0/81	'23/107	'0/143	'14/68	'0/69	'0/37	'0/93	'6/90	'36/151	'18/119	'0/103	'0/165	'0/113	'0/106	'0/88	'0/81	'6/12	'0/83	'0/128	'0/79	'0/81	'19/133	'35/162	'38/95	'21/87	'8/119	'0/91	'1/114	'33/156	'0/129
Chr1_supercontig_000000042:522990_(Clade_A2_DFT1_0_WPP-DFT1_1)_0015	CCTTTGCCCACTTCTAGGAGGAGTGCTTCAGCTTCCCGATCCGCTCTTCCGATCTNNNNNGGGAAACAAAGATCCTGAG	G	A	'0/2297	'0/1212	'0/4104	'0/777	'596/1421	'0/1269	'276/828	'98/1175	'308/1167	'0/572	'0/1527	'436/1527	'156/404	'63/338	'0/408	'48/1183	'0/1545	'1/1726	'436/1815	'0/1288	'0/706	'0/669	'0/1643	'0/1711	'1/1773	'1/1780	'321/1676	'100/1606	'425/1865	'312/1812	'0/1367	'557/1591	'0/481	'345/1296	'821/1929	'0/1089	'507/1374	'1/1882	'0/2194	'1/1335	'0/1384	'0/1494	'509/1349	'222/1516	'1/2007	'513/1826
Chr1_supercontig_000000047:31894_(Clade_A2_Tarraleah_exclusive)_0017	GCTCCTGGGGACAAGGCCTTGCACACTGCTTCAGCTTCCCGATCCGCTCTTCCGATCTNNNNNTAAGTGGGGGAGGAGGG	C	T	'1/1657	'0/884	'0/2275	'0/416	'0/893	'0/745	'0/467	'0/704	'0/566	'0/360	'0/1016	'0/791	'0/217	'0/180	'0/250	'2/612	'0/1269	'0/1191	'0/1375	'0/896	'0/480	'1/541	'0/1307	'0/1229	'0/1122	'0/1271	'0/1411	'0/1297	'0/1182	'0/1540	'0/969	'1/1171	'1/408	'1/844	'0/1630	'0/683	'0/856	'0/1697	'0/1298	'0/1100	'0/819	'0/809	'0/736	'1/1012	'0/1266	'0/1094
Chr1_supercontig_000000048:230216_(Clade_A1_DFT1_3_Channel_exclusive)_0018	CAACAATGGTCTTTTACCTACCACTACTTCAGCTTCCCGATCCGCTCTTCCGATCTNNNNNGAGCCTTAGAGTTGAGTCA	C	A	'1/4024	'0/2752	'1/6433	'1/853	'0/2043	'0/1657	'0/1013	'0/1618	'0/1570	'0/990	'0/2142	'1/1999	'0/681	'0/545	'0/472	'0/1486	'4/1402	'0/1407	'0/1525	'6/953	'1/1212	'0/885	'0/1406	'0/1478	'0/1557	'0/1397	'0/1520	'4/1627	'0/1299	'0/1439	'0/1236	'0/1097	'0/270	'1/935	'1/1748	'0/895	'0/1030	'1/1726	'0/1501	'1/1045	'0/773	'0/1026	'0/1006	'0/1252	'1/1491	'1/1343
Chr1_supercontig_000000049:1449473_(Clade_A1)_0021	GTGGGCAGAGATGGTGCTCAAGTTCAGCTTCAGCTTCCCGATCCGCTCTTCCGATCTNNNNNTATTAATAGAAGAAAGGC	C	T	'4/3114	'0/2232	'0/4926	'0/828	'0/1505	'0/1227	'0/832	'0/1078	'1/1155	'0/587	'555/1660	'1/1616	'0/438	'0/308	'0/325	'2/1094	'0/1468	'0/1664	'0/1855	'0/1098	'0/805	'0/837	'0/1395	'0/1490	'1/1556	'0/1490	'0/1670	'1/1463	'0/1870	'0/1790	'0/1173	'0/1495	'0/442	'0/1171	'0/1797	'0/905	'1/1302	'0/1887	'0/1854	'0/1093	'0/1133	'0/1140	'0/1030	'0/1536	'0/1848	'0/1454
Chr1_supercontig_000000049:389424_(Clade_A2_DFT1_0_WPP_exclusive)_0020	GTTGAGAGAACCTTTCCTACACATGCTTCAGCTTCCCGATCCGCTCTTCCGATCTNNNNNGCAGAAAACACACATATGTC	A	G	'0/10500	'0/5407	'0/12920	'1/2010	'0/4193	'0/3552	'0/2073	'1/3008	'959/3291	'0/1638	'2/4995	'0/4203	'0/1096	'0/1040	'0/1142	'0/2997	'0/3803	'0/4308	'1083/4250	'0/3271	'0/2674	'0/1852	'0/3799	'1/4093	'0/4187	'0/4064	'0/4220	'1/4572	'0/3678	'0/4386	'0/2980	'1320/3639	'0/1299	'849/2758	'0/5372	'0/2671	'1/3086	'0/4556	'0/4371	'1/3069	'0/3010	'0/3210	'0/3011	'1/3984	'2/4600	'0/3953
Chr1_supercontig_000000050:602707_(Clade_B_DFT1_2-Fentonbury)_0022	GAAACTAGTGAGGAAAGAATGGGAGGGGCTTCAGCTTCCCGATCCGCTCTTCCGATCTNNNNNGAAGACTAGAAGATAGT	G	A	'0/61	'0/27	'0/101	'20/39	'0/53	'19/48	'0/33	'0/35	'0/35	'3/10	'0/29	'0/64	'0/12	'0/5	'2/7	'0/26	'0/37	'16/71	'0/70	'5/40	'11/24	'0/20	'0/55	'2/63	'17/64	'5/55	'0/63	'0/70	'0/62	'1/72	'0/38	'0/53	'3/10	'0/43	'0/80	'0/27	'0/63	'16/83	'14/71	'17/57	'10/50	'5/41	'0/57	'0/55	'24/100	'0/74
Chr1_supercontig_000000051:3358589_(Clade_B_New_Norfolk_exclusive)_0023	TTCTTCACATAGTAATCATCCAAAACACTTCAGCTTCCCGATCCGCTCTTCCGATCTNNNNNGTTGATCAACTTCCCTTT	T	C	'2/204	'0/106	'0/399	'0/103	'0/183	'0/174	'0/63	'0/231	'0/163	'0/60	'0/118	'0/221	'0/58	'0/46	'0/34	'0/132	'0/260	'0/348	'0/385	'0/235	'0/75	'0/96	'0/315	'0/366	'0/525	'0/396	'0/317	'0/303	'0/353	'0/365	'0/299	'0/292	'0/36	'0/239	'1/488	'0/160	'0/271	'0/494	'0/430	'0/328	'0/208	'0/261	'0/327	'0/401	'0/565	'0/458
Chr1_supercontig_000000052:1934065_(Clade_A1_Channel-Forestier)_0024	GAGGGAGTGACTAGAAAATCATTGAGAGCTTCAGCTTCCCGATCCGCTCTTCCGATCTNNNNNAGTGAAGATATCAAGGG	T	C	'0/246	'0/103	'0/326	'0/63	'0/139	'0/135	'0/80	'0/123	'0/123	'0/51	'9/105	'0/155	'0/55	'0/20	'0/35	'0/108	'0/135	'0/200	'0/207	'0/138	'0/82	'0/67	'0/202	'0/173	'0/212	'0/176	'0/186	'0/195	'0/164	'0/205	'0/157	'0/162	'0/36	'0/103	'0/247	'0/108	'0/163	'0/239	'0/190	'0/172	'0/123	'0/135	'0/177	'0/169	'0/283	'0/209
Chr1_supercontig_000000053:1293930_(Clade_B_DFT1_7-DFT1_4-DFT1_2-Fentonbury)_0025	CAGAAGACATGAAATAGATCGGAGGCAGCTTCAGCTTCCCGATCCGCTCTTCCGATCTNNNNNGGACATGAATGTTGTGG	T	C	'1/293	'0/187	'0/523	'7/56	'0/186	'5/78	'0/84	'0/131	'0/129	'3/61	'0/180	'0/167	'0/63	'0/29	'2/43	'0/161	'0/110	'4/83	'0/176	'7/79	'5/61	'0/72	'0/123	'0/140	'5/104	'1/138	'0/168	'0/168	'0/151	'0/167	'0/125	'0/104	'4/24	'0/144	'0/211	'0/86	'0/120	'3/172	'6/124	'9/98	'6/80	'5/145	'0/89	'0/123	'2/130	'0/168
Chr1_supercontig_000000053:3808763_(Clade_B_DFT1_7-DFT1_4-DFT1_2-Fentonbury)_0026	GAAACTGGCATATGACACAAAGAGCTTCAGCTTCCCGATCCGCTCTTCCGATCTNNNNNAGAAAGAAAAGGAAGGCAGG	A	G	'1/503	'0/296	'2/886	'85/176	'0/345	'126/284	'0/173	'1/325	'0/224	'22/120	'0/353	'0/389	'0/80	'0/50	'37/97	'0/256	'1/440	'112/410	'0/637	'65/348	'78/184	'1/158	'0/474	'34/507	'149/489	'57/477	'0/510	'0/439	'0/513	'0/502	'0/379	'1/396	'32/90	'0/343	'1/562	'0/265	'0/353	'131/718	'172/631	'163/456	'59/307	'63/404	'0/322	'0/442	'213/764	'0/520
Chr1_supercontig_000000054:1922071_(Clade_A2_DFT1_0_WPP-DFT1_1)_0027	GTTGTATATAGGATTTGCCACCAGGCCTTCAGCTTCCCGATCCGCTCTTCCGATCTNNNNNCCTTTCCTCACTCTCCCT	C	A	'0/1651	'0/656	'3/2817	'0/668	'422/1072	'0/1060	'187/674	'59/1019	'224/965	'0/452	'0/995	'277/1103	'124/308	'33/245	'0/295	'25/985	'0/1404	'0/1886	'388/1894	'0/1229	'0/664	'0/570	'0/1836	'0/1637	'0/1981	'0/1836	'259/1602	'88/1793	'299/1614	'294/1853	'0/1425	'481/1539	'0/361	'266/1136	'733/2100	'0/1061	'467/1314	'0/2189	'0/2100	'0/1621	'0/1306	'2/1492	'540/1589	'303/2019	'2/2636	'447/1923
Chr1_supercontig_000000054:3364885_(Clade_A1_Channel-Forestier-LB)_0028	CCACTGTCAGTCCAATGAAAAAACTAAGGCTTCAGCTTCCCGATCCGCTCTTCCGATCTNNNNNCTTTTTTGATAGGCAG	T	C	'0/411	'0/154	'0/696	'0/160	'0/263	'0/299	'0/163	'0/272	'0/261	'0/105	'93/244	'0/358	'0/61	'0/49	'0/94	'0/250	'0/392	'0/538	'1/654	'0/395	'0/136	'0/156	'3/544	'0/574	'1/699	'0/523	'0/532	'2/525	'0/519	'0/571	'0/498	'0/408	'0/60	'0/443	'1/717	'0/244	'0/428	'2/806	'0/759	'0/479	'0/378	'0/409	'0/524	'0/576	'0/958	'0/719
Chr1_supercontig_000000054:4485273_(Clade_B_DFT1_2_Bronte-DFT1_2_WPP)_0029	GCTCTGGCCATCAGGGAAGATGGTATCTTCAGCTTCCCGATCCGCTCTTCCGATCTNNNNNTGGGTTCTAATTCTGCT	T	A	'0/176	'0/136	'0/421	'17/45	'0/106	'46/112	'0/62	'0/143	'0/108	'10/40	'0/116	'0/190	'0/55	'0/50	'19/51	'0/154	'0/108	'25/105	'0/148	'24/116	'0/74	'0/44	'0/111	'10/149	'43/137	'15/109	'0/135	'0/111	'0/110	'0/135	'0/90	'0/63	'4/10	'0/75	'0/134	'0/72	'0/92	'24/140	'27/92	'20/65	'11/63	'20/94	'0/68	'0/113	'27/100	'0/129
Chr1_supercontig_000000063:535525_(Clade_A2_DFT1_6-StonyHead)_0031	ATCAGCAATTTTGTCTTAGGCTGGGCCTGCTTCAGCTTCCCGATCCGCTCTTCCGATCTNNNNNAAAAGCATATGAAAGT	G	T	'0/1670	'0/1345	'0/2651	'0/377	'0/600	'0/489	'0/303	'0/583	'0/529	'0/271	'0/851	'0/658	'0/251	'0/162	'0/152	'0/500	'0/656	'0/623	'0/753	'0/456	'0/360	'0/374	'0/540	'0/625	'0/611	'0/604	'0/660	'0/546	'0/716	'0/892	'0/510	'0/647	'0/246	'0/581	'0/907	'0/328	'0/530	'0/872	'0/862	'0/574	'0/506	'0/479	'0/393	'0/581	'0/719	'0/613
Chr1_supercontig_000000063:723703_(Clade_A1_Channel-Forestier)_0032	CAAAATGGGCAAGTCCACTCTTTTCATAGCTTCAGCTTCCCGATCCGCTCTTCCGATCTNNNNNATAGAATGTCTCCTCT	G	T	'0/231	'0/131	'0/346	'0/38	'0/141	'0/77	'0/49	'0/89	'0/105	'0/45	'46/154	'0/147	'0/48	'0/22	'0/27	'0/64	'0/154	'0/148	'0/190	'0/162	'0/74	'0/47	'0/168	'0/165	'0/171	'0/150	'0/214	'0/177	'0/201	'0/177	'0/124	'0/124	'0/38	'0/127	'0/186	'0/97	'0/135	'0/195	'0/193	'0/136	'0/98	'0/145	'0/113	'0/148	'0/214	'2/163
Chr1_supercontig_000000065:3789677_(Clade_A2_small_groups)_0033	ATGCCATAACTATGGATTCCCTCAGGCTTCAGCTTCCCGATCCGCTCTTCCGATCTNNNNNGACGAGTAATTAATGCCTC	C	G	'0/90	'0/31	'0/202	'0/44	'0/51	'0/69	'0/26	'0/55	'0/53	'0/20	'0/37	'0/64	'0/25	'0/12	'0/16	'0/43	'0/43	'0/95	'0/89	'0/60	'0/36	'0/22	'0/83	'0/67	'0/86	'0/70	'0/46	'0/60	'0/68	'0/65	'0/56	'0/66	'0/9	'0/44	'0/103	'0/35	'0/52	'0/98	'0/94	'0/71	'0/65	'0/43	'0/91	'0/100	'0/163	'0/116
Chr1_supercontig_000000073:619175_(Clade_A2_small_groups)_0035	GTCTATTTTAATTGAGGGGAATGGAGAGCTTCAGCTTCCCGATCCGCTCTTCCGATCTNNNNNTACAAAACCAGAATGCA	A	G	'115/269	'19/78	'150/617	'0/134	'114/214	'0/240	'43/102	'10/166	'56/216	'0/89	'0/130	'72/212	'28/57	'4/23	'0/42	'10/144	'0/311	'0/550	'134/512	'0/356	'0/117	'0/96	'0/459	'0/383	'1/604	'0/477	'78/383	'24/542	'111/489	'73/368	'0/300	'136/387	'0/24	'83/298	'281/619	'0/240	'149/347	'0/455	'0/437	'0/263	'0/253	'0/295	'135/398	'117/570	'0/707	'160/574
Chr1_supercontig_000000090:3445400_(Clade_A2_small_groups)_0036	TCAAAACACTACCACTGAAATGCCCCTTCAGCTTCCCGATCCGCTCTTCCGATCTNNNNNGAATGGTAAGGAAACACATC	T	C	'7/119	'0/99	'0/275	'0/46	'0/105	'0/77	'0/63	'0/102	'0/71	'0/38	'0/72	'0/122	'0/14	'0/29	'0/26	'0/89	'0/114	'0/163	'0/116	'0/98	'0/70	'0/54	'0/122	'0/116	'0/158	'0/108	'0/162	'0/120	'0/147	'0/141	'0/103	'0/140	'0/23	'0/86	'0/152	'0/98	'0/97	'0/223	'0/169	'0/126	'0/120	'0/86	'0/116	'0/173	'0/204	'0/171
Chr1_supercontig_000000091:334229_(All_groups_excluding_377T1)_0037	CTGGATTTTCCTATGGATTTTCCTCCTTCAGCTTCCCGATCCGCTCTTCCGATCTNNNNNGAACTCTAAAGAGTAGAAAC	T	G	'1249/2629	'421/1283	'763/4247	'457/930	'946/1670	'721/1515	'326/761	'75/1034	'384/1159	'139/579	'634/1362	'544/1392	'204/403	'61/286	'169/391	'90/955	'392/1522	'527/1779	'474/1762	'238/1268	'356/836	'400/864	'500/1589	'116/1458	'600/1908	'225/1627	'346/1531	'135/1912	'353/1499	'388/1597	'377/1255	'580/1492	'121/260	'372/1092	'1040/2221	'270/1097	'555/1320	'330/1713	'496/1672	'496/1253	'215/1087	'211/1261	'513/1400	'377/1764	'504/2026	'609/1839
Chr1_supercontig_000000095:2210538_(Clade_B_DFT1_4-DFT1-2-Fentobury)_0038	CACTGTTAATGGAGTTGTGAACTAGTCTCCTTCAGCTTCCCGATCCGCTCTTCCGATCTNNNNNTGTGGGTGAGAAGAAT	T	C	'0/188	'0/88	'0/418	'105/125	'1/156	'286/322	'0/83	'0/195	'0/166	'62/133	'0/123	'0/183	'0/40	'0/42	'54/63	'0/204	'0/337	'368/691	'0/459	'218/510	'126/158	'0/83	'0/392	'67/499	'540/832	'151/624	'0/382	'0/469	'0/391	'3/416	'0/336	'0/318	'60/76	'0/264	'1/435	'0/178	'0/316	'262/701	'401/774	'395/515	'137/341	'112/398	'0/350	'0/440	'465/917	'0/513
Chr1_supercontig_000000095:4118486_(Clade_B_New_Norfolk-DFT1_7-DFT1_4-DFT1_2-Fentonbury)_0039	GGATCTTAAATTCTAGCTGGGACTTCAGCTTCCCGATCCGCTCTTCCGATCTNNNNNGGGTAAACAAAGGGTGAGG	C	G	'0/618	'0/473	'0/1425	'9/78	'0/301	'30/93	'0/141	'0/271	'0/260	'1/162	'0/290	'0/283	'0/78	'0/135	'14/45	'0/345	'0/272	'20/193	'0/296	'6/214	'19/97	'0/109	'0/243	'8/303	'12/202	'5/219	'0/297	'0/492	'0/297	'0/268	'0/242	'0/217	'12/29	'0/179	'0/264	'0/225	'0/154	'16/230	'16/171	'14/89	'7/129	'20/241	'0/137	'0/314	'6/238	'0/253
Chr1_supercontig_000000101:428406_(Clade_B_DFT1_2_Bronte-DFT1_2_WPP)_0041	GAACCTTAAAATGCACTTATCTCTTCCTCCTTCAGCTTCCCGATCCGCTCTTCCGATCTNNNNNGTCTGCATGTGAGTGT	T	C	'0/217	'0/103	'0/278	'2/30	'0/133	'1/59	'0/73	'0/138	'0/70	'0/28	'0/107	'0/128	'0/45	'0/12	'6/40	'0/102	'0/188	'10/177	'0/241	'11/176	'0/54	'0/74	'0/257	'1/224	'9/216	'6/202	'0/203	'0/213	'0/260	'0/309	'0/202	'0/225	'0/29	'0/179	'0/351	'0/121	'0/242	'13/314	'20/275	'13/136	'2/147	'2/169	'0/214	'0/257	'3/232	'0/266
Chr1_supercontig_000000101:841715_(Clade_B_New_Norfolk-DFT1_7-DFT1_4-DFT1_2-Fentonbury)_0042	GCAAATACTTGATCTCCTTGTCAGACAGCTTCAGCTTCCCGATCCGCTCTTCCGATCTNNNNNAGACATTGACTCTGATT	T	C	'1/2473	'1/1843	'2/4232	'327/758	'1/1574	'454/1239	'0/802	'0/1091	'0/1051	'77/499	'0/1675	'0/1450	'0/337	'0/234	'119/380	'0/1131	'0/1791	'458/1771	'0/1881	'253/1218	'266/768	'0/750	'0/1743	'129/1811	'633/2119	'272/1722	'0/1757	'0/1699	'0/1935	'0/2053	'0/1355	'0/1579	'195/492	'0/1180	'1/2266	'1/939	'0/1305	'412/2085	'581/2202	'476/1282	'274/1254	'206/1373	'0/1185	'0/1552	'569/2310	'0/1778
Chr1_supercontig_000000104:1607119_(Clade_A1_DFT1_3_Channel_exclusive)_0043	GTAATGTAATGGACAAACTTTGGCACATTCTTCAGCTTCCCGATCCGCTCTTCCGATCTNNNNNTGGAAAGAGGCCGAAT	A	T	'0/296	'0/134	'0/718	'0/170	'0/213	'0/279	'0/110	'0/164	'0/216	'0/121	'0/134	'0/241	'0/80	'0/52	'0/55	'0/156	'0/375	'0/618	'0/504	'0/387	'0/92	'0/150	'0/433	'0/402	'1/582	'0/475	'0/320	'0/532	'0/465	'0/339	'0/311	'0/344	'0/22	'0/282	'0/610	'0/258	'0/368	'0/391	'0/487	'0/289	'0/269	'1/339	'0/409	'0/607	'0/746	'0/601
Chr1_supercontig_000000109:816941_(Clade_A1)_0044	GTCCAAGTTGAGTGGGTGAAATTGGGCTTCAGCTTCCCGATCCGCTCTTCCGATCTNNNNNGTCTTCACACTGGAATGGA	C	G	'0/926	'0/452	'0/1010	'0/162	'0/261	'0/306	'0/175	'0/239	'0/286	'0/156	'176/439	'0/334	'0/87	'0/83	'0/85	'0/268	'0/237	'1/214	'0/307	'0/214	'0/195	'0/168	'0/356	'0/268	'0/224	'0/301	'0/292	'0/321	'0/227	'0/266	'0/192	'0/200	'0/80	'0/234	'0/307	'0/171	'0/184	'0/369	'0/276	'0/237	'0/202	'0/219	'0/147	'0/281	'0/254	'0/237
Chr1_supercontig_000000116:2314164_(Clade_A2_DFT1_0_WPP-DFT1_1)_0045	GCATAGATTGGGATCCTGAAAGTTGTACACTTCAGCTTCCCGATCCGCTCTTCCGATCTNNNNNTGGTGAATGTGGTATT	G	A	'0/588	'0/183	'1/1432	'0/312	'139/446	'0/572	'58/231	'14/349	'88/454	'1/284	'0/294	'107/548	'49/132	'10/110	'0/104	'14/433	'0/527	'0/908	'129/757	'0/570	'0/335	'0/270	'0/692	'0/733	'0/989	'0/849	'93/609	'45/1071	'113/642	'96/586	'0/602	'98/376	'0/32	'100/482	'276/826	'0/380	'153/528	'0/689	'0/598	'0/509	'0/411	'0/538	'214/660	'126/816	'0/1126	'182/763
Chr1_supercontig_000000118:536206_(Clade_B_DFT1_7-DFT1_4-DFT1_2-Fentonbury)_0047	GCCTATGCTTGAATGTGCTATACTTGCACCTTCAGCTTCCCGATCCGCTCTTCCGATCTNNNNNTCTCACTGTCATGATT	G	C	'0/1498	'0/805	'1/1480	'99/216	'0/424	'211/415	'0/291	'0/469	'1/287	'24/134	'1/779	'0/619	'0/117	'0/67	'62/177	'0/350	'0/820	'200/674	'0/905	'154/657	'110/252	'0/223	'0/1000	'54/734	'305/937	'112/735	'0/926	'0/541	'1/895	'0/945	'0/680	'1/652	'123/219	'0/559	'0/1038	'0/399	'0/771	'313/1320	'344/1186	'276/917	'151/589	'103/692	'0/450	'0/704	'376/1197	'0/1060
Chr1_supercontig_000000124:464130_(DFT1_0_Buckland_exclusive)_0049	GTAAGGATTGATTTGCTAGGAATTCCATCTTCAGCTTCCCGATCCGCTCTTCCGATCTNNNNNTGAGCTATTTTCTTGG	A	C	'0/217	'0/120	'0/346	'0/61	'0/105	'0/89	'0/41	'0/92	'0/84	'0/35	'0/121	'0/99	'0/26	'0/15	'0/29	'0/78	'0/114	'0/125	'0/179	'0/119	'0/63	'22/51	'0/136	'0/144	'0/166	'0/147	'0/152	'0/110	'0/145	'0/172	'0/121	'0/166	'0/27	'0/109	'0/223	'0/92	'0/130	'0/172	'0/141	'0/129	'0/95	'0/83	'0/104	'0/156	'0/228	'0/137
Chr1_supercontig_000000128:1709763_(Clade_B_353T1_Richmond_exclusive)_0052	CAGTCACTATAATCAATGTCAAGTCAAGTCTTCAGCTTCCCGATCCGCTCTTCCGATCTNNNNNATTTTGTTCTTAATGG	A	T	'0/751	'0/240	'0/1166	'0/291	'0/484	'0/421	'0/175	'1/481	'0/372	'0/91	'0/318	'0/574	'0/153	'0/101	'0/131	'0/305	'0/539	'0/815	'0/962	'0/658	'0/288	'0/206	'0/683	'0/813	'0/1104	'0/883	'0/879	'0/857	'0/732	'0/670	'0/646	'0/709	'0/89	'0/666	'0/1015	'0/316	'0/496	'0/707	'0/681	'0/501	'0/430	'0/479	'0/743	'0/925	'0/1121	'0/977
Chr1_supercontig_000000128:2128410_(Clade_A2_small_groups)_0053	ACTCTTTGATTTAGCAGTGTCTCTACTGCTTCAGCTTCCCGATCCGCTCTTCCGATCTNNNNNATCTCACACTAATGCT	T	C	'0/86	'0/83	'0/191	'0/12	'0/44	'0/20	'0/19	'0/45	'0/16	'0/14	'0/39	'0/45	'0/13	'0/2	'0/14	'0/16	'0/65	'0/63	'0/62	'0/67	'0/16	'0/26	'0/74	'0/59	'0/89	'0/72	'0/62	'0/69	'0/71	'0/96	'0/51	'0/53	'0/12	'0/43	'0/88	'0/42	'0/58	'0/74	'0/84	'0/62	'0/45	'0/42	'0/35	'0/52	'0/91	'0/87
Chr1_supercontig_000000128:959615_(Clade_B_DFT1_7-DFT1_4-DFT1_2-Fentonbury)_0051	GTGAGCCAGCAGAAAAGGGGAGTGCTTCAGCTTCCCGATCCGCTCTTCCGATCTNNNNNAGGAACCTGAATTGTAGAAAG	T	C	'1/4032	'1/2997	'0/5704	'301/790	'0/1457	'474/1158	'0/703	'0/1040	'0/1144	'125/611	'0/2033	'0/1413	'0/398	'0/324	'106/313	'0/1130	'0/1249	'305/1206	'1/1359	'169/907	'332/931	'0/721	'0/1210	'83/1193	'381/1214	'170/1166	'0/1359	'1/1211	'0/1276	'0/1267	'0/1032	'1/1055	'111/325	'0/956	'0/1483	'0/732	'1/850	'293/1493	'296/1239	'306/899	'156/864	'130/876	'0/749	'0/963	'335/1377	'0/1040
Chr1_supercontig_000000129:4089812_(Clade_B_DFT1_7_exclusive)_0054	GCAGAATTTGCTAAGAGGAATAGTGCCCTTCAGCTTCCCGATCCGCTCTTCCGATCTNNNNNTGCCAGAGTAAGGTGT	T	C	'0/742	'0/292	'0/1800	'0/452	'1/634	'0/657	'0/366	'0/562	'0/680	'0/300	'0/398	'0/766	'0/227	'0/169	'0/154	'0/590	'0/606	'0/1091	'0/991	'0/668	'0/396	'1/336	'0/805	'0/809	'1/1321	'0/1056	'0/810	'0/1168	'0/1031	'0/697	'0/673	'0/663	'0/50	'1/613	'0/1114	'0/502	'0/642	'0/924	'0/920	'0/632	'0/527	'0/727	'0/848	'0/1084	'2/1498	'0/1127
Chr1_supercontig_000000130:237031_(All_groups_excluding_377T1)_0055	GACATGGATACTGGATTAAAAATTTGAACTTCAGCTTCCCGATCCGCTCTTCCGATCTNNNNNGGGTGAGAAGGATAATG	A	T	'324/667	'75/236	'211/896	'102/210	'214/414	'144/342	'73/162	'23/317	'88/306	'49/161	'124/293	'156/479	'53/114	'13/64	'49/110	'7/270	'177/567	'229/719	'269/891	'116/530	'91/222	'101/240	'237/724	'48/699	'348/1028	'125/740	'152/688	'47/672	'141/555	'165/721	'172/586	'204/567	'14/41	'183/517	'435/981	'90/323	'224/579	'200/888	'241/811	'205/592	'93/353	'87/514	'250/628	'106/704	'274/979	'251/800
Chr1_supercontig_000000134:859910_(Clade_A2)_0056	GGTTTTGGTGGGTTGATGTCTTCAGCTTCCCGATCCGCTCTTCCGATCTNNNNNAAACCACAAAAGATTGGCAAACA	G	A	'3539/9110	'1319/5076	'1317/9957	'3/1251	'1401/2934	'1/2046	'444/1176	'208/1705	'633/2048	'0/980	'1/3821	'853/2744	'386/780	'124/663	'1/831	'94/1877	'0/2020	'1/2390	'741/3067	'0/1781	'0/1592	'0/1322	'0/2300	'0/2269	'0/2311	'1/3117	'526/2608	'137/2371	'495/2178	'534/2573	'2/1697	'755/2202	'0/745	'554/1832	'1303/3070	'4/1375	'590/1551	'1/2455	'0/1988	'0/1588	'0/1707	'2/1517	'586/1458	'380/1897	'2/2265	'597/2076
Chr1_supercontig_000000165:946190_(Clade_B_DFT1_2_Bronte-DFT1_2_WPP)_0058	GACCTTAGGCTTGGTAGTATGGGACCCCTTCAGCTTCCCGATCCGCTCTTCCGATCTNNNNNCTGAGGATAGATTTGAAA	C	T	'0/281	'0/130	'0/328	'5/55	'0/170	'11/100	'0/96	'0/131	'0/106	'3/45	'0/160	'0/204	'0/39	'0/36	'6/38	'0/131	'0/192	'8/144	'0/239	'8/125	'0/83	'0/61	'0/209	'4/167	'18/198	'3/168	'0/170	'0/187	'0/214	'0/215	'0/183	'0/190	'1/39	'0/149	'0/245	'0/94	'0/186	'5/232	'11/161	'12/131	'1/96	'2/127	'0/143	'0/149	'10/198	'0/248
Chr1_supercontig_000000171:1008633_(Clade_A2_DFT1_6-StonyHead)_0059	GAAATGTTGGCATCAGTTTGAATCTTCTGCTTCAGCTTCCCGATCCGCTCTTCCGATCTNNNNNGTTTGGGCAAGAAGTG	A	G	'1/673	'1/436	'0/1030	'0/134	'0/327	'0/252	'0/143	'0/213	'0/218	'0/156	'1/300	'0/306	'0/85	'0/61	'0/86	'0/269	'0/214	'0/253	'0/282	'0/245	'0/166	'0/154	'0/264	'0/247	'1/323	'0/314	'2/284	'0/333	'0/254	'0/272	'0/221	'0/207	'0/70	'0/190	'0/340	'0/168	'0/183	'0/297	'0/267	'0/195	'0/185	'0/240	'0/190	'0/256	'0/238	'0/266
Chr1_supercontig_000000172:437484_(Clade_C)_0060	GCTCAGAAATCCCAATTGTGAGAAAGACTTCAGCTTCCCGATCCGCTCTTCCGATCTNNNNNTTGCTTGTCTCTGTGT	C	T	'0/1296	'0/685	'0/2250	'0/446	'0/814	'0/833	'0/394	'0/779	'0/671	'0/339	'0/714	'0/1142	'0/237	'0/196	'0/281	'0/705	'227/939	'47/1116	'0/1446	'0/944	'0/370	'0/431	'363/1280	'0/1174	'0/1561	'2/1295	'0/1233	'1/1239	'0/1314	'2/1371	'232/946	'1/873	'0/146	'1/999	'0/1700	'130/681	'0/1072	'0/1796	'0/1424	'0/1133	'0/784	'0/943	'0/1117	'0/1348	'0/1329	'0/1437
Chr1_supercontig_000000176:2420174_(Clade_B_DFT1_2_Bronte-DFT1_2_WPP)_0061	GCTTTGTGACTTCAGGTACTTCAGCTTCCCGATCCGCTCTTCCGATCTNNNNNTCCTCCTTTTCCTCTTCCTTCTC	G	T	'0/94	'0/53	'0/139	'17/41	'0/87	'33/62	'0/61	'0/60	'0/62	'6/33	'0/61	'0/63	'0/24	'0/27	'17/49	'0/99	'0/106	'18/117	'0/113	'18/66	'0/33	'0/44	'0/122	'4/121	'50/146	'26/114	'0/89	'0/81	'0/144	'0/112	'0/88	'0/115	'6/13	'0/71	'0/154	'0/77	'0/97	'26/100	'58/188	'43/125	'14/78	'20/82	'0/92	'0/111	'39/119	'0/134
Chr1_supercontig_000000179:43631_(Clade_A2_Tarraleah_exclusive)_0062	GCATGGTAGCAAAATGTAAAGACTGACTTCAGCTTCCCGATCCGCTCTTCCGATCTNNNNNGTCTAACTTGTGTTCCTTC	A	G	'0/1429	'0/1125	'0/2616	'0/422	'0/752	'0/629	'0/393	'0/453	'0/660	'0/445	'0/816	'0/718	'0/312	'0/271	'0/185	'0/495	'0/436	'0/371	'0/487	'0/299	'0/461	'0/297	'0/351	'0/382	'0/442	'0/446	'0/428	'0/560	'0/373	'0/394	'0/362	'0/360	'0/73	'0/277	'0/561	'0/258	'0/299	'0/455	'0/384	'0/284	'0/259	'0/297	'0/257	'0/372	'0/447	'0/378
Chr1_supercontig_000000183:1723647_(Clade_A1_DFT1_3_Forestier_exclusive)_0064	GCTCCAAATATCATGATCCTATGTGGTGCTTCAGCTTCCCGATCCGCTCTTCCGATCTNNNNNTTGAGTTCTCTGGACC	C	T	'3/5551	'0/3401	'1/6268	'0/770	'1/2027	'4/1453	'0/962	'0/1480	'0/1251	'0/802	'1073/2838	'0/2096	'0/394	'0/388	'0/550	'0/1597	'0/1728	'0/1897	'0/2274	'2/1416	'0/859	'0/1002	'0/1539	'1/1944	'0/1921	'0/1671	'1/2112	'2/2015	'0/1989	'1/2436	'0/1257	'0/1768	'0/534	'0/1234	'0/2479	'2/1192	'0/1375	'0/2227	'0/2191	'1/1411	'0/1324	'0/1097	'0/1232	'0/1734	'0/1824	'0/1688
Chr1_supercontig_000000192:163633_(Clade_C)_0066	GCTGTGTTGGGCTGGGCTGCTTCAGCTTCCCGATCCGCTCTTCCGATCTNNNNNACCAGGACAGAGCAACAAATA	G	C	'0/1987	'0/1187	'2/2120	'0/320	'0/888	'0/558	'0/375	'0/554	'0/572	'0/190	'0/1097	'0/667	'0/161	'0/104	'0/168	'0/513	'216/818	'37/784	'0/932	'0/599	'0/373	'0/356	'357/994	'0/776	'0/871	'0/699	'0/876	'0/725	'0/823	'0/1071	'148/587	'0/898	'0/339	'0/644	'0/1124	'120/474	'0/534	'0/1007	'0/927	'0/699	'0/668	'0/562	'0/578	'0/640	'0/952	'0/723
Chr1_supercontig_000000196:1652637_(Clade_A1_Channel-Forestier-LB)_0068	GCATTGGGCAAAGACTGGGATCAGACTTCAGCTTCCCGATCCGCTCTTCCGATCTNNNNNGTTTTGCCTACCCAAATGTG	C	T	'0/4555	'2/2804	'1/6188	'0/1134	'1/2307	'0/2033	'0/1216	'1/1497	'0/1787	'0/933	'887/2455	'0/2127	'1/650	'0/492	'0/617	'0/1598	'1/1700	'2/1859	'1/1896	'4/1314	'1/1217	'1/1029	'0/1744	'0/1677	'0/1891	'0/1583	'1/1812	'0/1891	'0/1774	'4/1967	'0/1321	'0/1570	'0/375	'1/1180	'1/2203	'2/1237	'0/1321	'0/2057	'0/1791	'3/1279	'1/1154	'0/1481	'0/1161	'2/1662	'2/2274	'0/1672
Chr1_supercontig_000000197:2578151_(Clade_A2_small_groups)_0069	GTGTCATCAGGTGAGAGCCAGGTTTCAGTCTTCAGCTTCCCGATCCGCTCTTCCGATCTNNNNNAAGGAGAATTCCCAAC	T	C	'154/5010	'849/3247	'519/4465	'0/686	'681/1556	'0/985	'275/817	'80/1198	'326/994	'0/487	'0/2255	'475/1454	'173/431	'52/217	'0/367	'57/1084	'0/1564	'0/1472	'401/1839	'0/1175	'0/619	'0/720	'0/1742	'2/1550	'1/1485	'1/1574	'315/1649	'65/1281	'369/1649	'477/1979	'0/1234	'551/1589	'1/595	'356/1150	'947/2223	'0/846	'494/1316	'1/2121	'0/1722	'0/1098	'0/1244	'1/1209	'357/888	'236/1310	'0/1759	'456/1521
Chr1_supercontig_000000197:3635040_(Clade_A2_DFT1_0_WPP_exclusive)_0070	GGATGATCCCTTCCAGACTTAGGCTGCTTCAGCTTCCCGATCCGCTCTTCCGATCTNNNNNGAGCCTATGAGTCTCTG	A	T	'0/907	'0/638	'0/1482	'0/252	'186/487	'0/498	'59/225	'29/358	'0/339	'0/218	'0/445	'0/441	'76/142	'17/171	'0/141	'19/343	'0/289	'0/436	'0/373	'0/254	'0/267	'0/238	'0/317	'0/279	'0/405	'1/349	'69/317	'28/446	'66/358	'0/372	'0/274	'0/294	'0/65	'0/192	'192/427	'0/276	'89/262	'0/392	'1/392	'0/266	'0/308	'0/289	'88/285	'60/330	'0/356	'72/330
Chr1_supercontig_000000199:391631_(Clade_B_DFT1_2-Fentonbury)_0071	CATTCAATAAAGGACTGTGGAAGCATCTTCAGCTTCCCGATCCGCTCTTCCGATCTNNNNNGAACCATTCATTATAAGAT	A	C	'0/1035	'0/511	'0/1592	'200/358	'0/623	'322/636	'0/246	'0/349	'0/513	'86/292	'0/491	'0/511	'0/169	'0/131	'66/164	'0/396	'0/478	'199/585	'0/579	'107/438	'221/442	'0/321	'0/517	'35/502	'198/612	'106/716	'0/516	'0/603	'0/519	'0/526	'0/461	'0/488	'26/67	'0/402	'0/729	'0/374	'1/459	'132/587	'140/511	'142/387	'82/372	'51/470	'0/377	'0/516	'175/745	'0/561
Chr1_supercontig_000000202:1261567_(Clade_B_DFT1_4_exclusive)_0073	GGGAAGACTATGCACAAAAGGAAACTGCTTCAGCTTCCCGATCCGCTCTTCCGATCTNNNNNTATGTACCAGGCAGTGG	A	G	'1/1859	'0/911	'2/2300	'0/351	'0/883	'0/642	'1/410	'3/654	'0/511	'0/296	'0/894	'1/772	'0/198	'0/130	'0/189	'0/574	'0/1004	'0/1080	'1/1239	'0/739	'0/401	'2/401	'1/1188	'0/1213	'1/1238	'1/1136	'0/1205	'0/1126	'0/1010	'0/1273	'0/1002	'0/973	'0/164	'0/805	'0/1369	'0/685	'0/964	'1/1536	'0/1289	'0/1041	'0/725	'0/888	'0/858	'0/982	'0/1411	'0/1237
Chr1_supercontig_000000205:617814_(Clade_B_DFT1_2-Fentonbury)_0074	CACGTAAGCCCCTAGGGAAAGCCTTCAGCTTCCCGATCCGCTCTTCCGATCTNNNNNGCTGGTAGGAAACTTAAAATGAG	C	T	'0/917	'0/363	'0/1570	'122/341	'0/712	'254/670	'0/339	'0/536	'0/568	'52/335	'0/503	'0/696	'1/188	'0/212	'51/147	'0/568	'0/470	'175/649	'0/654	'94/451	'101/368	'0/339	'0/671	'40/628	'183/654	'82/656	'0/631	'0/905	'1/590	'0/540	'0/531	'0/508	'27/61	'1/461	'0/793	'0/364	'0/522	'139/681	'141/599	'131/428	'66/389	'64/485	'0/528	'0/669	'174/770	'0/676
Chr1_supercontig_000000206:112978_(Clade_C_DFT1_5_exclusive)_0075	TGAATTGTGGGATGGCCAGAACCTTCAGCTTCCCGATCCGCTCTTCCGATCTNNNNNGATGTGGGGAAAAGAGCC	C	T	'0/4230	'1/3603	'2/8579	'1/1491	'3/2380	'0/2004	'0/1274	'1/2011	'1/2209	'5/1467	'0/2227	'0/2516	'0/962	'0/778	'1/678	'0/1879	'362/1404	'103/1510	'1/1708	'0/1056	'1/1543	'0/927	'414/1365	'1/1452	'0/1577	'0/1598	'0/1499	'0/1870	'1/1495	'0/1654	'267/1120	'1/1340	'0/277	'0/1221	'0/1879	'227/1071	'0/1211	'0/1817	'0/1847	'1/1126	'0/1063	'0/1292	'0/1089	'0/1487	'1/1901	'0/1591
Chr1_supercontig_000000206:403887_(Clade_A2_DFT1_6_exclusive)_0076	GCTAATAATGAATCCTAGATATAATCACCTTCAGCTTCCCGATCCGCTCTTCCGATCTNNNNNGTGAGTTCTTCATAGGT	A	G	'0/222	'0/71	'0/491	'0/160	'0/284	'1/312	'0/136	'0/218	'0/232	'0/108	'0/122	'0/315	'0/78	'0/36	'0/55	'0/215	'0/302	'0/524	'0/529	'0/332	'0/171	'0/118	'0/468	'0/469	'0/713	'0/492	'0/418	'0/592	'0/376	'0/361	'0/395	'0/296	'0/20	'0/251	'0/562	'0/205	'0/387	'0/543	'0/462	'0/351	'0/216	'0/363	'1/558	'0/613	'0/692	'0/621
Chr1_supercontig_000000206:4475960_(Clade_B_DFT1_2-Fentonbury)_0077	GGGAGGAACTTTTAGTAGGGTATATAGATCTTCAGCTTCCCGATCCGCTCTTCCGATCTNNNNNCTTGCTATAAGCTTGA	G	T	'0/42	'0/11	'0/71	'8/30	'0/34	'8/37	'0/10	'0/17	'0/38	'5/20	'0/19	'0/25	'0/5	'0/8	'0/5	'0/28	'0/40	'13/57	'0/58	'6/32	'6/16	'0/13	'0/13	'2/55	'17/75	'1/45	'0/45	'0/84	'0/37	'0/46	'0/43	'0/39	'0/2	'0/33	'0/81	'0/25	'0/44	'9/63	'13/43	'17/44	'8/33	'4/36	'0/62	'0/48	'12/74	'0/62
Chr1_supercontig_000000216:2354664_(Clade_B_DFT1_2_Bronte-DFT1_2_WPP)_0081	GCCTTAGTCCCTCGTATGGCCCTACACTTCAGCTTCCCGATCCGCTCTTCCGATCTNNNNNCACTGTGCTAAGTTGTG	C	T	'1/7598	'1/5470	'1/10733	'479/1211	'2/2358	'589/1676	'0/1269	'0/2086	'0/1765	'143/951	'0/3781	'0/2942	'0/749	'1/586	'346/888	'1/2295	'0/1641	'391/1792	'0/1729	'242/1277	'0/1846	'0/1223	'0/2184	'144/1921	'469/1639	'171/1794	'0/1965	'0/1821	'0/1985	'0/2004	'0/1494	'0/1528	'167/404	'0/1194	'0/2040	'0/1285	'0/1374	'440/2360	'511/2097	'469/1400	'213/1246	'188/1663	'0/1133	'1/1380	'423/1629	'0/1596
Chr1_supercontig_000000216:925758_(Clade_A2_small_groups)_0080	GTGGACTCAGCCATCATGGTTTCATCATCTTCAGCTTCCCGATCCGCTCTTCCGATCTNNNNNTGTGAGTCAGAGAGCAG	A	G	'0/3546	'2/3334	'1/6711	'0/673	'0/1437	'0/1114	'0/801	'2/1632	'0/1499	'0/793	'0/2175	'0/1983	'0/524	'0/512	'0/473	'0/1411	'0/1514	'0/1249	'1/1675	'0/983	'0/1049	'0/749	'0/1443	'0/1722	'0/1332	'4/1545	'0/1667	'0/1674	'0/1563	'0/1486	'0/1117	'0/1236	'0/264	'0/1120	'0/1760	'0/965	'0/1004	'0/1858	'0/1622	'0/827	'0/928	'0/1208	'0/978	'0/1253	'0/1608	'0/1272
Chr1_supercontig_000000223:2466102_(Clade_B_DFT1_2_Bronte-DFT1_2_WPP)_0082	CTTGATTTTGCCCAAGCCTAGGGCAGTCTTCAGCTTCCCGATCCGCTCTTCCGATCTNNNNNCTCATTTATCAAAGAACC	G	A	'1/330	'0/162	'0/542	'5/63	'0/161	'2/73	'0/69	'0/122	'0/116	'2/63	'0/174	'0/177	'0/28	'0/49	'3/28	'0/154	'0/185	'7/155	'0/185	'1/122	'0/119	'0/61	'0/223	'4/179	'10/134	'3/191	'0/190	'0/195	'0/218	'0/201	'0/151	'0/176	'3/19	'0/142	'0/222	'0/121	'0/113	'9/141	'3/142	'10/85	'7/122	'0/104	'0/158	'0/172	'6/164	'0/195
Chr1_supercontig_000000232:1663007_(Clade_B_New_Norfolk-DFT1_7-DFT1_4-DFT1_2-Fentonbury)_0084	GACACTCAGAGATTTCTGTCGTTTTCCCTTCAGCTTCCCGATCCGCTCTTCCGATCTNNNNNAAGACAAAAACATCACAG	G	A	'0/131	'0/55	'0/211	'21/32	'0/70	'17/64	'0/31	'0/67	'0/70	'4/32	'0/61	'0/59	'0/18	'0/16	'3/14	'0/45	'0/88	'31/116	'0/111	'19/86	'12/34	'0/37	'0/114	'10/107	'40/151	'11/95	'0/105	'0/108	'0/89	'0/90	'0/88	'0/103	'5/20	'0/89	'0/165	'0/56	'0/92	'37/141	'34/157	'38/98	'11/63	'11/76	'0/86	'0/120	'35/156	'0/140
Chr1_supercontig_000000232:927430_(All_groups_ancestral)_0083	CAAGCCCCTTGGGGAGATTGAGGTCAACTTCAGCTTCCCGATCCGCTCTTCCGATCTNNNNNAACTTTTAGGAAAAGGCA	C	T	'250/568	'106/420	'132/948	'81/202	'199/416	'105/278	'60/149	'25/262	'76/275	'32/158	'107/317	'102/380	'44/114	'19/78	'28/82	'18/239	'104/386	'139/457	'118/452	'76/343	'84/204	'57/155	'115/442	'28/435	'150/472	'60/409	'89/406	'7/353	'115/458	'91/444	'95/328	'125/342	'37/99	'84/321	'231/508	'53/243	'118/334	'146/635	'164/588	'162/404	'55/334	'60/366	'122/330	'72/415	'147/618	'149/482
Chr1_supercontig_000000233:1544993_(Clade_B_New_Norfolk-DFT1_7-DFT1_4-DFT1_2-Fentonbury)_0085	GCAAGAGGACCAGCAGAACCTCTATGTCTTCAGCTTCCCGATCCGCTCTTCCGATCTNNNNNAATTTGAGGAAGGAAAAA	C	G	'0/399	'0/209	'0/530	'5/63	'0/230	'7/84	'0/82	'0/151	'0/188	'6/71	'0/236	'0/253	'0/52	'0/39	'6/46	'0/152	'0/134	'2/157	'0/255	'2/118	'11/79	'0/92	'0/205	'1/184	'8/152	'4/166	'0/220	'0/250	'0/193	'0/269	'0/160	'0/148	'1/14	'0/159	'0/327	'0/94	'0/124	'7/226	'8/142	'9/94	'1/87	'0/139	'0/145	'0/162	'7/216	'0/201
Chr1_supercontig_000000233:2614153_(Clade_A1_DFT1_0_Freycinet_exclusive)_0086	ACTTGGAATGGAGGGATCTGAAATGGGTCTTCAGCTTCCCGATCCGCTCTTCCGATCTNNNNNATCGTATTGCCTGGGG	G	A	'4/8178	'2/8363	'0/14225	'0/1341	'0/2881	'1/2125	'0/1378	'0/2036	'0/1983	'1/1269	'1/4067	'2/2782	'0/864	'0/763	'0/585	'1/1817	'0/1838	'0/1768	'0/2118	'0/1365	'1/1744	'0/1340	'0/1899	'0/1865	'0/1736	'1/1868	'2/2137	'0/2185	'0/1799	'2/2243	'0/1515	'1/1618	'0/389	'0/1389	'1/2318	'0/1310	'1/1478	'0/2472	'0/1989	'1/1435	'0/1275	'2/1413	'3/994	'0/1542	'5/2064	'1/1735
Chr1_supercontig_000000234:3385884_(Clade_B_DFT1_2-Fentonbury)_0087	CCCAACAAATGGAGTATCTCACCTTCAGCTTCCCGATCCGCTCTTCCGATCTNNNNNGGGGCCAATTCTCACTTGGGGTG	C	G	'0/4339	'0/2326	'0/4549	'373/921	'0/1997	'614/1572	'0/883	'0/1486	'0/1301	'126/680	'0/2194	'0/1821	'0/493	'0/334	'242/523	'0/1265	'0/1457	'432/1659	'0/1845	'261/1232	'389/1064	'0/861	'0/1776	'113/1635	'551/1715	'163/1330	'0/1781	'0/1802	'0/1249	'0/1889	'0/1291	'0/1405	'128/311	'0/1184	'0/1781	'0/943	'0/1088	'382/2008	'451/1624	'434/1300	'158/870	'140/1138	'0/1088	'0/1355	'382/1597	'0/1499
Chr1_supercontig_000000235:1407348_(Clade_B)_0088	GAGCCTATTCAGTGAAGTTTTAGACATCCTTCAGCTTCCCGATCCGCTCTTCCGATCTNNNNNTGGATGTGTTTTGTTTT	T	C	'2/268	'0/186	'0/294	'3/26	'0/104	'0/28	'1/45	'0/89	'0/74	'0/23	'0/111	'0/98	'0/45	'0/11	'2/30	'0/50	'0/142	'9/86	'0/168	'3/79	'1/36	'0/36	'0/124	'0/102	'12/92	'1/99	'0/104	'0/111	'0/136	'0/198	'0/81	'0/85	'3/14	'0/100	'0/197	'0/67	'0/147	'0/150	'6/107	'8/68	'2/63	'1/98	'0/66	'0/84	'25/112	'0/149
Chr1_supercontig_000000235:1802703_(Clade_B_DFT1_7-DFT1_4-DFT1_2-Fentonbury)_0089	CAATGCCTAAAAGCTCAGAAGGTAAACAACTTCAGCTTCCCGATCCGCTCTTCCGATCTNNNNNGAAAGTGATGAGTTTT	A	T	'0/731	'0/379	'0/1111	'55/155	'0/361	'98/253	'0/181	'0/358	'0/296	'34/168	'0/304	'0/426	'0/80	'0/63	'18/67	'0/262	'0/308	'81/327	'0/428	'36/234	'51/182	'0/165	'0/330	'19/362	'121/422	'45/376	'0/358	'0/438	'0/347	'0/377	'0/293	'0/214	'20/52	'0/279	'0/510	'0/183	'0/296	'110/553	'91/310	'71/277	'40/214	'26/257	'0/259	'0/348	'102/425	'1/329
Chr1_supercontig_000000235:2234924_(Clade_B_DFT1_2-Fentonbury)_0090	GGGAGAGATAAGGAGGAAGAGCATTCTAGCTTCAGCTTCCCGATCCGCTCTTCCGATCTNNNNNAGTGATAAGAGTCATG	A	C	'0/356	'0/174	'0/581	'67/198	'0/398	'111/277	'0/210	'0/346	'0/262	'27/121	'0/469	'0/378	'0/117	'0/52	'23/84	'0/240	'0/385	'92/359	'0/505	'92/419	'68/181	'0/169	'0/432	'41/481	'114/399	'65/459	'0/590	'0/322	'0/439	'0/531	'0/455	'0/423	'36/111	'0/395	'0/485	'0/189	'0/378	'108/600	'191/703	'174/485	'49/274	'41/267	'0/335	'0/299	'160/579	'0/631
Chr1_supercontig_000000237:23520_(Clade_A2_DFT1_6-StonyHead)_0091	GCTGGATTTGAATTCATCATCTATCCACCTTCAGCTTCCCGATCCGCTCTTCCGATCTNNNNNTTTCCTTCAGCAATTC	G	A	'0/369	'0/223	'0/579	'0/97	'0/170	'1/183	'0/95	'0/171	'0/150	'0/102	'0/241	'0/211	'0/28	'0/32	'0/45	'0/122	'0/77	'1/130	'1/158	'0/78	'0/143	'0/111	'0/139	'0/129	'0/109	'0/96	'0/161	'0/159	'0/103	'0/127	'0/118	'0/112	'0/17	'0/78	'0/157	'0/57	'0/93	'0/214	'0/127	'0/107	'0/84	'0/98	'0/106	'0/109	'0/160	'0/129
Chr1_supercontig_000000240:1074374_(Clade_A2)_0093	GCCTGGTGGGACATTTGCAACCTAGAGCTTCAGCTTCCCGATCCGCTCTTCCGATCTNNNNNAACAAAACAGTGAAAG	T	C	'0/543	'0/372	'0/735	'0/93	'0/223	'0/180	'0/139	'0/148	'0/185	'0/98	'0/298	'0/239	'0/63	'0/22	'0/57	'0/177	'2/239	'0/215	'0/261	'0/148	'0/123	'0/121	'0/187	'0/226	'0/225	'0/234	'0/229	'0/182	'0/219	'0/235	'0/172	'0/200	'0/96	'0/176	'1/253	'0/145	'0/181	'0/303	'0/200	'0/167	'0/155	'0/176	'0/125	'0/148	'0/226	'0/219
Chr1_supercontig_000000240:3635364_(Clade_A1_Channel-Forestier-LB)_0094	CATTTTGTTGTTGTTGTTGTTTGCTTCTTCAGCTTCCCGATCCGCTCTTCCGATCTNNNNNTCAGGCCATTTCCAATGAG	G	A	'0/414	'0/307	'0/660	'0/170	'0/241	'0/295	'0/175	'0/171	'0/222	'0/69	'6/61	'0/234	'0/84	'0/74	'0/126	'0/230	'0/348	'0/352	'0/244	'0/250	'0/128	'0/136	'0/266	'0/326	'0/373	'0/274	'0/374	'0/282	'0/330	'0/281	'0/194	'0/225	'0/77	'0/219	'0/308	'0/240	'0/213	'0/204	'0/356	'0/283	'0/204	'0/224	'0/199	'0/272	'0/247	'0/289
Chr1_supercontig_000000240:931544_(Clade_B_DFT1_2-Fentonbury)_0092	GTGTCGTTGTCTACGCCACATACACGTTCTTCAGCTTCCCGATCCGCTCTTCCGATCTNNNNNAGAATTCTGGGACTTGC	G	A	'0/1084	'0/701	'0/1642	'63/198	'0/370	'90/275	'0/149	'0/401	'0/285	'23/130	'0/566	'0/444	'0/99	'0/59	'20/51	'0/298	'0/409	'129/522	'0/609	'62/378	'105/276	'0/195	'0/549	'29/509	'138/480	'76/511	'0/606	'0/472	'0/506	'0/649	'0/426	'0/438	'44/109	'1/374	'0/659	'0/270	'0/411	'147/781	'147/604	'204/543	'58/441	'52/406	'0/385	'0/462	'162/704	'0/601
Chr1_supercontig_000000244:1046550_(Clade_B_DFT1_4-DFT1-2-Fentobury)_0097	GATTCTCACATCTCTTTACCTAGAAGGACTTCAGCTTCCCGATCCGCTCTTCCGATCTNNNNNTTCTGTGGACTTTGGTT	T	C	'0/318	'0/122	'0/468	'39/83	'0/174	'80/163	'0/62	'0/160	'0/111	'4/55	'0/120	'0/133	'0/24	'0/38	'12/38	'0/115	'0/213	'66/270	'0/343	'42/193	'33/62	'0/71	'0/291	'12/243	'102/343	'38/305	'2/284	'0/288	'0/253	'0/248	'0/190	'0/232	'8/22	'0/202	'0/403	'0/141	'0/235	'71/399	'90/351	'95/269	'38/175	'27/172	'0/310	'0/308	'101/419	'0/373
Chr1_supercontig_000000245:353826_(Clade_A2_small_groups)_0098	GCAGTAGCCTTATGGTTGGTTTTCTTCTTCAGCTTCCCGATCCGCTCTTCCGATCTNNNNNCCTAATGGGGTTACAAA	C	T	'0/2495	'0/1524	'1/2645	'0/518	'523/1121	'0/903	'194/500	'55/892	'220/746	'0/409	'1/1443	'408/1207	'118/215	'29/190	'0/278	'52/829	'0/1267	'0/1288	'476/1757	'0/1017	'0/516	'0/517	'2/1541	'0/1520	'0/1620	'1/1455	'385/1717	'83/1187	'328/1350	'343/1646	'0/1089	'522/1246	'0/414	'289/1039	'732/1688	'0/661	'452/1143	'0/1905	'0/1542	'0/1192	'0/851	'0/870	'349/931	'241/1079	'2/1634	'446/1295
Chr1_supercontig_000000248:613791_(377T1_exclusive)_0099	GCCCTCATTACAAGACCCCTTGACTCAACCTTCAGCTTCCCGATCCGCTCTTCCGATCTNNNNNAGCAACAGTTTTTCCT	C	A	'0/1258	'0/864	'0/2202	'0/247	'0/645	'0/521	'0/331	'0/1034	'0/605	'0/246	'0/910	'0/842	'0/165	'0/161	'0/156	'0/724	'0/1044	'0/1105	'0/1467	'0/991	'0/279	'0/293	'0/1277	'0/1635	'0/1266	'0/1328	'0/1541	'1/1123	'0/1233	'1/1639	'0/1120	'0/975	'0/439	'1/904	'0/1028	'0/550	'0/835	'0/2092	'0/1575	'0/1090	'0/1091	'0/969	'0/724	'0/1114	'0/1653	'0/1383
Chr1_supercontig_000000250:1245012_(377T1_exclusive)_0100	GCTCCAGAAGTATTTAATGCATTATTTGCCTTCAGCTTCCCGATCCGCTCTTCCGATCTNNNNNGTGAGGATTACTGCTG	G	A	'0/584	'0/364	'1/676	'0/113	'0/249	'0/164	'0/104	'0/174	'0/169	'0/89	'0/246	'0/250	'0/68	'0/58	'0/42	'0/170	'0/171	'0/166	'0/225	'0/136	'0/125	'0/101	'0/225	'0/192	'0/222	'0/200	'0/176	'0/236	'0/190	'0/196	'0/185	'0/129	'0/35	'1/169	'0/259	'0/127	'0/162	'0/272	'0/211	'0/158	'0/133	'0/141	'0/158	'0/200	'0/228	'0/200
Chr1_supercontig_000000251:644479_(Clade_A1_Channel-Forestier-LB)_0101	GGAGTTGTCTTTCAACTCTGAGGTTGCCTTCAGCTTCCCGATCCGCTCTTCCGATCTNNNNNGACAGGAAGTTATAGAAG	G	T	'0/1255	'0/803	'0/1703	'0/246	'0/492	'0/344	'0/237	'0/326	'0/327	'0/200	'228/576	'0/485	'0/103	'0/89	'0/122	'0/306	'0/553	'0/574	'0/722	'0/436	'0/244	'0/246	'0/591	'0/541	'0/598	'0/583	'0/603	'0/606	'0/565	'0/649	'0/522	'0/531	'0/182	'0/402	'0/826	'0/322	'0/527	'0/839	'0/653	'0/540	'0/423	'0/407	'0/441	'0/541	'0/771	'0/723
Chr1_supercontig_000000255:2022266_(Clade_A2_DFT1_0_WPP_exclusive)_0102	GTGGGCATGATAAAACACAAAATGGCACTTCAGCTTCCCGATCCGCTCTTCCGATCTNNNNNGAGAACTGCAAAGAAAAT	A	T	'0/398	'0/165	'0/524	'0/135	'76/167	'0/147	'27/89	'4/145	'49/163	'0/81	'0/176	'0/164	'30/70	'16/49	'0/53	'7/108	'0/162	'0/236	'47/173	'0/122	'0/104	'0/84	'0/165	'0/182	'0/248	'0/198	'26/172	'14/268	'49/182	'0/226	'0/159	'63/181	'0/21	'44/134	'132/287	'0/126	'70/149	'0/205	'0/216	'0/140	'0/140	'0/177	'49/156	'59/236	'0/260	'53/194
Chr1_supercontig_000000258:1387220_(Clade_B_DFT1_7-DFT1_4-DFT1_2-Fentonbury)_0104	CTCCTTCACCAATACCAGCCTTCAGCTTCCCGATCCGCTCTTCCGATCTNNNNNCTTCTCCTTCACATAGATTCAGG	G	T	'0/2478	'0/1349	'1/3285	'424/701	'0/651	'686/1302	'0/306	'0/811	'0/862	'170/571	'0/1598	'0/1236	'0/194	'0/187	'176/327	'0/669	'0/781	'326/789	'0/959	'169/618	'430/799	'0/563	'0/898	'72/777	'400/1023	'155/829	'0/604	'0/835	'0/594	'0/1062	'0/709	'1/672	'94/196	'0/517	'0/643	'0/495	'1/393	'418/1481	'374/1010	'365/844	'157/583	'133/634	'0/338	'0/516	'368/1106	'1/583
Chr1_supercontig_000000258:287703_(Clade_A1_Channel-Forestier-LB)_0103	ATCTTTCCCAGTATCCTTCCTTCCTTCAGCTTCCCGATCCGCTCTTCCGATCTNNNNNCTGTTTCAGACACTTACTAGCT	G	A	'0/578	'0/494	'0/1476	'0/263	'0/514	'0/414	'0/267	'0/572	'0/347	'0/219	'228/625	'0/629	'0/133	'0/93	'0/127	'0/368	'1/1021	'0/927	'0/1374	'0/808	'0/230	'0/353	'1/1262	'0/1069	'2/1103	'0/1045	'0/1159	'1/743	'1/1005	'2/1260	'0/926	'0/852	'0/288	'0/865	'3/1398	'0/458	'2/967	'1/1605	'2/1406	'0/1039	'0/655	'0/648	'0/828	'1/800	'0/1369	'1/1073
Chr1_supercontig_000000264:1432347_(Clade_B_DFT1_4-DFT1-2-Fentobury)_0105	GCCTTCGCTGACAGATGTCAAGGACTTCAGCTTCCCGATCCGCTCTTCCGATCTNNNNNAGGAAGAGGCTGTCAGGCTG	C	A	'0/1160	'0/583	'0/1363	'88/191	'0/438	'58/240	'0/204	'1/305	'0/270	'19/120	'0/475	'0/359	'0/133	'0/95	'32/86	'0/308	'0/450	'92/442	'0/601	'98/388	'40/150	'0/206	'0/510	'25/519	'154/474	'44/477	'0/614	'0/411	'0/640	'0/647	'0/465	'0/477	'59/154	'0/430	'0/645	'0/272	'0/437	'126/797	'137/633	'163/490	'72/362	'54/412	'0/449	'0/393	'168/746	'0/642
Chr1_supercontig_000000265:238455_(Clade_B_DFT1_0_Fentonbury_exclusive)_0106	GACATGGTCAAAAACTAGGAAGAAAGCCTTCAGCTTCCCGATCCGCTCTTCCGATCTNNNNNCTAAAAAAACCAGAAAAG	C	G	'0/69	'0/33	'0/138	'0/43	'0/57	'0/37	'0/17	'0/47	'0/43	'0/24	'0/38	'0/48	'0/10	'0/7	'0/7	'0/38	'0/35	'0/68	'0/57	'0/42	'0/24	'0/16	'0/34	'0/54	'0/63	'0/51	'0/67	'0/62	'0/52	'0/48	'0/52	'0/47	'0/3	'0/46	'0/77	'0/31	'0/44	'0/70	'0/50	'0/54	'0/30	'0/43	'0/62	'0/67	'0/104	'0/57
Chr1_supercontig_000000282:1395247_(All_groups_ancestral)_0110	ACAAAATTATGCTATTTGTCTGATTCTCCCTTCAGCTTCCCGATCCGCTCTTCCGATCTNNNNNGCCAGACAGTTATCCT	T	A	'69/214	'8/38	'98/616	'22/81	'39/122	'55/201	'15/52	'4/131	'32/154	'20/116	'22/55	'35/184	'22/49	'1/28	'4/23	'3/113	'23/158	'134/607	'65/368	'40/300	'46/151	'36/101	'73/304	'10/328	'120/593	'35/358	'35/274	'40/880	'41/298	'16/154	'40/265	'26/110	'0/0	'27/157	'82/340	'13/98	'59/191	'47/315	'26/177	'33/131	'9/85	'22/214	'96/380	'70/660	'99/569	'81/369
Chr1_supercontig_000000284:1251539_(Clade_A1)_0112	GCCCATGGGAAGTAATGAGGTCACTCTTCAGCTTCCCGATCCGCTCTTCCGATCTNNNNNCCAACAGGCAATTAGAAG	T	C	'0/4785	'2/3546	'0/6378	'1/725	'0/1698	'0/1217	'0/826	'2/1091	'0/1084	'0/619	'912/2336	'0/1544	'0/372	'0/352	'0/374	'0/995	'0/940	'0/872	'0/973	'0/697	'0/1014	'0/729	'0/943	'1/1044	'1/820	'2/993	'0/1076	'0/939	'0/870	'0/1033	'0/786	'0/806	'0/317	'0/769	'1/1081	'0/758	'0/731	'0/1189	'0/913	'0/747	'0/619	'2/625	'0/580	'0/794	'0/913	'0/863
Chr1_supercontig_000000284:432728_(Clade_B)_0111	GCTCTAATCATGTCATTCCCTTGATCAAGCTTCAGCTTCCCGATCCGCTCTTCCGATCTNNNNNATTTGGTTTCTCTGCC	A	G	'0/222	'0/119	'0/305	'3/14	'0/98	'8/62	'0/51	'0/59	'0/55	'3/29	'0/90	'0/83	'0/14	'0/14	'5/23	'0/80	'0/154	'6/111	'0/164	'3/101	'1/23	'0/50	'0/153	'1/165	'18/159	'9/170	'0/141	'0/121	'0/158	'0/194	'0/161	'0/121	'3/26	'0/124	'0/204	'0/104	'0/144	'14/192	'1/134	'10/118	'0/88	'0/104	'0/107	'0/173	'3/157	'0/175
Chr1_supercontig_000000292:643980_(Clade_A2_DFT1_0_WPP_exclusive)_0116	GCCTGCCATATGAATACCTATGGATAGACTTCAGCTTCCCGATCCGCTCTTCCGATCTNNNNNAAGAGAGAGAGGTCAA	C	T	'0/5319	'1/3714	'0/6711	'0/923	'0/2054	'6/1544	'349/939	'104/1449	'1/1445	'0/783	'0/2744	'0/1841	'3/554	'131/531	'0/518	'66/1472	'0/1513	'1/1445	'3/1873	'0/1164	'0/1092	'0/1043	'0/1422	'0/1471	'0/1466	'1/1428	'13/1558	'0/1613	'0/1425	'0/1727	'1/1124	'0/1359	'0/474	'1/1069	'740/1810	'2/980	'405/1050	'1/1839	'0/1398	'0/1047	'0/1084	'0/1101	'330/884	'221/1188	'0/1643	'319/1154
Chr1_supercontig_000000294:1754306_(Clade_A1_Channel-Forestier)_0117	AATTAAGAGTTGGGTCTATGAACAAACCCTTCAGCTTCCCGATCCGCTCTTCCGATCTNNNNNAACTGCTAATCAAACAA	G	C	'0/243	'0/62	'0/486	'0/100	'0/118	'0/178	'0/64	'0/129	'0/149	'0/91	'36/83	'0/168	'0/51	'0/45	'0/20	'0/139	'0/137	'0/249	'0/272	'0/187	'0/86	'0/101	'0/223	'0/182	'0/323	'0/249	'0/190	'0/365	'0/206	'0/181	'0/169	'0/154	'0/0	'0/132	'0/296	'0/100	'0/178	'0/257	'0/212	'0/155	'0/104	'0/188	'0/224	'0/390	'0/380	'0/281
Chr1_supercontig_000000296:1071840_(Clade_A1_Clade_A2)_0119	GGGGTGGATTTAGAGTATGTGAGGGCTTCAGCTTCCCGATCCGCTCTTCCGATCTNNNNNGGACAAAAGACAGATTAG	C	T	'3081/8043	'1099/4763	'790/9098	'0/1262	'1203/2767	'0/1926	'407/1222	'101/1607	'439/1826	'0/1183	'1249/3411	'659/2439	'351/893	'100/640	'0/653	'115/2073	'2/1831	'1/2151	'428/1992	'0/1366	'0/1362	'0/1119	'0/1735	'0/1800	'1/1671	'0/1884	'346/1998	'104/2218	'353/1854	'352/1943	'2/1512	'693/2022	'0/593	'448/1442	'968/2258	'0/1332	'452/1168	'0/2035	'2/2015	'3/1462	'0/1324	'0/1412	'452/1147	'253/1353	'0/1938	'530/1671
Chr1_supercontig_000000296:829033_(Clade_A2_DFT1_10_exclusive)_0118	GCCAATCTTGGAGTGCTATTATACTCTGCTTCAGCTTCCCGATCCGCTCTTCCGATCTNNNNNGATAAAAGAATTTTTC	T	C	'0/51	'0/26	'0/121	'0/28	'0/48	'0/73	'0/21	'0/46	'0/36	'0/30	'0/26	'0/50	'0/10	'0/7	'0/12	'0/36	'0/80	'0/56	'0/75	'0/50	'0/27	'0/23	'0/81	'0/69	'0/110	'0/83	'0/55	'0/63	'0/98	'0/53	'0/47	'0/55	'0/3	'0/40	'0/115	'0/37	'0/69	'0/85	'0/78	'0/66	'0/40	'0/49	'0/66	'0/76	'0/162	'0/102
Chr1_supercontig_000000298:1457368_(Clade_B_DFT1_2_Bronte_exclusive)_0120	GCCTTCTCCTCTCCAGGCAACTTCAGCTTCCCGATCCGCTCTTCCGATCTNNNNNATTTGAACTCAAGTTTTCCTGG	C	T	'0/828	'0/553	'0/1422	'0/111	'0/345	'0/228	'0/150	'0/262	'0/284	'0/152	'0/287	'0/320	'0/70	'0/52	'0/48	'0/243	'0/397	'0/469	'0/478	'0/312	'0/121	'0/128	'0/492	'0/435	'0/377	'0/344	'0/446	'0/485	'0/393	'0/526	'0/308	'0/315	'0/71	'0/279	'0/470	'0/374	'0/291	'0/544	'0/440	'0/355	'0/350	'0/269	'0/287	'0/377	'0/454	'0/431
Chr1_supercontig_000000298:3753954_(Clade_A2_DFT1_6-StonyHead)_0121	GCCTGAGAAGTGTTCTCTGGTTCCCTTCAGCTTCCCGATCCGCTCTTCCGATCTNNNNNTGCCAGAGAACCATGGTAAG	T	C	'2/6034	'4/4582	'3/8211	'0/1161	'0/2734	'0/2280	'0/1320	'1/1861	'1/1904	'0/1263	'0/3417	'1/2410	'0/812	'0/633	'0/758	'1/2049	'0/1713	'0/1814	'0/2057	'2/1203	'0/1150	'0/1117	'0/1870	'1/1844	'1/1899	'0/1650	'1/1980	'0/2059	'0/1666	'0/1867	'0/1345	'0/1503	'1/463	'0/1120	'1/2061	'0/1284	'0/1227	'0/2185	'0/1812	'0/1352	'0/1194	'0/1269	'0/1044	'1/1302	'1/1699	'0/1651
Chr1_supercontig_000000302:205942_(Clade_B_DFT1_4-DFT1-2-Fentobury)_0123	GTTTTCCATACTCAACCCATATCTAGTGCCTTCAGCTTCCCGATCCGCTCTTCCGATCTNNNNNCTTTCCTGCTTGCTCT	C	T	'1/502	'0/326	'0/517	'3/55	'0/192	'1/128	'0/65	'0/124	'0/112	'5/75	'0/196	'0/162	'0/44	'0/21	'1/34	'0/160	'0/258	'1/243	'0/357	'4/178	'0/47	'0/105	'0/309	'0/333	'3/304	'2/266	'0/279	'0/239	'0/299	'0/308	'0/224	'0/212	'1/41	'0/207	'0/381	'0/134	'0/278	'5/383	'1/240	'5/198	'5/164	'0/227	'0/198	'0/277	'3/318	'0/297
Chr1_supercontig_000000303:1695606_(Clade_A2_DFT1_6-StonyHead)_0125	GAGGGGTTAGCCTTGGTAAAGAATAAGGCTTCAGCTTCCCGATCCGCTCTTCCGATCTNNNNNCACAGAACAGATAGACA	T	G	'0/774	'1/453	'0/1280	'0/158	'0/354	'0/260	'0/179	'0/306	'0/294	'0/150	'0/351	'0/340	'0/128	'0/96	'0/71	'0/226	'0/307	'0/295	'0/432	'0/280	'0/184	'0/136	'0/360	'0/388	'0/474	'0/391	'0/405	'0/396	'0/355	'0/363	'0/285	'0/292	'0/62	'0/314	'0/483	'0/202	'0/278	'0/569	'0/445	'0/331	'0/220	'0/271	'0/326	'0/410	'0/522	'0/435
Chr1_supercontig_000000303:47468_(Clade_A1)_0124	CACTAGGGCTTTGCAGTGACAAAGTCCCCTTCAGCTTCCCGATCCGCTCTTCCGATCTNNNNNGTTGCACATGTACCAT	T	G	'0/151	'1/71	'0/281	'0/71	'0/139	'0/159	'0/51	'0/108	'0/147	'0/73	'45/109	'0/150	'0/48	'0/32	'0/32	'0/60	'0/179	'0/222	'0/255	'0/184	'0/62	'0/60	'0/218	'0/234	'0/419	'0/283	'0/225	'0/248	'0/255	'0/217	'0/219	'0/185	'0/22	'0/190	'0/307	'0/89	'0/229	'0/323	'0/225	'0/197	'0/120	'0/210	'0/254	'0/326	'0/419	'0/317
Chr1_supercontig_000000305:1328580_(Clade_B_New_Norfolk-DFT1_7-DFT1_4-DFT1_2-Fentonbury)_0127	GTAGTTGCAGAAAAAGTTTCCGACACTTCAGCTTCCCGATCCGCTCTTCCGATCTNNNNNGGTTCCTTCACTAAAACTAG	T	C	'0/2493	'0/1218	'0/3886	'359/876	'0/1482	'537/1369	'0/667	'0/1025	'0/1202	'124/754	'0/1148	'0/1452	'0/386	'0/296	'112/353	'0/1071	'0/1632	'1/1585	'0/2119	'320/1487	'278/600	'0/726	'2/1732	'117/1622	'738/2386	'257/1786	'1/1612	'2/1950	'0/1746	'0/1899	'0/1531	'0/1794	'130/302	'0/1274	'0/2426	'0/1042	'0/1600	'447/2054	'496/2159	'596/1552	'258/1247	'148/1362	'0/1579	'1/1981	'590/2514	'1/2076
Chr1_supercontig_000000309:2825640_(Clade_A1_DFT1_3_Forestier_exclusive)_0128	GCTGGCATAATGAATGACAGAACAGTTCTTCAGCTTCCCGATCCGCTCTTCCGATCTNNNNNGTGGAAAATTTCTGGTC	G	C	'0/94	'0/46	'0/173	'0/39	'0/73	'0/49	'0/27	'0/59	'0/56	'0/21	'18/53	'0/78	'0/21	'0/13	'0/12	'0/66	'0/80	'0/92	'0/87	'0/68	'0/35	'0/27	'0/105	'0/97	'0/132	'0/84	'0/109	'0/100	'0/75	'0/117	'0/75	'0/82	'0/15	'0/62	'0/139	'0/40	'0/93	'0/124	'0/122	'0/109	'0/50	'0/83	'0/78	'0/101	'0/128	'0/109
Chr1_supercontig_000000310:2917601_(Clade_A1_Clade_A2)_0129	GCACATGAGATGATATGCACAGAGCATTCCTTCAGCTTCCCGATCCGCTCTTCCGATCTNNNNNGAGTTATGACAAGTTG	A	T	'938/2298	'452/1725	'424/2930	'0/469	'393/947	'1/675	'143/452	'69/832	'208/743	'0/349	'507/1286	'284/1014	'93/231	'29/154	'0/248	'21/720	'0/1063	'0/955	'374/1278	'0/831	'0/473	'0/445	'0/1025	'0/1187	'0/1158	'0/1141	'248/1195	'53/915	'209/1091	'213/1141	'0/905	'287/875	'0/207	'257/893	'527/1251	'0/600	'318/866	'0/1446	'0/1222	'0/870	'0/627	'0/693	'259/698	'189/826	'0/1159	'332/1022
Chr1_supercontig_000000313:287034_(Clade_A2_small_groups)_0130	GCCAAATATAGTACCCTTATCTTAGTTCCTTCAGCTTCCCGATCCGCTCTTCCGATCTNNNNNTCTTTCCTTTCACTGTC	C	T	'0/2580	'0/1432	'1/4575	'0/587	'0/1328	'0/1347	'0/800	'0/1290	'0/937	'0/475	'0/1337	'0/1420	'0/323	'0/326	'0/385	'0/1241	'0/1604	'0/1635	'0/1957	'0/1538	'0/802	'0/721	'0/1885	'1/1708	'1/2141	'0/1829	'0/1880	'0/1726	'0/1944	'0/1995	'0/1547	'0/1449	'0/272	'0/1219	'0/2340	'0/1143	'1/1624	'0/2294	'0/2373	'0/1656	'1/1211	'1/1485	'1/1496	'0/1802	'0/2183	'0/2088
Chr1_supercontig_000000315:105842_(Clade_C_DFT1_5_exclusive)_0131	GAAGGGAAACCTCTCTCAGAGACTCTTCAGCTTCCCGATCCGCTCTTCCGATCTNNNNNAAAGAGAGAGCAGGAGTC	A	C	'0/3651	'0/2933	'1/5698	'0/833	'0/1685	'0/1338	'0/805	'1/1263	'0/1496	'0/938	'0/1741	'0/1733	'0/548	'0/467	'0/451	'0/1203	'248/1087	'61/1158	'0/1068	'0/819	'0/1046	'0/773	'339/1052	'0/1187	'0/1268	'0/1064	'0/1126	'0/1547	'0/1076	'0/1259	'187/840	'0/1038	'0/210	'0/951	'0/1421	'124/737	'0/780	'0/1322	'0/1174	'0/869	'0/712	'0/839	'0/756	'0/923	'0/1215	'1/1124
Chr1_supercontig_000000316:2428057_(All_groups_excluding_377T1)_0132	CTCACACATTCTCCAAAGATATGTCCTCTTCAGCTTCCCGATCCGCTCTTCCGATCTNNNNNGTTTAGGGAACAGTTGGT	G	A	'81/207	'19/89	'50/297	'22/57	'45/88	'41/99	'23/58	'8/112	'20/55	'9/35	'34/97	'48/106	'22/38	'6/12	'11/32	'5/76	'31/108	'35/135	'41/161	'19/100	'17/42	'22/49	'45/122	'14/140	'46/166	'19/122	'33/136	'6/134	'24/135	'39/150	'31/121	'42/108	'9/17	'33/104	'70/158	'17/55	'64/133	'31/152	'41/204	'57/130	'11/74	'15/106	'42/121	'14/128	'50/161	'51/175
Chr1_supercontig_000000320:2358374_(Clade_A1_Clade_A2)_0133	ACTTGAAACCAGTACCCTGGGTATACTTCAGCTTCCCGATCCGCTCTTCCGATCTNNNNNCTTTTAGCAAGCACTTTGAT	T	C	'18/240	'4/254	'3/578	'0/84	'9/127	'0/157	'1/48	'0/158	'3/108	'0/119	'8/140	'5/173	'0/33	'0/51	'0/60	'0/157	'0/152	'0/124	'10/144	'0/102	'0/118	'0/90	'0/151	'0/154	'0/175	'0/114	'4/135	'1/180	'8/74	'2/118	'0/125	'4/80	'0/25	'2/73	'12/104	'0/97	'5/68	'0/205	'0/142	'0/115	'0/75	'0/112	'4/65	'4/88	'0/157	'6/94
Chr1_supercontig_000000320:2694296_(All_groups_ancestral)_0134	GCTCATTTTGTTCATTGCATTCTGATCAGCTTCAGCTTCCCGATCCGCTCTTCCGATCTNNNNNTTTTCCTTCCATAGAG	A	C	'61/134	'20/62	'23/208	'17/57	'23/63	'32/86	'7/38	'11/53	'16/55	'3/25	'22/55	'21/89	'5/10	'6/34	'4/13	'2/60	'13/53	'26/133	'34/125	'20/68	'11/37	'15/38	'37/113	'6/105	'49/137	'8/78	'20/99	'7/140	'18/105	'28/98	'16/81	'19/76	'3/6	'20/81	'73/180	'12/75	'26/94	'23/118	'19/90	'27/83	'15/57	'11/91	'33/102	'18/159	'42/180	'43/135
Chr1_supercontig_000000320:2761554_(Clade_A2_small_groups)_0135	GGGACTAAATATCAATCCCAGATCCTTCAGCTTCCCGATCCGCTCTTCCGATCTNNNNNACACTGCCATGCACAAGC	G	A	'0/325	'4/116	'11/372	'0/105	'5/128	'0/135	'2/49	'3/164	'2/118	'0/82	'0/130	'6/135	'0/24	'4/39	'0/38	'0/131	'0/148	'0/189	'8/149	'0/110	'0/106	'0/94	'0/179	'0/210	'0/178	'0/161	'3/157	'1/173	'2/94	'0/136	'0/140	'6/68	'0/15	'1/88	'7/109	'0/89	'6/77	'0/247	'0/121	'0/147	'0/95	'0/154	'16/107	'2/190	'0/215	'5/126
Chr1_supercontig_000000328:1528674_(Clade_A2_DFT1_0_WPP-DFT1_1)_0136	GTAGCATTGGATCAGAAGGTCTCAAAAGTCTTCAGCTTCCCGATCCGCTCTTCCGATCTNNNNNATTGGGCACTGGAATG	C	G	'0/1404	'0/512	'0/2119	'0/385	'335/761	'0/714	'123/429	'42/767	'149/545	'0/266	'0/634	'266/853	'101/205	'8/130	'0/185	'20/603	'0/771	'0/983	'278/1177	'1/672	'0/472	'0/331	'0/912	'0/1196	'1/1167	'0/940	'255/1117	'54/1001	'231/957	'224/1103	'0/949	'270/793	'0/119	'196/703	'492/1189	'0/500	'290/834	'0/1383	'0/1065	'0/931	'0/635	'0/838	'294/736	'166/1000	'0/1245	'251/1069
Chr1_supercontig_000000330:383664_(VEP_MSH6)_0137	CTAAGCGTAGCACAGCCCGGAACCTTCAGCTTCCCGATCCGCTCTTCCGATCTNNNNNGTCTTTTCTTTCTGACAGGTGG	G	C	'0/330	'0/214	'0/513	'0/94	'0/156	'0/176	'0/74	'0/187	'0/166	'0/95	'0/267	'0/250	'0/76	'0/50	'0/40	'0/158	'0/188	'0/147	'0/182	'0/118	'0/93	'0/97	'0/183	'0/206	'0/216	'0/151	'0/199	'0/136	'0/203	'0/242	'0/128	'0/108	'0/22	'0/141	'0/217	'0/95	'0/146	'0/247	'0/209	'0/128	'0/110	'0/116	'0/115	'0/133	'0/204	'0/182
Chr1_supercontig_000000332:2018752_(Clade_A1_Channel-Forestier)_0138	GAGAAAAAAATATATAGAACAGTGATCTTCAGCTTCCCGATCCGCTCTTCCGATCTNNNNNGGATAGGGGGGATGAGG	T	C	'1/234	'0/85	'0/351	'0/8	'0/116	'0/128	'0/63	'0/120	'0/108	'0/50	'27/94	'0/159	'0/42	'0/20	'0/29	'0/98	'0/209	'0/273	'0/302	'0/202	'0/95	'0/59	'0/283	'0/262	'0/345	'0/284	'0/235	'0/276	'0/229	'0/213	'0/194	'0/174	'0/17	'0/165	'0/338	'0/133	'0/191	'0/313	'0/290	'0/218	'0/108	'0/218	'0/241	'0/265	'0/478	'0/336
Chr1_supercontig_000000341:1730115_(Clade_B_New_Norfolk-DFT1_7-DFT1_4-DFT1_2-Fentonbury)_0139	GAAATCTGTAATGTCTTGAATGTCATATCTTCAGCTTCCCGATCCGCTCTTCCGATCTNNNNNGGATGGGGTGAGGTGTG	C	T	'0/377	'0/190	'0/403	'9/44	'0/243	'85/191	'0/94	'0/171	'0/135	'4/64	'0/205	'0/293	'0/81	'0/26	'12/52	'0/153	'0/407	'112/387	'0/555	'49/277	'42/119	'0/102	'0/455	'21/499	'124/568	'34/440	'0/402	'5/298	'2/344	'0/497	'0/339	'0/323	'7/55	'0/285	'0/487	'0/186	'0/377	'92/557	'135/553	'161/457	'44/192	'46/288	'0/338	'0/391	'147/637	'0/507
Chr1_supercontig_000000341:1839541_(Clade_B_New_Norfolk-DFT1_7-DFT1_4-DFT1_2-Fentonbury)_0140	GCTAATCATTTCTTATACAACAACAACTTCAGCTTCCCGATCCGCTCTTCCGATCTNNNNNTTTGTTGTTGCTATATACA	G	T	'0/321	'0/163	'0/536	'58/129	'0/268	'100/225	'0/128	'0/238	'0/152	'20/80	'0/145	'0/309	'0/65	'0/75	'33/59	'0/226	'1/274	'110/367	'0/410	'75/298	'43/107	'0/108	'0/391	'35/400	'164/491	'51/393	'0/391	'0/296	'0/311	'0/357	'0/333	'0/313	'10/37	'0/262	'0/427	'0/163	'0/292	'87/466	'123/433	'144/372	'31/189	'46/262	'0/325	'0/376	'160/556	'0/426
Chr1_supercontig_000000341:2058260_(Clade_C_DFT1_5_exclusive)_0141	GCATGAAGGCTATCTATGCTTTCTGGCTTCAGCTTCCCGATCCGCTCTTCCGATCTNNNNNATGAATGGACAGATGAG	G	A	'0/2662	'0/1718	'0/3339	'0/434	'0/845	'0/691	'0/453	'0/829	'0/570	'1/316	'1/1534	'0/866	'0/166	'0/156	'0/179	'1/627	'0/1025	'0/748	'0/1199	'1/830	'0/608	'0/436	'2/1195	'0/1032	'0/865	'0/1284	'0/1240	'0/1092	'0/1055	'0/1501	'0/885	'3/1104	'0/440	'0/779	'1/1442	'0/720	'1/758	'0/1512	'1/1054	'1/919	'0/781	'0/799	'0/606	'0/903	'0/1174	'0/1222
Chr1_supercontig_000000341:2417730_(Clade_B_DFT1_4-DFT1-2-Fentobury)_0142	GTAGGTAAAGTTTATGTCAGACCTAAGCTTCAGCTTCCCGATCCGCTCTTCCGATCTNNNNNGTAGAGAACTAGCTTGTG	C	T	'0/1529	'0/758	'0/3053	'275/662	'0/1171	'521/1405	'0/512	'0/1016	'0/1074	'116/719	'0/799	'0/1350	'1/438	'0/337	'90/294	'0/1065	'1/973	'318/1368	'0/1309	'187/982	'211/678	'0/575	'0/1160	'73/1314	'448/1624	'156/1370	'3/1158	'0/1849	'0/1168	'1/1102	'0/975	'1/1043	'22/66	'1/868	'0/1663	'0/768	'1/903	'206/1174	'305/1208	'324/858	'118/688	'125/944	'0/1093	'0/1389	'338/1583	'0/1446
Chr1_supercontig_000000347:599242_(Clade_A2_small_groups)_0143	GGACACCGGTACAGAATAATTGTTGTTCTTCAGCTTCCCGATCCGCTCTTCCGATCTNNNNNGGAAGAAACAGGAGGGTA	G	A	'2/195	'2/54	'23/339	'0/124	'11/78	'0/155	'7/61	'1/93	'13/93	'0/73	'0/98	'16/122	'5/42	'3/35	'0/40	'0/122	'0/142	'0/227	'18/177	'0/153	'0/100	'0/72	'0/151	'0/151	'0/229	'0/176	'10/125	'4/221	'8/137	'2/113	'0/136	'13/88	'0/7	'12/92	'28/148	'0/122	'15/89	'0/173	'0/173	'0/115	'0/102	'0/161	'22/120	'18/189	'0/234	'16/143
Chr1_supercontig_000000349:940304_(All_groups_excluding_377T1)_0144	GCTAAGGGATGGAGGTAGAGAATTCACTTCAGCTTCCCGATCCGCTCTTCCGATCTNNNNNGATCATGGGCTGGGGTGG	G	A	'96/286	'34/150	'41/260	'18/43	'35/92	'12/40	'13/42	'11/128	'17/93	'14/48	'55/166	'32/123	'8/21	'8/19	'8/35	'4/64	'16/70	'20/86	'43/147	'16/84	'10/52	'15/52	'27/126	'13/131	'34/82	'22/120	'26/159	'9/103	'17/85	'45/149	'21/100	'27/108	'8/15	'20/82	'64/146	'6/35	'33/97	'51/230	'24/143	'56/122	'9/54	'8/67	'26/66	'17/74	'28/150	'29/97
Chr1_supercontig_000000354:2009447_(Clade_A2_DFT1_0_WPP-DFT1_1)_0145	GTGTTAGTCCTCCTCTCCCTACACAGTGCCTTCAGCTTCCCGATCCGCTCTTCCGATCTNNNNNACCTAAAAATACTACA	G	T	'0/862	'0/430	'0/1326	'0/273	'232/569	'0/447	'83/227	'42/453	'104/429	'0/273	'0/554	'156/513	'61/104	'22/123	'0/125	'26/319	'0/747	'0/906	'223/917	'0/707	'0/285	'0/313	'0/825	'0/715	'0/953	'0/705	'160/839	'56/766	'200/772	'183/898	'0/648	'263/757	'0/256	'175/619	'492/1038	'0/390	'243/665	'0/860	'0/1023	'0/711	'0/582	'0/524	'273/644	'193/896	'0/1200	'250/936
Chr1_supercontig_000000358:503171_(Clade_A1)_0147	CCTTCCCGTGAACATTGACAGCTTCAGCTTCCCGATCCGCTCTTCCGATCTNNNNNTCCCTATCTTGTGAAGTTGTGAGG	A	C	'1/1050	'0/442	'0/1240	'0/271	'0/615	'0/445	'0/243	'0/429	'0/421	'0/167	'173/558	'0/564	'0/100	'0/83	'0/133	'0/371	'0/630	'0/726	'1/976	'0/594	'0/268	'0/259	'0/860	'0/779	'0/988	'0/885	'0/963	'0/757	'1/851	'0/962	'0/658	'0/626	'0/142	'0/634	'0/1112	'0/415	'0/708	'0/1258	'0/929	'0/817	'0/519	'0/551	'0/621	'0/854	'0/1048	'0/1019
Chr1_supercontig_000000370:600439_(Clade_A2_small_groups)_0148	TCTTTTGATGATGCTGTATGGCCTTCAGCTTCCCGATCCGCTCTTCCGATCTNNNNNGCGGTGGTCTGGGTTCAG	T	C	'0/845	'1/378	'0/1417	'0/411	'1/659	'0/544	'0/259	'0/648	'0/405	'0/266	'0/407	'0/686	'0/173	'0/107	'0/168	'0/436	'0/658	'0/1068	'0/979	'0/787	'0/349	'0/317	'0/777	'0/854	'0/1173	'0/1043	'0/884	'0/1004	'0/1004	'0/907	'0/759	'0/899	'0/138	'1/686	'0/1258	'0/517	'0/828	'0/1079	'0/1154	'0/841	'0/689	'1/816	'0/940	'0/1312	'1/1769	'0/1227
Chr1_supercontig_000000375:1600728_(Clade_B_DFT1_4-DFT1-2-Fentobury)_0150	GGAATGGTGAATTTAGGCAACAATAGCTTCAGCTTCCCGATCCGCTCTTCCGATCTNNNNNGAGGGCTGGGGACTTGCT	A	C	'0/2148	'1/1771	'0/4098	'279/612	'0/1199	'377/990	'0/634	'0/951	'0/1011	'152/660	'0/1246	'0/1388	'0/412	'0/382	'142/373	'0/974	'0/845	'196/856	'0/977	'116/606	'315/767	'0/610	'0/857	'82/970	'269/955	'140/872	'0/974	'0/1027	'0/895	'0/1023	'0/678	'1/754	'68/165	'0/735	'0/1133	'0/579	'0/646	'225/1119	'239/952	'206/593	'114/577	'54/629	'0/559	'0/704	'236/913	'0/807
Chr1_supercontig_000000375:386667_(Clade_B_DFT1_2_Bronte_exclusive)_0149	GTTGTGGGTGTAGGTGTGATGGGCTTCAGCTTCCCGATCCGCTCTTCCGATCTNNNNNGGTAGTTTACCTCAGATG	G	A	'0/150	'0/51	'0/211	'0/57	'0/72	'0/74	'0/52	'0/66	'0/85	'0/36	'0/68	'0/93	'0/32	'0/16	'0/23	'0/66	'0/135	'0/213	'0/160	'0/88	'0/49	'0/38	'0/144	'0/117	'0/216	'0/138	'0/124	'0/204	'0/159	'0/108	'0/113	'0/120	'0/8	'0/109	'0/208	'0/89	'1/108	'0/128	'0/170	'0/98	'0/110	'0/117	'0/169	'0/201	'0/263	'0/201
Chr1_supercontig_000000378:328400_(Clade_C_DFT1_5_exclusive)_0152	GCATCTACTAAGTTCCTTGCCAAGCCCTTCAGCTTCCCGATCCGCTCTTCCGATCTNNNNNAGTCCCAGTCTAGAGTG	G	A	'0/956	'0/739	'0/1791	'0/253	'0/456	'0/346	'0/222	'0/275	'0/391	'0/260	'0/435	'0/414	'0/162	'0/141	'0/112	'0/301	'6/214	'1/264	'0/268	'0/257	'0/308	'0/193	'12/178	'0/251	'0/324	'0/256	'0/291	'0/353	'0/301	'0/281	'2/148	'0/264	'0/63	'0/206	'0/405	'2/162	'0/225	'0/333	'0/273	'0/207	'0/211	'0/238	'0/222	'0/268	'0/363	'0/234
Chr1_supercontig_000000382:1856762_(Clade_A2_Tarraleah_exclusive)_0154	GCTGAGAAGAATGCCAGATAATCAGAGATCTTCAGCTTCCCGATCCGCTCTTCCGATCTNNNNNGTAGTCTCATTTTTGG	C	G	'0/764	'0/196	'0/1148	'0/148	'0/373	'0/266	'0/180	'0/272	'0/235	'0/149	'0/400	'0/463	'0/123	'0/73	'0/85	'0/279	'0/470	'0/419	'0/634	'0/352	'0/210	'0/197	'0/579	'0/716	'0/611	'0/529	'0/497	'0/447	'0/458	'0/611	'0/485	'0/421	'0/77	'0/441	'0/706	'0/183	'0/410	'0/872	'0/597	'0/506	'0/303	'0/183	'0/374	'0/502	'0/699	'0/569
Chr1_supercontig_000000384:1195090_(Clade_B_Ross_exclusive)_0155	CTTGATTCTGGTCATATGTCTTTTCACATCTTCAGCTTCCCGATCCGCTCTTCCGATCTNNNNNTGTCCCTTGTTCTCTT	C	A	'0/37	'0/7	'0/105	'0/22	'0/27	'0/35	'0/13	'0/39	'0/25	'0/11	'0/8	'0/38	'0/10	'0/9	'0/5	'0/36	'0/17	'0/89	'0/54	'0/49	'0/41	'0/14	'0/62	'0/75	'0/117	'0/62	'0/53	'0/121	'0/44	'0/30	'0/49	'0/12	'0/0	'0/40	'0/53	'0/29	'0/41	'0/61	'0/48	'0/38	'0/26	'0/46	'0/69	'0/90	'0/77	'0/73
Chr1_supercontig_000000390:973820_(Clade_A2_small_groups)_0156	CTTGTTCAAGATGGCCTCTGACCTCTTCTTCAGCTTCCCGATCCGCTCTTCCGATCTNNNNNGTTCAAGTCCTGTCTCTT	T	C	'0/1090	'0/762	'0/1328	'0/224	'30/347	'0/385	'7/235	'4/422	'18/286	'0/289	'0/609	'35/436	'7/128	'3/137	'0/171	'1/436	'0/365	'0/362	'7/259	'0/261	'0/222	'0/220	'0/357	'0/334	'0/352	'0/338	'5/329	'1/342	'6/231	'16/339	'0/294	'10/187	'0/71	'4/171	'15/247	'0/183	'15/195	'0/482	'0/323	'0/306	'0/225	'0/202	'11/163	'4/258	'0/359	'15/205
Chr1_supercontig_000000487:117326_(Clade_A2_small_groups)_0159	GTTGGAACTCAATGTGAGGGGGGAAAAGCTTCAGCTTCCCGATCCGCTCTTCCGATCTNNNNNGGTACTATTTGTGTGTG	G	A	'0/540	'0/330	'2/786	'0/113	'118/268	'0/191	'38/103	'11/160	'58/172	'0/66	'0/250	'87/208	'35/60	'11/44	'0/61	'6/170	'0/276	'0/201	'82/343	'0/155	'0/111	'0/80	'0/280	'0/315	'0/287	'0/284	'76/255	'16/228	'38/210	'78/318	'0/195	'87/266	'0/31	'72/193	'181/377	'0/145	'76/201	'0/340	'0/256	'0/213	'0/168	'0/180	'71/185	'49/218	'0/324	'83/221
Chr1_supercontig_000000729:46144_(Clade_A1)_0162	GTGAGGGTCTGACGGGATGTTCTGCTTCAGCTTCCCGATCCGCTCTTCCGATCTNNNNNAATCTTCGAGGTGCCTG	C	T	'1/2775	'0/1566	'0/3799	'0/395	'0/1029	'0/640	'0/421	'0/785	'1/576	'0/356	'680/1535	'0/1082	'0/194	'0/241	'0/211	'0/843	'0/1112	'0/1148	'1/1331	'0/945	'0/501	'0/418	'0/1343	'0/1243	'0/1114	'0/1221	'0/1390	'0/1071	'0/1037	'0/1489	'0/917	'0/1018	'0/369	'0/826	'0/1663	'0/680	'0/971	'0/1769	'0/1322	'1/920	'0/1063	'0/899	'0/800	'1/1054	'2/1492	'0/1238
Chr1_supercontig_000001277:9156_(All_groups_excluding_377T1)_0165	GCTATGTTCTTCTAGCGAGAGATGGCTTCAGCTTCCCGATCCGCTCTTCCGATCTNNNNNAATAGGAGAATTTGGAAAGC	C	A	'257/566	'70/307	'132/865	'54/126	'93/214	'72/183	'37/110	'17/239	'49/196	'16/100	'104/270	'87/271	'44/75	'7/60	'14/48	'13/201	'142/537	'184/517	'186/622	'93/436	'65/147	'73/132	'180/567	'37/545	'209/653	'91/542	'133/533	'25/472	'179/678	'164/706	'114/445	'250/650	'100/202	'150/493	'365/797	'60/271	'190/485	'186/781	'251/839	'256/643	'94/430	'54/377	'157/478	'99/583	'223/886	'243/723
Chr1_supercontig_000005770:8326_(Clade_B_DFT1_4-DFT1-2-Fentobury)_0169	CATCTCTACCAATTTCAGGATTCTAGGATCTTCAGCTTCCCGATCCGCTCTTCCGATCTNNNNNCAGTTTAGTTTTGGTG	G	A	'0/718	'0/292	'1/1077	'148/293	'1/469	'181/393	'0/230	'0/420	'0/303	'29/157	'0/407	'0/625	'0/138	'0/81	'60/131	'0/422	'0/762	'221/842	'0/996	'156/712	'106/245	'0/236	'0/869	'71/906	'357/1028	'128/983	'0/873	'0/707	'0/894	'0/1023	'0/782	'0/760	'67/156	'0/730	'0/1294	'0/395	'2/740	'305/1305	'331/1153	'394/908	'130/597	'123/675	'0/758	'0/869	'388/1433	'1/1258
Chr2_supercontig_000000012:12127_(Clade_B_DFT1_2_Bronte-Fentonbury)_0171	GCATAAAAAGGAAATGGCATATGAAAAATCTTCAGCTTCCCGATCCGCTCTTCCGATCTNNNNNTTAAGTTTTTCCTCCT	A	T	'0/87	'0/44	'1/224	'0/49	'0/76	'0/83	'0/36	'1/117	'0/95	'0/56	'0/65	'0/113	'0/37	'0/19	'0/26	'0/63	'0/45	'0/58	'0/76	'0/54	'0/51	'0/35	'0/52	'0/58	'0/86	'0/57	'0/67	'0/105	'0/43	'0/57	'0/58	'0/36	'0/2	'0/47	'0/71	'0/35	'0/33	'0/73	'0/39	'0/32	'0/18	'0/49	'0/63	'0/70	'0/87	'0/75
Chr2_supercontig_000000018:529778_(Clade_B_New_Norfolk-DFT1_7-DFT1_4-DFT1_2-Fentonbury)_0172	GTCATGCAGTGCTATGGTCTCTGAAGCTTCAGCTTCCCGATCCGCTCTTCCGATCTNNNNNCTGCAAAGTTCTTTCAGTG	T	C	'0/2336	'1/1736	'1/3804	'289/712	'0/1291	'481/1275	'0/563	'1/776	'1/1023	'128/626	'0/1343	'0/1299	'0/417	'0/450	'136/365	'0/1000	'1/1002	'258/987	'0/1217	'186/851	'273/668	'0/583	'0/996	'87/1044	'449/1281	'193/1079	'0/1072	'0/1241	'1/952	'0/1081	'0/722	'2/826	'72/208	'0/721	'0/1452	'0/674	'0/894	'268/1110	'301/1091	'261/676	'119/684	'105/794	'0/746	'0/988	'292/1096	'0/1260
Chr2_supercontig_000000031:1194852_(Clade_B_DFT1_2_Bronte_exclusive)_0174	GTATTTGCCCTCCCTCCTATTTTGACCCCTTCAGCTTCCCGATCCGCTCTTCCGATCTNNNNNTTTTCTTATCTTTGTTT	T	G	'0/208	'0/42	'0/341	'0/62	'0/112	'0/104	'0/48	'0/109	'0/152	'0/65	'0/42	'0/125	'0/37	'0/28	'0/19	'0/94	'0/108	'0/319	'0/239	'0/175	'0/94	'0/52	'0/253	'0/212	'0/365	'0/240	'0/181	'0/370	'0/206	'0/158	'0/197	'0/119	'0/0	'0/131	'0/290	'0/84	'0/167	'0/249	'0/183	'0/153	'0/107	'0/178	'0/266	'0/383	'0/395	'0/304
Chr2_supercontig_000000031:251641_(Clade_A2_small_groups)_0173	GTTCTGGAGTTGCCTTCAGCTACTAGGCTTCAGCTTCCCGATCCGCTCTTCCGATCTNNNNNGTGAGAGTTTGCAGGTGG	C	T	'454/1280	'0/750	'0/1654	'0/276	'0/524	'0/501	'0/265	'0/553	'1/361	'0/238	'0/674	'0/611	'0/172	'0/145	'0/131	'0/402	'0/714	'0/784	'0/969	'0/561	'0/277	'0/306	'0/856	'0/901	'0/1005	'0/833	'0/865	'0/713	'1/779	'0/996	'0/618	'0/805	'0/250	'0/614	'0/1138	'0/354	'0/578	'0/1162	'0/1068	'0/908	'0/602	'0/588	'2/647	'0/788	'0/1155	'0/950
Chr2_supercontig_000000042:1743138_(Clade_B_DFT1_7-DFT1_4-DFT1_2-Fentonbury)_0175	GACAGTTTCTCTCAGAGAGTCAACTCACTTCAGCTTCCCGATCCGCTCTTCCGATCTNNNNNGTACATGAACAAAAGAAG	G	A	'0/129	'0/76	'0/265	'15/51	'0/55	'35/83	'0/31	'0/55	'0/40	'12/35	'0/65	'0/59	'0/12	'0/13	'14/17	'0/50	'0/85	'24/94	'0/102	'11/85	'14/36	'0/31	'0/93	'4/111	'50/127	'13/111	'1/94	'0/106	'0/84	'0/111	'0/96	'0/108	'6/16	'0/80	'0/156	'0/47	'0/74	'28/153	'46/134	'16/97	'9/56	'3/74	'0/72	'0/107	'36/136	'0/104
Chr2_supercontig_000000046:150055_(Clade_A1_DFT1_3_Channel_exclusive)_0178	GCATGGAAAAAAGATGGTTGAGGTGAGGCTTCAGCTTCCCGATCCGCTCTTCCGATCTNNNNNGGGCTGAGAAGGATTT	G	C	'0/3328	'0/2058	'0/3479	'0/438	'0/817	'0/647	'0/562	'0/719	'0/601	'0/222	'0/1429	'0/892	'0/197	'0/170	'0/205	'0/809	'1/1092	'0/837	'0/1193	'0/768	'0/448	'0/470	'0/1066	'0/1066	'0/907	'0/1210	'0/1183	'0/852	'0/1171	'0/1289	'0/812	'0/1012	'0/307	'0/915	'0/1213	'0/519	'1/865	'0/1555	'0/1102	'0/882	'0/813	'0/703	'0/647	'0/808	'0/1287	'0/1045
Chr2_supercontig_000000050:1830686_(All_groups_excluding_377T1)_0179	GTCAATCATAGAATTGGAGGGGGCTTCAGCTTCCCGATCCGCTCTTCCGATCTNNNNNAGGCTTTTACTTATAGGTGAGG	T	C	'24/44	'4/11	'7/41	'4/11	'11/24	'9/19	'2/12	'3/24	'3/17	'2/12	'4/17	'13/34	'1/3	'1/3	'1/4	'0/27	'3/26	'18/59	'8/55	'11/38	'6/15	'6/15	'14/41	'2/47	'17/58	'9/45	'14/47	'0/40	'7/61	'14/46	'7/24	'10/41	'2/8	'8/43	'29/54	'2/13	'15/37	'7/49	'20/75	'20/47	'7/28	'7/42	'16/52	'14/64	'14/71	'13/58
Chr2_supercontig_000000054:331906_(Clade_B_DFT1_2_Bronte_exclusive)_0180	CGTGGAAGGCTCCGAACTTTCAATTTGTTCTTCAGCTTCCCGATCCGCTCTTCCGATCTNNNNNCCTGGATTCTACTCCT	G	T	'0/1387	'0/932	'0/2077	'0/265	'0/361	'0/269	'0/180	'0/677	'0/325	'0/181	'0/1123	'0/558	'0/55	'0/90	'0/77	'0/377	'0/333	'0/383	'0/913	'0/485	'0/297	'0/337	'0/887	'0/537	'0/454	'0/667	'0/598	'0/416	'0/465	'0/876	'0/465	'0/385	'0/146	'0/408	'1/749	'0/258	'0/416	'0/1521	'0/696	'0/625	'0/362	'0/453	'0/238	'0/373	'0/783	'0/652
Chr2_supercontig_000000055:2694038_(Clade_A1_Channel-Forestier)_0182	GAACCAAAACAATGCCAAAGAACCCATGACTTCAGCTTCCCGATCCGCTCTTCCGATCTNNNNNGAACCAGAAGAATGCT	A	C	'0/64	'0/43	'0/111	'0/32	'0/54	'0/51	'0/30	'0/36	'0/35	'0/18	'2/23	'0/46	'0/15	'0/8	'0/17	'0/40	'0/60	'0/93	'0/84	'0/53	'0/37	'0/15	'0/52	'0/44	'0/105	'0/70	'0/93	'0/77	'0/63	'0/79	'0/52	'0/72	'0/8	'0/69	'0/103	'0/44	'0/65	'0/104	'0/99	'0/69	'0/35	'0/51	'0/74	'0/91	'0/142	'0/115
Chr2_supercontig_000000055:462307_(Clade_A1)_0181	GCTTGACTTCTCAAGAAGGGAGGGCTTCAGCTTCCCGATCCGCTCTTCCGATCTNNNNNGAAGATAATGACAAACTGG	C	T	'0/215	'0/89	'2/445	'0/115	'0/157	'2/139	'0/83	'0/132	'0/128	'0/68	'52/116	'1/190	'0/37	'0/39	'0/53	'0/132	'0/107	'0/184	'0/157	'0/87	'0/87	'0/66	'0/178	'0/135	'0/175	'0/151	'0/123	'0/221	'0/144	'0/169	'0/114	'0/132	'0/28	'0/127	'0/227	'0/97	'0/135	'0/162	'1/159	'0/96	'0/105	'0/117	'0/132	'0/136	'0/149	'0/143
Chr2_supercontig_000000058:2412656_(All_groups_excluding_377T1)_0183	CTTTTCACCAAAAATGAGGAAATTAGAGCCTTCAGCTTCCCGATCCGCTCTTCCGATCTNNNNNACCCAACAAAATACAT	A	T	'110/269	'20/77	'70/470	'58/141	'68/147	'45/127	'35/93	'9/169	'46/163	'13/83	'40/102	'55/166	'23/56	'3/45	'17/47	'11/147	'29/137	'59/220	'63/242	'27/137	'40/103	'25/72	'62/185	'19/189	'69/240	'18/247	'42/204	'19/308	'40/209	'34/169	'29/159	'53/176	'9/21	'48/151	'119/289	'16/93	'63/180	'52/289	'53/242	'51/153	'27/143	'19/164	'80/195	'46/237	'78/354	'96/315
Chr2_supercontig_000000063:1755378_(DFT1_0_Buckland_exclusive)_0185	GCAGGGAGTTTGAATGACTTTCCCAGAACTTCAGCTTCCCGATCCGCTCTTCCGATCTNNNNNTTACATTTGTAAAGTGC	G	T	'0/3284	'0/1879	'0/5605	'0/1133	'0/2088	'0/2054	'1/936	'0/1204	'1/1631	'0/1149	'0/1571	'0/1968	'0/634	'0/541	'0/496	'0/1537	'1/1407	'1/1864	'0/1651	'0/1267	'0/1166	'250/837	'0/1485	'0/1618	'0/2014	'0/1695	'0/1411	'1/2125	'0/1696	'0/1554	'0/1145	'0/1278	'0/187	'0/1111	'0/2055	'1/1089	'0/1318	'0/1499	'0/1494	'0/1009	'0/954	'0/1357	'0/1243	'1/1778	'0/1978	'0/1651
Chr2_supercontig_000000064:1576789_(Clade_B_DFT1_4-DFT1-2-Fentobury)_0186	GCACTCTCCTGTGTTTTACAGACAGCTTCAGCTTCCCGATCCGCTCTTCCGATCTNNNNNTGTGGATCAGTGGAAGAAG	G	A	'3/2454	'0/1176	'1/3360	'178/483	'0/945	'246/784	'0/404	'0/735	'1/823	'60/241	'0/1244	'0/1090	'0/198	'0/196	'46/180	'0/747	'0/883	'214/1098	'0/1440	'142/865	'229/675	'2/413	'1/1256	'50/1106	'320/1207	'118/1364	'1/1375	'0/1178	'0/1222	'0/1308	'0/824	'0/988	'44/196	'0/888	'1/1406	'0/725	'0/854	'318/1642	'227/1219	'294/940	'112/834	'122/904	'0/807	'0/1021	'293/1407	'0/1308
Chr2_supercontig_000000073:1048481_(Clade_A2_DFT1_0_WPP-DFT1_1)_0188	ACTAGAGAATGAGCTTCTGGAGCATTTACTTCAGCTTCCCGATCCGCTCTTCCGATCTNNNNNGTAGTTTGGGGATTGAT	T	A	'0/158	'0/119	'0/460	'0/49	'55/139	'0/126	'34/77	'8/155	'25/118	'0/68	'1/120	'65/189	'12/40	'4/29	'0/23	'7/89	'0/201	'0/243	'48/233	'0/138	'0/84	'0/72	'0/229	'0/215	'0/322	'0/230	'36/218	'15/241	'48/208	'33/179	'0/174	'77/193	'0/24	'35/133	'116/284	'0/106	'74/168	'0/276	'0/248	'0/141	'0/132	'0/147	'64/180	'59/225	'0/311	'70/224
Chr2_supercontig_000000074:626969_(Clade_B_small_groups)_0189	GATTCTGGCAGCATTGCTGGAGCTTCAGCTTCCCGATCCGCTCTTCCGATCTNNNNNAACCTACATTCAATAAGCAGCAT	A	C	'0/1968	'0/688	'0/3535	'250/738	'0/1156	'287/1205	'0/611	'0/824	'0/1213	'72/709	'0/864	'0/1269	'0/445	'0/361	'90/305	'0/997	'1/1145	'420/1774	'0/1499	'199/990	'209/688	'0/720	'0/1250	'69/1151	'510/1705	'141/1437	'0/1116	'1/1967	'0/1454	'0/1328	'0/1052	'1/1179	'53/122	'0/956	'0/1947	'0/884	'0/1058	'257/1215	'323/1360	'282/848	'119/845	'119/1114	'0/1115	'0/1560	'390/1841	'0/1564
Chr2_supercontig_000000077:153787_(Clade_B_DFT1_2_Bronte_exclusive)_0191	GTTTCTTTAAAAATGTGTGGTCTGGTGCTTCAGCTTCCCGATCCGCTCTTCCGATCTNNNNNGGATAGCACTGAATAAC	A	G	'1/3622	'0/2498	'0/4960	'0/913	'1/1757	'0/1279	'0/779	'0/1211	'0/1073	'0/639	'1/1737	'1/1540	'0/419	'0/339	'0/350	'0/1316	'0/1992	'0/2200	'0/2256	'1/1501	'0/821	'0/874	'1/2044	'1/1853	'0/2356	'1/1985	'1/1945	'0/2130	'0/2218	'0/2370	'0/1700	'0/2103	'1/847	'0/1358	'0/2825	'0/1375	'0/1552	'0/2252	'0/2509	'0/1619	'0/1589	'1/1602	'0/1494	'0/1894	'0/2456	'0/2287
Chr2_supercontig_000000077:228754_(Clade_B_DFT1_13_Kempton_exclusive)_0192	TGTGACTGGTTTTGCATCTGGCCATCTTCAGCTTCCCGATCCGCTCTTCCGATCTNNNNNAGTGTTTAACACAATCCC	T	C	'0/324	'0/215	'0/650	'0/82	'0/167	'0/166	'0/121	'0/243	'0/123	'0/73	'0/209	'0/248	'0/46	'0/32	'0/42	'0/181	'0/251	'1/278	'0/286	'0/211	'0/124	'1/117	'1/372	'0/241	'0/334	'0/219	'0/291	'0/258	'0/304	'0/327	'0/220	'0/249	'0/69	'0/158	'0/345	'0/136	'0/206	'1/412	'0/426	'0/308	'0/189	'0/281	'0/216	'0/248	'0/273	'0/278
Chr2_supercontig_000000077:3937_(Clade_A1_DFT1_0_Freycinet_exclusive)_0190	GAGTAGAGGAATAAAACGACTTTTCCACCTTCAGCTTCCCGATCCGCTCTTCCGATCTNNNNNCCTCACCTAACTAGCAA	C	A	'0/663	'0/204	'0/1004	'0/260	'0/450	'0/483	'0/256	'0/356	'0/386	'0/159	'0/286	'0/444	'0/160	'0/55	'0/117	'0/346	'0/711	'0/885	'0/807	'1/610	'0/228	'0/210	'0/749	'0/723	'0/1098	'0/816	'0/654	'0/652	'0/630	'0/768	'0/647	'0/667	'0/108	'0/637	'0/937	'0/378	'0/651	'0/883	'0/968	'0/715	'0/520	'0/512	'0/806	'0/988	'0/1137	'0/1050
Chr2_supercontig_000000077:841083_(Clade_A2_small_groups)_0193	GTAGATAGAGTGCCAGGCTTGGGGCTTCAGCTTCCCGATCCGCTCTTCCGATCTNNNNNCAACCCCCTACATATATAAA	A	G	'0/73	'0/9	'0/72	'0/25	'0/32	'0/54	'0/23	'0/34	'0/37	'0/17	'0/15	'0/43	'0/11	'1/10	'0/3	'0/31	'0/34	'0/126	'0/136	'0/74	'0/20	'0/18	'0/79	'0/84	'0/160	'0/85	'0/81	'0/190	'0/50	'0/47	'0/69	'0/26	'0/0	'0/51	'0/119	'0/30	'0/50	'0/119	'0/73	'0/39	'0/13	'0/49	'0/103	'0/146	'0/164	'0/115
Chr2_supercontig_000000079:878810_(Clade_B_small_groups)_0195	GTGCTTGTAAGGGGAGTTAGTGACTACCTTCAGCTTCCCGATCCGCTCTTCCGATCTNNNNNGCCAACAATGGATACA	G	C	'1/1628	'0/1078	'0/2367	'141/339	'0/716	'212/555	'0/430	'0/783	'0/487	'33/246	'0/1003	'0/930	'0/207	'0/135	'75/233	'0/612	'0/1246	'277/1172	'0/1238	'183/913	'145/414	'0/360	'0/1252	'102/1377	'375/1279	'194/1307	'0/1314	'0/938	'0/1171	'0/1386	'0/864	'0/1088	'125/352	'0/914	'0/1288	'0/671	'3/1105	'313/1536	'410/1566	'446/1204	'150/806	'130/891	'0/837	'0/1060	'289/1284	'0/1302
Chr2_supercontig_000000081:126968_(Clade_A2_DFT1_9_exclusive)_0196	CAATTGAGACATTAGGAACACTTTAAAGACTTCAGCTTCCCGATCCGCTCTTCCGATCTNNNNNTGGAGATGGAAGTGAC	A	T	'0/99	'0/47	'0/108	'0/26	'0/66	'0/47	'0/27	'0/58	'0/47	'0/30	'0/57	'0/68	'0/24	'0/4	'0/15	'0/39	'0/64	'0/67	'0/97	'0/63	'0/18	'0/21	'0/78	'0/95	'0/102	'0/98	'0/101	'0/87	'0/91	'0/122	'0/73	'0/76	'0/11	'0/50	'0/116	'0/36	'0/64	'0/108	'0/111	'0/102	'0/50	'0/60	'0/72	'0/88	'0/93	'0/94
Chr2_supercontig_000000083:211085_(Clade_B_DFT1_7-DFT1_4-DFT1_2-Fentonbury)_0197	TTATCCAGGGGCCATGAGGAAAATGACTTCAGCTTCCCGATCCGCTCTTCCGATCTNNNNNACAAACCTGAGATTGGAG	C	T	'0/970	'0/564	'0/1190	'39/143	'0/376	'90/288	'0/152	'0/483	'2/298	'23/142	'1/537	'3/557	'0/137	'0/60	'31/102	'0/255	'0/703	'117/460	'0/800	'70/460	'51/174	'0/221	'0/705	'24/639	'151/642	'54/646	'0/685	'0/489	'0/609	'0/767	'0/536	'0/578	'47/143	'0/589	'0/849	'0/246	'0/474	'120/948	'170/769	'148/589	'52/372	'45/428	'0/541	'0/510	'168/866	'0/758
Chr2_supercontig_000000090:197910_(Clade_A2_small_groups)_0198	GCTGTTGGAAATAATTGTTCTTGTCCACCTTCAGCTTCCCGATCCGCTCTTCCGATCTNNNNNTGACTCATTTGGGATG	G	A	'2493/7595	'1031/5787	'1240/11783	'1/1521	'1291/3109	'0/2600	'490/1432	'111/2059	'616/2485	'0/1406	'3/4213	'729/2821	'341/896	'139/889	'0/811	'116/2470	'0/2176	'0/2382	'584/2472	'0/1833	'0/2036	'0/1559	'0/2320	'6/2421	'5/2462	'2/2374	'427/2646	'137/2698	'559/2416	'556/2550	'0/2031	'718/2122	'0/613	'461/1677	'1146/2798	'2/1853	'704/1903	'0/2646	'0/2219	'0/1832	'0/1804	'0/1986	'598/1686	'413/2420	'3/2647	'620/2391
Chr2_supercontig_000000091:1569466_(Clade_B_Ross_exclusive)_0199	ACATATGAAATGGCACCACCTATCCTCACTTCAGCTTCCCGATCCGCTCTTCCGATCTNNNNNTTTGACATTTCATTTTC	T	C	'0/2209	'0/1749	'1/4424	'0/658	'1/1239	'0/1121	'0/618	'0/1390	'0/949	'0/538	'0/1226	'0/1444	'0/283	'0/260	'0/311	'1/990	'0/1543	'0/1875	'0/1928	'0/1486	'0/575	'0/803	'2/1774	'1/1869	'0/2254	'0/1919	'0/1754	'0/1791	'2/1871	'1/1883	'0/1583	'0/1453	'0/263	'0/1208	'0/2399	'1/1023	'1/1489	'0/2051	'1/2048	'0/1375	'0/1267	'1/1377	'0/1456	'0/1884	'1/2181	'0/1940
Chr2_supercontig_000000105:859613_(Clade_A1_Clade_A2)_0201	GCAGAGAAAAGGAATTAGAGTATTCCTGCTTCAGCTTCCCGATCCGCTCTTCCGATCTNNNNNAACTAACAAAGGGAAGG	C	G	'2402/5757	'980/3987	'1308/9377	'7/1464	'1370/3016	'0/2414	'546/1402	'138/1860	'650/2243	'0/1368	'1287/3216	'755/2651	'400/853	'102/649	'0/713	'108/1879	'0/2218	'0/2427	'638/2512	'0/1729	'0/1758	'1/1431	'0/2188	'0/2216	'0/2258	'0/2246	'454/2220	'160/2846	'489/2365	'465/2417	'0/1801	'768/2036	'0/608	'592/1710	'1324/3011	'0/1635	'682/1672	'0/2473	'0/2262	'0/1583	'1/1628	'0/1733	'537/1587	'375/2036	'0/2388	'700/2137
Chr2_supercontig_000000110:400213_(All_groups_excluding_377T1)_0202	GGGGTCCCTTCTTCAGGACCTTCAGCTTCCCGATCCGCTCTTCCGATCTNNNNNGGTCTAATGGCAGGTTTGGGGTTC	G	T	'1134/2747	'504/1907	'854/4140	'377/943	'776/1672	'552/1354	'306/779	'75/1286	'345/1263	'142/770	'708/1885	'510/1682	'268/529	'77/479	'157/444	'77/1326	'234/1002	'296/1015	'321/1333	'175/824	'325/916	'372/814	'334/1214	'75/1023	'393/1138	'145/1061	'277/1334	'101/1372	'282/1116	'288/1262	'217/902	'445/1098	'119/293	'303/885	'557/1380	'176/763	'403/915	'289/1484	'356/1238	'268/865	'196/833	'125/829	'242/648	'118/870	'334/1231	'343/1127
Chr2_supercontig_000000112:799514_(Clade_B_New_Norfolk-DFT1_7-DFT1_4-DFT1_2-Fentonbury)_0204	GCTAACTCTTGGGAATTCCACAAAGCCTTCTTCAGCTTCCCGATCCGCTCTTCCGATCTNNNNNGTTTTGTCTGCAAATG	A	G	'0/4130	'0/2619	'1/5903	'217/767	'1/2049	'382/1257	'0/1033	'1/1514	'0/1622	'68/737	'1/2296	'0/2322	'0/456	'1/521	'126/543	'0/1702	'0/1502	'251/1258	'0/1608	'167/1115	'225/1034	'0/849	'0/1599	'88/1477	'357/1498	'172/1627	'0/1700	'0/1638	'0/1480	'0/1554	'0/1202	'1/1196	'63/182	'1/1026	'0/1884	'0/967	'0/1247	'309/1927	'331/1423	'341/1051	'135/967	'103/1064	'1/1116	'0/1375	'346/1522	'0/1488
Chr2_supercontig_000000117:383223_(Clade_A2_Tarraleah_exclusive)_0205	GCAGATCTCAAAATGAAACAGAGCCAACTTCAGCTTCCCGATCCGCTCTTCCGATCTNNNNNAGCAAAAGAAGGGCAAA	G	T	'1/156	'0/48	'0/292	'0/70	'0/88	'0/128	'0/56	'0/81	'0/105	'0/81	'0/43	'0/89	'0/33	'0/18	'0/17	'0/79	'0/58	'0/146	'0/122	'0/67	'0/84	'0/30	'0/88	'0/88	'0/161	'0/105	'0/84	'0/195	'0/101	'0/79	'0/84	'0/92	'0/3	'0/79	'0/145	'0/63	'0/73	'0/124	'0/102	'0/72	'0/70	'0/141	'0/113	'0/164	'0/170	'0/130
Chr2_supercontig_000000126:828833_(Clade_A1_Channel-Forestier-LB)_0206	GTTGCAGCCATATGAAAGTATGGCTCTCCTTCAGCTTCCCGATCCGCTCTTCCGATCTNNNNNCAGATCTCAGTCCATTG	A	G	'0/739	'0/533	'0/1761	'0/391	'0/678	'0/640	'0/331	'0/453	'0/530	'0/284	'157/455	'0/686	'0/197	'0/162	'0/155	'0/464	'0/477	'0/619	'0/697	'0/419	'0/374	'0/287	'0/551	'0/575	'0/735	'0/602	'0/616	'0/717	'0/566	'0/665	'0/521	'0/531	'0/67	'0/413	'0/801	'0/374	'0/522	'1/658	'0/624	'0/447	'0/355	'0/511	'0/543	'0/668	'0/728	'0/658
Chr2_supercontig_000000133:581271_(Clade_A2_DFT1_1_exclusive)_0208	CCCTGGCCTAATAGAGCTCTTCAGCTTCCCGATCCGCTCTTCCGATCTNNNNNTGCAGGTCTAAGATATTGAAAGCTAAA	T	A	'0/1729	'0/1006	'1/2228	'1/598	'0/932	'0/910	'0/504	'0/840	'1/853	'0/558	'0/668	'336/1094	'0/376	'0/297	'0/282	'0/846	'0/545	'0/728	'1/768	'0/451	'0/575	'0/363	'0/604	'0/630	'0/797	'0/686	'0/720	'0/991	'0/637	'141/679	'0/495	'0/474	'0/94	'0/438	'0/894	'0/432	'0/568	'0/882	'0/725	'0/522	'0/461	'0/574	'0/508	'0/810	'0/661	'0/692
Chr2_supercontig_000000146:127133_(Clade_A2)_0210	ATTCTAGAACCCATCATCAAAAAAGGAGGCTTCAGCTTCCCGATCCGCTCTTCCGATCTNNNNNAGGGTAAATGGACCAT	A	G	'87/194	'15/44	'53/324	'0/120	'67/130	'0/119	'24/69	'9/105	'24/111	'0/51	'0/79	'47/145	'27/41	'1/12	'0/23	'2/95	'0/163	'0/399	'79/282	'0/179	'1/74	'0/73	'0/247	'0/270	'0/446	'0/314	'58/249	'23/472	'111/332	'58/217	'0/246	'88/213	'0/7	'62/222	'192/426	'0/133	'98/249	'0/371	'0/280	'1/217	'0/151	'0/289	'134/370	'72/423	'0/594	'116/407
Chr2_supercontig_000000158:3787405_(Clade_A2_DFT1_0_WPP_exclusive)_0212	ACTATATGATCAATTCGTGGGAATTACTGCTTCAGCTTCCCGATCCGCTCTTCCGATCTNNNNNTTTCAGCTCTGACCTT	T	C	'1/1385	'0/1384	'0/3137	'0/310	'321/637	'0/570	'147/331	'94/1106	'151/477	'0/280	'0/908	'1/971	'73/166	'14/99	'0/232	'24/520	'0/1364	'0/1011	'451/1670	'1/1086	'0/320	'0/445	'0/1385	'4/1757	'1/1497	'0/1545	'358/1697	'67/1066	'353/1667	'0/1867	'4/1256	'357/1054	'0/365	'410/1395	'687/1701	'0/747	'530/1308	'2/2481	'2/2240	'0/1550	'0/1103	'0/988	'319/888	'159/920	'2/1823	'448/1704
Chr2_supercontig_000000170:791686_(Clade_A2_Tarraleah_exclusive)_0213	GTTGTGGTCAACATTGATAAGTGCCTTCAGCTTCCCGATCCGCTCTTCCGATCTNNNNNAGGATGCAAGAGAAGGAGG	C	T	'0/6034	'0/5099	'1/9573	'0/904	'1/1861	'1/1076	'0/770	'3/1174	'1/1450	'0/863	'0/2349	'0/1759	'0/601	'0/586	'0/355	'0/1387	'0/956	'0/972	'0/1261	'0/719	'0/1158	'0/671	'0/939	'0/1037	'0/892	'2/1127	'0/1235	'1/1217	'2/1121	'0/1235	'0/899	'0/972	'0/249	'0/888	'1/1405	'0/769	'0/727	'0/1350	'0/1113	'1/804	'0/805	'0/943	'0/674	'0/835	'0/1051	'0/913
Chr2_supercontig_000000171:685319_(Clade_B_DFT1_2_Bronte_exclusive)_0214	GGGGCACTAGGAAAGCCTTCAGCCTCTTCAGCTTCCCGATCCGCTCTTCCGATCTNNNNNGTACTCCTCTTTGAGAGG	A	G	'0/84	'0/45	'0/149	'0/17	'0/45	'0/20	'0/27	'0/24	'0/31	'0/10	'0/36	'0/46	'0/16	'0/6	'0/2	'0/34	'0/62	'0/87	'0/60	'0/38	'0/27	'0/14	'0/62	'0/55	'0/71	'0/60	'0/54	'0/44	'0/50	'0/56	'0/45	'0/58	'0/10	'0/48	'0/60	'0/50	'0/47	'0/79	'0/90	'0/54	'0/33	'0/52	'0/52	'0/49	'0/101	'0/69
Chr2_supercontig_000000189:30946_(Clade_B_DFT1_2_WPP_exclusive)_0216	GGGAGATGACATCTCTTACAGGGCAGTAGCTTCAGCTTCCCGATCCGCTCTTCCGATCTNNNNNATAGTACAAAGAAACC	A	G	'0/88	'0/67	'0/180	'5/33	'0/51	'14/44	'0/28	'0/55	'0/18	'10/32	'0/82	'0/58	'0/13	'0/6	'3/24	'0/44	'0/117	'34/119	'0/102	'25/93	'0/36	'0/35	'0/157	'8/150	'57/149	'21/154	'0/129	'0/108	'0/116	'0/114	'0/89	'1/72	'9/29	'0/75	'0/92	'0/34	'2/90	'31/213	'69/204	'58/173	'21/104	'15/122	'0/65	'0/88	'31/191	'0/142
Chr2_supercontig_000000203:457237_(All_groups_ancestral)_0217	GAATAAGTTTGAGCTATCATAATTATTTGCTTCAGCTTCCCGATCCGCTCTTCCGATCTNNNNNAAGGAGTGTGTGTCTG	T	G	'0/66	'0/59	'0/189	'22/44	'0/40	'22/77	'0/19	'0/60	'0/46	'1/38	'25/66	'0/55	'0/12	'0/7	'4/11	'0/75	'37/87	'47/155	'0/140	'23/123	'8/39	'14/36	'25/138	'7/147	'54/196	'21/179	'0/111	'0/111	'0/133	'0/148	'24/129	'0/108	'10/25	'0/88	'0/118	'9/60	'0/88	'32/206	'36/245	'43/135	'14/96	'16/121	'0/94	'0/108	'43/284	'0/163
Chr2_supercontig_000000205:1188967_(Clade_A2_small_groups)_0218	GCTATCATCTCCTTCTTGTGGTTCTCTCTTCAGCTTCCCGATCCGCTCTTCCGATCTNNNNNGTTTTCTCTTGGCCCC	C	G	'4163/6366	'1/6041	'0/12128	'0/1312	'0/1757	'0/2277	'0/933	'0/1765	'0/1517	'1/1491	'1/4104	'0/1969	'0/578	'0/629	'0/684	'0/2206	'0/1324	'0/1717	'0/1597	'0/1305	'0/1795	'1/1435	'0/1865	'0/1924	'0/1845	'0/1702	'0/1605	'0/2101	'0/1545	'0/1856	'0/1464	'0/1173	'0/423	'1/970	'0/1358	'0/982	'0/920	'0/2401	'0/1833	'0/1281	'0/1267	'0/1349	'0/716	'0/1096	'0/1792	'0/1209
Chr2_supercontig_000000206:724091_(Clade_B_small_groups)_0221	GCTTGATTCATAATTCTCTTGTCACTCTTCAGCTTCCCGATCCGCTCTTCCGATCTNNNNNTATATACACACACACATCA	C	G	'0/981	'0/811	'1/2752	'207/552	'0/667	'361/968	'0/393	'0/956	'0/524	'81/349	'0/1155	'0/841	'0/136	'0/166	'96/283	'0/841	'0/1190	'392/1623	'0/1248	'277/1365	'282/670	'0/580	'1/1652	'128/1710	'501/1760	'233/1639	'0/1533	'0/1289	'0/1380	'0/1631	'0/1400	'1/831	'114/312	'0/840	'0/964	'0/713	'2/901	'413/2036	'497/1916	'501/1448	'238/1095	'175/1228	'0/852	'0/1248	'520/2086	'0/1353
Chr2_supercontig_000000209:346742_(Clade_A2_DFT1_9_exclusive)_0222	CTAATTCCAATACTAAATAAATTATCTGGCTTCAGCTTCCCGATCCGCTCTTCCGATCTNNNNNGAGGCCATAAATCAAC	T	G	'0/71	'0/21	'0/132	'0/35	'0/46	'0/59	'0/29	'0/46	'0/39	'0/13	'0/31	'0/71	'0/26	'0/19	'0/12	'0/40	'0/58	'0/117	'0/70	'0/83	'0/42	'0/19	'0/99	'0/91	'0/127	'0/107	'0/85	'0/139	'0/97	'0/77	'0/77	'0/48	'0/1	'0/44	'0/134	'0/39	'0/82	'0/85	'0/91	'0/63	'0/45	'0/68	'0/113	'0/122	'0/138	'0/127
Chr2_supercontig_000000210:127480_(Clade_C)_0223	GAAGGAAAGCAGGAAATTGGTGGTAGGGCTTCAGCTTCCCGATCCGCTCTTCCGATCTNNNNNGATAAAGAACATCACAA	A	C	'1/2197	'0/1146	'2/3472	'0/786	'0/1052	'0/966	'0/535	'0/874	'0/831	'0/424	'0/989	'0/1250	'0/328	'0/204	'0/329	'0/861	'398/1452	'84/1609	'0/1749	'0/1261	'0/607	'0/536	'445/1491	'0/1433	'0/1411	'0/1692	'0/1491	'0/1389	'0/1682	'0/1596	'331/1187	'0/1623	'0/365	'0/1287	'0/2041	'184/863	'0/1278	'0/1746	'0/2007	'0/1223	'0/1275	'0/1348	'0/1264	'0/1536	'0/2300	'0/1981
Chr2_supercontig_000000215:618240_(Clade_A2_DFT1_0_WPP-DFT1_1)_0225	CCCCAATAATTCCCTTAATTCCCTGTGTCCTTCAGCTTCCCGATCCGCTCTTCCGATCTNNNNNCCCTGTAAATAAAAAC	G	A	'0/1516	'0/477	'1/2062	'1/466	'279/674	'0/695	'95/288	'18/710	'129/609	'0/317	'0/667	'186/803	'41/130	'2/97	'0/146	'25/577	'0/812	'0/1276	'319/1557	'0/992	'0/489	'0/353	'1/1332	'0/1119	'0/1343	'1/1461	'192/1148	'48/1456	'200/1081	'224/1327	'0/1015	'315/1009	'0/139	'148/735	'574/1567	'1/620	'344/970	'1/1801	'0/1381	'0/1039	'0/835	'0/1052	'320/1030	'210/1506	'0/2014	'411/1610
Chr2_supercontig_000000217:579927_(Clade_B_DFT1_2_Bronte-DFT1_2_WPP)_0227	ATTCACAAACAAAACCAATGCATCTAAACTTCAGCTTCCCGATCCGCTCTTCCGATCTNNNNNGGTGAAAAGGGGATGGT	A	C	'0/806	'0/360	'2/1428	'104/280	'0/516	'189/510	'0/257	'0/568	'0/472	'36/209	'0/421	'0/635	'0/144	'0/93	'34/99	'0/404	'0/624	'219/808	'0/875	'119/571	'0/303	'0/296	'0/737	'54/661	'279/928	'100/687	'0/628	'0/745	'0/672	'0/744	'0/566	'0/612	'26/58	'0/487	'0/902	'0/353	'0/578	'201/873	'236/834	'220/610	'82/390	'66/557	'0/574	'0/717	'265/1052	'0/827
Chr2_supercontig_000000235:1605674_(Clade_A1)_0231	GTTTCTTATAGGAGTGGATGGAAACCCTGCTTCAGCTTCCCGATCCGCTCTTCCGATCTNNNNNTGGGATTTCACCTTGA	T	C	'0/343	'0/277	'0/436	'0/81	'0/130	'0/106	'0/61	'0/116	'0/80	'0/64	'89/196	'0/125	'0/36	'0/30	'0/23	'0/103	'0/154	'0/170	'0/151	'0/120	'0/63	'0/55	'0/156	'2/157	'0/175	'0/119	'0/156	'0/167	'0/166	'0/193	'0/130	'0/160	'0/41	'0/114	'0/255	'0/90	'0/111	'0/198	'0/145	'0/162	'0/114	'0/103	'0/116	'0/144	'0/190	'0/156
Chr2_supercontig_000000235:732613_(Clade_A1_Channel-Forestier-LB)_0230	GACTAAGGTGGAAGGAGAGTTGGTGTTCCCTTCAGCTTCCCGATCCGCTCTTCCGATCTNNNNNGCAATTTTGCCTTCGA	G	A	'0/151	'0/70	'0/285	'0/68	'0/118	'0/151	'0/49	'0/74	'0/71	'0/50	'33/96	'0/80	'0/38	'0/20	'0/34	'0/91	'0/168	'0/172	'0/201	'0/119	'0/50	'0/51	'0/137	'0/127	'0/192	'1/161	'0/132	'0/136	'0/149	'0/159	'0/115	'0/162	'0/13	'0/106	'0/224	'0/93	'0/115	'0/152	'0/197	'0/158	'0/101	'0/102	'0/118	'0/147	'0/260	'0/151
Chr2_supercontig_000000241:903086_(Clade_A2_DFT1_10_exclusive)_0234	GCTGATTAGGAGCAGCTTTGCTGCTGCTTCAGCTTCCCGATCCGCTCTTCCGATCTNNNNNAGGTTGGGGCCTCAGCAGG	A	C	'0/172	'0/145	'0/330	'0/39	'0/148	'0/129	'0/75	'0/111	'0/83	'0/22	'0/125	'0/187	'0/33	'0/19	'0/45	'0/114	'0/218	'0/141	'0/256	'0/130	'0/70	'0/76	'0/171	'0/165	'0/222	'0/187	'0/194	'0/134	'0/163	'0/208	'0/157	'0/151	'0/38	'0/169	'0/217	'0/97	'0/172	'0/273	'0/252	'0/205	'0/74	'0/88	'0/186	'0/150	'0/248	'0/196
Chr2_supercontig_000000245:1761545_(Clade_A1_Channel-Forestier-LB)_0235	GTTATTGTGTGTTGTACTTATGGTCAGCTTCAGCTTCCCGATCCGCTCTTCCGATCTNNNNNTATGTGGGACTCTCAG	C	T	'0/6827	'0/5651	'0/9434	'0/1095	'1/2575	'0/1829	'0/1181	'1/1632	'1/1741	'0/1021	'1383/3393	'0/2279	'0/731	'0/575	'0/682	'0/1733	'0/1856	'0/1762	'0/1998	'0/1271	'0/1366	'0/1141	'0/1654	'1/1737	'0/1665	'1/1842	'0/1981	'3/2189	'0/1904	'0/2293	'0/1383	'0/1812	'0/553	'0/1327	'2/2382	'1/1266	'0/1313	'0/2150	'0/1962	'0/1359	'0/1303	'0/1395	'0/1144	'0/1474	'0/2059	'0/1677
Chr2_supercontig_000000251:832643_(Clade_B_DFT1_2_Bronte_exclusive)_0236	GTTACTGGGTTCCAGAAGGTCCAGAGCCTTCAGCTTCCCGATCCGCTCTTCCGATCTNNNNNCTCTGCTTTTAAGGAGTT	G	A	'0/1897	'0/1102	'1/2072	'0/290	'0/633	'0/645	'0/283	'0/610	'0/541	'0/291	'1/833	'1/723	'0/163	'0/143	'0/153	'0/617	'0/626	'0/696	'0/862	'0/561	'0/251	'0/300	'0/756	'0/922	'0/770	'0/856	'0/879	'0/874	'0/752	'0/754	'0/629	'0/667	'1/113	'0/600	'2/994	'0/547	'0/641	'0/1077	'0/786	'0/651	'0/435	'0/618	'0/505	'0/735	'3/678	'1/669
Chr2_supercontig_000000252:3451743_(Clade_B_DFT1_2_Bronte_exclusive)_0237	GTGGGGCCATATTTGAACTCAGACCCTTCAGCTTCCCGATCCGCTCTTCCGATCTNNNNNCTGGATGGTAGGTACCATT	A	T	'0/78	'0/21	'0/102	'0/22	'0/52	'0/59	'0/27	'0/31	'0/52	'0/17	'0/41	'0/43	'0/17	'0/11	'0/11	'0/20	'0/60	'0/45	'0/72	'0/51	'0/30	'0/18	'0/80	'0/49	'0/76	'0/48	'0/57	'0/91	'0/42	'0/67	'0/51	'0/45	'0/13	'0/46	'0/54	'0/42	'0/56	'0/90	'0/68	'0/52	'0/28	'0/61	'0/55	'0/53	'0/78	'0/87
Chr2_supercontig_000000253:2803257_(Clade_A2_small_groups)_0238	GCAAATCCTTCAGCTCTTGGTAACTGTGGCTTCAGCTTCCCGATCCGCTCTTCCGATCTNNNNNGAAGAATGACTCCAAT	A	T	'0/2070	'0/1239	'1/2850	'0/347	'585/1097	'0/754	'288/549	'85/744	'225/614	'0/276	'0/1159	'418/1114	'115/207	'39/164	'0/217	'36/563	'0/1427	'3/1451	'567/1846	'0/1135	'0/460	'0/476	'0/1574	'0/1403	'1/1635	'1/1354	'416/1588	'112/1341	'455/1589	'556/2123	'0/1239	'740/1815	'0/606	'456/1217	'1078/2307	'0/753	'555/1342	'1/1966	'0/1942	'0/1383	'0/1143	'1/1078	'507/1144	'302/1391	'1/2242	'664/1933
Chr2_supercontig_000000255:2190812_(Clade_A2_DFT1_6-StonyHead)_0239	ACTGTTACCTGTGTTGAGCAACTTGATAACTTCAGCTTCCCGATCCGCTCTTCCGATCTNNNNNTGTGGTGGTTAGTTGT	C	T	'0/1680	'0/1478	'0/3498	'0/250	'0/611	'0/380	'0/227	'0/988	'0/518	'0/226	'0/1116	'0/849	'0/149	'0/91	'0/79	'0/564	'0/631	'0/523	'1/1053	'0/588	'0/461	'0/245	'0/886	'0/1109	'0/639	'0/881	'0/884	'0/712	'1/519	'0/1122	'0/678	'0/539	'0/98	'0/514	'1/915	'0/301	'0/675	'0/1746	'0/738	'0/593	'0/371	'0/521	'0/416	'0/580	'0/845	'0/880
Chr2_supercontig_000000255:2248543_(Clade_B_DFT1_2_Bronte-Fentonbury)_0240	GTCCCCTAGTGTATTTATGATGTGACTTTCTTCAGCTTCCCGATCCGCTCTTCCGATCTNNNNNATTAGCCATTTTAACT	G	A	'0/265	'0/138	'0/391	'0/56	'0/169	'0/138	'0/56	'0/139	'0/101	'0/59	'0/152	'0/164	'0/43	'0/27	'0/34	'0/115	'0/149	'0/119	'0/201	'0/139	'0/100	'0/69	'0/194	'0/166	'0/153	'0/159	'0/141	'0/174	'0/150	'0/132	'0/119	'0/109	'0/23	'0/102	'0/195	'0/112	'0/125	'0/219	'0/148	'0/145	'0/70	'0/110	'0/87	'0/132	'0/145	'0/183
Chr2_supercontig_000000255:2375386_(Clade_A2_small_groups)_0241	GTATGGGATGAGTAGACTGAGATATTAGGCTTCAGCTTCCCGATCCGCTCTTCCGATCTNNNNNCAGCTTATGAACATGG	G	A	'0/4942	'1/2766	'1/6031	'1/858	'1/1558	'0/1313	'0/771	'0/1433	'0/1112	'0/566	'0/2275	'0/1798	'0/404	'0/274	'0/467	'0/1313	'0/1950	'0/1841	'0/2261	'0/1388	'0/973	'0/413	'0/1857	'1/1955	'0/1917	'0/2008	'1/2125	'0/1903	'0/2113	'0/2273	'0/1454	'0/1792	'0/515	'0/1573	'0/2608	'0/1109	'0/1522	'0/2695	'0/2082	'0/1654	'0/1299	'0/1450	'0/1190	'0/1590	'0/2296	'0/1853
Chr2_supercontig_000000255:3090311_(All_groups_excluding_377T1)_0242	CCACCTTAACCTTCCCTGCCTTCAGCTTCCCGATCCGCTCTTCCGATCTNNNNNACAAGTTGAAATTGAAGTGCACTTAC	C	A	'855/2237	'294/1305	'414/3552	'224/561	'416/1069	'360/901	'183/455	'66/729	'269/907	'143/649	'323/978	'291/869	'144/341	'44/340	'93/235	'23/628	'109/484	'207/708	'156/678	'98/487	'260/713	'207/473	'188/614	'46/604	'187/704	'67/580	'117/641	'50/861	'131/601	'129/647	'121/521	'217/588	'53/141	'100/428	'389/892	'98/429	'158/419	'117/626	'141/478	'133/439	'98/428	'55/578	'150/515	'151/671	'245/756	'186/678
Chr2_supercontig_000000260:1451669_(Clade_B_DFT1_7-DFT1_4-DFT1_2-Fentonbury)_0245	ACTTTCTCTTCCTTGAATTAAGTCTAAGGCTTCAGCTTCCCGATCCGCTCTTCCGATCTNNNNNACCCTTTCTCTTTGTG	C	A	'0/6599	'0/5788	'1/11123	'483/1210	'0/2481	'718/1861	'0/1107	'0/1940	'0/1929	'253/1318	'0/2779	'0/2652	'0/789	'0/653	'209/598	'0/1928	'4/1507	'425/1672	'0/1859	'235/1223	'450/1301	'0/1153	'0/1577	'95/1575	'480/1749	'247/1573	'0/1830	'0/2256	'0/1738	'0/2023	'0/1295	'0/1394	'125/322	'0/1326	'0/2363	'0/1096	'8/1235	'385/2146	'416/1749	'438/1152	'220/1049	'202/1385	'0/1123	'1/1454	'447/1979	'0/1542
Chr2_supercontig_000000303:1073551_(Clade_A1_Channel-Forestier)_0247	GCTGAAGCAGGCTCTGTGGAGTATTCTTCAGCTTCCCGATCCGCTCTTCCGATCTNNNNNTTGGTGTGACAGAGGG	A	C	'0/1644	'0/1423	'0/2240	'0/343	'0/739	'0/497	'0/347	'0/539	'0/565	'1/338	'414/1071	'0/808	'0/197	'0/184	'0/210	'0/535	'0/622	'0/446	'1/647	'0/337	'0/399	'0/336	'0/536	'0/534	'0/461	'0/499	'0/610	'0/503	'0/409	'0/582	'0/375	'0/487	'0/78	'0/426	'1/694	'0/334	'0/320	'0/733	'0/461	'0/414	'0/313	'0/320	'0/275	'0/317	'0/553	'0/460
Chr2_supercontig_000000303:1415867_(Clade_C_DFT1_5_exclusive)_0248	TCTTCCTTCTCTTTTTCTGCTTCATCTTCTTCAGCTTCCCGATCCGCTCTTCCGATCTNNNNNCTTATCTCAAAACTTT	G	A	'0/1103	'0/881	'0/2100	'0/258	'0/549	'0/578	'0/290	'0/560	'1/447	'0/259	'0/547	'0/699	'0/138	'0/98	'0/172	'0/437	'376/911	'36/790	'1/957	'0/660	'0/287	'0/304	'232/893	'0/798	'0/1104	'0/859	'0/766	'0/767	'0/833	'0/938	'155/622	'0/757	'1/123	'0/628	'0/1196	'171/498	'0/691	'0/1148	'0/914	'0/681	'0/607	'0/635	'0/704	'1/863	'0/1094	'0/995
Chr2_supercontig_000000303:1454063_(Clade_B_DFT1_7_exclusive)_0249	GACTGAGGGAAATAGCTCCATTGTTAGCTTCAGCTTCCCGATCCGCTCTTCCGATCTNNNNNGAAAGAAGCCAGAGAAGT	G	A	'3/1304	'0/879	'0/1820	'0/262	'0/722	'0/403	'0/360	'0/546	'0/522	'0/207	'0/955	'0/761	'0/142	'0/129	'0/170	'0/418	'1/1128	'0/675	'2/1144	'0/722	'0/341	'0/333	'2/1081	'0/959	'0/829	'0/952	'3/1082	'0/675	'0/984	'3/1247	'0/768	'0/799	'0/197	'1/820	'0/1111	'0/467	'0/710	'0/1557	'0/1042	'0/915	'0/588	'0/612	'0/601	'0/632	'0/1203	'0/971
Chr2_supercontig_000000305:610909_(Clade_A2)_0250	CAGAGTGCGCTCTTTGTGAAGAGAATTTACTTCAGCTTCCCGATCCGCTCTTCCGATCTNNNNNGCCATTGATTGGTGGG	G	C	'114/242	'36/160	'68/354	'0/49	'69/121	'0/70	'18/49	'13/154	'18/63	'0/58	'0/159	'45/176	'26/47	'3/32	'0/26	'0/87	'0/228	'0/107	'67/270	'0/162	'0/86	'0/55	'0/182	'0/208	'0/211	'0/170	'51/225	'8/153	'25/141	'46/226	'0/156	'58/139	'0/23	'41/169	'89/222	'0/76	'43/107	'0/333	'0/201	'0/157	'0/120	'0/118	'56/150	'37/171	'0/274	'81/231
Chr2_supercontig_000000315:354954_(Clade_A2_small_groups)_0251	CCTTTTCATGACTGCCACAGAGATAGATCTTCAGCTTCCCGATCCGCTCTTCCGATCTNNNNNTGCTTTTCTTGTGTTG	G	A	'7/388	'46/272	'72/591	'0/135	'0/188	'0/193	'0/68	'0/174	'0/144	'0/110	'0/281	'0/215	'0/37	'0/56	'0/60	'0/141	'0/110	'0/150	'0/181	'0/127	'0/145	'0/119	'0/220	'0/150	'0/193	'0/159	'0/164	'0/173	'0/138	'0/189	'0/131	'0/107	'0/29	'0/118	'0/186	'0/98	'0/122	'0/246	'0/197	'0/129	'0/69	'0/107	'0/91	'0/91	'0/157	'0/185
Chr2_supercontig_000000321:904971_(Clade_B_Ross_exclusive)_0252	GCTCTTAGAACCTCAGTTAGGAGTCAGTGCTTCAGCTTCCCGATCCGCTCTTCCGATCTNNNNNGGGAGATTCACAAATT	C	T	'4/748	'1/593	'1/1182	'1/227	'0/389	'1/265	'5/236	'0/249	'2/315	'0/266	'0/382	'3/336	'2/146	'0/148	'0/130	'7/294	'0/228	'1/266	'0/207	'0/159	'0/197	'1/181	'0/209	'0/222	'0/248	'0/207	'0/204	'0/366	'0/271	'0/275	'0/148	'0/232	'0/54	'0/152	'0/286	'0/192	'0/175	'0/248	'0/244	'0/173	'0/161	'0/218	'0/186	'0/173	'0/264	'0/202
Chr2_supercontig_000000326:382328_(Clade_A1_Channel-Forestier-LB)_0254	GATTGTTGAGGGGTAGGGCTTCAGCTTCCCGATCCGCTCTTCCGATCTNNNNNGAGGTGGAGAATGAGATAGACA	G	A	'0/607	'0/207	'1/606	'0/194	'0/265	'0/289	'0/140	'0/235	'1/310	'0/140	'86/247	'0/306	'0/90	'0/76	'0/49	'0/200	'0/236	'0/319	'0/282	'0/176	'0/196	'0/143	'0/201	'0/209	'0/351	'0/259	'0/276	'0/401	'0/318	'0/317	'0/255	'0/216	'0/35	'0/178	'0/346	'0/181	'0/221	'0/271	'0/257	'0/186	'0/229	'0/261	'0/207	'0/321	'0/356	'0/251
Chr2_supercontig_000000334:583835_(Clade_C_DFT1_5_exclusive)_0255	GCCTGAAACTGGTCTAGTGAAGTAACAACTTCAGCTTCCCGATCCGCTCTTCCGATCTNNNNNCATGGCTAACATTTAT	T	C	'0/240	'0/84	'0/598	'0/160	'0/255	'0/334	'0/125	'0/207	'0/234	'0/184	'0/130	'0/302	'0/98	'0/84	'0/65	'0/226	'87/327	'34/551	'0/476	'0/331	'0/157	'0/161	'130/429	'0/436	'0/623	'0/520	'0/357	'0/550	'0/403	'0/397	'90/355	'0/299	'0/10	'0/285	'0/549	'50/194	'0/412	'0/470	'0/437	'0/292	'1/229	'0/279	'0/442	'0/559	'0/758	'0/657
Chr2_supercontig_000000335:312228_(Clade_A1_Clade_A2)_0256	GTTGGACCTAGACCTTCTAACTTTGAATCCTTCAGCTTCCCGATCCGCTCTTCCGATCTNNNNNGACCATCTTTTTCACA	C	G	'439/1066	'119/471	'245/1547	'0/268	'243/542	'0/455	'134/288	'42/477	'92/424	'0/219	'204/527	'197/652	'77/190	'17/86	'0/152	'12/431	'0/732	'0/736	'274/975	'0/566	'0/290	'0/274	'0/774	'0/893	'0/971	'0/856	'177/876	'25/657	'169/725	'173/801	'0/657	'218/643	'0/120	'186/659	'487/1072	'0/361	'276/665	'0/1100	'0/849	'0/697	'0/433	'0/602	'290/753	'162/876	'0/1044	'288/942
Chr2_supercontig_000000341:181997_(Clade_B_small_groups)_0257	GCTTCAGCATGAGGTGAGATACAAGAGAACTTCAGCTTCCCGATCCGCTCTTCCGATCTNNNNNTGTCTCTATGTTCTGG	T	A	'0/190	'0/90	'0/267	'25/58	'0/103	'45/93	'0/46	'0/81	'0/89	'11/32	'0/83	'0/117	'0/37	'0/34	'15/23	'0/78	'0/111	'46/148	'0/164	'27/91	'22/57	'0/51	'0/121	'15/163	'44/160	'12/152	'0/140	'0/114	'0/135	'0/170	'0/109	'0/98	'7/16	'0/104	'0/194	'0/64	'0/92	'31/193	'53/196	'46/121	'12/95	'10/102	'0/84	'0/114	'50/224	'0/157
Chr2_supercontig_000000366:3292322_(Clade_B_DFT1_7_exclusive)_0261	CCTTCTTCAAAGATTAACTCATCTATTTTCTTCAGCTTCCCGATCCGCTCTTCCGATCTNNNNNACTGTTTTTTTGGGGG	A	C	'0/114	'0/85	'0/308	'0/61	'0/101	'0/117	'0/43	'0/108	'0/142	'0/79	'0/50	'0/128	'0/84	'0/54	'0/38	'0/98	'0/80	'0/110	'0/126	'0/71	'0/86	'0/56	'0/102	'0/113	'0/125	'0/86	'0/88	'0/150	'0/74	'0/99	'0/76	'0/75	'0/1	'0/62	'0/90	'0/54	'0/62	'0/90	'0/70	'0/59	'0/27	'0/73	'0/70	'0/105	'0/119	'0/97
Chr2_supercontig_000000373:845226_(Clade_A1)_0262	GGGCATTAGAATAGATAAGCCCTGTGGCTTCAGCTTCCCGATCCGCTCTTCCGATCTNNNNNGGAAAGCTAAAGGGAAG	C	T	'0/720	'1/424	'0/802	'0/67	'0/194	'0/134	'0/71	'0/142	'0/128	'0/64	'98/317	'0/229	'0/80	'0/37	'0/47	'0/162	'0/331	'0/269	'1/436	'0/165	'0/100	'0/121	'0/362	'0/345	'0/290	'0/296	'0/323	'0/289	'0/309	'1/337	'0/141	'0/289	'0/90	'0/243	'0/350	'0/266	'0/236	'0/397	'0/334	'0/274	'0/244	'0/191	'0/180	'0/215	'0/270	'0/293
Chr2_supercontig_000000376:258175_(Clade_B_DFT1_2_WPP_exclusive)_0263	CCTGGACCTAGCTCCACTCTTCAGCTTCCCGATCCGCTCTTCCGATCTNNNNNTTGCTTCTCAGCTGATTGATCATGTC	A	C	'0/126	'0/72	'0/136	'1/18	'0/99	'36/68	'0/37	'0/55	'0/43	'0/22	'0/59	'0/85	'0/17	'0/3	'0/19	'0/75	'0/123	'0/89	'0/144	'21/98	'0/24	'0/42	'0/143	'0/139	'55/163	'10/110	'0/121	'0/69	'0/103	'0/93	'0/97	'0/76	'9/18	'0/121	'0/137	'0/34	'0/109	'19/146	'28/115	'61/142	'0/83	'8/66	'0/94	'0/146	'44/157	'0/132
Chr2_supercontig_000000386:137473_(Clade_A1)_0264	GTAGTTAGCAATTCACTGTAAGGTATCTTCAGCTTCCCGATCCGCTCTTCCGATCTNNNNNTTGTGAACTTGGGCCTTGG	T	C	'0/121	'0/42	'0/255	'0/74	'0/107	'0/122	'0/33	'0/92	'0/109	'0/51	'3/40	'0/136	'0/27	'0/23	'0/30	'0/95	'0/125	'0/161	'0/186	'0/96	'0/66	'0/74	'0/126	'0/149	'0/152	'0/154	'0/103	'0/183	'0/128	'0/108	'0/132	'0/115	'0/3	'0/91	'0/175	'0/76	'0/108	'0/163	'0/133	'0/93	'0/64	'0/104	'0/127	'0/179	'0/188	'0/205
Chr2_supercontig_000000388:458706_(Clade_A2_small_groups)_0265	CTTCAGAGATTCTATGACCTGCCCAGCTTCAGCTTCCCGATCCGCTCTTCCGATCTNNNNNCTTGTGATTTCAGTGGTCT	G	A	'1307/3317	'488/1998	'715/4852	'0/1067	'844/1823	'1/1510	'287/780	'117/1488	'374/1497	'0/895	'1/1875	'520/1878	'235/504	'81/449	'0/456	'81/1224	'0/1457	'0/1802	'460/1785	'0/1091	'0/990	'0/864	'0/1453	'0/1513	'0/1735	'0/1587	'327/1642	'104/2050	'449/1685	'430/1752	'0/1195	'488/1424	'0/346	'369/1157	'922/2171	'0/882	'500/1293	'2/2012	'1/1757	'1/1152	'0/1247	'2/1311	'407/1161	'313/1656	'0/1806	'505/1823
Chr2_supercontig_000000393:62929_(Clade_A2_small_groups)_0266	GTACTTGGCCTTAACTGGAGAGGTCTTCAGCTTCCCGATCCGCTCTTCCGATCTNNNNNCCTGAAGGATACCACAGTGAA	A	C	'265/2548	'0/2240	'0/5228	'0/766	'0/1576	'0/1209	'0/753	'0/1199	'0/1131	'0/768	'0/1644	'0/1522	'0/555	'0/421	'0/421	'0/1232	'0/863	'0/904	'0/980	'0/723	'0/899	'0/500	'0/984	'0/985	'0/1033	'0/981	'0/1002	'0/1139	'0/950	'0/1035	'0/755	'0/756	'0/221	'0/674	'0/1357	'0/654	'0/761	'0/1163	'0/964	'0/757	'0/649	'0/876	'0/719	'0/887	'0/1095	'0/1003
Chr2_supercontig_000000398:855448_(Clade_A2_small_groups)_0267	GCTTTCCTCCTCAGGTCCAAGACATTAGCTTCAGCTTCCCGATCCGCTCTTCCGATCTNNNNNCCAAATCAATTCACCA	C	T	'1/3355	'2/2501	'3/4817	'0/730	'0/1784	'0/1339	'0/910	'1/1363	'1/1210	'0/769	'2/2062	'0/1790	'0/465	'0/386	'0/459	'0/1248	'0/1523	'2/1586	'0/1920	'0/1233	'0/932	'0/771	'0/1689	'0/1706	'0/1681	'1/1428	'0/1767	'1/1787	'0/1504	'0/1712	'1/1228	'0/1325	'0/340	'0/1188	'0/2029	'0/918	'0/1254	'1/1935	'0/1543	'0/1234	'0/956	'2/1092	'0/1147	'0/1340	'0/1669	'2/1519
Chr2_supercontig_000000399:2417464_(Clade_B)_0268	CAAAAATAGGAAAGTGAAGAGCAGTGGCTTCAGCTTCCCGATCCGCTCTTCCGATCTNNNNNTGTCTGGCTATGGAGAG	G	C	'0/506	'0/275	'0/643	'5/102	'0/202	'17/108	'0/145	'0/195	'0/209	'0/72	'0/354	'0/296	'0/82	'0/57	'1/47	'0/209	'0/257	'3/173	'0/238	'4/148	'5/70	'0/126	'0/192	'1/220	'5/171	'4/207	'0/239	'0/245	'0/254	'0/262	'0/188	'0/189	'0/31	'0/187	'0/304	'0/141	'0/185	'8/233	'3/234	'8/115	'3/147	'2/198	'0/208	'0/205	'6/158	'0/237
Chr2_supercontig_000000409:2614212_(Clade_B_New_Norfolk_exclusive)_0270	CTCCTTAAAATCATTCAAAATCTCTAAGCCTTCAGCTTCCCGATCCGCTCTTCCGATCTNNNNNGCCTTCCTCATTTCTT	C	G	'0/1849	'0/993	'0/2871	'0/551	'1/1081	'0/865	'0/499	'1/912	'0/844	'0/524	'0/898	'0/1061	'0/305	'0/246	'0/264	'0/879	'0/625	'0/868	'0/1013	'0/623	'0/701	'0/424	'0/932	'0/898	'0/960	'0/868	'0/1044	'0/1206	'0/756	'0/870	'0/774	'0/633	'0/93	'0/606	'0/1189	'0/449	'0/653	'0/1146	'0/756	'0/648	'0/469	'0/712	'0/708	'0/856	'0/1033	'0/985
Chr2_supercontig_000000414:80717_(Clade_A2_DFT1_0_WPP-DFT1_1)_0271	GAGTTTGTTTTTTTAAGTTTGTGTATGGGCTTCAGCTTCCCGATCCGCTCTTCCGATCTNNNNNAGACAGGGAAATCTAA	T	A	'0/4406	'0/2090	'1/7121	'0/1112	'532/1357	'0/1562	'171/693	'60/992	'339/1523	'0/1222	'1/1399	'317/1362	'208/535	'100/587	'1/397	'39/1224	'0/1202	'0/1777	'290/1424	'0/987	'0/1133	'0/875	'0/1233	'0/1152	'0/1635	'0/1411	'182/1069	'71/2236	'262/1396	'219/1211	'0/1038	'312/1056	'0/131	'189/841	'574/1659	'0/1099	'283/945	'0/1496	'0/1333	'0/859	'0/1017	'0/1250	'339/1095	'267/1762	'0/2101	'334/1417
Chr2_supercontig_000000418:1453941_(All_groups_ancestral)_0272	GCCTGACAACTGAGCACTTAAGGCTAACTTCAGCTTCCCGATCCGCTCTTCCGATCTNNNNNGGAACTATTTTCTTCCT	C	A	'117/334	'52/262	'77/485	'34/67	'64/146	'62/136	'28/86	'19/118	'15/102	'4/62	'66/206	'58/184	'12/31	'11/45	'14/51	'5/130	'28/111	'27/109	'14/151	'17/107	'51/124	'18/48	'26/133	'13/127	'36/105	'11/117	'28/113	'0/125	'40/119	'29/132	'32/111	'36/91	'6/25	'35/99	'77/144	'5/65	'61/122	'30/137	'41/105	'33/97	'15/89	'7/58	'37/102	'13/97	'27/135	'22/105
Chr2_supercontig_000000421:1485237_(Clade_B_New_Norfolk_exclusive)_0273	CCATCACAAGGCAAACATAGACTGGTGACTTCAGCTTCCCGATCCGCTCTTCCGATCTNNNNNGGATATTGGAATTGGG	C	T	'0/2038	'1/1245	'0/2718	'0/424	'0/930	'0/619	'0/387	'0/774	'0/655	'1/279	'0/1040	'0/761	'0/210	'0/174	'0/150	'0/669	'0/935	'1/1061	'0/1315	'0/824	'0/592	'0/414	'1/1232	'0/1030	'0/967	'0/1123	'0/1119	'0/1209	'0/927	'0/1157	'0/835	'0/1109	'0/228	'1/766	'0/1403	'0/702	'0/826	'0/1382	'0/1132	'0/892	'1/829	'0/864	'0/787	'0/1015	'0/1535	'0/1158
Chr2_supercontig_000000424:426932_(Clade_A2_DFT1_0_WPP-DFT1_1)_0274	CCTAGAGGAAATACAGAGTTCTCAGGCCTTCAGCTTCCCGATCCGCTCTTCCGATCTNNNNNGTGAAGGGGAGCAAAATA	T	A	'0/322	'0/82	'0/486	'0/124	'95/229	'0/254	'43/120	'13/164	'45/169	'0/103	'0/152	'68/216	'24/49	'4/24	'0/56	'5/155	'0/282	'0/522	'124/420	'0/307	'0/111	'0/94	'0/368	'0/440	'0/631	'0/446	'80/432	'30/473	'95/448	'94/387	'0/327	'121/370	'0/47	'98/301	'231/548	'0/250	'160/438	'1/520	'0/594	'0/422	'0/322	'0/376	'174/523	'120/673	'0/773	'172/630
Chr2_supercontig_000000436:94694_(Clade_A1_DFT1_0_Freycinet_exclusive)_0275	GGTCACACAACTAGTAAGTAACCTATCTCCTTCAGCTTCCCGATCCGCTCTTCCGATCTNNNNNGCTCTAGAAGGTTACC	A	C	'0/313	'0/152	'0/485	'0/91	'0/196	'0/233	'0/104	'0/159	'0/155	'0/90	'0/163	'0/259	'0/46	'0/42	'0/53	'0/157	'0/194	'0/211	'0/266	'0/174	'0/127	'0/95	'0/184	'0/227	'0/271	'0/215	'0/240	'0/317	'0/204	'0/212	'0/171	'0/171	'0/18	'0/151	'0/273	'0/119	'0/167	'0/247	'0/211	'0/164	'0/94	'0/148	'0/159	'0/229	'0/282	'0/215
Chr2_supercontig_000000442:218265_(Clade_A2)_0277	GAGGCCAAAGTCCAGGAGCTGGAAGCTTCAGCTTCCCGATCCGCTCTTCCGATCTNNNNNAGGAGACTCAGCAGAATT	C	T	'198/553	'104/522	'129/1169	'0/168	'142/343	'0/274	'60/131	'14/195	'70/241	'0/181	'1/348	'78/283	'48/134	'14/107	'0/78	'18/249	'0/206	'0/148	'40/212	'0/147	'0/203	'0/154	'0/210	'1/198	'0/194	'0/167	'37/197	'10/231	'45/144	'35/180	'0/167	'71/167	'0/46	'40/131	'85/218	'0/167	'59/144	'0/277	'0/191	'0/144	'0/103	'0/132	'42/162	'31/158	'0/208	'41/174
Chr2_supercontig_000000445:1936776_(Clade_B_DFT1_7_exclusive)_0279	GTCCTAGTTTTGGATCCATTTCTTCTTCAGCTTCCCGATCCGCTCTTCCGATCTNNNNNTGTATGCATGCATGTGTGTAT	G	A	'0/459	'0/299	'0/793	'0/159	'0/351	'0/241	'0/140	'0/278	'0/240	'0/128	'0/303	'0/316	'0/89	'0/79	'0/82	'0/272	'0/198	'0/206	'0/294	'0/154	'0/160	'0/178	'0/188	'0/243	'0/268	'0/237	'0/267	'0/225	'1/231	'0/217	'0/200	'0/133	'0/38	'0/178	'0/306	'0/138	'0/180	'0/305	'0/280	'0/146	'0/123	'0/193	'0/149	'0/191	'0/228	'0/246
Chr2_supercontig_000000448:4264286_(Clade_A2_StonyHead_exclusive)_0280	GCAGTATTGGGGTTATAATTTTTTTTTGCCTTCAGCTTCCCGATCCGCTCTTCCGATCTNNNNNATTCTAGTTCTTCATA	C	T	'0/691	'0/323	'0/1219	'0/290	'1/644	'0/553	'0/294	'0/523	'0/476	'0/254	'0/393	'0/653	'0/162	'0/112	'0/114	'0/403	'0/727	'0/1103	'0/1180	'3/762	'0/329	'0/386	'0/970	'0/944	'1/1401	'0/1141	'0/919	'0/1055	'0/897	'1/1018	'0/802	'0/798	'0/77	'0/696	'0/1348	'0/455	'0/878	'0/1220	'0/1120	'0/841	'0/555	'0/779	'0/1063	'1/1341	'0/1560	'0/1365
Chr2_supercontig_000000448:4377769_(Clade_A2_small_groups)_0281	GCCTTTCAACATGTTTTCCTTCTCATACCTTCAGCTTCCCGATCCGCTCTTCCGATCTNNNNNCCCTATTCCAAAGTACT	C	T	'288/810	'52/305	'261/1438	'0/360	'311/754	'0/737	'89/313	'61/667	'125/590	'0/319	'0/525	'231/771	'95/226	'30/118	'0/185	'37/625	'1/1026	'0/1360	'351/1373	'0/1049	'0/402	'0/427	'0/1314	'0/1325	'0/1718	'0/1290	'239/1185	'63/1315	'234/1020	'253/1231	'0/1100	'338/1036	'0/117	'205/802	'606/1585	'0/618	'344/992	'0/1602	'0/1528	'1/1242	'0/692	'0/902	'430/1264	'270/1474	'0/1782	'492/1647
Chr2_supercontig_000000452:2505524_(Clade_B_DFT1_7-DFT1_4-DFT1_2-Fentonbury)_0282	GCTAGTAAAGGGATCCCATAATCTCCTTCAGCTTCCCGATCCGCTCTTCCGATCTNNNNNTTTCTTTCTCTGGAGATAG	C	A	'0/93	'0/51	'0/158	'16/40	'0/53	'22/44	'0/28	'0/70	'0/46	'3/10	'0/57	'0/89	'0/21	'0/12	'4/15	'0/56	'0/57	'15/78	'0/82	'9/64	'6/27	'0/21	'0/67	'5/132	'24/92	'10/73	'0/115	'0/61	'0/83	'0/96	'0/71	'0/55	'2/9	'0/84	'0/72	'0/35	'1/69	'16/110	'26/106	'29/92	'12/50	'4/50	'0/54	'0/59	'26/87	'0/96
Chr2_supercontig_000000452:3676474_(Clade_B_DFT1_0_Fentonbury_exclusive)_0283	GCTTTGCTAAGTTAGGAAAGGATTAGCTTCAGCTTCCCGATCCGCTCTTCCGATCTNNNNNTTCACACAAATAGTAAATG	G	T	'0/2197	'0/1668	'0/4317	'0/704	'0/1404	'0/1288	'0/641	'0/906	'0/1270	'0/730	'0/1168	'0/1495	'0/554	'0/484	'0/314	'0/1007	'0/830	'0/1052	'0/1095	'0/708	'0/901	'0/578	'0/856	'0/959	'0/1051	'0/1069	'0/1076	'0/1316	'0/885	'0/997	'0/743	'0/815	'0/104	'0/684	'0/1199	'0/619	'0/732	'0/1125	'0/959	'0/622	'0/481	'1/742	'0/695	'0/857	'0/1108	'1/778
Chr2_supercontig_000000463:126837_(Clade_B_DFT1_4-DFT1-2-Fentobury)_0284	CACAATCACAAGTGGAAGAGCCTCTTCTCTTCAGCTTCCCGATCCGCTCTTCCGATCTNNNNNTCAAAAATCCCAGTCAC	G	A	'0/607	'0/325	'0/947	'83/211	'0/437	'108/310	'0/213	'0/420	'0/360	'16/169	'0/369	'0/572	'0/138	'0/74	'39/113	'0/342	'0/398	'96/477	'0/674	'50/378	'83/226	'0/160	'0/538	'26/529	'169/562	'54/536	'0/435	'0/541	'0/440	'0/587	'0/418	'0/442	'23/52	'0/386	'0/696	'0/176	'0/362	'141/766	'102/552	'145/438	'52/231	'57/373	'1/405	'0/454	'163/702	'0/612
Chr2_supercontig_000000463:377386_(Clade_A2_DFT1_6-StonyHead)_0285	GGTGAACCCATCTTTTTGTTGTTGTTGCTTCAGCTTCCCGATCCGCTCTTCCGATCTNNNNNATGGGAGAAGGGCTAAT	G	A	'2/4646	'0/2186	'2/6908	'1/1211	'0/2395	'0/2520	'1/1243	'0/1648	'0/1836	'0/1131	'0/2707	'1/2193	'0/563	'0/559	'0/665	'3/1959	'2/2824	'0/3507	'2/3278	'1/2391	'0/1268	'1/1253	'3/3021	'0/2443	'0/3403	'1/3521	'0/2799	'2/3489	'1/2902	'0/3174	'2/2424	'0/2988	'0/888	'0/2202	'0/4115	'1/2091	'1/2303	'2/3169	'0/3222	'0/2434	'1/2203	'1/2439	'0/2284	'5/3043	'0/3844	'1/3170
Chr2_supercontig_000000467:1091319_(Clade_A2_StonyHead_exclusive)_0286	GTGGAGTTAGAAGTGAGATTGGGAGGTACCTTCAGCTTCCCGATCCGCTCTTCCGATCTNNNNNGAACAAAATTCATGCA	C	T	'0/284	'0/190	'0/449	'0/83	'0/145	'0/89	'0/95	'0/121	'0/111	'0/43	'0/174	'0/144	'0/44	'0/18	'0/45	'0/139	'0/165	'0/126	'0/195	'0/137	'0/54	'0/68	'0/184	'0/167	'0/139	'0/146	'0/181	'0/133	'0/214	'0/194	'0/108	'0/120	'0/30	'0/122	'0/194	'0/89	'0/151	'0/200	'0/210	'0/132	'0/124	'0/98	'0/108	'0/101	'0/168	'0/170
Chr2_supercontig_000000479:837946_(Clade_A1_Channel-Forestier)_0287	TGGTTTGTAGCAGCTCTTTTGGGCTTCAGCTTCCCGATCCGCTCTTCCGATCTNNNNNGTGCTCAACAAATGCTGATTT	A	T	'0/1160	'0/951	'0/1741	'0/247	'0/535	'0/385	'0/294	'0/627	'0/292	'0/240	'165/599	'0/621	'0/113	'0/103	'0/111	'1/428	'0/921	'0/832	'0/1151	'0/817	'0/218	'0/539	'0/1089	'0/878	'0/1058	'0/835	'0/1099	'0/773	'0/882	'0/1272	'0/848	'1/1053	'1/459	'0/750	'0/1449	'0/481	'0/778	'0/1489	'0/1207	'0/1141	'0/752	'0/658	'0/660	'0/969	'0/1452	'0/1225
Chr2_supercontig_000000485:456584_(Clade_B_small_groups)_0288	CTAAGCATGGTGAACAGCGAAGATCAGCCTTCAGCTTCCCGATCCGCTCTTCCGATCTNNNNNGAAATGAAAGCAGCCAG	T	A	'0/483	'0/315	'0/619	'3/43	'0/222	'9/36	'0/96	'0/159	'0/181	'0/51	'0/298	'0/258	'0/79	'0/46	'9/29	'0/164	'0/248	'12/127	'0/294	'1/126	'12/49	'0/169	'0/280	'0/219	'6/116	'5/197	'0/233	'0/233	'0/254	'0/243	'0/191	'0/231	'0/13	'0/177	'0/256	'0/173	'0/167	'8/179	'10/130	'3/65	'3/85	'3/136	'0/171	'0/191	'5/157	'0/262
Chr2_supercontig_000000489:1432718_(Clade_A2_small_groups)_0290	TTTGAACCCAAGACTCCCGCCTCCCTTCAGCTTCCCGATCCGCTCTTCCGATCTNNNNNACTGGGGTCTTAATAATCAC	G	T	'0/1802	'1/1186	'0/3045	'0/532	'721/1378	'0/998	'299/681	'132/1170	'271/947	'1/645	'0/1168	'502/1372	'149/300	'49/241	'0/308	'56/895	'0/1420	'0/1574	'507/1790	'0/1229	'0/567	'0/775	'0/1685	'0/1403	'0/1734	'1/1537	'383/1609	'109/1426	'352/1415	'434/1750	'0/1229	'663/1624	'0/448	'401/1088	'1040/2231	'0/885	'596/1383	'0/2225	'0/1782	'1/1468	'0/1115	'0/1253	'541/1301	'285/1445	'0/2156	'692/2089
Chr2_supercontig_000000514:108555_(Clade_B_DFT1_4_exclusive)_0291	GCTGTAAAAAAATTTTTGCTCTTGTGGGACTTCAGCTTCCCGATCCGCTCTTCCGATCTNNNNNCATTAGCTTCATGTAC	A	G	'0/234	'0/105	'0/350	'0/92	'0/169	'0/147	'0/97	'0/88	'0/104	'0/62	'0/116	'0/115	'0/41	'0/39	'0/47	'0/97	'0/184	'0/230	'0/196	'0/156	'0/83	'0/81	'0/202	'0/182	'0/216	'0/225	'0/173	'0/221	'0/182	'0/245	'0/185	'0/156	'0/41	'0/148	'0/364	'0/122	'0/162	'0/182	'0/227	'0/150	'0/155	'0/177	'0/192	'0/280	'0/324	'0/274
Chr2_supercontig_000000550:100858_(Clade_B-Clade_C-DFT1_0_Buckland)_0293	GTCTTTGGCAATGAGGCATCAAATTGGTGCTTCAGCTTCCCGATCCGCTCTTCCGATCTNNNNNTGACTTGAACCCTAAA	C	A	'0/433	'0/253	'0/523	'30/56	'0/146	'40/88	'0/62	'0/154	'0/95	'10/49	'0/180	'0/134	'0/45	'0/25	'19/42	'0/97	'51/204	'49/209	'0/251	'36/145	'33/86	'27/79	'46/190	'5/203	'60/194	'7/222	'0/226	'0/158	'0/221	'0/226	'46/157	'0/202	'22/55	'0/147	'0/268	'18/82	'0/118	'48/235	'50/284	'55/178	'20/147	'29/171	'0/155	'0/134	'75/300	'0/211
Chr2_supercontig_000000597:66052_(Clade_A2_DFT1_1_exclusive)_0295	GTGCTCTTCTAAATGGGATCTGAAACCTTCAGCTTCCCGATCCGCTCTTCCGATCTNNNNNGGTAAAGCTAGGGGAGAAA	T	C	'0/571	'0/312	'0/856	'0/112	'0/279	'0/222	'0/140	'0/270	'0/203	'0/112	'0/276	'0/302	'0/116	'0/81	'0/86	'0/229	'0/390	'0/361	'0/435	'0/340	'0/177	'0/107	'0/380	'0/506	'0/528	'0/388	'0/450	'0/402	'0/394	'0/526	'0/334	'0/368	'0/89	'0/306	'0/491	'0/183	'0/358	'0/611	'0/584	'1/473	'0/235	'0/327	'0/377	'0/421	'0/545	'0/561
Chr2_supercontig_000000672:66753_(All_groups_excluding_377T1)_0296	GAGAAGGGTGCTGGTTATTATTTTTTTACTTCAGCTTCCCGATCCGCTCTTCCGATCTNNNNNAAGGGAAGGGGTATTG	C	T	'201/477	'59/219	'146/703	'36/118	'131/273	'106/234	'52/124	'15/234	'60/215	'12/80	'154/305	'125/385	'38/79	'10/56	'33/67	'11/187	'125/360	'109/336	'129/496	'81/343	'54/135	'85/163	'130/425	'31/430	'149/463	'61/428	'77/373	'25/321	'71/368	'119/509	'83/343	'154/344	'31/78	'105/348	'199/463	'40/169	'113/293	'138/564	'161/507	'171/401	'52/228	'32/232	'87/273	'73/325	'122/487	'166/470
Chr2_supercontig_000000705:38843_(Clade_A1_Channel-Forestier-LB)_0297	GTTTGGACTGGTACTTGGTGTTGCTTCAGCTTCCCGATCCGCTCTTCCGATCTNNNNNCAAGAGACAGTCAAGGAGGG	A	G	'0/824	'0/502	'0/841	'0/103	'0/178	'0/125	'0/97	'0/143	'0/135	'0/59	'14/217	'0/192	'0/44	'0/39	'0/65	'0/156	'0/161	'0/139	'0/201	'0/119	'0/107	'0/89	'0/123	'0/184	'0/135	'0/177	'0/166	'0/138	'0/142	'0/198	'0/144	'0/195	'0/72	'0/143	'0/179	'0/139	'0/159	'0/264	'0/167	'0/123	'0/144	'0/128	'0/85	'0/134	'0/204	'0/115
Chr2_supercontig_000000758:203373_(Clade_B-Clade_C-DFT1_0_Buckland)_0298	ACCTTTCCTAATAAGATCAGGGGTCTTCAGCTTCCCGATCCGCTCTTCCGATCTNNNNNGGAGAGCATGGAAATAAATG	C	T	'0/774	'0/474	'0/1594	'139/318	'0/611	'263/600	'0/297	'1/481	'0/450	'26/216	'0/302	'0/545	'0/229	'0/132	'68/179	'0/437	'109/433	'148/500	'0/519	'71/360	'137/304	'92/217	'145/473	'34/453	'206/687	'59/535	'0/420	'0/627	'0/577	'1/512	'106/396	'0/485	'23/76	'0/393	'0/685	'92/387	'2/379	'95/531	'155/632	'169/442	'62/365	'66/458	'0/465	'0/552	'214/757	'0/581
Chr2_supercontig_000000863:41153_(Clade_A2)_0300	GCAATATCAGGGTAATGTGGCCAATAAGACTTCAGCTTCCCGATCCGCTCTTCCGATCTNNNNNCTGTGCAACATTTTTT	A	G	'13/130	'1/61	'7/223	'0/69	'12/83	'0/99	'4/29	'1/71	'2/68	'0/61	'0/83	'1/103	'9/20	'0/22	'0/53	'1/81	'0/117	'0/127	'13/148	'0/109	'0/74	'0/53	'0/121	'0/106	'0/168	'0/129	'4/89	'2/212	'1/130	'6/122	'0/122	'12/73	'0/13	'7/54	'9/140	'0/81	'7/89	'0/158	'0/117	'0/106	'0/68	'0/125	'8/61	'6/151	'0/184	'10/126
Chr2_supercontig_000000931:15738_(Clade_A2_small_groups)_0301	ATACACAGACAGACAGAGACTTCAGCTTCCCGATCCGCTCTTCCGATCTNNNNNGGAGAGAGATAGAGAGAATGA	A	C	'8/185	'36/97	'23/193	'0/29	'39/57	'0/19	'8/17	'8/92	'6/24	'0/16	'0/83	'26/58	'8/8	'0/2	'0/1	'0/39	'0/35	'0/61	'40/104	'0/44	'0/34	'0/22	'0/88	'0/82	'0/37	'0/81	'38/101	'5/55	'23/62	'30/89	'0/43	'35/75	'0/8	'32/63	'58/119	'0/19	'27/64	'0/148	'0/61	'0/67	'0/36	'0/60	'28/72	'10/54	'0/100	'34/107
Chr2_supercontig_000000950:22372_(Clade_A1_Channel-Forestier)_0302	GTCTTCAGCACCAGGTATAATTTCTTGCACTTCAGCTTCCCGATCCGCTCTTCCGATCTNNNNNTTCTCTGTTTATATGT	T	C	'0/806	'0/324	'0/1345	'0/276	'0/537	'0/585	'0/232	'0/427	'0/419	'0/201	'156/426	'1/579	'0/139	'0/104	'0/115	'0/431	'0/615	'2/755	'0/956	'0/768	'0/276	'0/249	'0/912	'0/732	'0/916	'0/892	'0/798	'0/936	'0/873	'0/829	'0/639	'0/716	'0/76	'0/642	'1/1211	'0/425	'1/682	'0/1063	'1/884	'0/734	'0/551	'0/643	'0/763	'1/998	'0/1417	'0/1040
Chr2_supercontig_000000959:257241_(Clade_B_DFT1_4-DFT1-2-Fentobury)_0303	ATTTTCCTGATTACAGGGCTGATGCTCACTTCAGCTTCCCGATCCGCTCTTCCGATCTNNNNNGCTCATTTTGGTGAGG	T	G	'0/315	'0/376	'0/798	'5/33	'0/146	'6/36	'0/50	'0/136	'0/93	'4/65	'0/177	'0/169	'0/42	'0/40	'5/15	'0/133	'0/137	'5/103	'0/110	'7/97	'6/31	'0/68	'0/139	'0/182	'10/76	'3/156	'0/197	'0/229	'0/134	'0/165	'0/144	'0/148	'0/14	'0/119	'0/162	'0/114	'0/81	'7/152	'4/128	'3/40	'0/98	'1/111	'0/98	'0/136	'11/111	'0/148
Chr2_supercontig_000000966:103637_(Clade_A1)_0304	GACATGGATCTGAATCTAAATTCTGACAACTTCAGCTTCCCGATCCGCTCTTCCGATCTNNNNNGTTTTCTTTAGCTCTT	C	G	'0/181	'0/75	'0/388	'0/81	'0/149	'0/182	'0/78	'0/132	'0/140	'0/59	'49/101	'0/202	'0/50	'0/22	'0/44	'0/134	'0/230	'0/294	'0/300	'0/219	'0/101	'0/75	'0/314	'0/327	'0/483	'0/360	'0/276	'0/330	'0/269	'0/323	'0/283	'0/255	'0/22	'0/241	'0/489	'0/150	'0/263	'0/417	'0/400	'0/329	'0/191	'0/238	'0/362	'0/416	'1/568	'0/423
Chr2_supercontig_000001089:142007_(All_groups_ancestral)_0305	ATGGGATGTAGTCACAGCAGTTTTAGGCTTCAGCTTCCCGATCCGCTCTTCCGATCTNNNNNCTAAATAATGTGTGGATC	T	A	'360/892	'134/509	'156/2433	'70/171	'120/295	'112/286	'47/117	'23/248	'76/286	'35/150	'104/269	'75/320	'38/83	'15/73	'14/54	'6/241	'85/362	'136/475	'94/403	'38/263	'61/192	'70/160	'121/401	'36/331	'103/373	'49/405	'75/331	'28/555	'98/399	'90/458	'52/243	'131/379	'39/112	'57/228	'288/662	'52/293	'111/281	'106/520	'71/351	'90/307	'58/291	'53/381	'77/243	'57/341	'123/450	'112/410
Chr2_supercontig_000001161:31714_(Clade_B_New_Norfolk-DFT1_7-DFT1_4-DFT1_2-Fentonbury)_0306	GGGATGATTGGGACATTTGAATATGACCACTTCAGCTTCCCGATCCGCTCTTCCGATCTNNNNNTGCTTGGTTAATGGAC	A	C	'0/814	'0/346	'0/974	'110/255	'0/424	'225/517	'0/184	'0/455	'0/362	'37/190	'0/412	'0/528	'0/161	'0/121	'32/116	'0/435	'0/766	'164/832	'0/996	'163/812	'75/199	'0/259	'0/992	'61/992	'378/1301	'111/949	'0/917	'0/811	'0/876	'0/959	'1/714	'0/761	'57/152	'0/650	'0/1277	'0/392	'0/800	'217/1300	'304/1267	'359/1059	'101/577	'83/687	'0/860	'0/1008	'357/1449	'0/1224
Chr2_supercontig_000001259:68397_(Clade_B_New_Norfolk-DFT1_7-DFT1_4-DFT1_2-Fentonbury)_0308	GCTGGGGAAACTGGAAAATAATATGTTAGCTTCAGCTTCCCGATCCGCTCTTCCGATCTNNNNNAGATGGAACACATAAA	T	C	'0/441	'0/165	'0/922	'109/232	'0/380	'155/348	'0/190	'1/348	'0/353	'41/176	'0/208	'0/465	'1/142	'0/83	'35/74	'1/272	'0/328	'141/449	'0/573	'78/366	'76/199	'0/176	'0/440	'42/445	'214/617	'57/542	'0/412	'0/625	'0/398	'0/498	'0/341	'0/323	'21/45	'0/365	'0/605	'0/191	'0/349	'108/656	'154/528	'149/378	'46/236	'48/342	'0/361	'0/479	'189/790	'0/553
Chr2_supercontig_000001306:108987_(Clade_A2_DFT1_6_exclusive)_0309	GTACGTGTGCAGCGATGGGAAAGGGCCTTCAGCTTCCCGATCCGCTCTTCCGATCTNNNNNGTAGATACAGATGTTAG	A	T	'0/201	'0/96	'0/376	'0/84	'0/127	'0/132	'0/58	'0/83	'0/113	'0/56	'0/79	'0/141	'1/54	'0/35	'0/27	'0/102	'0/92	'0/127	'0/123	'0/67	'0/79	'0/66	'0/98	'0/104	'0/134	'0/104	'0/144	'0/153	'0/126	'0/107	'0/80	'0/121	'0/16	'0/94	'0/145	'0/68	'0/93	'0/125	'0/115	'0/84	'0/71	'0/111	'0/96	'0/113	'0/193	'0/118
Chr2_supercontig_000001414:26204_(Clade_A2_DFT1_6_exclusive)_0310	GTTTCTATCTTATATGATCTTTTAAAGTGCTTCAGCTTCCCGATCCGCTCTTCCGATCTNNNNNATCCTTTATTTGCCTC	G	A	'0/106	'0/43	'0/210	'0/59	'0/83	'0/82	'0/55	'0/42	'0/40	'0/38	'0/51	'0/63	'0/19	'0/30	'0/14	'0/68	'0/126	'0/188	'1/176	'0/159	'0/58	'0/26	'0/185	'0/150	'0/192	'0/176	'0/133	'0/159	'0/163	'0/158	'0/122	'0/143	'0/19	'0/105	'0/223	'0/68	'0/129	'0/200	'0/259	'0/163	'0/95	'0/114	'0/157	'0/205	'0/324	'0/268
Chr2_supercontig_000001436:7449_(Clade_B_DFT1_2-Fentonbury)_0311	CTCTCACCATAGATTGCTTTTATGGCTTCAGCTTCCCGATCCGCTCTTCCGATCTNNNNNGCTGAACTGTCCTAGGG	A	G	'2/2448	'1/1159	'1/3424	'259/813	'1/1697	'429/1392	'0/818	'6/1264	'0/1102	'101/685	'0/1270	'0/1474	'0/544	'0/363	'124/403	'0/1168	'0/1535	'300/1581	'3/1661	'221/1194	'196/713	'3/802	'0/1606	'88/1255	'506/1657	'119/1533	'0/1637	'0/1806	'1/1463	'0/1690	'0/1288	'0/1514	'145/444	'0/1117	'2/2091	'1/1049	'2/1293	'320/1635	'429/1596	'370/1104	'210/1054	'156/1218	'0/1117	'2/1492	'502/1762	'1/1634
Chr2_supercontig_000001523:58257_(Clade_A2_DFT1_6-StonyHead)_0313	GTTCCATGGGATCCACTTTCCATGACTGCTTCAGCTTCCCGATCCGCTCTTCCGATCTNNNNNGCCTTCCTTTTCCAAAG	A	T	'0/212	'0/159	'0/393	'0/57	'0/118	'0/140	'0/46	'0/96	'0/77	'0/39	'0/113	'0/80	'0/33	'0/37	'0/37	'0/62	'0/149	'0/152	'0/231	'0/141	'0/47	'0/68	'0/198	'0/155	'1/180	'0/181	'0/136	'0/149	'0/191	'0/216	'0/126	'0/179	'0/36	'0/132	'0/220	'0/97	'0/189	'0/244	'0/210	'0/146	'0/151	'0/128	'1/160	'0/210	'0/259	'0/203
Chr2_supercontig_000001576:18258_(Clade_B_DFT1_2_WPP_exclusive)_0315	ACCACCACTTATTTGTTGAGTGTCTGCACTTCAGCTTCCCGATCCGCTCTTCCGATCTNNNNNGGGATTAATGCATAGC	C	T	'0/927	'0/731	'1/2131	'172/254	'2/455	'346/510	'0/182	'0/736	'0/402	'87/220	'0/493	'0/580	'0/83	'0/71	'76/131	'0/525	'0/848	'460/1187	'0/1188	'281/900	'0/242	'0/248	'0/1004	'136/1316	'565/1178	'251/1226	'0/1068	'0/1162	'1/1035	'0/1365	'0/903	'1/858	'143/219	'0/662	'0/1103	'0/544	'0/773	'415/1658	'588/1426	'565/930	'234/881	'194/941	'0/836	'0/1215	'645/1723	'0/1287
Chr2_supercontig_000003250:9688_(Clade_A1_Clade_A2)_0317	CCTAGCACTCCTGACCTTCTTCAGCTTCCCGATCCGCTCTTCCGATCTNNNNNCTCTGTATACACCAATCATTGAGCCAA	G	A	'100/206	'35/141	'87/341	'0/55	'84/175	'0/69	'51/123	'7/133	'42/114	'0/35	'42/108	'65/186	'24/51	'4/28	'0/29	'4/100	'0/110	'0/94	'48/127	'1/106	'0/71	'0/58	'0/124	'0/124	'0/112	'0/77	'31/125	'2/103	'32/132	'16/141	'0/60	'26/83	'0/25	'19/50	'80/158	'0/77	'45/80	'0/164	'0/121	'0/93	'0/79	'2/97	'22/61	'17/74	'0/119	'32/98
Chr2_supercontig_000003550:1089_(Clade_B_DFT1_4_exclusive)_0318	CTCTTTGCTGTCTATTTCTCTTTTCTTCAGCTTCCCGATCCGCTCTTCCGATCTNNNNNGCTACTTATGTGGTGATTACT	C	A	'0/1123	'0/640	'0/1860	'0/289	'2/748	'0/705	'0/352	'0/633	'0/634	'0/290	'0/648	'0/800	'0/253	'0/155	'0/260	'0/649	'0/851	'0/718	'0/935	'0/700	'0/365	'0/373	'0/841	'0/798	'0/997	'0/845	'0/861	'0/761	'0/675	'0/763	'0/654	'0/614	'0/115	'0/602	'0/986	'0/399	'0/609	'0/1007	'0/855	'0/670	'0/437	'0/535	'0/632	'0/686	'0/924	'0/775
Chr3_supercontig_000000013:354465_(All_groups_ancestral)_0319	GCCTGGAGAGGAGGTCTGTGTCAATGGTGCTTCAGCTTCCCGATCCGCTCTTCCGATCTNNNNNGCAGCATCTCCAGTAG	G	A	'2402/6126	'1045/4028	'528/6085	'251/667	'791/1577	'600/1202	'214/699	'67/1068	'349/1030	'100/545	'1087/2796	'412/1359	'205/453	'65/324	'150/429	'43/1084	'490/1904	'518/1695	'446/1974	'233/1298	'330/884	'260/735	'646/1984	'197/1930	'516/1893	'225/1747	'366/1945	'83/1540	'408/1778	'470/2239	'310/1358	'619/1587	'172/466	'351/1366	'870/2016	'256/1109	'514/1418	'572/2400	'499/1906	'592/1551	'260/1361	'175/1327	'453/1222	'284/1409	'412/1837	'474/1716
Chr3_supercontig_000000027:360775_(Clade_A1_Channel-Forestier)_0320	GTAGCCAGAAATAAACTAGTCAGATACACTTCAGCTTCCCGATCCGCTCTTCCGATCTNNNNNTTGCCTGCAGAGAGAG	G	A	'0/1300	'0/563	'0/2023	'0/494	'0/868	'0/949	'0/480	'0/792	'0/731	'0/364	'238/619	'0/1023	'0/270	'0/216	'0/238	'0/679	'0/975	'0/1074	'0/1214	'0/918	'0/382	'0/370	'0/1073	'0/1047	'1/1313	'0/1228	'0/1066	'0/1303	'0/990	'1/1125	'0/946	'0/908	'0/91	'0/776	'0/1609	'0/566	'0/880	'0/1314	'0/1218	'0/909	'0/623	'0/796	'0/1059	'0/1144	'3/1500	'0/1453
Chr3_supercontig_000000027:581011_(Clade_A2_Tarraleah_exclusive)_0321	CCTCCAGAAGACTTTTCCACCCTTCAGCTTCCCGATCCGCTCTTCCGATCTNNNNNCTGTCAATTTTGTTTACTGTTCTC	T	C	'3/3580	'0/1728	'0/5454	'0/1222	'1/2364	'0/2014	'1/1099	'0/1547	'0/1841	'0/1092	'0/1790	'0/2289	'0/632	'0/541	'0/569	'0/1458	'0/1528	'0/2183	'1/1813	'0/1466	'0/1271	'0/1053	'0/1804	'0/1807	'2/2186	'1/1895	'0/1847	'0/2449	'0/1662	'0/1899	'0/1607	'0/1709	'0/293	'0/1170	'0/2635	'0/1283	'0/1423	'0/2014	'0/1886	'0/1243	'0/1309	'0/1602	'1/1676	'0/2058	'0/2290	'0/2012
Chr3_supercontig_000000034:510836_(Clade_A2_DFT1_0_WPP-DFT1_1)_0322	GCTGAGTGATTCAAAACTTTCTGTAGTTCTTCAGCTTCCCGATCCGCTCTTCCGATCTNNNNNTGCTCTTTAATCCTTT	C	G	'0/3259	'0/1524	'0/4743	'0/842	'679/1583	'0/1591	'242/709	'99/1279	'375/1376	'0/743	'0/1564	'519/1782	'220/486	'88/421	'2/411	'55/1306	'0/1558	'0/1663	'449/1828	'0/1262	'0/995	'0/909	'0/1521	'0/1624	'0/1898	'0/1877	'288/1647	'86/1888	'390/1611	'376/1902	'0/1443	'526/1439	'0/246	'323/1094	'1038/2406	'0/1035	'501/1319	'0/1727	'0/1567	'0/1172	'0/1206	'0/1237	'437/1152	'352/1670	'1/2071	'530/1864
Chr3_supercontig_000000053:911954_(Clade_A1_DFT1_3_Channel_exclusive)_0325	GCCTCACAAGAATTCTATGAAGTAGGTCCCTTCAGCTTCCCGATCCGCTCTTCCGATCTNNNNNTTACACATAGTAACAT	T	G	'0/137	'0/32	'0/270	'0/51	'0/87	'0/98	'0/55	'0/63	'0/109	'0/69	'0/76	'0/82	'0/24	'0/18	'0/13	'0/85	'0/74	'0/147	'0/97	'0/67	'0/69	'0/51	'0/97	'0/88	'0/163	'0/123	'0/87	'0/190	'0/104	'0/88	'0/65	'0/71	'0/3	'0/68	'0/142	'0/66	'0/80	'0/104	'0/86	'0/51	'0/66	'0/97	'0/105	'0/144	'0/166	'0/118
Chr3_supercontig_000000054:396944_(Clade_A1_Channel-Forestier)_0326	CCTTAAGGACTCTGATCAATGCACTGCTTCAGCTTCCCGATCCGCTCTTCCGATCTNNNNNAAAACCTGGGAAAATTTAT	A	T	'0/790	'0/461	'0/1443	'0/203	'0/364	'0/409	'0/156	'0/227	'0/345	'0/245	'18/217	'0/357	'0/180	'0/161	'0/82	'0/282	'0/200	'0/317	'0/293	'0/181	'0/236	'0/197	'0/252	'0/220	'0/320	'0/261	'0/255	'0/320	'0/275	'0/248	'0/213	'0/240	'0/22	'0/165	'0/369	'0/183	'0/189	'0/260	'0/268	'0/155	'0/180	'0/259	'0/186	'0/334	'0/326	'0/263
Chr3_supercontig_000000061:1372559_(Clade_A1_DFT1_0_Freycinet_exclusive)_0327	GCCATCATCATCATCATCATTTTCATTATCTTCAGCTTCCCGATCCGCTCTTCCGATCTNNNNNTCTGTAGTATCTTTCC	C	G	'0/1095	'0/560	'0/1894	'0/402	'0/877	'0/818	'0/452	'0/1050	'0/785	'0/350	'0/857	'0/1225	'0/244	'0/204	'0/230	'0/807	'0/960	'0/1142	'0/1466	'0/989	'0/451	'0/409	'0/1388	'0/1210	'0/1594	'1/1143	'0/1293	'0/1207	'0/835	'1/1283	'0/1031	'0/939	'0/137	'0/832	'0/1271	'0/488	'0/900	'0/1801	'0/1452	'0/991	'0/501	'0/796	'0/879	'0/1027	'0/1503	'0/1401
Chr3_supercontig_000000066:1438665_(Clade_A2_small_groups)_0328	CACTCTGGTATCACCCAGCTCCCCTGACCTTCAGCTTCCCGATCCGCTCTTCCGATCTNNNNNTGGAGGCAGAGTTGAGT	C	G	'33/1293	'160/660	'184/1328	'0/224	'268/588	'0/469	'123/315	'22/482	'107/360	'0/221	'0/708	'179/523	'44/92	'15/100	'0/137	'19/441	'0/916	'0/1038	'319/1175	'0/796	'0/279	'0/310	'0/1064	'0/982	'0/1176	'0/961	'180/1016	'38/751	'210/971	'267/1291	'0/817	'423/1060	'0/410	'217/756	'579/1310	'0/512	'317/861	'0/1324	'0/1370	'0/1101	'0/741	'0/672	'266/771	'221/894	'0/1385	'391/1247
Chr3_supercontig_000000074:367813_(Clade_A1_Channel-Forestier-LB)_0329	TTTTTCAATTCCATCCCCCCCTTCAGCTTCCCGATCCGCTCTTCCGATCTNNNNNTCCTTCTAGTTCTATAATTCTATGC	A	C	'0/1669	'0/806	'0/2623	'0/563	'0/1112	'0/995	'0/544	'0/1178	'0/811	'0/406	'392/884	'0/1276	'0/274	'0/215	'0/285	'0/767	'1/1175	'0/1576	'0/1595	'0/1269	'0/553	'0/544	'0/1474	'0/1286	'1/1761	'0/1419	'0/1458	'1/1528	'0/1332	'0/1529	'0/1249	'0/1159	'0/181	'0/976	'1/2070	'0/792	'1/1303	'0/2084	'1/1746	'0/1309	'1/921	'1/1097	'0/1415	'1/1653	'0/2155	'0/1733
Chr3_supercontig_000000091:454913_(Clade_B_small_groups)_0331	GCCACATTTCTTTTGTTTTTTCCCCAGTGCTTCAGCTTCCCGATCCGCTCTTCCGATCTNNNNNTACATTAAAAAGGGAA	T	C	'0/2674	'0/1269	'0/4194	'268/665	'0/1195	'461/1208	'1/642	'0/912	'1/993	'109/571	'0/1093	'0/1182	'0/273	'0/262	'114/327	'0/954	'0/1762	'552/2142	'0/2085	'335/1538	'276/801	'0/640	'0/1843	'135/1742	'684/2431	'237/2098	'0/1901	'1/2322	'0/1981	'0/2183	'0/1620	'3/1935	'201/456	'0/1375	'0/2768	'0/1395	'1/1476	'384/2028	'577/2220	'517/1468	'229/1441	'216/1702	'1/1683	'0/2253	'649/2583	'0/2128
Chr3_supercontig_000000093:3735_(Clade_B_DFT1_2_WPP_exclusive)_0332	CAGTATATGTCACTGACACAAAAACTGACCTTCAGCTTCCCGATCCGCTCTTCCGATCTNNNNNAAAAGCAACGAGGGAG	T	C	'0/416	'0/155	'0/692	'67/170	'0/311	'117/300	'0/171	'0/314	'0/265	'19/136	'0/174	'0/347	'0/106	'0/60	'29/80	'0/250	'0/414	'120/512	'1/525	'78/423	'0/189	'0/147	'0/469	'46/508	'209/685	'76/549	'0/511	'0/626	'0/449	'0/440	'0/456	'0/392	'20/43	'0/367	'0/675	'0/236	'0/441	'99/551	'137/572	'124/416	'55/304	'62/449	'0/595	'0/644	'191/827	'0/694
Chr3_supercontig_000000098:1760161_(Clade_B_DFT1_2_Bronte-DFT1_2_WPP)_0335	GCTAAAAGTTACCATAGACAATAAAGTAACTTCAGCTTCCCGATCCGCTCTTCCGATCTNNNNNGTAAAGAATGTAGGGG	C	T	'0/71	'0/24	'0/155	'26/43	'0/80	'34/94	'0/27	'0/90	'0/69	'8/43	'0/51	'0/97	'0/20	'0/14	'9/20	'0/67	'0/61	'27/119	'0/102	'16/79	'0/58	'0/50	'0/90	'5/92	'33/132	'11/110	'0/92	'0/121	'0/68	'0/97	'0/89	'0/53	'3/8	'1/75	'0/135	'0/63	'0/75	'32/130	'22/93	'24/82	'9/51	'13/75	'0/97	'0/100	'40/148	'0/108
Chr3_supercontig_000000098:3336061_(Clade_A2_DFT1_1_exclusive)_0336	GTGTTCCATGGTCATCTTCCTATCACAAGCTTCAGCTTCCCGATCCGCTCTTCCGATCTNNNNNTTATCTGGGTTAGTTC	G	C	'0/575	'0/309	'0/689	'0/121	'0/288	'0/189	'0/119	'0/153	'0/172	'0/81	'0/374	'72/268	'0/45	'0/60	'0/65	'0/191	'0/341	'0/336	'0/450	'0/272	'0/148	'0/160	'0/405	'0/354	'0/316	'0/399	'0/403	'0/337	'0/392	'80/447	'0/259	'0/352	'0/78	'0/266	'0/497	'0/212	'0/268	'0/449	'1/398	'0/398	'0/252	'0/236	'0/249	'0/348	'0/543	'0/385
Chr3_supercontig_000000098:62216_(Clade_B_DFT1_2_Bronte-DFT1_2_WPP)_0334	CATACACACAAACATATTCACCCAGAATCCTTCAGCTTCCCGATCCGCTCTTCCGATCTNNNNNAACAACAAGGATATTC	A	G	'0/27	'0/6	'0/57	'11/17	'0/19	'20/38	'0/9	'0/23	'0/33	'6/18	'0/16	'0/41	'0/8	'0/6	'8/10	'0/19	'0/22	'23/72	'0/48	'27/65	'0/13	'0/14	'0/43	'10/57	'57/123	'22/88	'0/51	'0/52	'0/38	'0/45	'0/53	'0/35	'6/7	'0/30	'0/48	'0/19	'0/41	'35/85	'43/86	'25/44	'15/28	'13/45	'0/61	'0/74	'67/149	'0/76
Chr3_supercontig_000000105:2023581_(Clade_B_small_groups)_0337	GTAGTTCCTGCACGTTTGAGACTTCAGCTTCCCGATCCGCTCTTCCGATCTNNNNNGGCATTGTAGTGTTGTGGG	T	G	'0/9843	'0/7496	'0/16471	'761/1858	'0/3790	'1028/2863	'0/1688	'0/2221	'0/2997	'379/2065	'1/4375	'0/3322	'0/1368	'0/1260	'287/927	'0/2746	'0/2286	'519/2425	'0/2734	'343/1904	'948/2617	'0/1742	'0/2312	'154/2417	'742/2473	'326/2487	'0/2465	'0/2936	'0/2435	'1/2698	'0/1981	'2/2227	'229/590	'0/1596	'0/3282	'0/1699	'0/1753	'495/2772	'579/2306	'644/1696	'332/1662	'279/1839	'0/1556	'0/1983	'644/2620	'0/2246
Chr3_supercontig_000000108:219628_(Clade_A2)_0338	GCTGCAGATGGTGATCTGTGAATTCTCTTCAGCTTCCCGATCCGCTCTTCCGATCTNNNNNTGACTCACCTAAGGCTTTA	C	T	'1888/4579	'858/3223	'819/5678	'0/812	'1082/2334	'1/1701	'395/1001	'122/1573	'501/1351	'1/1116	'0/2609	'756/2500	'326/724	'138/604	'0/481	'142/1786	'0/1163	'1/1110	'370/1477	'0/775	'0/945	'0/979	'2/1206	'1/1188	'1/1358	'0/1034	'278/1339	'91/1465	'247/1201	'296/1367	'0/828	'353/1053	'0/205	'238/854	'659/1564	'0/748	'376/896	'0/1348	'0/1148	'0/954	'0/579	'2/892	'276/709	'162/960	'0/1113	'357/1116
Chr3_supercontig_000000114:2031893_(Clade_A2)_0340	GGATTGAGGCCAAATGGACAGGATGCCTTCAGCTTCCCGATCCGCTCTTCCGATCTNNNNNGTGTGGCAGCTAGCTAG	C	T	'45/1102	'289/1006	'159/1792	'0/284	'292/706	'1/483	'93/277	'26/433	'106/397	'0/249	'3/883	'136/542	'64/146	'21/91	'0/128	'28/475	'0/783	'0/643	'198/818	'0/527	'3/300	'0/367	'1/906	'0/763	'0/721	'0/842	'153/848	'31/653	'171/776	'189/905	'0/535	'229/729	'0/205	'169/592	'373/1014	'0/415	'240/598	'0/1088	'0/864	'0/695	'0/550	'1/461	'130/482	'122/623	'0/960	'199/786
Chr3_supercontig_000000114:406224_(Clade_B_DFT1_4-DFT1-2-Fentobury)_0339	GTGCCAGGCACTGGAAGGACTTTCTTCAGCTTCCCGATCCGCTCTTCCGATCTNNNNNCAGTTACAAGACCTCATATATG	C	A	'0/305	'0/235	'0/595	'56/123	'0/246	'93/247	'0/137	'0/217	'0/225	'17/105	'0/270	'0/286	'0/94	'0/55	'23/62	'0/161	'0/373	'85/422	'0/480	'47/292	'37/118	'0/127	'0/412	'29/471	'148/484	'36/399	'0/430	'0/310	'0/399	'0/477	'0/284	'0/342	'23/53	'0/295	'0/510	'0/188	'0/314	'82/488	'138/510	'103/352	'39/241	'40/268	'0/340	'0/369	'123/540	'0/419
Chr3_supercontig_000000116:1674710_(Clade_A1_DFT1_0_Freycinet_exclusive)_0342	GCTGCATGGATACTTCCCTTTTTTTTTCACTTCAGCTTCCCGATCCGCTCTTCCGATCTNNNNNTAAGGATATAATCCAG	G	T	'0/285	'0/243	'0/620	'0/110	'0/254	'0/152	'0/146	'0/182	'0/216	'0/90	'0/284	'0/274	'0/81	'0/61	'0/78	'0/169	'0/288	'0/356	'0/402	'0/224	'0/137	'0/132	'0/333	'0/295	'0/393	'0/342	'0/339	'0/284	'0/293	'0/347	'0/249	'0/324	'0/55	'0/213	'0/413	'0/158	'0/262	'0/494	'0/386	'0/286	'0/213	'0/208	'0/289	'0/258	'0/417	'0/394
Chr3_supercontig_000000134:1406830_(Clade_C_DFT1_5_exclusive)_0346	CTATGTATTTTAGAGACATGCACCAGACACTTCAGCTTCCCGATCCGCTCTTCCGATCTNNNNNTACATGCTATTCCGTC	A	C	'0/667	'0/160	'0/1204	'0/286	'0/338	'0/525	'0/144	'0/255	'0/355	'0/202	'0/189	'0/416	'0/157	'0/94	'0/84	'0/265	'117/417	'40/860	'0/650	'0/549	'0/259	'0/172	'221/588	'0/494	'0/866	'0/624	'0/451	'0/924	'0/628	'0/411	'150/489	'0/315	'0/3	'1/338	'0/698	'85/299	'0/388	'0/601	'0/428	'0/315	'0/284	'0/440	'0/639	'0/838	'0/958	'0/797
Chr3_supercontig_000000136:800379_(Clade_B_DFT1_2_WPP_exclusive)_0347	CCTTGAGAGTGTTGGGGCTCATGGTGTAGCTTCAGCTTCCCGATCCGCTCTTCCGATCTNNNNNTTTCTCCACCCCCTAA	G	A	'0/1282	'0/704	'0/1692	'69/150	'0/464	'135/316	'0/225	'0/489	'0/301	'17/111	'0/664	'0/447	'0/104	'0/61	'26/82	'0/338	'0/392	'69/495	'0/538	'68/359	'0/293	'0/170	'0/685	'36/462	'104/306	'43/444	'1/686	'0/446	'1/320	'1/645	'0/389	'2/329	'60/133	'0/301	'1/400	'0/295	'0/340	'190/950	'116/464	'159/483	'56/303	'61/387	'0/322	'0/335	'124/589	'0/550
Chr3_supercontig_000000138:1575624_(Clade_B_small_groups)_0348	GGTTGGTGATTCCCTCTCATTTGCTTCAGCTTCCCGATCCGCTCTTCCGATCTNNNNNGCTCTGTGGTTGGGACTATC	G	A	'0/1514	'2/883	'0/1546	'82/164	'0/367	'135/274	'0/244	'0/349	'0/253	'34/163	'1/674	'0/440	'0/108	'0/110	'38/127	'0/259	'0/373	'66/371	'0/400	'55/245	'59/188	'0/150	'0/283	'33/394	'101/314	'31/287	'0/341	'0/373	'0/343	'0/408	'0/286	'0/278	'37/106	'1/280	'0/479	'0/260	'0/251	'82/473	'85/388	'103/313	'54/217	'28/286	'0/228	'0/241	'69/329	'0/342
Chr3_supercontig_000000138:1977000_(Clade_B_DFT1_2_Bronte_exclusive)_0349	GCAGTTTATGCTCTGGTTTCAGAAGCTTCAGCTTCCCGATCCGCTCTTCCGATCTNNNNNGATCTGAGAGAAGATAGGG	G	A	'0/314	'0/206	'0/593	'0/101	'0/216	'0/194	'0/81	'0/153	'0/141	'0/73	'0/167	'0/182	'0/70	'0/41	'0/51	'0/155	'0/211	'0/239	'0/275	'0/130	'0/93	'0/116	'0/208	'0/209	'0/239	'0/255	'0/273	'0/215	'0/238	'0/256	'0/147	'0/214	'0/37	'0/175	'0/259	'0/128	'0/177	'0/231	'0/278	'0/157	'0/158	'0/166	'0/147	'0/182	'0/309	'0/204
Chr3_supercontig_000000139:132385_(Clade_A2_DFT1_1_exclusive)_0350	CAGTGTTCTTCAATTTGTTACCAGTTGTCCTTCAGCTTCCCGATCCGCTCTTCCGATCTNNNNNGGTTGGTATCTGCTTC	G	A	'0/3552	'0/1453	'0/4131	'0/689	'1/1490	'0/1612	'0/769	'0/1579	'0/1200	'0/745	'0/1921	'2/2026	'0/342	'0/362	'0/508	'0/1345	'0/2237	'2/2348	'0/2693	'0/1738	'0/667	'0/897	'0/2481	'0/2024	'0/2374	'1/2359	'0/2352	'0/2280	'0/2154	'1/2489	'0/1696	'1/1915	'0/548	'0/1683	'0/3217	'1/1242	'0/1646	'0/3118	'0/2715	'0/1945	'0/1584	'0/1736	'0/1558	'0/2128	'1/2415	'0/2276
Chr3_supercontig_000000154:873060_(Clade_A1_DFT1_3_Channel_exclusive)_0351	GCAAGAAAAAGAACAAATTTACAACCCCCTTCAGCTTCCCGATCCGCTCTTCCGATCTNNNNNACCCAAAGCAGTGCTAG	G	A	'0/1243	'0/484	'2/2054	'0/626	'0/1104	'1/1325	'0/572	'0/731	'0/1000	'1/560	'0/590	'0/1028	'0/412	'0/309	'0/337	'0/853	'0/735	'0/1061	'0/912	'1/685	'0/571	'0/471	'0/812	'0/832	'0/1235	'0/849	'0/787	'0/1257	'0/817	'0/791	'0/762	'0/686	'0/102	'0/674	'1/1191	'0/642	'0/725	'1/972	'0/968	'0/720	'0/549	'0/764	'0/923	'0/1130	'0/1311	'0/956
Chr3_supercontig_000000157:2488388_(Clade_A2_DFT1_9_exclusive)_0354	GGAGTGAAAGAAAGATAATATGATATGATCTTCAGCTTCCCGATCCGCTCTTCCGATCTNNNNNCATCTTTGGTGGGGGG	G	A	'0/626	'0/348	'0/814	'0/166	'0/404	'0/276	'0/188	'0/293	'0/307	'0/114	'0/409	'0/376	'0/103	'0/78	'0/101	'0/260	'0/584	'0/612	'1/855	'0/523	'0/181	'0/199	'0/703	'0/688	'0/777	'0/658	'0/707	'0/490	'0/588	'0/712	'0/554	'0/596	'0/99	'0/496	'0/880	'0/292	'0/483	'0/919	'0/850	'0/709	'0/360	'0/428	'1/559	'1/584	'1/997	'0/763
Chr3_supercontig_000000160:278169_(All_groups_excluding_377T1)_0355	CAAAGTAGGAAATATCTACCTACTTATCTCTTCAGCTTCCCGATCCGCTCTTCCGATCTNNNNNTCTCAAGATATCAACC	C	T	'185/534	'108/488	'128/1070	'54/189	'112/278	'103/279	'24/129	'12/351	'34/202	'22/108	'120/373	'89/405	'37/74	'9/66	'16/72	'10/271	'97/473	'64/370	'103/489	'53/398	'26/121	'54/169	'76/378	'28/549	'137/521	'50/607	'91/535	'11/350	'78/503	'96/549	'88/435	'83/331	'19/77	'84/398	'214/536	'38/240	'106/365	'126/742	'127/643	'95/384	'57/292	'43/368	'76/285	'54/436	'97/613	'142/518
Chr3_supercontig_000000166:440427_(DFT1_0_Buckland_exclusive)_0357	CATTCATAGCTGATCATCTTACAATATGCTTCAGCTTCCCGATCCGCTCTTCCGATCTNNNNNTTCTTTCTTTGGTTGTG	A	G	'0/213	'0/144	'1/334	'0/49	'0/111	'0/165	'0/74	'0/110	'0/109	'0/46	'0/118	'0/165	'0/41	'0/29	'0/43	'0/97	'0/152	'0/156	'0/261	'0/135	'0/83	'21/62	'0/190	'0/209	'0/203	'0/215	'0/229	'0/204	'0/145	'0/198	'0/151	'0/157	'0/22	'0/150	'0/214	'0/103	'0/148	'0/204	'0/210	'0/148	'0/121	'0/135	'0/154	'0/180	'0/183	'0/196
Chr3_supercontig_000000182:693716_(Clade_A1_Channel-Forestier)_0358	GCATCCAATCTCACCCCCTGATCTCCCTTCAGCTTCCCGATCCGCTCTTCCGATCTNNNNNATCCCTTTCCATTTTC	C	T	'0/871	'0/504	'4/1069	'0/180	'1/456	'0/286	'2/231	'1/425	'0/293	'0/287	'173/503	'0/541	'0/130	'0/131	'0/106	'0/304	'1/292	'0/274	'0/326	'0/289	'0/243	'1/234	'0/357	'0/303	'0/311	'0/326	'0/356	'0/363	'0/250	'0/462	'0/335	'0/310	'0/103	'0/263	'1/444	'0/195	'0/223	'0/470	'1/317	'0/225	'0/233	'0/218	'1/194	'0/268	'0/454	'0/387
Chr3_supercontig_000000184:1309639_(Clade_B_New_Norfolk-DFT1_7-DFT1_4-DFT1_2-Fentonbury)_0360	CCTCCCTCCCTCCTTTCCTTCTTTCCTTTCTTCAGCTTCCCGATCCGCTCTTCCGATCTNNNNNACCTAGTACATATTAC	C	T	'0/77	'0/55	'0/279	'36/67	'0/98	'22/75	'0/40	'0/81	'0/104	'10/69	'0/79	'0/108	'0/36	'0/29	'11/35	'0/62	'0/76	'18/77	'0/106	'10/61	'19/35	'0/53	'0/83	'8/93	'32/94	'15/89	'0/78	'0/102	'0/78	'0/114	'0/80	'0/72	'3/17	'0/61	'0/94	'0/64	'3/82	'22/102	'27/93	'27/64	'7/29	'5/57	'0/70	'0/73	'30/129	'0/92
Chr3_supercontig_000000189:825766_(Clade_A1_DFT1_0_LB_exclusive)_0361	ATGATAACTCCCCAAACTCCAGCTACCTTCAGCTTCCCGATCCGCTCTTCCGATCTNNNNNACCATATGGTACTGACTAA	A	G	'1/991	'0/733	'7/1958	'0/346	'3/775	'0/689	'0/436	'0/708	'5/629	'0/332	'0/500	'1/886	'0/190	'0/39	'0/219	'0/647	'2/844	'4/1109	'3/1079	'5/772	'0/381	'1/370	'1/852	'1/956	'0/1316	'2/992	'5/910	'3/1031	'1/840	'4/824	'1/695	'3/794	'0/139	'2/702	'0/1232	'1/549	'2/729	'2/999	'3/1149	'2/819	'2/557	'0/716	'2/818	'1/909	'2/1281	'3/1041
Chr3_supercontig_000000195:1402139_(Clade_B_DFT1_0_Fentonbury_exclusive)_0363	CAGAAAGGATATCTGACCACCAGCCTTCAGCTTCCCGATCCGCTCTTCCGATCTNNNNNTGCCTGCCTTAATCTGTCAAG	G	A	'0/128	'0/77	'0/223	'0/48	'0/53	'0/67	'0/32	'0/81	'0/68	'0/44	'0/83	'0/141	'0/20	'0/16	'0/35	'0/56	'0/112	'0/124	'0/149	'0/94	'0/35	'0/34	'0/119	'0/105	'0/131	'0/139	'0/114	'0/103	'0/126	'0/131	'0/97	'0/106	'0/29	'0/106	'0/144	'0/46	'0/84	'0/193	'0/199	'0/153	'0/90	'0/96	'0/116	'0/112	'0/184	'0/166
Chr3_supercontig_000000195:1944058_(Clade_C)_0364	GGGAGTAGAGATTCCTGGATCATTGAGCTTCAGCTTCCCGATCCGCTCTTCCGATCTNNNNNATGAAGGGGAAAAATAGA	T	C	'0/1004	'1/797	'0/1628	'0/171	'0/419	'0/259	'0/179	'0/307	'0/312	'0/168	'0/587	'0/409	'0/103	'0/100	'0/134	'0/284	'155/603	'36/536	'0/683	'0/416	'0/255	'0/206	'204/595	'0/639	'0/592	'1/631	'0/655	'0/467	'0/584	'0/691	'114/507	'0/603	'0/201	'0/432	'0/726	'53/321	'0/499	'0/770	'0/741	'0/588	'0/424	'0/394	'0/376	'0/457	'1/662	'1/602
Chr3_supercontig_000000197:1542676_(Clade_B)_0367	GCCACTGCTTTGTTATGGCTCTCTGTCCTTCAGCTTCCCGATCCGCTCTTCCGATCTNNNNNAGGCTCAGGGGTGGTT	C	T	'1/1432	'0/1113	'0/1683	'33/160	'0/417	'90/345	'0/188	'0/283	'1/287	'19/120	'0/659	'0/351	'0/69	'0/79	'26/114	'0/268	'0/372	'63/362	'0/423	'29/314	'56/273	'0/228	'0/383	'15/487	'70/371	'42/419	'0/379	'0/307	'0/357	'0/474	'0/329	'0/420	'19/101	'0/290	'0/525	'0/242	'0/292	'60/463	'61/385	'65/310	'9/212	'28/283	'0/216	'1/305	'57/354	'0/291
Chr3_supercontig_000000197:935871_(Clade_A2_DFT1_12_exclusive)_0365	CATCTAGACTTTTGTTTTGCCACTGGACTCTTCAGCTTCCCGATCCGCTCTTCCGATCTNNNNNTAGAGGTTCTGGGAGG	G	A	'117/363	'0/285	'0/616	'0/82	'0/197	'0/165	'0/117	'0/158	'0/196	'0/82	'0/224	'0/247	'0/63	'0/36	'0/60	'0/181	'0/234	'0/215	'0/238	'0/141	'0/104	'0/109	'0/228	'0/222	'0/250	'0/262	'0/249	'0/266	'0/277	'0/285	'0/186	'0/222	'0/69	'0/186	'0/295	'0/148	'0/165	'0/211	'0/239	'1/143	'0/158	'0/171	'0/154	'0/188	'0/251	'0/231
Chr3_supercontig_000000197:964525_(Clade_B_DFT1_4-DFT1-2-Fentobury)_0366	GCAAAGACACAATAGCCATTTGTTGCACTTCAGCTTCCCGATCCGCTCTTCCGATCTNNNNNGGCAGTATGTTTTGGT	G	C	'0/1721	'0/798	'0/2841	'215/582	'0/1053	'433/995	'0/551	'0/837	'0/834	'81/500	'0/905	'0/1043	'0/340	'0/267	'94/279	'0/800	'0/1318	'375/1687	'0/1604	'249/1161	'223/626	'0/545	'0/1367	'102/1268	'532/1845	'148/1401	'0/1446	'0/1669	'0/1571	'0/1512	'0/1153	'0/1560	'131/311	'0/1001	'0/2153	'0/953	'0/1187	'298/1559	'420/1753	'442/1161	'193/1239	'173/1348	'0/1277	'0/1705	'528/2228	'0/1890
Chr3_supercontig_000000213:305643_(Clade_B_DFT1_2_Bronte_exclusive)_0369	TTTTAGCTCCCAACATGTGCCCCTTCAGCTTCCCGATCCGCTCTTCCGATCTNNNNNCCCTTTTCCCAAGTTAACCAAT	G	A	'0/1134	'0/1041	'0/2026	'0/254	'0/452	'0/352	'0/265	'0/496	'0/360	'0/239	'0/576	'0/629	'0/209	'0/138	'0/171	'0/374	'0/567	'0/634	'0/729	'0/521	'0/286	'0/246	'2/564	'1/578	'0/635	'0/692	'0/712	'0/518	'0/674	'0/810	'0/453	'1/573	'0/208	'0/444	'0/821	'0/328	'0/512	'1/923	'0/865	'0/547	'0/448	'0/474	'0/522	'0/621	'1/917	'0/749
Chr3_supercontig_000000233:1072214_(Clade_A1_DFT1_3_Channel_exclusive)_0370	CAGCTATTCATTGTCCTGACTCCCTTCAGCTTCCCGATCCGCTCTTCCGATCTNNNNNCCTTCCATTTATGTTTGTATGG	G	A	'0/95	'0/48	'0/151	'0/44	'0/62	'0/50	'0/28	'0/36	'0/52	'0/24	'0/61	'0/73	'0/11	'0/17	'0/17	'0/41	'0/69	'0/100	'0/106	'0/91	'0/26	'0/32	'0/111	'0/83	'0/127	'0/71	'0/96	'0/112	'0/90	'0/97	'0/75	'0/88	'0/16	'0/88	'0/121	'0/38	'0/72	'0/120	'0/112	'0/94	'0/73	'0/76	'0/79	'0/92	'0/141	'0/95
Chr3_supercontig_000000242:1004986_(Clade_A2_small_groups)_0371	GCTTGTCGGCCGCATGGAGTGAAGTTCTTCAGCTTCCCGATCCGCTCTTCCGATCTNNNNNCATCAAGTATCGCTCAG	A	G	'189/7414	'1595/6158	'1182/10774	'0/1327	'1319/2949	'0/2301	'508/1341	'150/1641	'594/2263	'0/1464	'1/3430	'834/2755	'493/998	'154/737	'0/707	'85/1818	'0/1659	'2/1603	'491/1801	'0/1107	'0/1817	'0/1287	'2/1653	'0/1359	'0/1691	'0/1628	'356/1887	'130/2088	'390/1536	'410/1897	'0/1321	'556/1626	'0/398	'364/1225	'955/2254	'0/1061	'519/1269	'0/2047	'0/1522	'0/1190	'0/885	'0/1169	'446/1080	'313/1563	'0/1753	'518/1620
Chr3_supercontig_000000245:448963_(Clade_C)_0374	GCTGGTTGATTATTGTCCTTCATGCTCCTTCAGCTTCCCGATCCGCTCTTCCGATCTNNNNNACCCAGCCTTCTATCCA	C	G	'0/7759	'1/5884	'1/9288	'0/1180	'0/2667	'0/2017	'0/1316	'0/2048	'0/1759	'0/1179	'0/3984	'0/2318	'0/820	'0/607	'0/623	'0/1856	'557/1931	'70/1907	'0/1921	'0/1302	'0/1459	'0/1132	'565/1837	'0/1614	'0/1850	'0/1655	'0/1880	'0/1921	'0/1788	'0/2209	'304/1435	'0/1638	'0/589	'0/1134	'0/2406	'281/1237	'0/1334	'1/2451	'0/1866	'0/1509	'0/1218	'0/1483	'0/1161	'0/1751	'0/1845	'1/1607
Chr3_supercontig_000000260:2945563_(Clade_A2_DFT1_0_WPP-DFT1_1)_0375	GCTCAATAGGATTGGCATGTGATATTTCTCTTCAGCTTCCCGATCCGCTCTTCCGATCTNNNNNAAATCTTCACTCAAAA	G	A	'0/375	'0/310	'0/622	'0/80	'84/191	'0/152	'22/66	'11/143	'34/166	'0/114	'0/231	'71/203	'13/37	'5/51	'0/42	'1/136	'0/137	'0/112	'36/175	'0/112	'0/93	'0/87	'0/147	'0/157	'0/135	'0/142	'38/145	'3/163	'15/97	'42/194	'0/97	'44/132	'0/28	'19/95	'62/139	'0/78	'29/97	'0/167	'0/109	'0/132	'0/55	'0/81	'30/75	'13/127	'0/126	'27/143
Chr3_supercontig_000000273:1348603_(Clade_B_small_groups)_0376	TCTCCCCCTCCCTTCTGCCTTCAGCTTCCCGATCCGCTCTTCCGATCTNNNNNCCAGTTTCTATCCCTAATTAGGACAAT	T	G	'0/80	'0/30	'0/152	'32/55	'0/63	'36/70	'0/45	'0/58	'0/52	'10/30	'0/40	'0/48	'0/27	'0/11	'13/27	'0/44	'0/108	'98/225	'0/140	'37/141	'28/52	'0/31	'0/162	'25/142	'88/203	'33/172	'0/110	'0/105	'0/165	'0/116	'0/124	'0/106	'7/9	'0/57	'0/170	'0/78	'0/108	'39/155	'54/165	'69/154	'38/109	'34/149	'0/162	'0/203	'96/279	'0/259
Chr3_supercontig_000000290:2017226_(All_groups_ancestral)_0378	CCAATGTATTTCGGACAAAGGGGGCTTCAGCTTCCCGATCCGCTCTTCCGATCTNNNNNAACAAAACAAAAACTAAAGCA	G	A	'149/404	'43/356	'73/1344	'46/108	'108/193	'59/195	'39/125	'11/446	'40/309	'18/212	'61/208	'80/401	'20/36	'1/101	'13/49	'5/452	'74/398	'122/465	'126/525	'47/391	'39/138	'46/100	'93/395	'21/612	'137/438	'46/625	'62/512	'15/777	'92/515	'68/511	'63/359	'139/321	'36/83	'98/360	'221/398	'35/316	'107/259	'100/614	'138/508	'120/261	'49/369	'40/517	'131/285	'76/495	'157/650	'154/466
Chr3_supercontig_000000293:683586_(Clade_B)_0379	GCTTGAGAGAGGATATAAAATCTTGAGGCTTCAGCTTCCCGATCCGCTCTTCCGATCTNNNNNGGGGCAGAAGCTAGAT	G	T	'0/277	'0/180	'0/584	'26/43	'0/127	'43/67	'0/65	'0/144	'0/96	'11/53	'0/130	'0/153	'0/27	'0/47	'4/21	'0/158	'0/174	'62/177	'0/225	'25/143	'38/70	'0/59	'0/219	'12/277	'70/167	'33/217	'0/224	'0/297	'0/217	'0/238	'0/215	'0/154	'16/25	'0/162	'0/191	'0/105	'0/132	'65/281	'58/237	'76/138	'49/181	'20/188	'0/138	'0/177	'78/248	'0/218
Chr3_supercontig_000000303:198297_(Clade_B_New_Norfolk-DFT1_7-DFT1_4-DFT1_2-Fentonbury)_0380	GCTTTCTAGACTCAGTTGAGGTTATACTCTTCAGCTTCCCGATCCGCTCTTCCGATCTNNNNNCTCCATATCCCATCTC	G	A	'0/420	'0/239	'0/653	'21/64	'0/210	'90/209	'0/123	'0/129	'1/129	'11/84	'0/241	'0/215	'0/44	'0/78	'25/60	'0/163	'0/151	'36/140	'0/179	'18/120	'61/184	'0/83	'1/166	'11/191	'44/162	'21/182	'0/211	'0/174	'0/133	'0/159	'0/141	'0/101	'9/22	'0/113	'1/227	'0/78	'0/144	'44/195	'59/231	'58/148	'17/106	'12/86	'0/119	'0/133	'54/220	'1/157
Chr3_supercontig_000000311:827408_(Clade_A1_Channel-Forestier)_0381	GTTTTATGTGGGTTTTCATTCACCTTCAGCTTCCCGATCCGCTCTTCCGATCTNNNNNGATGGACCATTAATTTAATGCT	T	C	'0/997	'0/341	'0/1852	'0/498	'1/709	'0/743	'0/370	'0/577	'0/678	'0/309	'180/476	'0/687	'0/185	'0/176	'0/178	'0/512	'0/813	'0/1184	'1/1184	'0/877	'0/424	'0/299	'0/1050	'0/946	'1/1494	'0/1164	'1/1006	'1/1239	'0/1057	'0/1031	'0/833	'0/915	'0/86	'0/826	'0/1370	'0/637	'0/816	'1/1228	'0/1246	'0/985	'0/654	'0/885	'0/1155	'0/1444	'0/1941	'1/1465
Chr3_supercontig_000000314:2805554_(Clade_B_New_Norfolk-DFT1_7-DFT1_4-DFT1_2-Fentonbury)_0383	GCCTTCCTTCTGAGAACAAAGCTTTTCATCTTCAGCTTCCCGATCCGCTCTTCCGATCTNNNNNAGGAATTTGGGGACTT	A	C	'0/287	'0/105	'0/457	'46/116	'0/185	'70/195	'0/121	'0/203	'0/146	'24/79	'0/144	'0/270	'0/49	'0/62	'10/50	'0/174	'0/269	'81/314	'0/432	'71/302	'52/128	'0/72	'0/408	'27/357	'171/486	'68/408	'0/377	'0/317	'0/350	'0/408	'0/336	'0/287	'18/38	'0/238	'0/346	'0/148	'0/296	'117/590	'136/559	'132/400	'36/167	'37/245	'0/321	'0/307	'152/581	'0/555
Chr3_supercontig_000000314:974657_(Clade_A2_DFT1_6_exclusive)_0382	GCAAATTCAGCTGTGGAATTAGTTCTGGCTTCAGCTTCCCGATCCGCTCTTCCGATCTNNNNNTGGAAAGAATGCTTAGG	G	A	'0/630	'0/345	'0/630	'0/81	'0/199	'0/185	'0/102	'0/151	'0/160	'0/71	'0/272	'0/173	'0/62	'0/49	'1/68	'0/150	'0/239	'0/222	'0/260	'0/178	'0/121	'0/116	'0/225	'0/224	'0/266	'0/205	'0/224	'0/240	'0/226	'0/258	'0/202	'0/227	'0/65	'0/180	'0/344	'0/138	'0/161	'0/295	'0/277	'0/185	'0/159	'0/152	'0/145	'0/205	'0/267	'0/224
Chr3_supercontig_000000320:246799_(Clade_B_DFT1_2_WPP_exclusive)_0384	AGTAACCCTTACTCTCCTCACATCCACTTCAGCTTCCCGATCCGCTCTTCCGATCTNNNNNAAGACATGAATAGGCAGTT	G	A	'1/2089	'2/1317	'1/3788	'261/580	'0/1226	'447/1091	'0/647	'0/1171	'0/916	'134/554	'0/1198	'0/1271	'0/293	'0/176	'135/358	'0/883	'3/1651	'501/2061	'1/2081	'257/1421	'0/671	'0/593	'0/1912	'101/1620	'627/2046	'235/1814	'0/1747	'0/1791	'0/1810	'0/1975	'0/1508	'1/1645	'145/417	'0/1208	'1/2454	'1/998	'0/1447	'355/2166	'570/2334	'579/1705	'202/1242	'193/1356	'0/1659	'0/1889	'564/2320	'1/2228
Chr3_supercontig_000000325:1767136_(Clade_A1)_0386	GCCCATTTTTCTTTAGTGCTGCTTCTCAGCTTCAGCTTCCCGATCCGCTCTTCCGATCTNNNNNAGGAGATAGCTTTATG	G	A	'0/2229	'1/1173	'0/3002	'0/438	'0/880	'0/613	'0/495	'0/736	'0/513	'0/304	'433/1179	'0/776	'0/159	'0/150	'0/241	'0/560	'0/1405	'0/1417	'0/1727	'0/1095	'0/374	'0/445	'0/1584	'0/1473	'0/1654	'0/1496	'0/1482	'0/1088	'0/1544	'0/1881	'2/1224	'0/1318	'0/460	'0/1093	'1/1787	'0/636	'1/1211	'2/1983	'0/1765	'0/1436	'0/1063	'0/1018	'0/1044	'0/1316	'0/1981	'1/1466
Chr3_supercontig_000000328:1462738_(Clade_B_New_Norfolk_exclusive)_0388	ATGGTTCACTTAAAATAACATGAAGACTTCTTCAGCTTCCCGATCCGCTCTTCCGATCTNNNNNTCTTTCAACATCCTTA	C	G	'0/61	'0/31	'0/152	'0/28	'0/49	'0/57	'0/23	'0/61	'0/41	'0/27	'0/19	'0/57	'0/13	'0/9	'0/14	'0/36	'0/48	'0/51	'0/93	'0/60	'0/29	'0/17	'0/62	'0/70	'0/109	'0/73	'0/78	'0/90	'0/71	'0/64	'0/59	'0/53	'0/1	'0/46	'0/88	'0/38	'0/60	'0/100	'0/77	'0/64	'0/29	'0/49	'0/74	'0/93	'0/109	'0/82
Chr3_supercontig_000000328:374326_(Clade_B_DFT1_2_Bronte_exclusive)_0387	TGTCTTCCCTCTTAGAGTGGGGATTCTTCAGCTTCCCGATCCGCTCTTCCGATCTNNNNNTGACCTGATCAAAGTTGGTC	C	T	'0/673	'0/421	'0/935	'0/127	'0/194	'0/209	'0/128	'0/304	'0/168	'0/83	'0/185	'0/329	'0/61	'0/45	'0/63	'0/209	'0/484	'0/442	'0/504	'0/377	'0/136	'0/128	'0/521	'0/549	'0/494	'0/480	'0/502	'0/337	'0/503	'0/603	'0/371	'0/383	'0/104	'0/328	'0/567	'0/200	'0/384	'0/737	'1/727	'1/497	'0/356	'0/327	'0/407	'0/348	'0/671	'0/606
Chr3_supercontig_000000334:99139_(Clade_B_DFT1_7-DFT1_4-DFT1_2-Fentonbury)_0389	CTCCACTGGGGTCCCACCTCTTCAGCTTCCCGATCCGCTCTTCCGATCTNNNNNGCCTCATTTAAATCCAATTCATTTGC	C	T	'1/241	'0/194	'0/366	'30/59	'6/166	'74/192	'0/75	'0/112	'0/106	'17/69	'0/89	'0/167	'0/43	'0/50	'13/59	'0/148	'0/108	'52/156	'0/119	'11/86	'29/93	'0/101	'0/110	'11/150	'43/125	'22/113	'0/124	'0/130	'0/126	'0/99	'0/124	'0/88	'6/20	'0/93	'2/144	'0/65	'0/80	'31/125	'38/118	'24/97	'17/90	'20/89	'0/109	'0/144	'21/113	'0/107
Chr3_supercontig_000000336:2470373_(Clade_B_DFT1_7_exclusive)_0391	GCCTTCAGTCCTGTGTTCTCCAACTTCAGCTTCCCGATCCGCTCTTCCGATCTNNNNNGAGTCTTGGTTTCAGTGGAGT	C	A	'1/3106	'0/2309	'0/3369	'0/420	'1/843	'0/558	'0/351	'0/760	'0/533	'1/395	'0/927	'0/929	'0/166	'0/200	'0/239	'0/699	'0/526	'0/436	'0/847	'0/468	'0/445	'0/524	'0/694	'0/575	'0/412	'0/727	'0/684	'0/719	'0/505	'0/1140	'0/581	'0/538	'0/248	'0/480	'0/823	'0/359	'0/575	'0/1226	'0/568	'0/425	'0/452	'0/486	'0/281	'1/374	'0/798	'0/681
Chr3_supercontig_000000339:20811_(Clade_B_DFT1_7-DFT1_4-DFT1_2-Fentonbury)_0393	CCAGCAATGAATTATTATGACTACCTTCCTTCAGCTTCCCGATCCGCTCTTCCGATCTNNNNNGCAGTGGGTTCATAGAT	G	A	'0/244	'0/97	'0/386	'30/81	'0/220	'55/205	'0/86	'0/153	'1/191	'10/92	'0/87	'0/294	'0/62	'0/35	'10/47	'0/201	'0/281	'66/355	'0/361	'29/243	'33/120	'0/89	'0/326	'19/259	'71/353	'25/284	'0/280	'0/386	'0/315	'0/274	'0/254	'1/248	'4/19	'0/187	'0/405	'0/162	'0/256	'34/336	'66/328	'33/208	'27/161	'33/273	'0/279	'0/376	'91/420	'0/383
Chr3_supercontig_000000341:4450_(All_groups_excluding_377T1)_0394	GTGATTTATTGTGGCATCATTGATGTTCTTCAGCTTCCCGATCCGCTCTTCCGATCTNNNNNCCACATGTAGGGTTCTG	T	A	'121/322	'33/125	'193/838	'68/171	'132/271	'111/295	'25/104	'19/214	'55/187	'18/103	'70/101	'108/303	'20/51	'10/43	'35/80	'4/182	'82/412	'185/670	'131/571	'121/496	'33/136	'51/145	'149/601	'25/490	'236/765	'59/592	'78/493	'28/523	'107/514	'119/491	'108/440	'176/488	'12/42	'99/346	'325/777	'60/264	'187/485	'102/578	'161/608	'163/460	'64/314	'54/368	'216/592	'114/735	'241/920	'222/748
Chr3_supercontig_000000345:706163_(Clade_B_DFT1_2-Fentonbury)_0396	GTGAATTCATACATTTTTGCTAAGGGCCCTTCAGCTTCCCGATCCGCTCTTCCGATCTNNNNNAATTCTGTGAGATGGGT	C	G	'0/215	'0/75	'0/389	'57/125	'0/179	'74/183	'0/80	'0/157	'0/119	'11/64	'0/62	'0/152	'0/57	'0/45	'18/34	'0/137	'0/241	'113/458	'0/344	'75/281	'34/94	'0/73	'0/335	'26/317	'109/435	'41/399	'0/328	'0/414	'0/373	'0/299	'0/294	'0/299	'10/21	'0/241	'0/428	'0/184	'0/320	'100/404	'131/470	'106/333	'34/237	'38/316	'0/459	'0/553	'189/738	'0/528
Chr3_supercontig_000000351:426274_(Clade_B_DFT1_0_Fentonbury_exclusive)_0397	AAGAATCAGGGAGTTATTTACTAGGAGACTTCAGCTTCCCGATCCGCTCTTCCGATCTNNNNNAGAAGCTATGGCATTAT	A	G	'1/130	'0/74	'0/354	'0/49	'0/102	'0/103	'0/39	'0/80	'0/92	'0/58	'0/29	'0/105	'0/22	'0/35	'0/13	'0/77	'0/86	'0/138	'0/125	'0/93	'0/64	'0/51	'0/117	'0/104	'0/152	'0/103	'0/100	'0/199	'0/125	'0/99	'0/105	'0/99	'0/7	'0/62	'0/150	'0/65	'0/96	'0/123	'0/114	'0/72	'0/66	'0/94	'0/138	'0/175	'0/152	'0/147
Chr3_supercontig_000000352:1116533_(All_groups_excluding_377T1)_0398	GTTAATGGATAGAGTGCTGCATCTGGAGCTTCAGCTTCCCGATCCGCTCTTCCGATCTNNNNNGAGGGAGTACATACAA	T	C	'332/845	'151/558	'193/1212	'77/214	'185/429	'94/263	'64/207	'26/290	'73/221	'50/183	'2/257	'91/354	'35/100	'15/89	'59/135	'14/317	'122/546	'90/491	'162/635	'70/419	'69/197	'81/239	'131/563	'26/453	'119/539	'111/655	'110/519	'21/473	'159/643	'174/674	'82/475	'177/590	'55/212	'125/451	'280/716	'50/276	'173/457	'110/649	'147/786	'159/559	'46/407	'47/403	'139/409	'71/506	'193/824	'140/606
Chr3_supercontig_000000355:50119_(Clade_A2_DFT1_0_WPP-DFT1_1)_0400	ACAGGCAGCATCCCTTTTATTTCATTTCCCTTCAGCTTCCCGATCCGCTCTTCCGATCTNNNNNGCACTGTATTCTGGAC	G	A	'0/1818	'1/993	'0/3342	'0/594	'566/1258	'0/1114	'232/593	'95/1466	'252/931	'0/531	'0/760	'458/1601	'142/350	'77/294	'0/318	'48/992	'0/1408	'0/1610	'477/2067	'0/1495	'0/735	'0/682	'2/1882	'0/1831	'0/2040	'0/1956	'314/1908	'76/1721	'326/1540	'365/1973	'0/1487	'456/1362	'0/238	'371/1305	'985/2280	'0/927	'446/1378	'0/2788	'0/2192	'0/1761	'0/916	'0/1340	'543/1496	'301/1639	'0/2357	'608/2101
Chr3_supercontig_000000363:2350127_(Clade_B_small_groups)_0401	CATTCATTGGCAAGTATGCTATATCAGTACTTCAGCTTCCCGATCCGCTCTTCCGATCTNNNNNGTTGACTAGTTCCTGG	T	C	'0/683	'0/395	'0/1274	'90/192	'0/391	'163/415	'0/243	'0/396	'0/359	'43/177	'0/323	'0/503	'0/127	'0/73	'53/110	'0/376	'2/958	'198/1022	'0/1173	'199/835	'91/274	'0/290	'0/1059	'103/1013	'450/1404	'168/1166	'0/990	'0/787	'0/994	'0/1083	'1/786	'0/906	'75/178	'0/702	'1/1305	'0/446	'0/725	'279/1246	'313/1221	'288/859	'112/631	'130/685	'2/723	'0/907	'373/1367	'2/1101
Chr3_supercontig_000000371:818308_(Clade_B_small_groups)_0402	GAGACTGAAGCTAACTGGTGGGTTGTTTCCTTCAGCTTCCCGATCCGCTCTTCCGATCTNNNNNACAAAGTTTCAAACCA	T	C	'0/1915	'0/1434	'1/2768	'139/366	'0/918	'310/786	'0/526	'1/831	'0/676	'85/368	'0/1223	'0/1023	'0/221	'0/145	'82/248	'0/631	'0/1210	'294/1116	'1/1442	'208/1035	'127/405	'0/567	'0/1240	'83/1368	'397/1369	'93/1170	'0/1169	'0/965	'1/1097	'0/1468	'0/1079	'0/1120	'115/352	'0/897	'5/1619	'0/656	'0/1139	'327/1602	'318/1447	'361/1139	'128/813	'83/810	'0/872	'0/978	'386/1496	'0/1289
Chr3_supercontig_000000375:429286_(Clade_A2_small_groups)_0403	GCTGCTAGGGTGGGAATGTTAATTGGTCTTCAGCTTCCCGATCCGCTCTTCCGATCTNNNNNTAACCCATCCAACCCCT	G	A	'0/2264	'0/1450	'1/3368	'1/475	'0/1160	'0/1020	'0/582	'0/1061	'0/972	'0/520	'0/835	'0/1311	'0/321	'0/290	'0/300	'0/905	'0/1418	'0/1575	'0/1880	'0/1246	'0/582	'0/499	'0/1853	'5/1787	'0/1981	'0/1635	'3/1747	'1/1311	'0/1637	'0/1897	'0/1335	'0/1229	'0/353	'0/1085	'3/2110	'1/988	'1/1455	'2/2128	'0/2163	'0/1560	'0/1101	'0/1361	'1/1350	'0/1637	'2/1939	'0/1910
Chr3_supercontig_000000381:3065656_(Clade_A1_DFT1_3_Forestier_exclusive)_0405	TCACACACACACAAAACATCTTAGCCTTCAGCTTCCCGATCCGCTCTTCCGATCTNNNNNTCTACATTGGTACATGGGAG	A	G	'0/714	'0/246	'0/1095	'0/336	'0/583	'0/640	'0/320	'0/714	'0/496	'0/259	'178/411	'0/728	'1/167	'0/121	'0/135	'0/388	'0/555	'0/833	'1/824	'0/588	'0/339	'0/248	'0/764	'1/813	'2/1122	'0/772	'0/815	'0/1052	'1/617	'0/746	'0/705	'0/539	'0/45	'0/535	'2/944	'0/408	'0/621	'0/1133	'1/862	'0/698	'0/424	'0/611	'0/897	'0/1051	'0/1200	'0/928
Chr3_supercontig_000000382:819954_(Clade_B)_0406	ACTAACCTTTTTTTTGGTAGATACATAGACTTCAGCTTCCCGATCCGCTCTTCCGATCTNNNNNGGCTTGGGATTGGTGG	G	A	'1/238	'0/108	'1/300	'24/52	'0/136	'43/124	'0/56	'0/166	'0/87	'22/41	'0/119	'0/120	'0/49	'0/38	'12/42	'0/100	'0/212	'92/289	'0/321	'56/234	'31/72	'0/59	'0/252	'28/293	'79/334	'23/255	'0/277	'1/192	'1/218	'0/244	'0/205	'1/257	'7/19	'0/182	'0/297	'0/130	'0/246	'81/373	'82/306	'68/225	'21/146	'22/209	'0/250	'0/290	'94/392	'0/367
Chr3_supercontig_000000383:5281706_(Clade_A2_small_groups)_0408	GCAGGGATTTATTTCAGTGCCTGGCGCCTTCAGCTTCCCGATCCGCTCTTCCGATCTNNNNNTGCTTACATTTTGTCTC	G	C	'0/2326	'0/1202	'0/3265	'0/596	'0/1100	'0/1121	'0/569	'0/1006	'0/940	'0/465	'0/1139	'0/1221	'0/272	'0/261	'0/240	'0/874	'0/1222	'0/1670	'0/1715	'0/1244	'0/503	'0/626	'0/1766	'0/1610	'0/1895	'0/1527	'0/1694	'0/1715	'0/1620	'0/1898	'0/1335	'0/1450	'0/284	'0/1111	'0/2401	'0/987	'0/1388	'0/2322	'0/1853	'0/1505	'0/1318	'0/1526	'0/1345	'0/1931	'0/2192	'0/1932
Chr3_supercontig_000000385:1963454_(VEP_ATR)_0410	GAAGATCCTTCTCTAAAGCTGACCACCTTCAGCTTCCCGATCCGCTCTTCCGATCTNNNNNTTTATTTATTTTTTCAGT	A	C	'0/71	'0/29	'0/164	'0/35	'0/72	'0/51	'0/32	'0/25	'0/30	'0/31	'0/30	'0/64	'0/13	'0/16	'0/21	'0/53	'0/37	'0/81	'0/73	'0/47	'0/38	'0/27	'0/75	'0/68	'0/101	'0/102	'0/85	'0/79	'0/83	'0/75	'0/74	'0/58	'0/3	'0/57	'0/112	'0/21	'0/73	'0/76	'0/72	'0/64	'0/50	'0/82	'0/78	'0/142	'0/127	'0/117
Chr3_supercontig_000000385:199383_(Clade_A1)_0409	GCAGCAGGATTTCATTATGCTCCCTCCCCCTTCAGCTTCCCGATCCGCTCTTCCGATCTNNNNNAGCTGCTTTCCTGGAT	G	A	'0/2972	'1/1625	'2/4097	'0/684	'0/1805	'0/1271	'0/719	'0/1502	'0/1251	'0/567	'717/1790	'2/1700	'0/396	'0/332	'0/428	'0/1174	'0/1564	'1/1578	'1/2104	'1/1489	'0/766	'0/828	'1/1982	'0/1829	'0/1934	'0/1516	'0/1848	'0/1552	'0/1574	'1/2101	'0/1554	'1/1607	'0/589	'0/1248	'0/2005	'1/1083	'0/1465	'0/2534	'1/1999	'2/1700	'0/1376	'1/1264	'0/1370	'1/1615	'0/2231	'1/2143
Chr3_supercontig_000000388:1214800_(All_groups_ancestral)_0413	GGAGACTGAATTCAAACCTACAGCACAGCTTCAGCTTCCCGATCCGCTCTTCCGATCTNNNNNTGGTCTGGGTATTCTT	A	G	'10/168	'3/118	'3/253	'1/28	'17/95	'7/79	'4/48	'4/83	'1/63	'0/28	'6/88	'12/132	'0/8	'0/9	'0/31	'0/93	'14/145	'5/158	'6/152	'3/135	'0/26	'7/42	'9/149	'1/151	'12/164	'4/145	'7/135	'1/159	'2/131	'6/158	'6/103	'6/109	'3/40	'7/111	'16/131	'2/95	'6/103	'3/201	'10/201	'14/136	'5/89	'1/110	'8/99	'4/138	'10/211	'3/125
Chr3_supercontig_000000394:543897_(Clade_A2_DFT1_6-StonyHead)_0415	CTGTCCTCAGGGGGTTATGCTCCTTCAGCTTCCCGATCCGCTCTTCCGATCTNNNNNCAACTTCAATTCAACGCAGC	G	T	'0/1244	'0/888	'0/1627	'0/185	'0/444	'0/353	'0/230	'0/321	'0/348	'0/233	'0/556	'0/410	'0/144	'0/127	'0/95	'0/298	'0/204	'0/239	'0/252	'0/143	'0/279	'0/160	'0/310	'0/198	'0/282	'0/177	'0/309	'0/274	'0/234	'0/281	'0/188	'0/219	'0/56	'0/160	'0/322	'0/166	'0/139	'0/298	'0/218	'0/186	'0/175	'0/171	'0/154	'0/198	'0/265	'0/220
Chr3_supercontig_000000399:1007466_(Clade_B_DFT1_2_WPP_exclusive)_0416	GAGGCCAGTGTCACTACCTATGAACACTTCAGCTTCCCGATCCGCTCTTCCGATCTNNNNNAGAGCAGGCACAGGGAACC	G	A	'0/1149	'2/633	'0/1653	'113/272	'0/578	'218/514	'0/291	'0/443	'0/372	'44/223	'0/631	'0/560	'0/131	'0/127	'50/146	'1/411	'1/779	'1/686	'0/873	'131/558	'0/342	'0/337	'0/819	'54/796	'285/950	'104/801	'3/863	'0/680	'0/770	'2/910	'0/631	'0/667	'88/213	'0/565	'1/941	'0/410	'0/638	'228/1017	'270/995	'263/710	'96/571	'84/553	'0/572	'0/674	'289/996	'0/796
Chr3_supercontig_000000416:5773_(Clade_A1_Clade_A2)_0417	GGAATTCCTGATTCCATGTCCAGTGCTCTTCAGCTTCCCGATCCGCTCTTCCGATCTNNNNNTATGAGGGTAGGAAAC	C	T	'349/1061	'114/537	'238/1946	'0/389	'300/655	'0/632	'124/333	'39/560	'133/491	'0/339	'173/524	'178/689	'92/216	'20/120	'0/180	'10/467	'0/847	'0/1004	'195/1029	'0/748	'0/436	'0/332	'1/976	'0/920	'0/1134	'1/924	'141/899	'58/1095	'194/947	'156/942	'0/780	'248/748	'0/141	'153/641	'499/1164	'0/527	'232/777	'0/1129	'0/1075	'0/863	'0/655	'1/656	'322/912	'208/1122	'0/1411	'335/1181
Chr3_supercontig_000000443:172853_(Clade_B_DFT1_4_exclusive)_0418	GAACTAATAGATGTAGGCTTCCATGTCCTTCAGCTTCCCGATCCGCTCTTCCGATCTNNNNNGAAAATTGCACAACAAAA	C	T	'0/585	'0/358	'0/883	'0/132	'0/257	'0/254	'0/106	'0/155	'0/261	'0/133	'0/163	'0/263	'0/77	'0/76	'0/58	'0/175	'0/219	'0/212	'0/240	'0/208	'0/138	'0/146	'0/201	'0/229	'0/272	'0/199	'0/257	'0/236	'0/227	'0/253	'0/206	'0/163	'0/53	'0/135	'0/324	'0/153	'0/198	'0/234	'0/239	'0/127	'0/158	'0/139	'0/162	'0/218	'0/306	'0/233
Chr3_supercontig_000000445:84991_(All_groups_excluding_377T1)_0419	GAACATCTGGGATCAGATCCTGTCAGCTTCAGCTTCCCGATCCGCTCTTCCGATCTNNNNNGGTATGTGGCATTATTG	G	A	'684/1809	'136/655	'633/3318	'327/728	'480/1113	'414/1129	'230/622	'43/837	'297/1149	'122/626	'0/634	'421/1365	'186/452	'53/281	'130/355	'59/967	'334/1168	'470/1506	'300/1347	'170/903	'264/784	'190/482	'305/1159	'106/1234	'482/1703	'154/1319	'235/1268	'111/1719	'259/1235	'262/1163	'230/1085	'338/957	'43/107	'275/970	'661/1683	'190/851	'359/981	'290/1447	'380/1377	'352/961	'154/774	'175/1157	'392/1126	'261/1566	'409/1925	'393/1366
Chr3_supercontig_000000452:223460_(Clade_A2_small_groups)_0420	CCTCTCTTGGGTAGCAGGCTTTCCTTCAGCTTCCCGATCCGCTCTTCCGATCTNNNNNCCTTCTGTCAACCTACTAATGT	G	C	'0/2245	'0/1276	'0/3097	'0/570	'0/1191	'0/1035	'0/559	'0/1018	'0/919	'0/410	'0/1248	'0/1305	'0/323	'0/252	'0/321	'0/920	'0/1166	'0/1261	'0/1617	'0/1065	'0/582	'0/641	'0/1327	'0/1276	'0/1481	'0/1326	'0/1434	'0/1224	'0/1235	'0/1455	'0/1099	'1/993	'0/252	'0/854	'0/1658	'0/780	'0/1090	'0/1752	'0/1310	'0/1019	'0/758	'0/950	'0/903	'0/1214	'0/1516	'0/1359
Chr3_supercontig_000000507:24472_(Clade_A2)_0421	GAGTCACTTTGAAAATGATGTGCTTCAGCTTCCCGATCCGCTCTTCCGATCTNNNNNGGTACTTTTTTCTGGGATAGCAT	A	C	'1444/2795	'412/1207	'711/2918	'0/606	'861/1429	'0/935	'313/662	'121/873	'431/1063	'0/443	'0/993	'558/1323	'255/431	'53/191	'0/275	'89/841	'0/1382	'0/1594	'625/1843	'0/1162	'0/512	'0/550	'0/1518	'0/1411	'0/1767	'0/1460	'433/1581	'125/1696	'500/1770	'447/1747	'0/1187	'642/1561	'1/266	'447/1195	'1111/2344	'0/845	'517/1275	'0/1845	'0/1770	'0/1266	'0/1074	'0/1161	'565/1330	'271/1485	'0/2041	'607/1694
Chr3_supercontig_000000533:203688_(Clade_A1_Channel-Forestier)_0422	GCTTGTGTCATCCTAGCATCAATAGCTACCTTCAGCTTCCCGATCCGCTCTTCCGATCTNNNNNACTTAGACAGGGAACT	A	G	'0/1072	'0/320	'0/2113	'0/503	'0/770	'0/935	'0/367	'0/593	'2/786	'0/431	'220/331	'0/970	'0/228	'0/202	'0/172	'0/628	'0/687	'0/1075	'0/1014	'0/781	'1/573	'0/418	'0/940	'0/857	'1/1254	'0/1155	'0/843	'0/1492	'0/886	'0/820	'0/809	'0/667	'0/24	'0/621	'0/1311	'0/565	'1/813	'2/989	'0/877	'0/577	'0/495	'0/744	'0/946	'0/1223	'0/1467	'0/1174
Chr3_supercontig_000000573:37109_(Clade_A2_small_groups)_0423	CAATTGGTTGTTATATGAGTACTTTTTGGCTTCAGCTTCCCGATCCGCTCTTCCGATCTNNNNNGCCATAAGTCAAGATG	G	A	'742/2466	'1/1420	'9/3796	'0/742	'1/1525	'0/1348	'0/688	'0/1070	'0/934	'3/521	'0/1402	'0/1529	'0/433	'0/304	'0/363	'0/1159	'0/1722	'2/2011	'0/2034	'2/1535	'0/758	'0/804	'0/1724	'0/1629	'0/1961	'0/2117	'0/1733	'0/1910	'0/1909	'0/2029	'0/1324	'0/1738	'0/453	'0/1309	'0/2364	'0/1094	'0/1497	'0/2131	'0/2242	'0/1554	'0/1314	'0/1374	'0/1325	'0/1685	'0/2309	'0/2119
Chr3_supercontig_000000654:80495_(All_groups_ancestral)_0425	TGGTTCTCTAGCCTGTTCCCCTTCAGCTTCCCGATCCGCTCTTCCGATCTNNNNNGGTCTGTCATTTCAGCTATTCC	G	T	'1000/2650	'584/2360	'465/4624	'210/518	'574/1236	'362/905	'201/561	'91/1381	'191/702	'74/391	'520/1403	'394/1355	'105/227	'21/171	'81/264	'62/806	'370/1454	'379/1381	'425/1700	'246/1208	'190/534	'230/571	'470/1751	'90/1656	'605/1747	'195/1550	'341/1754	'72/1340	'358/1702	'361/1847	'295/1182	'482/1294	'132/366	'402/1258	'821/2024	'156/812	'431/1165	'342/1865	'487/1941	'599/1663	'255/1223	'169/1218	'424/1217	'256/1452	'506/1960	'482/1737
Chr3_supercontig_000000671:109102_(Clade_C_DFT1_5_exclusive)_0426	GCTGTTTTTGCCTTTCCTGGCTTCAGCTTCCCGATCCGCTCTTCCGATCTNNNNNGCGTTGTCCCTTTTAATTCTACAGA	G	C	'0/9842	'0/6197	'2/13225	'0/1520	'0/3062	'2/2348	'0/1127	'0/2122	'1/2500	'0/1385	'0/2720	'0/2917	'1/1011	'0/885	'0/799	'0/2496	'504/2048	'101/2141	'0/2313	'0/1751	'0/1978	'0/1381	'650/2151	'0/2267	'0/2210	'0/2066	'0/2514	'0/2444	'0/2088	'0/2484	'447/1978	'1/1899	'0/654	'0/1695	'0/2855	'330/1606	'0/1649	'0/2485	'0/1931	'0/1572	'0/1702	'0/1822	'0/1403	'0/1856	'0/2099	'1/2072
Chr3_supercontig_000000694:48670_(Clade_A2)_0427	GTAAACTGGAGGTACTACATCCTTCAGCTTCCCGATCCGCTCTTCCGATCTNNNNNATCTTGGGAACTGTATTTCTGCTG	G	T	'160/398	'39/176	'204/729	'0/189	'205/419	'0/379	'81/217	'16/240	'76/331	'0/118	'0/140	'106/366	'38/113	'15/72	'0/130	'11/351	'0/493	'0/467	'155/573	'0/512	'0/150	'0/172	'0/605	'0/554	'0/691	'0/584	'104/563	'24/463	'130/606	'102/491	'0/456	'135/461	'0/63	'143/462	'316/690	'0/283	'186/472	'1/558	'0/603	'0/539	'0/349	'1/380	'189/468	'97/546	'0/796	'182/580
Chr3_supercontig_000000882:55164_(Clade_A1_Channel-Forestier-LB)_0428	GCTTGTTGTCTAGGGGAAGGGGGTGGCTTCAGCTTCCCGATCCGCTCTTCCGATCTNNNNNATGCTAAAAAAGGTTAAC	T	A	'0/285	'0/167	'0/551	'0/106	'0/173	'0/145	'0/84	'0/132	'0/144	'0/65	'68/160	'0/168	'0/49	'0/63	'0/60	'0/151	'0/171	'0/183	'0/154	'0/105	'0/85	'0/104	'1/202	'0/155	'0/180	'0/138	'0/174	'0/199	'0/197	'0/154	'0/133	'0/141	'0/32	'0/122	'0/240	'0/89	'0/118	'0/147	'0/203	'0/119	'0/157	'0/114	'0/120	'0/155	'0/281	'0/177
Chr3_supercontig_000000948:2553_(Clade_B_DFT1_4-DFT1-2-Fentobury)_0429	GGTCCTCACTACAACAAGCAATGCCTTCAGCTTCCCGATCCGCTCTTCCGATCTNNNNNGCATATGTGTTTATGTAGCTG	C	A	'1/2428	'0/1025	'1/3322	'318/750	'0/1524	'490/1418	'0/794	'1/1278	'0/1219	'113/698	'2/1125	'1/1484	'0/478	'0/361	'113/343	'0/1117	'0/961	'276/1165	'0/1308	'199/948	'290/894	'0/552	'0/1222	'93/1173	'419/1384	'131/1198	'1/1422	'0/1790	'0/1060	'0/1228	'0/1108	'2/970	'51/138	'0/910	'1/1647	'0/758	'0/932	'300/1528	'250/1223	'366/1031	'106/706	'138/1004	'0/1148	'0/1458	'417/1845	'0/1502
Chr3_supercontig_000001155:44092_(Clade_C_DFT1_5_exclusive)_0432	GATGTGAGAAGAGTTGCGAAATTATTCATCTTCAGCTTCCCGATCCGCTCTTCCGATCTNNNNNTGTTGCAGGGACTGTG	G	A	'0/98	'0/52	'0/180	'0/29	'0/54	'0/37	'0/28	'0/50	'0/33	'0/23	'0/49	'0/41	'0/7	'0/6	'0/31	'0/42	'18/60	'0/54	'0/75	'0/45	'0/26	'0/16	'18/42	'0/56	'0/81	'0/59	'0/81	'0/52	'0/52	'0/97	'15/67	'0/45	'0/10	'0/59	'0/92	'5/31	'0/48	'0/99	'0/81	'0/74	'0/26	'0/45	'0/54	'0/48	'0/110	'0/74
Chr4_supercontig_000000000:1404205_(All_groups_excluding_377T1)_0436	GTTTAGGGGCTCCTGCAGGTGTCAGGACTTCAGCTTCCCGATCCGCTCTTCCGATCTNNNNNGGGCTTAGATATGGGG	G	A	'234/855	'103/567	'52/1038	'35/95	'64/173	'43/142	'23/68	'14/156	'44/188	'31/105	'128/360	'48/181	'3/13	'5/41	'18/38	'9/138	'39/195	'35/144	'26/171	'20/95	'42/147	'31/82	'48/169	'4/158	'35/161	'14/146	'20/182	'5/150	'31/156	'55/236	'31/118	'36/107	'18/48	'19/89	'86/197	'21/112	'30/94	'40/309	'33/159	'35/113	'21/100	'22/160	'35/100	'17/133	'43/212	'30/136
Chr4_supercontig_000000017:1856983_(Clade_B_DFT1_2_Bronte-DFT1_2_WPP)_0438	ACCCTGGCTAGAGAAACCCTCCTCTAACCTTCAGCTTCCCGATCCGCTCTTCCGATCTNNNNNACAGGATTACCAAGGAA	A	G	'0/342	'0/204	'0/577	'35/69	'0/187	'59/115	'0/42	'0/155	'0/163	'20/67	'0/173	'0/175	'0/27	'0/24	'6/24	'0/87	'0/97	'39/136	'0/188	'26/105	'0/85	'0/54	'0/165	'0/113	'56/163	'18/129	'0/173	'0/195	'0/153	'0/157	'0/117	'0/109	'8/19	'0/90	'0/203	'0/91	'0/102	'42/210	'33/141	'76/157	'15/94	'25/105	'0/91	'0/146	'57/207	'0/136
Chr4_supercontig_000000021:1663341_(Clade_C_DFT1_5_exclusive)_0439	AACACAGACACACACCTATATAATACCCTTCAGCTTCCCGATCCGCTCTTCCGATCTNNNNNACCTTGAAACAAGCAATA	T	A	'0/681	'0/306	'0/939	'0/190	'0/372	'0/265	'0/126	'0/488	'0/290	'0/137	'0/250	'0/446	'0/89	'0/63	'0/77	'0/228	'82/345	'18/427	'0/530	'0/282	'0/142	'0/108	'160/526	'0/446	'0/516	'0/392	'0/500	'0/430	'0/296	'0/473	'97/373	'0/284	'0/55	'0/270	'0/452	'46/206	'0/246	'0/762	'0/341	'0/363	'0/176	'0/358	'0/347	'0/380	'0/577	'0/474
Chr4_supercontig_000000026:44200_(Clade_A2_small_groups)_0440	CGAAGGCAGATGGAAAACTGTTGAAAACACTTCAGCTTCCCGATCCGCTCTTCCGATCTNNNNNGTTGAAGGCAAGAGAG	T	C	'40/1609	'231/1012	'289/1998	'0/333	'324/749	'0/440	'103/274	'39/647	'157/472	'0/232	'0/944	'252/830	'74/173	'13/125	'0/177	'22/479	'0/927	'0/674	'342/1168	'0/658	'0/335	'0/407	'0/972	'0/1048	'1/850	'0/967	'231/1086	'23/638	'191/904	'266/1204	'0/685	'277/814	'1/210	'170/671	'429/1099	'1/438	'270/739	'0/1414	'0/1111	'0/776	'0/629	'0/629	'220/636	'133/700	'0/1195	'309/1021
Chr4_supercontig_000000027:2258272_(All_groups_excluding_377T1)_0442	GCCCTTCCCCGTTTCTTTAGAGTGTGCAGCTTCAGCTTCCCGATCCGCTCTTCCGATCTNNNNNTCCCTTTTAATCCCTT	G	C	'745/1836	'226/884	'501/2570	'244/599	'468/1035	'472/1076	'176/509	'80/713	'230/755	'59/378	'414/992	'289/1031	'98/201	'28/148	'113/310	'51/843	'367/1349	'451/1635	'415/1603	'247/1144	'196/477	'250/576	'466/1444	'0/1466	'598/1862	'201/1552	'316/1415	'76/1468	'407/1672	'361/1723	'342/1213	'555/1468	'141/354	'298/1165	'943/2127	'179/881	'547/1292	'374/1722	'527/1973	'455/1266	'189/1124	'159/1231	'415/1157	'225/1453	'484/1992	'561/1883
Chr4_supercontig_000000027:3257540_(Clade_C)_0443	GAACCTCAGTGGAACAGACTAAAGGTGCCTTCAGCTTCCCGATCCGCTCTTCCGATCTNNNNNCCATTTTCATTTCTGTC	A	T	'0/814	'0/314	'0/1196	'0/357	'1/489	'0/469	'0/245	'0/420	'0/347	'0/208	'0/301	'0/450	'0/136	'0/102	'0/121	'0/335	'134/487	'45/783	'0/705	'0/448	'0/265	'0/187	'214/718	'0/575	'0/800	'0/678	'0/671	'0/864	'0/704	'0/619	'134/567	'0/503	'0/65	'0/460	'0/969	'106/412	'0/538	'0/772	'0/751	'0/592	'0/499	'0/595	'0/713	'0/981	'0/1086	'0/871
Chr4_supercontig_000000028:527430_(Clade_A2_DFT1_12_exclusive)_0444	GCATATAGTAAAATATGGCATATGCCATCTTCAGCTTCCCGATCCGCTCTTCCGATCTNNNNNTTTGTCAAATTCTTTGC	T	A	'27/48	'0/6	'0/149	'0/18	'0/39	'0/73	'0/21	'0/34	'0/47	'0/25	'0/16	'0/34	'0/7	'0/10	'0/14	'0/51	'0/64	'0/104	'0/92	'0/69	'0/44	'0/17	'0/100	'0/67	'0/156	'0/123	'0/78	'0/160	'0/88	'0/57	'0/61	'0/55	'0/0	'0/55	'0/120	'0/37	'0/99	'0/119	'0/108	'0/92	'0/29	'0/56	'0/121	'0/168	'0/189	'0/146
Chr4_supercontig_000000032:3968073_(Clade_A1_Channel-Forestier-LB)_0446	GTTTGTTACCTGAATGTAGGGGTCATGCTTCAGCTTCCCGATCCGCTCTTCCGATCTNNNNNAAAGGATATTCCCATTAA	A	G	'1/3088	'0/3261	'3/8905	'0/1402	'0/2305	'0/2419	'0/1110	'1/1311	'0/2095	'0/1486	'890/2429	'0/1836	'0/270	'0/159	'0/605	'0/1722	'0/1180	'0/2130	'1/2056	'0/1492	'1/1571	'0/1335	'0/1837	'0/1613	'1/2142	'0/1131	'0/1759	'0/2556	'1/2008	'0/1847	'0/1472	'0/1753	'0/374	'0/1243	'0/2474	'0/1245	'0/1556	'0/1444	'1/1843	'0/1079	'3/1502	'1/1610	'0/1387	'0/2286	'1/2145	'0/1888
Chr4_supercontig_000000043:351848_(All_groups_ancestral)_0448	GCAATTTCTGGTAACATGCACCACATTTCTTCAGCTTCCCGATCCGCTCTTCCGATCTNNNNNAAAAGTGAAGTAAGAAA	T	A	'693/1713	'317/1261	'471/4084	'195/399	'391/856	'301/852	'133/362	'52/662	'261/936	'128/720	'232/608	'331/1012	'177/391	'79/390	'75/214	'21/670	'145/559	'198/628	'164/620	'90/474	'255/661	'156/345	'181/569	'67/580	'224/685	'71/660	'89/514	'49/870	'112/525	'115/502	'84/427	'167/480	'13/40	'90/353	'317/708	'114/384	'172/477	'125/616	'96/401	'133/324	'54/282	'46/391	'139/384	'99/645	'162/613	'136/453
Chr4_supercontig_000000045:345541_(Clade_A1_DFT1_0_Freycinet_exclusive)_0449	CTCCACACAAGTCACTATCTTTCCTTCAGCTTCCCGATCCGCTCTTCCGATCTNNNNNAAGCTTGGGAGTAGACAAAGT	G	A	'0/353	'0/127	'0/426	'1/119	'0/310	'0/316	'0/124	'0/275	'0/208	'0/125	'0/256	'0/371	'0/111	'0/63	'0/78	'0/217	'0/495	'0/548	'0/580	'0/430	'0/130	'0/112	'0/569	'0/568	'3/718	'0/542	'0/567	'0/450	'0/381	'0/566	'0/449	'0/415	'0/94	'0/382	'0/678	'0/214	'0/514	'0/667	'1/702	'0/523	'0/290	'0/373	'0/518	'0/497	'0/791	'0/776
Chr4_supercontig_000000045:780520_(Clade_A2_DFT1_1_exclusive)_0450	GCTTCTGAGTGTTGCTGACAATGACCCTTCAGCTTCCCGATCCGCTCTTCCGATCTNNNNNAATTTGAGCAACTGGATAG	C	T	'1/7366	'1/6454	'0/10640	'0/1418	'1/2764	'1/2179	'0/1255	'1/1894	'0/2004	'0/1473	'0/3331	'744/2457	'0/751	'0/749	'0/627	'0/2054	'0/1886	'0/1952	'0/2058	'0/1483	'0/1572	'0/1357	'0/1897	'0/1878	'0/2008	'0/1818	'0/2146	'0/2260	'0/1819	'472/2229	'0/1484	'0/1797	'0/524	'0/1370	'0/2375	'0/1459	'0/1483	'2/2121	'0/2013	'0/1328	'0/1335	'0/1556	'0/1356	'0/1620	'0/1878	'0/1836
Chr4_supercontig_000000065:15223_(Clade_A1_Channel-Forestier)_0454	GCAAGTAACTTTTAACCCACTAAGCAAATCTTCAGCTTCCCGATCCGCTCTTCCGATCTNNNNNGGGTTATTCTTTGTGT	C	G	'0/1885	'0/1317	'0/3770	'0/812	'0/1615	'0/1502	'0/942	'0/1304	'0/1362	'0/724	'605/1584	'0/1959	'0/496	'0/453	'0/406	'0/1393	'0/1049	'0/1101	'0/1483	'0/931	'0/933	'0/708	'0/1206	'0/1232	'0/1381	'0/1191	'0/1326	'0/1416	'1/1046	'0/1410	'0/981	'0/977	'0/143	'0/818	'0/1546	'0/717	'0/844	'0/1545	'0/1256	'0/884	'0/540	'0/822	'0/839	'0/967	'0/1477	'0/1073
Chr4_supercontig_000000066:2018353_(Clade_C)_0455	GCCCATTTGGTACCAATTTGCCTGCTATTCTTCAGCTTCCCGATCCGCTCTTCCGATCTNNNNNCATCAGAACCATAAGA	G	A	'3/2356	'0/1503	'0/3234	'0/463	'0/1146	'8/970	'0/669	'1/1144	'0/929	'0/467	'0/1612	'0/1303	'1/259	'0/200	'1/309	'0/896	'371/1497	'63/1254	'0/1718	'0/1227	'0/664	'0/550	'471/1414	'2/1582	'3/1592	'0/1371	'0/1622	'1/1198	'0/1233	'1/1699	'255/1245	'0/1168	'1/363	'0/1086	'0/1721	'131/668	'1/1068	'1/2159	'0/1593	'0/1150	'0/897	'0/940	'0/1007	'0/1083	'0/1487	'0/1462
Chr4_supercontig_000000080:939540_(Clade_A2_Tarraleah_exclusive)_0456	CCTTCCCTCTGAACTCTCCCACTTCAGCTTCCCGATCCGCTCTTCCGATCTNNNNNGCTACCTTGAATTTTTTTCTTTCC	C	G	'0/7186	'0/4129	'1/6796	'0/1426	'0/3151	'0/2391	'0/1372	'0/1757	'0/1815	'0/937	'1/3740	'0/2744	'0/805	'0/526	'0/746	'0/1833	'0/2677	'0/2733	'0/2903	'0/1808	'1/1404	'0/1458	'0/2974	'0/2302	'0/2978	'0/2367	'0/2734	'0/2222	'0/2398	'0/3054	'0/2234	'0/2501	'0/839	'0/1911	'1/3809	'0/1729	'0/1974	'0/3151	'1/2919	'1/2432	'0/1768	'0/1806	'0/2158	'0/2264	'0/2691	'0/2632
Chr4_supercontig_000000093:2874221_(Clade_A2_DFT1_0_WPP-DFT1_1)_0457	GAAAGCTTTTAAGTAGACACAGATAAGCTTCAGCTTCCCGATCCGCTCTTCCGATCTNNNNNGGGAGGATATCTAGGTAG	C	G	'0/215	'0/29	'0/236	'0/57	'51/133	'0/100	'17/45	'10/75	'34/96	'0/27	'0/60	'31/116	'26/64	'3/20	'0/26	'3/81	'0/114	'0/368	'56/331	'0/168	'0/111	'0/66	'0/290	'0/247	'0/453	'0/236	'49/238	'18/464	'43/213	'43/191	'0/248	'56/144	'0/1	'35/142	'141/399	'0/93	'41/163	'0/284	'0/192	'0/208	'0/88	'0/197	'116/399	'73/435	'0/483	'80/303
Chr4_supercontig_000000100:672798_(Clade_B_DFT1_2_Bronte-DFT1_2_WPP)_0459	CCTAGTTTGGGTTAAAAGGACAAGTAGACTTCAGCTTCCCGATCCGCTCTTCCGATCTNNNNNGTAATTGAGGAAGTAAC	T	C	'0/259	'0/60	'0/486	'60/133	'0/174	'111/304	'0/53	'0/108	'0/196	'39/114	'0/98	'0/179	'0/94	'0/29	'21/44	'0/135	'1/276	'220/767	'0/423	'104/388	'0/172	'0/151	'0/472	'0/309	'251/756	'88/398	'0/319	'0/619	'0/329	'0/215	'0/341	'1/210	'10/14	'0/220	'0/484	'0/166	'2/283	'107/431	'133/381	'170/318	'42/158	'53/235	'0/421	'1/551	'227/686	'0/485
Chr4_supercontig_000000104:302458_(Clade_A1_Channel-Forestier-LB)_0460	GTATACTTAAATTCTGGTCCTTTTAGGTTCTTCAGCTTCCCGATCCGCTCTTCCGATCTNNNNNTTTTCATCCTACTCTC	C	G	'0/2484	'0/1227	'0/2834	'0/587	'0/1252	'0/1078	'0/532	'0/654	'0/781	'0/315	'358/1277	'0/1079	'0/249	'0/106	'0/147	'0/633	'0/1348	'1/1641	'0/1657	'0/939	'0/540	'0/576	'0/1605	'0/1197	'0/1774	'0/1334	'0/1260	'0/1048	'0/1382	'0/1656	'0/1152	'0/1551	'0/319	'0/1054	'0/2361	'0/662	'0/1136	'1/1644	'0/1801	'0/1260	'0/937	'0/1014	'1/1307	'0/1344	'0/2081	'0/1640
Chr4_supercontig_000000113:4263166_(Clade_A1)_0461	GCTTAATTGTGTCACTGTGAGGGGCTTCAGCTTCCCGATCCGCTCTTCCGATCTNNNNNGACGGCAAAACCTCTATAGTT	G	A	'0/2247	'0/1195	'1/2898	'0/400	'0/1114	'1/606	'0/330	'0/677	'0/598	'0/245	'177/1070	'0/925	'0/178	'0/125	'0/135	'0/433	'0/642	'2/820	'0/1160	'0/589	'1/583	'0/420	'1/955	'0/777	'0/844	'1/708	'0/964	'1/657	'1/597	'1/1115	'0/622	'0/847	'0/214	'0/551	'2/1261	'0/455	'0/610	'2/1513	'0/838	'1/822	'1/618	'0/663	'0/590	'0/628	'0/1088	'0/1028
Chr4_supercontig_000000126:67219_(Clade_A2_small_groups)_0463	GAACGGGGATCCGGCTATCCATTGGCTTCAGCTTCCCGATCCGCTCTTCCGATCTNNNNNGCAGATCTTGGGGATGG	C	A	'0/462	'0/276	'0/573	'0/136	'15/186	'0/194	'12/114	'1/144	'5/174	'0/83	'0/288	'10/219	'12/60	'0/50	'0/43	'0/159	'0/296	'0/246	'11/276	'0/212	'0/162	'0/132	'0/274	'0/269	'0/251	'0/273	'2/304	'1/203	'4/221	'7/257	'0/238	'24/220	'0/72	'9/212	'18/244	'0/159	'34/229	'0/353	'0/321	'0/274	'0/178	'0/206	'18/193	'3/238	'0/383	'12/236
Chr4_supercontig_000000138:52573_(Clade_A2_small_groups)_0464	GTATTTATAGGACACTTAAGGTTGTCCTTCAGCTTCCCGATCCGCTCTTCCGATCTNNNNNTTCTTTACTCAGTATCCCC	G	A	'0/71	'1/18	'0/119	'0/33	'0/28	'0/59	'0/17	'0/27	'0/32	'0/23	'0/12	'0/36	'0/7	'0/9	'0/5	'0/23	'0/35	'0/78	'0/63	'0/50	'0/19	'0/21	'0/54	'0/65	'0/91	'0/60	'0/53	'0/119	'0/59	'0/32	'0/40	'0/30	'0/0	'0/25	'0/106	'0/22	'0/44	'0/66	'0/48	'0/48	'0/27	'0/58	'0/52	'0/89	'0/111	'0/59
Chr4_supercontig_000000145:687298_(All_groups_ancestral)_0465	GTCCAAGAGAAACTCTCAAGATTTTCTCCTTCAGCTTCCCGATCCGCTCTTCCGATCTNNNNNAGGGCCTATGCTCTATC	C	G	'124/358	'50/211	'80/630	'56/137	'135/278	'87/221	'47/154	'14/187	'32/126	'10/77	'84/216	'64/263	'34/71	'2/24	'18/56	'11/198	'119/358	'111/356	'109/456	'47/319	'33/96	'49/112	'135/447	'43/412	'153/477	'47/468	'62/458	'10/306	'96/409	'75/436	'97/343	'109/279	'21/58	'75/258	'272/596	'50/212	'144/364	'107/618	'120/497	'125/382	'34/249	'38/281	'134/372	'112/408	'164/673	'164/533
Chr4_supercontig_000000147:190559_(Clade_A2_small_groups)_0467	GCATTGAAATATTAAAGAACCATGATGGACTTCAGCTTCCCGATCCGCTCTTCCGATCTNNNNNAAGAAGCGATCTCTGA	T	G	'0/1628	'0/600	'0/2085	'0/527	'0/861	'0/851	'0/376	'0/452	'0/562	'0/330	'0/669	'0/1233	'0/278	'0/143	'0/225	'0/471	'0/797	'0/1294	'0/1230	'0/750	'0/535	'0/473	'1/1158	'0/777	'0/1358	'0/1151	'0/976	'0/1261	'0/985	'0/1232	'1/786	'0/952	'0/71	'0/767	'0/1564	'0/624	'0/879	'0/1154	'0/1018	'0/769	'0/590	'0/707	'1/1111	'0/1250	'0/1548	'0/1321
Chr4_supercontig_000000169:1072663_(Clade_A2_small_groups)_0468	GTGAAGGATAGGAAGGTAATGCTCCTGTCCTTCAGCTTCCCGATCCGCTCTTCCGATCTNNNNNATTTCTTGTTCTGTGG	G	A	'0/301	'0/204	'0/459	'0/46	'0/136	'0/88	'0/48	'0/98	'0/56	'0/31	'0/200	'0/92	'0/39	'0/38	'0/17	'0/112	'0/122	'0/126	'0/146	'0/90	'0/76	'0/48	'0/130	'0/107	'0/116	'0/139	'0/200	'0/98	'0/114	'0/131	'0/109	'0/61	'0/27	'0/97	'0/99	'0/63	'0/95	'0/179	'0/147	'0/93	'0/113	'0/51	'0/66	'0/149	'0/150	'0/132
Chr4_supercontig_000000169:1862856_(Clade_B_DFT1_0_Fentonbury_exclusive)_0469	GCCAGGAAGAACTAGGTTTAAATTCTTTCCTTCAGCTTCCCGATCCGCTCTTCCGATCTNNNNNTGTCCTCCTTTACAAC	C	T	'0/128	'0/69	'0/177	'0/27	'0/78	'0/57	'0/26	'0/97	'0/68	'0/14	'0/69	'0/86	'0/12	'0/22	'0/13	'0/49	'0/103	'0/117	'0/152	'0/100	'0/38	'0/24	'0/111	'0/117	'0/146	'0/104	'0/126	'0/82	'0/98	'0/127	'0/107	'0/100	'0/19	'0/87	'0/147	'0/45	'0/86	'0/162	'1/143	'0/102	'0/55	'0/92	'0/104	'0/107	'0/128	'0/142
Chr4_supercontig_000000170:131248_(Clade_B_DFT1_2-Fentonbury)_0470	GGTGTGTGATTCTGGGGCAAGCCTTTCTTCAGCTTCCCGATCCGCTCTTCCGATCTNNNNNTAAGGTAGCTAGATAGC	A	G	'0/314	'0/194	'0/354	'0/30	'0/123	'1/69	'0/86	'0/104	'0/103	'3/35	'0/159	'0/127	'0/28	'0/32	'1/22	'0/81	'0/184	'7/107	'0/226	'2/112	'3/40	'0/82	'0/205	'1/144	'4/137	'0/178	'0/201	'0/148	'0/156	'0/224	'0/101	'0/154	'1/34	'0/112	'0/210	'0/69	'0/192	'11/255	'8/177	'12/153	'4/60	'0/112	'0/143	'0/124	'6/192	'0/227
Chr4_supercontig_000000180:100937_(All_groups_ancestral)_0471	GCCTCAGACCAGTTAATGAGATCAGATGCTTCAGCTTCCCGATCCGCTCTTCCGATCTNNNNNAAGTTGTAGTGTGGCC	G	A	'1271/3589	'537/2495	'429/4123	'209/596	'403/1078	'274/753	'191/577	'67/771	'189/678	'41/357	'552/1774	'363/1085	'117/302	'28/217	'87/287	'37/869	'239/1148	'250/1029	'355/1532	'164/985	'203/592	'239/622	'311/1155	'1/1423	'442/1393	'187/1481	'279/1398	'41/1092	'300/1403	'347/1701	'224/937	'332/1131	'125/322	'283/979	'561/1633	'130/775	'370/1059	'300/1534	'332/1409	'377/1118	'203/866	'117/890	'242/719	'135/866	'338/1390	'292/1062
Chr4_supercontig_000000183:238791_(Clade_C_DFT1_5_exclusive)_0472	GGATTCTTTGGGATTTTGATGCTGAGGTCTTCAGCTTCCCGATCCGCTCTTCCGATCTNNNNNAAAATTGACTAAGAAAG	C	G	'0/2325	'0/1091	'0/3390	'0/632	'0/1108	'0/1080	'0/562	'0/795	'0/813	'0/493	'0/1053	'0/1149	'0/334	'0/187	'0/274	'0/777	'260/1104	'64/1420	'0/1422	'0/1054	'0/634	'0/552	'436/1397	'0/1205	'0/1638	'0/1464	'0/1279	'0/1429	'0/1406	'0/1487	'197/981	'0/1138	'0/251	'0/947	'0/1999	'185/839	'0/1058	'1/1533	'0/1436	'0/1050	'0/890	'0/1099	'0/969	'0/1333	'0/1701	'0/1381
Chr4_supercontig_000000184:291921_(Clade_A2_small_groups)_0473	GCTATAATTTCGAAGCATCATTGAGGACACTTCAGCTTCCCGATCCGCTCTTCCGATCTNNNNNTCTATTTTGCCTCATT	T	C	'0/358	'0/131	'0/660	'0/110	'0/109	'0/280	'0/104	'0/179	'0/174	'0/111	'0/221	'0/245	'0/67	'0/45	'0/69	'0/231	'0/343	'0/340	'0/334	'0/253	'0/109	'0/121	'0/385	'0/385	'0/374	'0/370	'0/394	'0/293	'0/363	'0/402	'0/240	'0/265	'0/52	'0/278	'0/501	'0/169	'0/325	'0/473	'0/426	'0/352	'0/286	'0/277	'0/314	'1/385	'0/626	'0/553
Chr4_supercontig_000000198:297879_(Clade_A1_Channel-Forestier-LB)_0474	GAGGTAGATGCATGATCTATTTTTTTCTCCTTCAGCTTCCCGATCCGCTCTTCCGATCTNNNNNGCCCTAAATGGACTCA	G	T	'0/2117	'0/1049	'0/3364	'0/662	'0/1179	'0/1404	'0/538	'0/1094	'0/1100	'0/588	'335/1010	'0/1425	'0/414	'0/308	'0/346	'0/940	'0/1369	'0/1543	'0/1728	'1/1219	'0/695	'0/638	'0/1429	'0/1488	'0/1764	'0/1552	'0/1498	'0/1709	'0/1412	'0/1532	'0/1208	'0/1302	'0/206	'0/1080	'0/1884	'0/901	'0/1102	'0/1700	'1/1656	'0/1126	'0/903	'0/1227	'1/1194	'0/1676	'0/1965	'0/1660
Chr4_supercontig_000000199:79495_(Clade_B_DFT1_2_WPP_exclusive)_0475	GGATGAGTTTGCTTGTGACAAAGGAGCTTCAGCTTCCCGATCCGCTCTTCCGATCTNNNNNGGCACACCATTCCAATATT	A	G	'0/398	'0/83	'0/897	'187/353	'0/357	'260/536	'0/173	'0/248	'0/352	'0/203	'0/136	'0/359	'0/138	'0/62	'0/103	'0/272	'0/313	'0/864	'0/582	'114/439	'0/250	'0/200	'0/491	'0/460	'372/930	'130/626	'0/432	'0/939	'0/534	'0/396	'0/350	'0/376	'15/17	'0/311	'0/760	'0/331	'0/379	'190/586	'209/550	'173/375	'0/313	'76/457	'0/528	'0/744	'344/1126	'0/731
Chr4_supercontig_000000201:1691102_(Clade_A2_small_groups)_0476	CTCTGGCTTTCCAAATCAAAGATCAACCTTCAGCTTCCCGATCCGCTCTTCCGATCTNNNNNTCAAATCTCCTCATTTC	G	A	'0/80	'0/49	'0/108	'0/20	'0/68	'0/48	'0/25	'0/35	'0/45	'0/16	'0/34	'0/47	'0/12	'0/9	'0/10	'0/47	'0/64	'0/65	'0/77	'0/59	'0/23	'0/25	'0/50	'0/50	'0/118	'0/54	'0/56	'0/46	'0/56	'0/70	'0/45	'0/41	'0/14	'0/56	'0/91	'0/30	'0/50	'0/84	'0/89	'0/73	'0/46	'0/57	'0/58	'0/82	'0/113	'0/98
Chr4_supercontig_000000207:2775066_(Clade_B_DFT1_2_Bronte_exclusive)_0477	GGTAGCTGTGGGAAGACAGAGTGACTTCAGCTTCCCGATCCGCTCTTCCGATCTNNNNNGGAGAAGACACCAAATGT	G	A	'0/684	'0/372	'0/589	'0/67	'0/163	'0/114	'0/98	'0/134	'0/91	'0/55	'0/292	'0/187	'0/49	'0/18	'0/64	'0/126	'0/194	'0/193	'0/239	'0/138	'0/76	'0/94	'0/262	'0/204	'0/199	'0/191	'0/244	'0/170	'0/234	'0/228	'0/145	'0/194	'0/68	'0/134	'0/297	'0/108	'0/130	'0/259	'0/185	'0/208	'0/141	'0/123	'0/109	'0/190	'0/280	'0/211
Chr4_supercontig_000000220:3105125_(Clade_A2_DFT1_0_WPP-DFT1_1)_0478	GAGCCCATATAAGATTATACACCTTGCTTCAGCTTCCCGATCCGCTCTTCCGATCTNNNNNGGGATTATTGGAATGAAC	A	T	'2/6866	'0/3584	'2/9892	'0/1651	'1592/3364	'3/2811	'644/1517	'191/2233	'863/2840	'0/1627	'1/3275	'975/3118	'609/1077	'211/808	'0/741	'96/2171	'0/2493	'0/2962	'773/3036	'0/2124	'0/1860	'0/1604	'1/2644	'1/2372	'1/2940	'0/2834	'532/2813	'219/3509	'580/2654	'543/2786	'2/1955	'907/2627	'0/417	'565/1918	'1520/3544	'0/1849	'829/2161	'1/2852	'0/2730	'0/1994	'0/1716	'0/2053	'650/2003	'516/2724	'0/3441	'782/2824
Chr4_supercontig_000000225:838018_(Clade_B_DFT1_2_Bronte-DFT1_2_WPP)_0479	GGGCTGTGTTTGAATCTGGCTCTGCTCTTCAGCTTCCCGATCCGCTCTTCCGATCTNNNNNACTATACCCATGTCCTGTA	G	A	'1/6941	'0/5754	'3/11314	'656/1593	'0/3245	'1144/2733	'3/1519	'0/2282	'0/2470	'318/1511	'0/3937	'0/3216	'0/936	'0/767	'330/850	'1/2277	'1/2375	'656/2610	'0/2587	'386/2031	'1/2133	'0/1564	'0/2445	'301/2497	'797/2547	'335/2587	'3/2725	'0/2875	'2/2204	'3/2716	'5/2088	'0/2129	'294/687	'0/1641	'0/3036	'2/1764	'0/1893	'505/2867	'656/2570	'614/1829	'317/1788	'307/1999	'3/1872	'1/2311	'505/2365	'2/2438
Chr4_supercontig_000000228:1116956_(Clade_A2_DFT1_6-StonyHead)_0480	CTGTATGAGTATATAAATGGGGTGCTTCAGCTTCCCGATCCGCTCTTCCGATCTNNNNNTTGGGCTGAGTGGAGGCTGG	G	A	'0/2999	'1/2251	'5/6410	'0/1215	'1/2124	'1/1880	'0/962	'0/1360	'2/1817	'0/1158	'0/2012	'1/2001	'0/855	'0/877	'0/648	'0/1716	'0/1746	'0/1761	'0/1903	'0/1127	'0/1216	'2/1082	'1/1570	'0/1561	'1/1738	'0/1786	'1/1967	'0/2204	'1/1736	'2/1697	'0/1251	'0/1445	'0/242	'0/1164	'1/1958	'0/1307	'0/1339	'0/1781	'0/1716	'6/1167	'0/1172	'0/1438	'1/1078	'0/1623	'0/1846	'0/1600
Chr4_supercontig_000000239:526421_(Clade_B_DFT1_2_Bronte_exclusive)_0481	GATCATAAGAAGTGAGGAAAGATGAGACTTCAGCTTCCCGATCCGCTCTTCCGATCTNNNNNGAACTGAATAAACAAACC	C	T	'0/131	'0/39	'0/220	'0/38	'0/91	'0/68	'0/33	'0/56	'0/72	'0/37	'0/54	'0/98	'0/26	'0/20	'0/14	'0/73	'0/178	'0/202	'0/262	'0/172	'0/40	'0/45	'0/202	'0/199	'0/284	'0/216	'0/180	'0/259	'0/195	'0/154	'0/154	'0/160	'0/10	'0/116	'0/277	'0/70	'0/167	'0/250	'0/291	'0/172	'0/118	'1/129	'0/204	'0/265	'0/357	'0/312
Chr4_supercontig_000000248:1658991_(Clade_A2_small_groups)_0482	GAACTAGAGGCAGTTAACTAAGACTCCCTTCAGCTTCCCGATCCGCTCTTCCGATCTNNNNNAAGAAGTAACAACCAAAC	G	A	'25/307	'0/213	'0/774	'0/144	'0/268	'0/221	'0/116	'0/159	'0/189	'0/129	'0/205	'0/227	'0/66	'0/67	'0/64	'0/128	'0/213	'0/216	'0/250	'0/193	'0/173	'0/124	'0/176	'0/182	'0/232	'0/209	'0/229	'0/312	'0/195	'0/211	'0/177	'0/175	'0/34	'0/152	'0/302	'0/123	'0/197	'0/264	'0/172	'0/155	'0/130	'0/165	'0/179	'0/233	'0/284	'0/204
Chr4_supercontig_000000251:1227133_(Clade_B_DFT1_2_Bronte-DFT1_2_WPP)_0483	GTGAGACCTGATTTGAACTAGTGTTCCCTTCAGCTTCCCGATCCGCTCTTCCGATCTNNNNNACTCTGATCCCATTTGGG	G	A	'0/285	'0/200	'0/313	'30/63	'0/124	'62/117	'0/80	'0/110	'0/73	'14/58	'0/210	'0/156	'0/27	'0/29	'9/44	'0/94	'0/197	'45/177	'0/194	'32/164	'0/67	'0/96	'0/155	'0/210	'48/161	'22/163	'0/166	'0/125	'0/154	'3/210	'0/125	'0/160	'19/42	'0/131	'0/174	'0/87	'1/112	'34/196	'74/228	'30/124	'19/100	'17/99	'0/94	'0/136	'70/227	'0/140
Chr4_supercontig_000000259:2267971_(Clade_A1_Clade_A2)_0485	CCCATGCCAGAAATTCAAGGATGGCTCCTTCAGCTTCCCGATCCGCTCTTCCGATCTNNNNNCATAAATAATTAATGCTG	T	C	'413/1028	'51/154	'234/1078	'0/337	'259/566	'0/667	'110/264	'31/232	'133/457	'0/208	'130/295	'150/519	'80/187	'14/91	'0/125	'12/289	'0/442	'1/1272	'236/824	'0/619	'0/320	'0/270	'0/674	'0/500	'0/1077	'3/835	'136/582	'59/977	'194/808	'145/616	'0/608	'238/684	'0/16	'135/512	'622/1574	'0/394	'232/722	'0/586	'0/635	'0/481	'0/408	'0/508	'322/958	'220/1199	'0/1191	'312/1068
Chr4_supercontig_000000268:70223_(Clade_A1_Channel-Forestier)_0486	ATGAGCCAGGACTGGAACTCTCATCCTCTCTTCAGCTTCCCGATCCGCTCTTCCGATCTNNNNNTAGGCACTCATTTTAT	C	T	'0/286	'0/166	'0/449	'0/66	'0/150	'0/142	'0/61	'1/104	'0/137	'0/69	'40/133	'0/144	'0/40	'0/33	'0/32	'0/85	'0/134	'0/170	'0/188	'0/119	'0/92	'0/95	'0/162	'1/123	'0/210	'2/171	'0/147	'0/142	'0/149	'0/203	'0/106	'0/128	'0/20	'0/122	'0/293	'0/90	'0/155	'0/168	'0/171	'0/149	'0/84	'0/117	'0/141	'0/180	'0/227	'0/231
Chr4_supercontig_000000269:391724_(Clade_B_DFT1_2_Bronte_exclusive)_0487	CCTTGAAAATGATGGGTCTAAGTTCTTCAGCTTCCCGATCCGCTCTTCCGATCTNNNNNTGGTTTTATGGGGGTGTG	C	T	'1/4666	'1/2308	'2/4934	'0/943	'0/2075	'0/1587	'0/874	'0/1276	'0/1361	'0/734	'0/2232	'0/1886	'0/545	'0/416	'0/445	'0/1077	'0/1271	'3/1324	'0/1788	'0/988	'0/1005	'0/895	'1/1496	'0/1201	'0/1632	'0/1378	'0/1538	'1/1442	'0/1262	'0/1507	'0/1038	'0/1380	'0/211	'0/1030	'1/2274	'0/861	'0/1182	'0/1935	'0/1373	'1/1220	'0/798	'0/1003	'0/1013	'1/1311	'0/1554	'0/1387
Chr4_supercontig_000000276:2159131_(Clade_B_small_groups)_0489	GTGAGTGTAAATTCAGCTTCAGCTTCAGCTTCCCGATCCGCTCTTCCGATCTNNNNNTTCCTGGGGAGCTCTTGATTGAT	C	T	'1/6063	'1/4248	'0/6742	'83/780	'0/2270	'178/1350	'0/1070	'0/1297	'1/1608	'35/768	'0/3253	'0/1827	'0/737	'0/473	'35/388	'0/1281	'0/1454	'174/1483	'0/1960	'101/934	'111/1028	'1/1035	'0/1559	'64/1366	'207/1480	'126/1417	'0/1641	'0/1532	'0/1310	'0/1867	'0/1165	'0/1380	'52/351	'1/1105	'2/2320	'0/864	'0/1208	'218/1951	'231/1469	'264/1121	'82/753	'74/913	'0/968	'0/1069	'213/1523	'0/1381
Chr4_supercontig_000000299:1103698_(Clade_C)_0491	GAATTTAGGGTTTCAGTCTTGGAATGCTTCAGCTTCCCGATCCGCTCTTCCGATCTNNNNNGGGGATGAGAATTAGGAC	C	A	'0/788	'0/545	'0/948	'0/203	'0/337	'0/259	'0/150	'0/219	'0/287	'0/137	'0/465	'0/401	'0/102	'0/92	'0/61	'0/263	'75/289	'5/260	'0/324	'0/182	'0/182	'0/175	'82/331	'0/212	'0/253	'0/277	'0/316	'2/252	'0/295	'0/323	'32/159	'0/293	'0/66	'0/196	'0/368	'36/170	'0/227	'0/347	'0/286	'0/215	'0/214	'0/206	'0/175	'0/200	'0/306	'0/359
Chr4_supercontig_000000310:115769_(Clade_B_DFT1_2_Bronte_exclusive)_0493	GCCATTCAACCTTGCTAACACAATGGTAGCTTCAGCTTCCCGATCCGCTCTTCCGATCTNNNNNAGACACAAGTTTAGAA	T	A	'0/420	'0/231	'0/533	'0/93	'0/183	'0/141	'0/66	'0/136	'0/160	'0/84	'0/194	'0/178	'0/53	'0/41	'0/56	'0/145	'0/160	'0/140	'0/196	'0/123	'0/93	'0/77	'0/165	'0/183	'0/164	'0/174	'0/195	'0/171	'0/192	'0/164	'0/140	'0/147	'0/21	'0/154	'0/268	'0/83	'0/148	'0/242	'0/177	'0/148	'0/103	'0/145	'0/140	'0/131	'0/172	'0/187
Chr4_supercontig_000000329:123467_(Clade_A2_DFT1_12_exclusive)_0494	CTCTCCCTGCCCTCTGTTTCTCTTTCTCTCTTCAGCTTCCCGATCCGCTCTTCCGATCTNNNNNACTTTTCCTCCACCAT	G	C	'88/259	'0/109	'1/369	'0/99	'0/209	'0/163	'0/90	'0/150	'0/125	'0/97	'0/121	'0/166	'0/53	'0/27	'0/48	'0/144	'0/297	'0/258	'0/323	'0/260	'0/120	'0/95	'0/331	'0/201	'0/280	'0/316	'0/267	'0/261	'0/225	'0/280	'0/210	'0/277	'0/29	'0/209	'0/389	'0/126	'0/277	'0/383	'0/384	'0/303	'0/175	'0/200	'0/246	'0/290	'0/449	'0/418
Chr4_supercontig_000000329:178290_(Clade_B_DFT1_2-Fentonbury)_0495	GCATGCTACTAAAGGTTGGATTTCATACACTTCAGCTTCCCGATCCGCTCTTCCGATCTNNNNNCTTTACATCCATCTAT	A	T	'1/317	'0/144	'0/665	'39/73	'0/218	'113/184	'0/121	'0/241	'0/196	'16/116	'0/183	'0/324	'0/37	'0/57	'34/72	'0/235	'0/434	'128/441	'0/641	'73/435	'46/85	'0/125	'0/519	'0/581	'176/330	'61/390	'0/572	'1/534	'0/511	'0/618	'1/451	'0/408	'14/33	'0/390	'0/522	'0/210	'0/355	'128/669	'143/530	'194/408	'48/277	'59/420	'0/400	'0/600	'188/774	'0/582
Chr4_supercontig_000000398:39191_(Clade_B_Clade_C)_0496	GCTGTCCTGCAGGACTTTACAGCCATACTCTTCAGCTTCCCGATCCGCTCTTCCGATCTNNNNNGATGGTTGATCATTTG	A	C	'0/151	'0/94	'0/203	'17/41	'0/77	'26/79	'0/34	'0/35	'0/63	'1/22	'0/70	'0/80	'0/35	'0/21	'9/24	'0/57	'22/75	'25/95	'0/115	'12/55	'11/42	'15/47	'17/83	'5/70	'20/103	'19/96	'0/94	'0/62	'0/74	'0/78	'8/63	'0/63	'4/14	'0/65	'0/144	'4/32	'0/55	'23/99	'21/100	'16/62	'5/35	'8/59	'0/77	'0/61	'18/104	'0/88
Chr4_supercontig_000000602:84754_(Clade_A1_Channel-Forestier)_0498	GTACCTCCTGTTCTAGGTTTCATTTTTCCTTCAGCTTCCCGATCCGCTCTTCCGATCTNNNNNTAGGCCATAATTGCTCC	G	A	'1/4725	'0/3194	'6/8617	'2/1674	'0/3242	'1/2955	'0/1604	'0/1861	'1/2825	'0/1804	'612/2505	'1/3229	'0/1338	'0/970	'0/845	'0/1837	'0/1887	'0/2221	'0/2549	'1/1543	'0/2092	'0/1429	'1/2188	'0/1762	'1/2646	'1/2002	'0/2107	'0/2376	'0/2091	'0/1966	'0/1725	'1/1806	'0/292	'0/1506	'1/3077	'0/1422	'0/1720	'0/2438	'1/1947	'0/1555	'0/1061	'0/1451	'0/1770	'0/1967	'0/2280	'1/2324
Chr4_supercontig_000000804:88269_(All_groups_ancestral)_0499	GTGGATTCCCTCTCACATCATGCTACTCCTTCAGCTTCCCGATCCGCTCTTCCGATCTNNNNNACAAACTAGGAATCAT	C	A	'2870/5825	'900/3069	'1326/7140	'643/1297	'1485/2592	'1108/2205	'532/1262	'159/1614	'806/1965	'258/1112	'1203/2622	'2508/3959	'481/831	'117/576	'288/649	'120/1592	'577/1605	'769/1692	'800/2157	'341/1270	'644/1338	'549/1038	'774/1727	'274/1628	'858/1967	'364/1839	'510/1745	'154/1963	'518/1535	'1252/2589	'560/1561	'687/1468	'241/423	'589/1360	'1517/2761	'290/995	'771/1449	'592/2114	'667/1670	'670/1390	'325/1079	'218/1067	'757/1434	'440/1558	'760/2097	'891/2098
Chr4_supercontig_000001875:5786_(Clade_A1)_0501	GTAGAAGAGAAGTGTCATAGGAGATAGCTTCAGCTTCCCGATCCGCTCTTCCGATCTNNNNNGGGAAGAAAAATGAATAC	C	A	'0/1191	'0/564	'0/1428	'0/301	'0/650	'0/528	'0/307	'0/356	'0/390	'0/152	'87/592	'0/574	'0/169	'0/111	'0/164	'0/331	'0/727	'0/813	'0/942	'0/638	'0/303	'0/287	'0/917	'0/847	'0/1041	'0/912	'0/846	'0/618	'1/866	'0/890	'0/613	'0/803	'0/144	'0/774	'0/1342	'0/399	'0/766	'0/1080	'0/1013	'0/802	'0/502	'0/521	'0/694	'0/799	'0/1191	'0/938
Chr4_supercontig_000004612:3385_(Clade_A2_DFT1_1_exclusive)_0502	ATGTTGTGAACTATATTTCTGTTATGAATCTTCAGCTTCCCGATCCGCTCTTCCGATCTNNNNNCCATGTATTTCTGAAG	T	G	'0/167	'0/124	'0/456	'0/97	'0/122	'0/167	'0/66	'0/106	'0/151	'0/73	'0/63	'0/156	'0/40	'0/30	'0/41	'0/107	'0/284	'0/349	'0/256	'0/190	'0/67	'0/67	'0/318	'0/298	'0/348	'0/289	'0/239	'0/295	'0/279	'0/233	'0/227	'0/221	'0/20	'0/208	'0/372	'0/220	'0/278	'0/230	'0/306	'0/229	'0/203	'0/183	'0/285	'0/341	'0/443	'0/328
Chr5_supercontig_000000012:150040_(Clade_B_DFT1_4-DFT1-2-Fentobury)_0503	GCCAATGTTTCCTCCAATATAGGGAAACCTTCAGCTTCCCGATCCGCTCTTCCGATCTNNNNNAGAAATACAAAATCAGA	A	T	'0/187	'0/34	'0/367	'30/75	'0/139	'69/166	'0/56	'0/128	'0/142	'6/66	'0/60	'0/127	'0/52	'0/39	'5/28	'0/134	'0/100	'48/248	'0/203	'24/145	'43/118	'0/76	'0/175	'14/183	'81/262	'27/231	'0/181	'0/397	'0/189	'1/120	'0/145	'0/124	'1/3	'0/87	'0/258	'0/100	'0/128	'51/237	'30/137	'29/77	'22/78	'21/158	'0/191	'0/302	'72/292	'0/262
Chr5_supercontig_000000024:102317_(Clade_B_DFT1_2_Bronte_exclusive)_0504	GTACTTAAGATCCAGCCTGTGGTGGTGGCTTCAGCTTCCCGATCCGCTCTTCCGATCTNNNNNAGTAGGCACCATGGAA	A	C	'0/6523	'0/3833	'0/5922	'0/736	'0/1750	'0/1337	'0/885	'1/1162	'0/1060	'0/687	'0/2815	'0/1579	'0/284	'0/233	'0/428	'0/1138	'0/1702	'0/1841	'0/2217	'0/1212	'0/841	'0/885	'0/1782	'0/1963	'0/1773	'0/1832	'0/2040	'2/1923	'0/1739	'0/2045	'0/1500	'0/1731	'0/767	'0/1287	'2/2322	'0/1138	'0/1401	'0/2494	'0/1855	'0/1575	'0/1364	'0/1163	'0/978	'0/1420	'0/2044	'0/1575
Chr5_supercontig_000000043:646068_(Clade_B_DFT1_2_Bronte-DFT1_2_WPP)_0506	CATTTGTAAGCAATGGAGCATAAGCCTAACTTCAGCTTCCCGATCCGCTCTTCCGATCTNNNNNTACCATGTCAAAGTAT	G	A	'0/178	'0/115	'0/385	'37/76	'0/107	'53/128	'0/56	'0/126	'0/127	'10/64	'0/133	'0/176	'0/39	'0/17	'8/25	'0/118	'0/176	'44/196	'0/158	'23/130	'0/88	'0/80	'0/179	'13/160	'52/224	'26/174	'0/186	'0/158	'0/178	'0/201	'0/140	'0/148	'3/30	'0/124	'0/209	'0/99	'0/167	'48/247	'60/246	'42/153	'15/87	'17/127	'0/131	'0/121	'62/241	'0/214
Chr5_supercontig_000000058:1545068_(Clade_B_DFT1_2_Bronte_exclusive)_0507	GCTGAAGAAGGAAATGGCAAACCAGTTGCCTTCAGCTTCCCGATCCGCTCTTCCGATCTNNNNNGCTTTCCAAACTTTAT	A	G	'1/111	'0/65	'0/210	'0/30	'0/74	'0/51	'0/27	'0/79	'0/67	'0/32	'0/61	'0/82	'0/10	'0/9	'0/16	'0/51	'0/54	'0/71	'0/101	'0/34	'0/41	'0/27	'0/84	'0/67	'0/71	'0/81	'0/72	'0/88	'0/54	'0/81	'0/64	'0/51	'0/7	'0/31	'0/88	'0/43	'0/41	'0/104	'0/56	'0/53	'0/47	'0/64	'0/59	'0/65	'0/87	'0/64
Chr5_supercontig_000000069:1408902_(Clade_B_DFT1_4_exclusive)_0509	GAGACTACAGTCATAGTCTAGATCTCAGGCTTCAGCTTCCCGATCCGCTCTTCCGATCTNNNNNAGGATATGTGCAATGA	T	G	'0/390	'0/286	'0/535	'0/90	'0/115	'0/80	'0/52	'0/128	'0/133	'0/50	'0/174	'0/156	'0/47	'0/23	'0/25	'0/138	'0/61	'0/123	'0/162	'0/105	'0/77	'0/54	'0/93	'0/116	'0/135	'0/119	'0/130	'0/127	'0/130	'0/166	'0/87	'0/134	'0/32	'0/99	'0/152	'0/74	'0/70	'0/199	'0/96	'0/88	'0/96	'0/95	'0/51	'0/116	'0/156	'0/141
Chr5_supercontig_000000071:347211_(Clade_B_DFT1_0_Fentonbury_exclusive)_0510	CCTCCTAGGTCTTCCCCTTCACTTCAGCTTCCCGATCCGCTCTTCCGATCTNNNNNTTCCTGCAGGTTTTGAAGTCCTC	C	A	'0/3550	'0/2580	'0/5394	'0/923	'0/1956	'0/1515	'0/1094	'1/1529	'0/1316	'0/807	'0/2395	'0/1908	'0/541	'0/439	'0/723	'0/1761	'0/1678	'0/1741	'0/1538	'0/1259	'0/1102	'0/829	'0/1719	'0/1701	'0/1708	'0/1433	'0/1841	'0/1661	'0/1704	'0/1812	'0/1306	'0/1191	'0/369	'0/958	'0/1544	'0/1031	'0/1207	'0/1818	'0/2057	'0/1438	'0/1138	'1/1254	'0/998	'0/1136	'1/1439	'0/1501
Chr5_supercontig_000000072:2805696_(Clade_A2_small_groups)_0511	GCAGGAAAGCTCAAAGGGGTAGCCCTTCAGCTTCCCGATCCGCTCTTCCGATCTNNNNNGCATTTAAAAGTAGAGTGC	A	G	'0/761	'0/254	'0/1311	'0/405	'0/673	'0/732	'0/333	'1/459	'0/582	'0/244	'0/420	'1/638	'0/180	'0/112	'0/171	'0/500	'0/520	'1/820	'0/626	'0/455	'1/355	'0/221	'0/592	'0/670	'0/863	'0/760	'0/691	'0/809	'0/814	'0/570	'0/507	'0/536	'0/61	'0/551	'0/823	'0/466	'0/541	'0/623	'0/873	'0/526	'0/521	'0/626	'0/651	'0/841	'2/1037	'1/798
Chr5_supercontig_000000073:798609_(Clade_A2_DFT1_1_exclusive)_0512	CTACCTGTCAATACAAACCCAAGCTTCAGCTTCCCGATCCGCTCTTCCGATCTNNNNNCAGCTCTTCTGCATGTTACCT	G	T	'0/1600	'0/758	'0/2919	'0/593	'0/1163	'0/1156	'0/585	'0/1020	'0/1014	'0/563	'0/982	'285/1309	'0/322	'0/341	'0/338	'0/804	'0/1263	'2/1355	'0/1421	'0/1132	'0/677	'0/504	'0/1307	'0/1370	'0/1699	'0/1477	'0/1380	'0/1449	'1/1150	'187/1156	'0/1070	'0/1109	'1/137	'0/897	'0/1737	'0/765	'0/1013	'0/1384	'0/1268	'0/830	'0/598	'0/868	'0/1188	'0/1411	'0/1496	'0/1616
Chr5_supercontig_000000091:1891301_(Clade_C)_0514	ACATCAAAACTTCACAAAAAGGCAGAACCCTTCAGCTTCCCGATCCGCTCTTCCGATCTNNNNNCCCATATACTTACTCC	C	A	'0/115	'0/56	'0/155	'0/34	'0/59	'0/42	'0/26	'0/66	'0/53	'0/28	'0/38	'0/68	'0/9	'0/9	'0/14	'0/45	'0/38	'1/66	'0/64	'0/45	'0/36	'0/23	'0/35	'0/56	'0/121	'0/90	'0/79	'0/72	'0/79	'0/89	'0/42	'0/44	'0/6	'0/57	'0/117	'0/39	'0/57	'0/105	'0/78	'0/70	'0/39	'0/68	'0/99	'0/83	'0/103	'0/98
Chr5_supercontig_000000091:893605_(Clade_A2_small_groups)_0513	TAGGCTGGCTTGACTTTGCTTCAGCTTCCCGATCCGCTCTTCCGATCTNNNNNGAGGGGGAAAAGTCAGAACAGAAGTA	A	G	'0/340	'0/127	'0/586	'0/213	'162/279	'0/416	'58/135	'18/197	'145/354	'0/198	'0/94	'124/335	'67/150	'29/82	'0/102	'12/248	'0/215	'0/689	'104/340	'0/252	'0/155	'0/100	'0/260	'0/292	'0/715	'0/308	'67/310	'28/486	'103/407	'38/213	'0/242	'104/236	'0/4	'86/233	'209/449	'0/271	'93/247	'0/204	'0/391	'0/190	'0/206	'0/272	'157/374	'95/464	'0/512	'99/343
Chr5_supercontig_000000111:1993443_(VEP_MET)_0515	GCAAACCTTGGAACATCAGATGGTCGCTTCAGCTTCCCGATCCGCTCTTCCGATCTNNNNNTACAGGCTTGCAACGTATC	G	A	'0/198	'0/103	'0/226	'0/31	'0/59	'0/40	'0/43	'0/71	'0/54	'4/23	'0/118	'0/99	'0/22	'0/25	'0/8	'0/54	'0/135	'3/77	'0/136	'2/70	'1/36	'0/42	'0/115	'2/106	'4/103	'0/78	'0/90	'0/56	'0/102	'0/152	'0/87	'0/110	'2/28	'0/70	'0/134	'0/55	'0/80	'1/117	'8/131	'10/82	'2/59	'1/68	'0/84	'0/120	'4/154	'0/91
Chr5_supercontig_000000114:1530591_(Clade_A2_small_groups)_0516	GCCACTAATATATGGTTCAGTTTTATTACCTTCAGCTTCCCGATCCGCTCTTCCGATCTNNNNNACTTATAGATAGAGGG	C	T	'5/58	'0/24	'0/112	'0/34	'0/55	'0/60	'0/24	'0/43	'0/48	'0/30	'0/26	'0/52	'0/17	'0/12	'0/18	'0/35	'0/53	'0/119	'0/122	'0/62	'0/29	'0/26	'0/86	'0/77	'0/142	'0/89	'0/74	'0/126	'0/84	'0/79	'0/69	'0/66	'0/6	'0/72	'0/148	'0/45	'0/47	'0/95	'0/86	'0/47	'0/43	'0/69	'0/72	'0/105	'0/152	'0/124
Chr5_supercontig_000000115:417738_(Clade_A1_DFT1_0_Freycinet_exclusive)_0517	CCTTTCAACCTTTTTGAATGACCCCAGGCCTTCAGCTTCCCGATCCGCTCTTCCGATCTNNNNNTCTTGGCCTCTATATT	G	A	'0/1703	'0/731	'1/2152	'0/484	'0/1051	'0/816	'2/523	'2/721	'0/684	'0/336	'0/858	'0/940	'0/192	'0/165	'0/216	'0/672	'0/1037	'0/1406	'0/1371	'0/945	'0/550	'0/408	'0/1297	'0/1288	'0/1596	'0/1504	'1/1515	'0/1311	'0/1328	'0/1428	'0/1143	'2/1065	'0/210	'0/1007	'0/1665	'0/755	'0/1004	'0/1557	'0/1529	'0/1195	'2/866	'2/1105	'0/1294	'0/1505	'0/1865	'0/1504
Chr5_supercontig_000000117:114515_(Clade_C)_0518	GGTGGCAAGAGGGTTAGATTTGGAGCTTCAGCTTCCCGATCCGCTCTTCCGATCTNNNNNATAACAGAACACAGAGAA	T	C	'0/658	'0/257	'0/944	'0/276	'0/388	'0/369	'0/221	'0/251	'0/335	'0/137	'0/331	'0/427	'0/110	'0/70	'0/132	'0/310	'209/671	'42/933	'0/743	'0/603	'0/192	'0/193	'247/757	'0/679	'0/859	'0/811	'0/649	'0/690	'0/838	'0/731	'144/585	'0/764	'0/110	'0/534	'0/1025	'97/399	'0/627	'0/749	'0/875	'0/586	'0/546	'0/626	'0/715	'0/811	'1/1133	'0/881
Chr5_supercontig_000000117:545323_(Clade_A1_DFT1_3_Forestier_exclusive)_0519	GGAAATGACTCTGATCCCTTCCTGAACTTCAGCTTCCCGATCCGCTCTTCCGATCTNNNNNGATTCGAAAGAGAGGACC	T	C	'1/723	'0/454	'0/1492	'0/199	'0/370	'0/292	'0/198	'0/260	'0/353	'0/182	'133/381	'0/342	'0/114	'1/62	'0/95	'0/242	'1/357	'0/329	'0/384	'1/223	'0/218	'0/118	'0/340	'0/314	'0/294	'0/335	'0/305	'0/404	'0/390	'0/427	'1/250	'1/303	'0/67	'0/234	'0/403	'0/252	'0/258	'0/405	'0/386	'0/278	'0/230	'0/240	'0/177	'0/287	'0/426	'0/270
Chr5_supercontig_000000119:752974_(Clade_A2_DFT1_6-StonyHead)_0520	GTTTCCAAAGAGGCTGCGTAGGAAACTGCTTCAGCTTCCCGATCCGCTCTTCCGATCTNNNNNGGAGACAACTTGGACAT	C	T	'0/1301	'0/950	'2/2169	'0/409	'1/727	'0/623	'0/326	'0/537	'0/444	'0/272	'1/756	'0/657	'0/181	'0/114	'0/111	'4/485	'0/669	'0/827	'0/979	'0/579	'0/414	'0/382	'0/880	'0/793	'0/886	'1/903	'0/945	'1/843	'0/851	'0/1019	'0/633	'0/919	'0/210	'0/628	'0/1219	'0/462	'0/653	'0/1134	'0/1047	'0/691	'0/635	'0/628	'0/605	'0/766	'0/1224	'0/996
Chr5_supercontig_000000122:210013_(All_groups_excluding_377T1)_0521	GCATTTATGGGTAGCATCTCCTTCAGCTTCCCGATCCGCTCTTCCGATCTNNNNNGGGGGGGGGGGCAAGGCAAGAG	T	G	'279/344	'116/198	'172/414	'108/134	'248/256	'159/205	'77/104	'40/174	'107/162	'45/49	'195/259	'134/213	'75/80	'17/21	'64/75	'15/236	'103/217	'125/153	'121/150	'78/108	'91/100	'100/101	'149/235	'44/209	'160/245	'54/204	'109/145	'29/59	'117/230	'121/244	'72/153	'146/218	'38/48	'110/182	'265/321	'72/139	'111/159	'95/374	'206/365	'186/250	'55/128	'52/255	'132/243	'71/208	'177/228	'127/156
Chr5_supercontig_000000129:29446_(Clade_A2_small_groups)_0522	GCTTCTGAAAAAATTTCCTCACAGACTTCAGCTTCCCGATCCGCTCTTCCGATCTNNNNNCCCATGATGTTATTGGTCCT	T	C	'0/873	'0/827	'2/1880	'0/179	'0/410	'0/259	'0/157	'0/305	'0/355	'0/290	'0/515	'0/392	'0/168	'0/159	'0/120	'0/282	'0/194	'0/250	'0/278	'0/167	'0/287	'0/173	'0/239	'0/252	'0/262	'0/227	'0/225	'0/326	'0/237	'0/272	'0/197	'0/225	'0/68	'0/164	'0/327	'0/160	'0/164	'0/324	'0/242	'0/168	'0/159	'0/165	'0/160	'0/215	'0/229	'0/266
Chr5_supercontig_000000132:1693018_(Clade_B_New_Norfolk-DFT1_7-DFT1_4-DFT1_2-Fentonbury)_0523	GTAGATGGGATCCCACTGGTGGTTGGCTTCAGCTTCCCGATCCGCTCTTCCGATCTNNNNNCATGTTGAATCATGTTGGC	G	C	'0/723	'0/466	'0/759	'67/145	'0/250	'79/237	'0/118	'0/210	'0/160	'22/142	'0/340	'0/256	'0/58	'0/66	'15/47	'0/199	'0/249	'85/314	'0/270	'59/214	'44/112	'0/141	'0/232	'26/278	'94/299	'28/230	'0/261	'0/243	'0/289	'1/362	'0/210	'0/308	'40/89	'0/190	'0/330	'0/163	'0/177	'53/287	'72/257	'73/200	'37/208	'23/202	'0/180	'0/227	'89/317	'0/260
Chr5_supercontig_000000150:1764406_(Clade_A2_DFT1_6-StonyHead)_0526	GCTTAGGGAGATGAGGGCAAGCATTAAAACTTCAGCTTCCCGATCCGCTCTTCCGATCTNNNNNCAAATCCTCAGAACAA	C	A	'0/342	'0/258	'0/554	'0/77	'0/180	'0/114	'0/80	'0/135	'0/140	'0/95	'0/184	'0/232	'0/58	'0/52	'0/46	'0/152	'0/125	'0/119	'0/173	'0/93	'0/113	'0/94	'0/131	'0/135	'0/152	'1/142	'0/128	'0/149	'0/108	'0/109	'0/122	'0/112	'0/24	'0/95	'0/137	'0/65	'0/92	'0/185	'0/128	'0/86	'0/60	'0/96	'0/94	'0/95	'0/118	'0/124
Chr5_supercontig_000000152:148219_(Clade_A2_StonyHead_exclusive)_0527	GAGTTTGGAAACTACTTGAGAACAGTTGCCTTCAGCTTCCCGATCCGCTCTTCCGATCTNNNNNGGGTAATATCTCTTGC	A	G	'0/2536	'0/1643	'0/3738	'0/614	'0/1337	'0/1187	'0/677	'0/838	'0/921	'0/610	'0/1169	'1/1287	'0/350	'0/275	'0/276	'0/1055	'0/1067	'0/1387	'1/1549	'0/876	'0/744	'0/674	'0/1148	'1/1183	'0/1622	'0/1380	'0/1301	'0/1687	'1/1251	'0/1471	'0/1074	'0/1114	'0/206	'0/881	'0/1668	'0/745	'0/987	'0/1487	'0/1412	'0/1077	'0/1020	'0/1048	'0/1065	'0/1310	'0/1530	'0/1291
Chr5_supercontig_000000167:3223292_(Clade_B_DFT1_4_exclusive)_0528	CTCTGTCTTCCTTAGGTCAGCTTCAGCTTCCCGATCCGCTCTTCCGATCTNNNNNTCATACATTAATGCATTAGTCCTAC	A	T	'0/2062	'0/1000	'1/3498	'0/645	'0/1185	'0/1272	'0/516	'0/871	'0/889	'0/563	'0/1083	'1/1267	'0/310	'0/278	'0/294	'0/955	'0/1142	'0/1470	'0/1248	'0/945	'0/721	'0/599	'0/1306	'0/1152	'0/1518	'0/1474	'0/1216	'0/1525	'0/1388	'0/1353	'0/1157	'0/1197	'0/267	'0/896	'0/1738	'0/980	'0/1055	'0/1477	'0/1441	'0/1006	'0/938	'0/1032	'0/1017	'0/1601	'0/1649	'0/1484
Chr5_supercontig_000000170:862314_(Clade_A2)_0529	GAGAGAAAGGGAGAGTGTATATGCTTCAGCTTCCCGATCCGCTCTTCCGATCTNNNNNGACCAGAGAATAAAACTTATGA	G	T	'10/77	'4/26	'18/162	'0/27	'6/35	'0/72	'4/22	'1/40	'5/60	'0/44	'0/36	'12/77	'3/13	'1/10	'0/10	'1/44	'0/38	'0/109	'16/112	'0/48	'0/61	'0/22	'0/79	'0/103	'0/134	'0/102	'9/85	'6/209	'6/49	'7/49	'0/80	'2/17	'0/0	'13/41	'20/78	'0/17	'6/32	'0/113	'0/54	'0/44	'0/12	'0/52	'16/71	'9/101	'0/132	'11/88
Chr5_supercontig_000000172:448504_(Clade_A2)_0530	GTTGGGTCTGTGAGGGGCAGGGCTTCAGCTTCCCGATCCGCTCTTCCGATCTNNNNNTGGAGGTGACCGGGGGAGCA	G	A	'1394/2990	'510/1510	'457/2626	'0/487	'518/961	'0/495	'222/510	'57/728	'255/733	'0/284	'3/1550	'445/994	'114/205	'32/137	'1/159	'47/596	'1/569	'0/637	'317/1049	'0/547	'0/536	'0/406	'0/762	'2/731	'0/522	'4/739	'236/1078	'67/818	'188/797	'226/958	'1/592	'364/859	'0/240	'210/615	'407/930	'0/461	'219/560	'0/1292	'0/751	'0/683	'0/578	'0/522	'149/402	'90/518	'0/934	'204/708
Chr5_supercontig_000000180:251804_(Clade_A2_small_groups)_0531	CAGTAAGACTCTATACATGGCCCCAGGGCCTTCAGCTTCCCGATCCGCTCTTCCGATCTNNNNNGATTATCCATCACCTC	T	C	'0/276	'1/172	'0/442	'0/124	'0/287	'0/204	'0/114	'0/202	'0/177	'0/89	'0/184	'0/236	'0/48	'0/38	'0/61	'0/148	'0/231	'0/306	'0/390	'0/259	'0/119	'0/100	'0/360	'0/348	'0/382	'1/345	'0/269	'0/320	'0/321	'0/385	'0/242	'0/271	'0/40	'0/210	'0/444	'0/153	'0/236	'0/475	'0/417	'0/301	'0/202	'0/268	'0/310	'0/297	'0/410	'0/394
Chr5_supercontig_000000226:35380_(Clade_C)_0533	GCATCAGTCACAGATGAAAACAACTGACTTCAGCTTCCCGATCCGCTCTTCCGATCTNNNNNACCTTGTATTCCACATCT	G	A	'0/2379	'0/1498	'2/3517	'0/590	'0/1229	'0/927	'0/638	'0/1207	'0/958	'1/576	'0/1094	'0/1250	'1/347	'0/228	'0/273	'0/1027	'185/833	'39/878	'0/1177	'0/730	'0/664	'0/515	'273/930	'0/965	'0/1214	'0/852	'2/984	'1/1142	'0/926	'0/990	'174/842	'0/662	'0/149	'0/637	'0/1417	'129/685	'0/751	'0/1392	'0/1186	'0/807	'1/575	'2/774	'0/719	'1/889	'0/1321	'6/1012
Chr5_supercontig_000000240:86659_(Clade_A2_DFT1_6-StonyHead)_0534	GCATGACATGGTGTTGGCTGATAGCTTCAGCTTCCCGATCCGCTCTTCCGATCTNNNNNTCAATGTGGACATCTCTGGAA	A	T	'0/812	'0/517	'0/1500	'0/281	'0/516	'0/708	'0/247	'0/412	'0/348	'0/234	'0/711	'0/522	'1/153	'0/58	'0/230	'0/495	'0/857	'0/931	'0/924	'0/786	'0/339	'0/441	'0/1112	'0/902	'0/1214	'0/1005	'0/877	'0/695	'0/864	'0/807	'0/712	'0/701	'0/211	'0/642	'0/1116	'1/463	'0/622	'0/1302	'0/1131	'0/1092	'0/657	'0/671	'0/541	'0/742	'0/1219	'0/901
Chr6_supercontig_000000010:1551263_(Clade_B_small_groups)_0538	CGGGTACAGTGAAAAGCTGCCCATCGATGCTTCAGCTTCCCGATCCGCTCTTCCGATCTNNNNNACCCTAGATGGAGTTG	G	A	'0/1468	'0/1033	'0/1376	'19/135	'0/475	'15/260	'0/189	'0/232	'0/317	'8/171	'0/801	'0/433	'0/126	'0/51	'7/69	'0/311	'0/442	'21/351	'0/426	'17/261	'15/176	'0/281	'0/437	'4/369	'13/291	'5/372	'0/385	'0/275	'0/467	'0/484	'0/372	'0/366	'4/111	'0/334	'0/490	'0/224	'0/311	'18/440	'11/396	'16/194	'21/290	'5/314	'0/246	'0/349	'18/362	'1/431
Chr6_supercontig_000000013:2253863_(Clade_A2_small_groups)_0539	CAAAGCCAGTTGGCTGAATTTGGATTGTCTTCAGCTTCCCGATCCGCTCTTCCGATCTNNNNNGGAAGTTAGGGATTTC	G	A	'0/1173	'0/665	'0/1355	'0/208	'0/566	'0/285	'0/198	'0/403	'0/259	'0/90	'0/536	'0/447	'0/97	'0/111	'0/71	'0/353	'0/518	'0/548	'0/673	'0/356	'0/222	'0/232	'0/499	'0/464	'0/452	'0/393	'0/705	'0/531	'0/539	'0/604	'0/302	'0/489	'0/118	'0/346	'0/828	'0/299	'0/466	'0/654	'0/554	'0/464	'0/304	'0/363	'0/387	'0/438	'0/704	'0/588
Chr6_supercontig_000000014:1479947_(Clade_A1)_0540	GAGGATGGTGATAAAGGGGTCTATCCTTCAGCTTCCCGATCCGCTCTTCCGATCTNNNNNGGTTATACCATTGCTATGG	A	C	'0/2052	'0/1218	'0/3443	'0/658	'0/1424	'0/1337	'0/618	'0/1117	'0/1125	'0/649	'557/1217	'0/1490	'0/470	'0/307	'0/381	'0/1100	'0/1148	'0/1372	'0/1507	'0/1034	'0/775	'0/678	'0/1232	'1/1291	'0/1545	'0/1343	'0/1406	'0/1467	'0/1216	'0/1245	'0/968	'0/1070	'0/145	'0/888	'0/1715	'0/702	'0/1022	'0/1493	'0/1340	'0/894	'0/763	'0/1008	'0/930	'0/1172	'0/1521	'0/1192
Chr6_supercontig_000000021:1302453_(Clade_B_DFT1_7-DFT1_4-DFT1_2-Fentonbury)_0541	GCAGTAGACATAGGAGTCAGGAAATGCTTCAGCTTCCCGATCCGCTCTTCCGATCTNNNNNAAAAACCAAAAGACATCAA	C	T	'0/583	'0/322	'1/1179	'81/207	'0/432	'170/372	'0/201	'0/322	'0/339	'52/237	'0/371	'0/455	'0/144	'0/105	'34/109	'0/246	'0/559	'153/573	'0/718	'103/453	'81/225	'0/217	'0/635	'46/639	'240/710	'95/662	'0/581	'0/579	'0/635	'0/672	'0/464	'0/534	'35/94	'0/446	'0/812	'0/328	'0/548	'139/741	'214/775	'187/487	'82/466	'52/454	'0/566	'0/561	'232/965	'0/777
Chr6_supercontig_000000033:489085_(Clade_A1)_0542	GGGAATTCTGAATGAATCTTTTTTCCCTCTTCAGCTTCCCGATCCGCTCTTCCGATCTNNNNNGAGGGCAAAACAGATT	C	G	'0/106	'0/25	'0/160	'0/29	'0/35	'0/62	'0/21	'0/37	'0/39	'0/21	'8/21	'0/48	'0/18	'0/4	'0/8	'0/27	'0/37	'0/89	'0/87	'0/52	'0/22	'0/15	'0/39	'0/58	'0/90	'0/62	'0/44	'0/117	'0/35	'0/54	'0/56	'0/35	'0/1	'0/32	'0/75	'0/32	'0/42	'0/59	'0/47	'0/42	'0/26	'0/30	'0/65	'0/106	'0/94	'0/97
Chr6_supercontig_000000050:1295839_(Clade_A1_DFT1_3_Forestier_exclusive)_0543	GCTGATGTGGTCTCCACATGGAAGAGGCTCTTCAGCTTCCCGATCCGCTCTTCCGATCTNNNNNCCTTCTTTCAATTATT	A	G	'0/283	'0/232	'0/555	'0/84	'0/134	'0/119	'0/76	'0/113	'0/120	'0/53	'17/106	'0/128	'0/48	'0/31	'0/28	'0/103	'0/95	'0/113	'0/111	'0/83	'0/96	'0/77	'0/131	'0/123	'0/121	'0/111	'0/112	'0/136	'0/143	'0/125	'0/81	'0/86	'0/13	'0/103	'0/153	'0/83	'0/107	'0/125	'0/128	'0/82	'0/99	'0/91	'0/65	'0/105	'0/142	'0/126
Chr6_supercontig_000000065:574207_(All_groups_excluding_377T1)_0544	GCTGAGAATTCTGAGAGCAGGATGCTTCAGCTTCCCGATCCGCTCTTCCGATCTNNNNNGGTGGCAAAGAAGTAGAAATT	G	C	'141/313	'62/220	'130/520	'71/140	'97/214	'86/208	'27/72	'13/119	'54/171	'15/89	'86/226	'70/220	'25/61	'12/45	'29/72	'7/151	'39/186	'92/197	'41/184	'35/122	'52/131	'40/101	'64/192	'10/158	'34/177	'23/238	'36/210	'10/187	'30/158	'26/167	'19/118	'66/165	'18/43	'46/162	'101/231	'24/106	'48/144	'32/203	'70/185	'60/143	'31/128	'21/132	'42/117	'34/125	'65/198	'49/165
Chr6_supercontig_000000069:32008_(Clade_B_DFT1_2_Bronte-DFT1_2_WPP)_0546	GAAGGAATGACCACTCCTGAGGTGCCTTCAGCTTCCCGATCCGCTCTTCCGATCTNNNNNTAAGGGGAGTTCAGAGGT	G	C	'0/1304	'0/667	'0/1629	'79/233	'0/555	'137/399	'0/233	'0/464	'0/418	'50/218	'0/644	'0/538	'0/143	'0/121	'41/156	'0/339	'0/812	'184/822	'0/961	'91/524	'95/263	'0/258	'0/863	'68/890	'241/960	'99/805	'0/875	'0/815	'0/821	'0/952	'0/669	'0/838	'86/243	'0/637	'0/1152	'0/480	'1/743	'191/1143	'264/1109	'275/867	'88/571	'72/630	'0/711	'0/750	'297/1204	'0/976
Chr6_supercontig_000000072:233004_(Clade_A1_DFT1_3_Channel_exclusive)_0547	GCAGCTCTGAAGAGAAAAGAATCCTGCCTTCAGCTTCCCGATCCGCTCTTCCGATCTNNNNNATTTGTTGTTTGCATCC	T	C	'0/1832	'1/962	'2/2863	'1/630	'0/1232	'0/1176	'0/563	'0/809	'0/854	'0/490	'0/1021	'0/1164	'0/269	'0/251	'0/292	'0/793	'0/1283	'0/1635	'0/1513	'3/1023	'0/629	'0/642	'0/1688	'2/1465	'0/1878	'0/1741	'0/1517	'0/1647	'0/1468	'0/1670	'0/1417	'0/1226	'0/210	'0/1106	'0/1980	'0/936	'0/1312	'0/1955	'0/1851	'0/1266	'0/977	'0/1123	'0/1342	'1/1830	'0/2290	'0/1781
Chr6_supercontig_000000073:595041_(Clade_B_DFT1_7-DFT1_4-DFT1_2-Fentonbury)_0548	GATGTTTGTGCTTACAGTGACTGTGGGGCTTCAGCTTCCCGATCCGCTCTTCCGATCTNNNNNTCTGTTTTTCTCATTCT	C	T	'0/596	'0/380	'0/606	'23/69	'0/181	'75/155	'0/75	'0/129	'0/97	'17/40	'0/287	'0/153	'0/34	'0/18	'5/31	'0/90	'0/197	'63/185	'0/264	'40/163	'38/72	'0/144	'0/298	'21/240	'75/183	'49/244	'0/252	'0/301	'0/264	'0/304	'0/197	'0/204	'40/96	'0/154	'0/321	'0/165	'0/206	'55/323	'56/251	'108/243	'26/187	'12/174	'0/174	'0/240	'86/332	'0/209
Chr6_supercontig_000000075:1646196_(Clade_B_DFT1_2_Bronte-DFT1_2_WPP)_0550	GCAGGGATAGTATTTTGTTTTGTTTTTGCTTCAGCTTCCCGATCCGCTCTTCCGATCTNNNNNACAGATAAGTCCAAAA	G	T	'0/2614	'0/1523	'0/3236	'364/670	'0/1013	'513/1022	'0/535	'0/772	'0/659	'118/421	'0/1378	'0/1014	'0/250	'0/152	'152/297	'0/796	'0/1403	'604/1590	'0/1730	'273/1086	'1/496	'1/556	'0/1311	'130/1442	'595/1636	'329/1643	'0/1422	'0/1279	'0/1553	'0/1623	'0/1075	'0/1379	'212/542	'0/1096	'0/1925	'0/817	'1/1090	'567/2027	'612/1855	'562/1249	'278/1175	'193/1058	'0/963	'0/1129	'509/1742	'0/1432
Chr6_supercontig_000000083:1623455_(Clade_B_small_groups)_0551	GCATATAAGTTCTCTGAAGGCAGGAATAGCTTCAGCTTCCCGATCCGCTCTTCCGATCTNNNNNCCTGATCCCTACAACT	T	C	'0/167	'0/132	'0/382	'12/63	'0/163	'14/85	'0/78	'0/130	'0/100	'2/51	'0/148	'0/142	'0/37	'0/18	'4/19	'0/115	'0/157	'6/144	'0/195	'5/101	'19/57	'0/48	'0/126	'7/162	'16/171	'5/172	'0/184	'0/154	'0/201	'0/199	'1/144	'0/136	'1/17	'0/159	'0/213	'0/106	'0/142	'11/189	'16/183	'6/95	'8/108	'7/107	'0/115	'0/146	'12/167	'0/190
Chr6_supercontig_000000083:1638258_(Clade_B_DFT1_2_Bronte_exclusive)_0552	GCAGATCTGGGAAAGTGTTGCTTCAGCTTCCCGATCCGCTCTTCCGATCTNNNNNGGGTCTTGTGGATCAGGAGA	A	G	'3/1073	'2/613	'1/1793	'0/118	'0/294	'0/216	'0/149	'0/234	'0/263	'0/122	'0/540	'0/359	'0/88	'0/77	'0/110	'0/305	'0/765	'0/683	'0/831	'0/523	'0/182	'0/197	'0/797	'0/790	'0/751	'0/775	'0/845	'0/635	'0/911	'0/910	'1/593	'0/657	'0/196	'0/623	'0/886	'0/489	'0/596	'0/908	'0/1062	'1/650	'0/609	'0/585	'0/413	'0/550	'0/902	'0/749
Chr6_supercontig_000000086:612260_(Clade_B_DFT1_4-DFT1-2-Fentobury)_0553	GTTACTCATTTAAATTTCCATTTCTCATCCTTCAGCTTCCCGATCCGCTCTTCCGATCTNNNNNTTCCTTGATCCTCTTT	T	A	'0/379	'0/208	'0/835	'60/166	'0/276	'116/310	'0/162	'0/275	'0/218	'20/122	'0/240	'0/298	'0/95	'0/59	'8/80	'0/260	'0/513	'160/699	'0/845	'92/467	'54/136	'0/176	'0/607	'31/678	'233/811	'84/726	'0/596	'0/545	'1/649	'0/759	'0/489	'0/530	'23/54	'0/395	'0/890	'0/298	'1/583	'141/825	'203/821	'167/563	'75/374	'56/478	'0/655	'0/697	'254/1108	'0/978
Chr6_supercontig_000000095:4210487_(377T1_exclusive)_0555	GTTATTTTTCTTATAGTTAAGTGGTCCAGCTTCAGCTTCCCGATCCGCTCTTCCGATCTNNNNNGGGGGCAGGCAAGTTA	C	T	'0/431	'0/211	'0/719	'0/139	'0/233	'0/228	'0/139	'0/151	'0/168	'0/102	'0/167	'0/236	'0/70	'0/64	'0/74	'0/130	'0/365	'0/455	'1/436	'0/285	'0/109	'0/108	'0/420	'0/371	'0/436	'0/454	'0/376	'0/436	'2/430	'0/453	'0/277	'0/367	'0/52	'0/244	'0/579	'0/239	'1/309	'0/376	'0/476	'0/338	'0/285	'0/288	'0/374	'0/511	'0/576	'0/450
Chr6_supercontig_000000095:566605_(Clade_B_New_Norfolk-DFT1_7-DFT1_4-DFT1_2-Fentonbury)_0554	GTGTTAGGACTCCATGATGAGAAAGTGAGCTTCAGCTTCCCGATCCGCTCTTCCGATCTNNNNNTCTGGCAGTTGAGAGT	C	T	'0/1447	'0/891	'1/1617	'74/216	'0/544	'114/297	'0/225	'0/345	'0/370	'41/160	'0/705	'1/505	'0/94	'0/67	'47/123	'0/367	'0/636	'162/708	'0/926	'102/509	'74/222	'0/222	'0/740	'50/768	'243/756	'108/762	'1/859	'0/672	'1/782	'0/997	'1/575	'0/714	'73/196	'1/652	'0/1023	'0/407	'0/565	'187/1094	'238/977	'258/738	'113/558	'65/601	'0/523	'0/581	'231/997	'0/899
Chr6_supercontig_000000103:1408897_(Clade_B_DFT1_2_Bronte_exclusive)_0557	GGGTATACTGGCAGAGTCAGTTTTTTACTTCAGCTTCCCGATCCGCTCTTCCGATCTNNNNNGGGAAATCGATCTGGG	G	C	'0/521	'0/149	'0/1177	'0/259	'0/498	'1/646	'0/281	'0/531	'0/521	'0/287	'0/269	'0/616	'0/230	'0/141	'0/136	'0/463	'0/446	'0/705	'0/746	'0/504	'0/386	'0/226	'0/555	'0/661	'0/929	'0/628	'0/550	'0/915	'0/536	'0/504	'0/484	'0/495	'0/16	'0/408	'0/752	'0/295	'0/441	'0/713	'0/632	'0/396	'0/213	'0/462	'0/577	'0/675	'0/905	'0/684
Chr6_supercontig_000000103:1772466_(Clade_A1_DFT1_3_Forestier_exclusive)_0558	CGGGGGTGTGAGAGGAGATTAAAATCTTCAGCTTCCCGATCCGCTCTTCCGATCTNNNNNGAAATCATGCACAAGG	C	T	'0/87	'0/64	'0/162	'0/27	'0/70	'0/56	'0/45	'0/66	'0/65	'0/25	'0/58	'0/86	'0/20	'0/12	'0/18	'0/49	'0/28	'0/46	'0/54	'0/29	'0/53	'0/31	'0/41	'0/53	'0/34	'0/46	'0/40	'0/34	'0/31	'0/37	'0/25	'0/20	'0/3	'0/32	'0/33	'0/14	'0/29	'0/63	'0/39	'0/37	'0/17	'0/20	'0/33	'0/43	'0/40	'0/31
Chr6_supercontig_000000103:851229_(Clade_B_New_Norfolk-DFT1_7-DFT1_4-DFT1_2-Fentonbury)_0556	ACTATATTCCAGGGCACTGAAAGAACTGCTTCAGCTTCCCGATCCGCTCTTCCGATCTNNNNNTTGTTTCTTTCTGTAC	T	C	'0/281	'0/220	'0/504	'20/44	'0/113	'53/110	'0/70	'0/158	'0/59	'7/55	'0/153	'0/146	'0/52	'0/16	'8/51	'0/132	'0/192	'34/148	'0/207	'29/138	'15/53	'0/68	'0/183	'13/209	'57/196	'25/175	'0/185	'1/180	'0/156	'1/240	'0/144	'0/155	'11/35	'0/132	'0/201	'0/90	'0/163	'71/339	'72/242	'67/164	'35/129	'18/158	'0/129	'0/158	'63/243	'0/229
Chr6_supercontig_000000106:2554436_(Clade_A2_DFT1_0_WPP-DFT1_1)_0561	ACTCACAACCTCAGCTGGCTTCAGCTTCCCGATCCGCTCTTCCGATCTNNNNNTGAGTATGTTAATAGTACATAATGTTG	T	A	'0/378	'0/235	'1/753	'0/159	'103/210	'0/193	'43/95	'15/132	'36/182	'0/153	'0/142	'55/180	'28/80	'19/113	'0/53	'8/165	'0/129	'0/195	'41/166	'0/119	'0/149	'0/75	'1/133	'0/123	'0/178	'0/142	'25/136	'10/239	'27/130	'30/125	'0/119	'38/97	'0/19	'27/93	'91/194	'0/119	'38/95	'0/116	'0/139	'0/100	'0/101	'0/108	'44/103	'51/213	'0/231	'34/133
Chr6_supercontig_000000106:56930_(Clade_A2_small_groups)_0560	GGAAACATAACCAGTAAAGTGTGGTGCTTCAGCTTCCCGATCCGCTCTTCCGATCTNNNNNGAGAAAAGCAAAGCAAG	T	A	'0/619	'0/386	'0/775	'0/124	'0/237	'0/189	'0/123	'0/141	'0/176	'0/82	'0/243	'0/167	'0/73	'0/60	'0/60	'0/171	'0/162	'0/178	'0/189	'0/146	'0/120	'0/102	'0/161	'0/160	'0/136	'0/148	'0/179	'0/166	'0/150	'0/169	'0/129	'0/194	'0/42	'0/98	'1/214	'0/124	'0/146	'0/158	'0/145	'0/108	'0/120	'0/106	'0/79	'0/133	'0/156	'0/176
Chr6_supercontig_000000126:406910_(Clade_A2_DFT1_1_exclusive)_0563	GCTCTTGTTTATTTGTTCAGTATTCTTTTCTTCAGCTTCCCGATCCGCTCTTCCGATCTNNNNNATCCAATTAAAAGTCA	C	T	'0/1425	'1/1151	'0/2709	'0/446	'0/1117	'0/914	'0/580	'0/817	'1/845	'0/412	'0/870	'366/1252	'0/314	'0/225	'0/339	'3/886	'0/1166	'0/1169	'1/1247	'1/887	'0/553	'0/546	'1/1081	'0/1328	'2/1485	'0/1182	'0/1185	'2/1086	'0/1065	'230/1183	'2/1012	'0/933	'0/167	'0/780	'3/1357	'0/696	'0/1040	'0/1270	'1/1213	'0/861	'0/679	'0/809	'0/828	'0/1058	'0/1266	'0/1117
Chr6_supercontig_000000132:777749_(Clade_A1_DFT1_3_Channel_exclusive)_0564	CATATACGATTGTTGTCCACAATGCTCCTTCAGCTTCCCGATCCGCTCTTCCGATCTNNNNNTGCAAGGGTCTATGTTGG	A	T	'0/35	'0/5	'0/105	'0/35	'0/37	'0/64	'0/40	'0/32	'0/50	'0/15	'0/13	'0/32	'0/25	'0/4	'0/15	'0/28	'0/64	'0/108	'0/77	'0/70	'0/19	'0/18	'0/80	'0/71	'0/136	'0/77	'0/87	'0/97	'0/67	'0/63	'0/55	'0/74	'0/6	'0/63	'0/120	'0/42	'0/67	'0/77	'0/113	'0/87	'0/45	'0/76	'0/106	'0/134	'0/140	'0/92
Chr6_supercontig_000000133:49224_(Clade_A2_small_groups)_0565	GCACATAGGGAAGGTTAAGAGACTTGCCTTCAGCTTCCCGATCCGCTCTTCCGATCTNNNNNTTGGTGATTCCATTTGG	T	A	'89/279	'0/152	'0/365	'0/66	'0/132	'0/125	'0/72	'0/89	'0/94	'0/71	'0/140	'0/116	'0/36	'0/45	'0/31	'0/97	'0/101	'0/120	'0/116	'0/72	'0/107	'0/47	'0/99	'0/100	'0/116	'0/118	'0/125	'0/169	'0/124	'0/123	'0/71	'0/78	'0/13	'0/98	'0/162	'0/73	'0/109	'0/106	'0/112	'0/73	'0/70	'0/81	'0/98	'0/100	'0/107	'0/115
Chr6_supercontig_000000140:2244157_(Clade_B_small_groups)_0566	TTAGTCAAACCAAGCTTCCCCCACACCCTTCAGCTTCCCGATCCGCTCTTCCGATCTNNNNNCTCTCTAAAGTTCTTTCC	T	C	'0/161	'0/85	'0/429	'28/88	'0/129	'45/133	'0/63	'0/156	'0/113	'9/57	'0/89	'1/141	'0/46	'0/34	'13/28	'0/107	'0/102	'47/195	'0/144	'28/102	'26/71	'0/63	'0/182	'9/158	'44/178	'20/149	'0/142	'0/202	'0/126	'0/141	'0/129	'0/128	'6/13	'0/101	'0/201	'0/114	'0/99	'30/203	'41/163	'39/87	'18/97	'21/139	'0/138	'0/210	'53/222	'0/201
Chr6_supercontig_000000140:2367588_(Clade_B_DFT1_2_Bronte-Fentonbury)_0567	GCATAATATCTTTTATGTCTTTTTGGATGCTTCAGCTTCCCGATCCGCTCTTCCGATCTNNNNNGCAAAGAGTGATATGG	A	T	'1/3842	'0/2548	'0/5599	'0/924	'1/1645	'1/1335	'0/691	'0/900	'0/1185	'0/484	'1/1889	'0/1492	'0/401	'0/332	'0/388	'0/1058	'0/1421	'0/1753	'0/1596	'0/1171	'0/927	'0/832	'0/1419	'1/1475	'0/1533	'1/1532	'0/1571	'0/1671	'0/1477	'1/1581	'0/1079	'0/1429	'0/428	'0/1109	'0/2185	'0/1053	'0/1206	'0/1514	'0/1528	'0/1041	'1/1108	'0/1113	'0/939	'1/1356	'0/1700	'0/1418
Chr6_supercontig_000000140:2850539_(Clade_A2_DFT1_0_WPP-DFT1_1)_0568	CATTTGATAAATTTCCTCACTTGTAAACTTCAGCTTCCCGATCCGCTCTTCCGATCTNNNNNTTGTCTTTCCTTCTCTTC	T	A	'0/380	'0/222	'0/613	'0/126	'106/266	'0/248	'49/138	'12/269	'69/272	'0/133	'1/244	'85/330	'24/49	'2/68	'0/59	'4/246	'0/418	'1/454	'129/581	'0/390	'0/142	'0/143	'0/502	'0/530	'0/670	'0/597	'81/476	'24/414	'100/445	'116/570	'0/417	'139/408	'0/37	'96/366	'236/585	'0/189	'130/395	'0/699	'0/586	'0/473	'0/275	'0/299	'123/378	'86/479	'1/627	'157/529
Chr6_supercontig_000000141:569761_(Clade_B_DFT1_2-Fentonbury)_0569	GCAAAATCCTTGATCCTTTCAATGGCCTTCAGCTTCCCGATCCGCTCTTCCGATCTNNNNNTGATCCTTTGAAAAGAG	C	T	'0/961	'0/633	'0/1503	'103/247	'0/436	'181/359	'0/235	'0/364	'0/256	'29/165	'0/477	'0/453	'0/119	'0/77	'64/125	'0/298	'0/585	'214/629	'0/778	'104/462	'101/243	'0/233	'0/706	'80/720	'283/808	'137/690	'0/740	'0/535	'0/768	'0/773	'0/499	'1/573	'54/132	'0/525	'1/886	'0/302	'2/615	'211/941	'312/1010	'253/675	'125/539	'73/506	'1/559	'0/615	'382/1141	'0/824
Chr6_supercontig_000000144:1040322_(Clade_A1_DFT1_3_Channel_exclusive)_0570	GCTTGGGCTCTTTGCTAAGAAATCCCCTTCAGCTTCCCGATCCGCTCTTCCGATCTNNNNNCTGTATTTGCATCTTCCTG	A	T	'0/331	'0/159	'0/889	'0/177	'0/408	'0/334	'0/248	'0/459	'0/302	'0/156	'0/249	'0/556	'0/145	'0/112	'0/139	'0/396	'0/378	'0/524	'0/592	'0/469	'0/246	'0/175	'1/639	'0/464	'0/733	'0/519	'0/503	'0/511	'0/634	'0/444	'0/471	'0/322	'0/68	'0/433	'0/709	'0/297	'0/427	'0/783	'0/863	'0/601	'0/306	'0/559	'0/574	'0/659	'0/1054	'0/818
Chr6_supercontig_000000147:695092_(Clade_C_46T1_exclusive)_0571	GCACCCATGTAATTACTCTGGCATAACAACTTCAGCTTCCCGATCCGCTCTTCCGATCTNNNNNAACATTGAAGAAGCAA	C	T	'0/399	'0/223	'0/544	'0/103	'0/165	'0/195	'0/104	'0/190	'0/114	'0/65	'0/205	'0/199	'0/46	'0/31	'0/49	'0/132	'0/350	'0/389	'0/420	'0/246	'0/105	'0/111	'0/347	'1/324	'0/411	'0/352	'0/358	'0/267	'0/364	'0/422	'0/339	'0/361	'0/77	'0/303	'0/520	'0/152	'0/318	'0/453	'0/450	'0/367	'0/214	'0/248	'0/307	'0/393	'0/587	'0/450
Chr6_supercontig_000000150:1066151_(Clade_A1_DFT1_3_Forestier_exclusive)_0572	GCCAGATTTTGAGTCCAAAGTTCTGTGCTTCAGCTTCCCGATCCGCTCTTCCGATCTNNNNNGCCATCAAAGAAATAGA	A	T	'0/1358	'0/777	'1/2775	'0/463	'0/791	'0/818	'0/391	'0/519	'0/711	'0/465	'210/587	'0/710	'0/259	'0/219	'0/219	'0/498	'0/902	'0/1214	'0/1209	'0/928	'1/530	'0/404	'0/1136	'0/978	'0/1349	'0/1197	'0/992	'0/1099	'0/1256	'0/1048	'0/842	'0/991	'0/220	'0/819	'0/1573	'0/704	'0/1026	'0/1375	'2/1363	'0/962	'0/777	'0/963	'0/1164	'0/1380	'0/1713	'0/1437
Chr6_supercontig_000000151:2088842_(Clade_B_DFT1_2_Bronte-DFT1_2_WPP)_0573	GTGTGGTGATAGGGGATTAAACTTAAGGTCTTCAGCTTCCCGATCCGCTCTTCCGATCTNNNNNATAGTGAATTTTGGGA	C	T	'0/104	'0/37	'0/155	'12/41	'0/51	'16/35	'0/38	'0/43	'0/37	'4/21	'0/48	'0/50	'0/26	'0/5	'1/4	'0/47	'0/48	'16/61	'0/75	'10/46	'0/24	'0/20	'0/49	'3/80	'26/87	'7/75	'0/80	'0/49	'0/68	'0/68	'0/35	'0/60	'2/8	'0/64	'0/99	'0/31	'0/61	'13/103	'27/82	'23/61	'10/46	'14/59	'0/83	'0/93	'37/108	'0/85
Chr6_supercontig_000000153:1330843_(Clade_B_small_groups)_0574	ACTCCCTGGGATTTATTGCACTCTGTGGTCTTCAGCTTCCCGATCCGCTCTTCCGATCTNNNNNAGCTTTTTTGGATGAG	T	G	'0/896	'0/457	'0/1560	'71/191	'0/506	'169/432	'0/267	'0/510	'0/313	'28/207	'0/428	'0/532	'0/100	'0/105	'37/106	'0/352	'0/633	'269/928	'0/999	'141/609	'104/248	'0/247	'0/881	'55/736	'282/880	'84/739	'0/669	'0/745	'0/899	'1/929	'1/635	'0/788	'52/136	'0/533	'0/1119	'0/400	'0/742	'200/1085	'315/971	'258/726	'120/630	'90/639	'1/567	'0/882	'292/1215	'0/850
Chr6_supercontig_000000156:247523_(Clade_B_DFT1_0_Fentonbury_exclusive)_0575	GCCTTGATCAGAGTAGCTAAGTCTTTCTCTTCAGCTTCCCGATCCGCTCTTCCGATCTNNNNNGTGTTTCACTCTGTGT	T	A	'0/699	'0/461	'0/1243	'0/251	'0/486	'0/520	'0/276	'0/415	'0/339	'0/190	'0/435	'0/618	'0/161	'0/98	'0/142	'0/430	'0/796	'0/869	'0/972	'0/643	'0/228	'0/280	'0/849	'0/919	'0/1099	'0/830	'0/894	'0/684	'0/888	'0/958	'0/696	'0/668	'0/138	'0/620	'0/1062	'0/400	'0/732	'0/975	'0/1130	'0/762	'0/480	'0/574	'0/709	'0/788	'0/1048	'0/882
Chr6_supercontig_000000156:490576_(Clade_A2_DFT1_10_exclusive)_0576	ATGTATAGCAAGTTTCTATAACAAAGGCTTCAGCTTCCCGATCCGCTCTTCCGATCTNNNNNGACAACTGTGTTTATATC	T	A	'0/217	'0/148	'0/461	'0/92	'0/205	'0/132	'0/62	'0/157	'0/112	'0/59	'0/95	'0/177	'0/27	'0/24	'0/40	'0/110	'0/218	'0/474	'0/361	'0/197	'0/67	'0/95	'0/309	'0/305	'0/481	'0/369	'1/258	'0/266	'0/339	'0/402	'0/293	'0/285	'0/26	'0/233	'0/547	'0/154	'0/290	'0/461	'0/515	'0/336	'0/219	'0/269	'0/318	'0/434	'0/701	'0/470
Chr6_supercontig_000000158:1552732_(DFT1_0_Buckland_exclusive)_0577	CCTATGAAAGGCTAATTTTTTTTTGCACCCTTCAGCTTCCCGATCCGCTCTTCCGATCTNNNNNTTGTGTGTCATGAGCC	T	C	'3/5334	'1/3183	'3/7774	'1/1585	'0/2749	'6/2537	'1/1391	'1/1895	'2/2359	'0/1495	'1/2466	'1/2502	'0/897	'0/634	'0/677	'1/2023	'0/1799	'1/2354	'1/2313	'1/1588	'1/1587	'487/1214	'0/1882	'0/1733	'0/2296	'0/1996	'0/1921	'0/2797	'0/1943	'0/2213	'1/1507	'0/1913	'0/301	'0/1427	'2/2838	'0/1409	'0/1480	'1/2306	'1/2063	'0/1370	'0/1427	'1/1664	'0/1602	'0/2231	'0/2413	'1/2102
Chr6_supercontig_000000164:2073860_(Clade_B_small_groups)_0578	GCCATGCATGATTTCTGGAGTTTTCCTTCAGCTTCCCGATCCGCTCTTCCGATCTNNNNNAACAGTTGACCACCACCA	G	A	'2/2859	'0/1467	'0/4867	'471/1169	'1/2339	'729/1895	'0/1088	'0/1421	'0/1975	'181/991	'0/1953	'1/2269	'0/718	'0/570	'163/605	'2/1482	'1/1969	'588/2528	'0/2234	'314/1720	'532/1380	'0/928	'1/2160	'130/2071	'688/2454	'218/2046	'0/2316	'1/2411	'0/2217	'1/1931	'0/1602	'2/1773	'149/401	'0/1535	'1/2587	'0/1523	'0/1770	'323/1859	'523/2053	'463/1423	'229/1378	'224/1864	'1/1822	'0/2331	'541/2500	'1/2204
Chr6_supercontig_000000169:3256446_(Clade_A1_Clade_A2)_0579	CTCCTCCTTGGGCCACAGACCCTTCAGCTTCCCGATCCGCTCTTCCGATCTNNNNNACTAGGAAGACACTGAAGATTCTC	T	A	'684/1716	'228/1007	'316/2074	'0/379	'318/843	'0/649	'107/385	'34/676	'100/498	'0/326	'386/977	'216/695	'77/172	'20/123	'0/202	'20/614	'0/534	'0/522	'166/764	'0/453	'0/397	'0/296	'0/661	'1/731	'0/597	'0/586	'121/641	'28/681	'115/623	'189/834	'0/540	'211/650	'0/160	'121/402	'307/788	'0/402	'148/414	'0/967	'0/539	'0/451	'0/452	'0/424	'153/375	'87/505	'0/733	'174/610
Chr6_supercontig_000000619:108365_(Clade_A1_DFT1_0_LB_exclusive)_0582	GCCAAAGCCAGAACTTAGGTTCTAGGTCACTTCAGCTTCCCGATCCGCTCTTCCGATCTNNNNNGCTTCTTCAGGTGTGG	G	A	'0/2099	'0/1416	'1/2789	'0/377	'0/744	'0/467	'0/318	'0/763	'1/610	'0/236	'0/1070	'0/845	'0/166	'0/133	'0/167	'0/657	'0/633	'0/625	'0/1106	'0/589	'0/310	'0/380	'0/856	'0/894	'0/613	'0/799	'0/919	'0/678	'0/851	'0/1026	'0/599	'0/700	'0/167	'1/741	'0/924	'0/491	'1/590	'2/1362	'0/884	'0/626	'0/572	'0/674	'0/478	'0/625	'0/901	'0/861
Chr6_supercontig_000000758:30641_(Clade_C)_0584	GCACTATCAGTACTAAATATATATGTACCCTTCAGCTTCCCGATCCGCTCTTCCGATCTNNNNNCTGAGCTCAGATCAAG	A	C	'0/295	'0/134	'0/582	'0/203	'0/328	'0/370	'0/186	'0/166	'0/293	'0/142	'0/107	'0/285	'0/139	'0/83	'0/102	'0/269	'88/318	'19/447	'0/312	'0/238	'0/165	'0/145	'75/256	'0/330	'0/523	'0/321	'0/269	'0/583	'0/347	'0/216	'63/249	'0/235	'0/15	'0/198	'0/347	'41/193	'0/260	'0/260	'0/339	'0/236	'0/185	'0/272	'0/316	'0/411	'0/433	'0/325
Chrx_supercontig_000000009:225683_(Clade_A2_DFT1_12_exclusive)_0586	CCAATAGAGGTTTCTCAAGATAGCAAACACTTCAGCTTCCCGATCCGCTCTTCCGATCTNNNNNAAAGTTTTGGAATGCT	T	C	'318/828	'0/448	'0/1226	'0/283	'0/509	'1/453	'0/241	'0/465	'0/345	'0/133	'0/475	'0/598	'1/151	'0/72	'0/133	'0/217	'1/622	'0/475	'0/574	'0/464	'0/283	'0/226	'0/677	'0/609	'0/754	'0/674	'0/505	'0/385	'0/657	'0/735	'0/443	'0/492	'0/52	'0/389	'0/809	'0/376	'0/455	'0/903	'0/724	'1/545	'0/321	'0/271	'0/495	'0/679	'0/962	'0/776
Chrx_supercontig_000000022:27572_(Clade_C_DFT1_5_exclusive)_0587	CCAGAATTTTCAATCAGGCCTGTTTTCTTCAGCTTCCCGATCCGCTCTTCCGATCTNNNNNATCTCATTGGCTGGAGGGG	G	C	'0/876	'0/354	'0/2072	'0/405	'0/731	'0/769	'0/332	'0/631	'0/581	'0/268	'0/413	'0/870	'0/308	'0/100	'0/227	'0/340	'0/730	'0/859	'1/857	'0/689	'0/463	'0/344	'259/922	'0/859	'0/1129	'0/817	'0/634	'0/715	'0/839	'0/852	'0/633	'0/687	'0/54	'0/484	'0/993	'0/601	'0/636	'0/1111	'0/915	'0/659	'0/341	'0/544	'0/791	'0/932	'0/1260	'0/1049
Chrx_supercontig_000000022:665981_(Clade_A1_Channel-Forestier-LB)_0588	CATCTCCCTACTCCAGTCCCTTCTCCACCTTCAGCTTCCCGATCCGCTCTTCCGATCTNNNNNTGCTTCCTCCTCTTCCC	C	G	'0/3496	'0/1598	'0/4773	'0/777	'0/1739	'0/1340	'0/753	'0/1976	'0/1286	'0/626	'980/2289	'0/2052	'0/306	'0/241	'0/354	'0/926	'0/1734	'0/1305	'0/1896	'0/1563	'0/1330	'0/844	'0/2437	'0/2017	'0/1432	'2/2231	'0/1683	'2/1100	'1/1555	'0/2737	'1/1518	'0/1306	'0/386	'0/987	'0/2109	'0/1194	'0/1274	'0/3923	'0/1870	'1/1741	'0/924	'0/1063	'0/1241	'2/1512	'0/2009	'0/2196
Chrx_supercontig_000000025:435508_(Clade_A2_Tarraleah_exclusive)_0589	CTCTGAGGCAGTACCTCATATCTACCTTCAGCTTCCCGATCCGCTCTTCCGATCTNNNNNACAGACAATTTCAAATGAAG	T	A	'0/791	'0/311	'0/1718	'0/363	'0/413	'0/476	'0/195	'0/400	'0/410	'0/304	'0/364	'0/583	'0/225	'0/97	'0/121	'0/192	'0/291	'0/347	'0/396	'0/338	'0/474	'0/281	'0/404	'0/285	'0/506	'0/425	'0/230	'0/341	'0/344	'0/374	'0/259	'0/242	'0/10	'0/171	'0/469	'0/239	'0/340	'0/449	'0/324	'0/218	'0/136	'1/178	'0/258	'0/448	'0/511	'0/420
Chrx_supercontig_000000025:996852_(Clade_A2_DFT1_0_WPP-DFT1_1)_0590	GCCAGATTCCTATTCTGGGAAACTGATTCTTCAGCTTCCCGATCCGCTCTTCCGATCTNNNNNTTTCACTGGAGACTTC	C	T	'0/694	'0/590	'0/1044	'0/162	'152/356	'0/252	'50/127	'25/310	'73/190	'0/89	'0/405	'120/393	'34/60	'4/37	'1/87	'9/180	'0/503	'0/306	'146/414	'0/334	'1/142	'0/169	'0/483	'0/506	'0/373	'0/434	'123/377	'10/162	'90/449	'108/552	'0/381	'89/269	'0/66	'108/303	'182/476	'0/223	'132/372	'0/609	'1/533	'0/365	'1/195	'0/181	'76/294	'72/357	'1/498	'165/451
Chrx_supercontig_000000026:1624398_(Clade_B_New_Norfolk_exclusive)_0591	TCCCTAGTGTTCTTTCCATTTCCCCCCCTTCAGCTTCCCGATCCGCTCTTCCGATCTNNNNNATATAGCCCAAACCCTCT	C	A	'0/1481	'0/912	'1/1641	'0/250	'0/732	'0/534	'0/343	'0/754	'0/352	'0/163	'0/803	'0/815	'0/231	'0/58	'0/166	'0/246	'0/1136	'0/755	'1/1010	'0/950	'0/315	'0/325	'0/1339	'0/1015	'0/1130	'0/962	'0/883	'0/502	'0/917	'0/1279	'0/839	'0/856	'0/284	'0/594	'0/1184	'0/481	'0/781	'1/1813	'0/1347	'0/1297	'0/488	'0/438	'0/805	'0/935	'0/1634	'0/1520
Chrx_supercontig_000000030:149880_(Clade_A1_Channel-Forestier)_0592	GAGTCCCTCCATTTTGTATTATCTGGCCTTCAGCTTCCCGATCCGCTCTTCCGATCTNNNNNCCTAGGAAGAGTAAGCTC	G	C	'0/594	'0/375	'0/973	'0/217	'0/360	'0/311	'0/210	'0/383	'0/240	'0/105	'163/355	'0/376	'0/123	'0/59	'0/95	'0/146	'0/532	'0/560	'0/550	'2/576	'0/134	'0/180	'0/688	'2/616	'0/828	'0/631	'0/399	'0/323	'0/677	'0/644	'0/486	'0/623	'0/124	'0/405	'0/797	'0/350	'0/552	'0/1031	'0/866	'0/688	'0/345	'1/335	'0/581	'0/618	'0/1235	'0/809
Chrx_supercontig_000000035:651228_(Clade_A2)_0593	ATTCCCTCTCTCTCATTCTCTCCATACCTCTTCAGCTTCCCGATCCGCTCTTCCGATCTNNNNNATCCTCACTTTCCTCC	C	T	'450/1168	'155/587	'164/1486	'0/187	'254/473	'0/342	'111/259	'56/567	'60/195	'0/99	'0/425	'132/476	'46/85	'12/38	'0/141	'26/281	'0/638	'0/454	'195/591	'2/462	'0/263	'0/259	'0/883	'0/857	'0/798	'0/746	'162/480	'18/249	'197/785	'144/752	'0/619	'207/481	'0/103	'144/410	'315/731	'0/279	'236/645	'0/1356	'0/920	'0/984	'0/296	'0/296	'203/566	'100/602	'0/911	'227/765
Chrx_supercontig_000000037:759669_(Clade_A1_DFT1_3_Channel_exclusive)_0594	GCCTCAAGTCTCTTAGCAGTTGTGATCCCTTCAGCTTCCCGATCCGCTCTTCCGATCTNNNNNCTTTGCCCTCTCCTCA	C	T	'2/3276	'1/2005	'0/4476	'0/644	'10/1349	'0/1087	'0/739	'0/1100	'0/777	'0/362	'0/1327	'1/1270	'1/333	'0/219	'0/412	'0/563	'0/1329	'0/998	'2/1185	'0/1118	'0/770	'0/569	'0/1543	'0/1417	'1/1458	'0/1472	'0/1073	'0/669	'0/1397	'0/1521	'0/1109	'1/908	'0/277	'1/848	'0/1525	'1/840	'0/1077	'0/1888	'0/1682	'1/1293	'0/770	'0/625	'0/1064	'0/1217	'0/1389	'2/1446
Chrx_supercontig_000000039:2002923_(Clade_A2)_0596	CAGGAGTTTATGTCTTAATTCAGTGGACCTTCAGCTTCCCGATCCGCTCTTCCGATCTNNNNNGAACTTGTTCAGAGTCA	T	G	'673/1529	'248/837	'256/1917	'0/365	'430/756	'0/603	'198/432	'41/505	'168/455	'0/173	'0/713	'305/780	'104/198	'50/126	'0/205	'33/281	'0/1018	'0/963	'353/1009	'0/906	'0/413	'0/295	'0/1169	'0/998	'0/1466	'0/981	'296/850	'51/474	'302/1107	'277/1211	'0/804	'501/1044	'0/304	'304/710	'719/1371	'0/534	'363/924	'0/1320	'0/1501	'0/1174	'0/578	'1/528	'475/1124	'211/1033	'0/1816	'515/1379
Chrx_supercontig_000000040:210607_(DFT1_0_Buckland_exclusive)_0597	GCTGTTTCTCTAGCACCTACTATGTGCTCTTCAGCTTCCCGATCCGCTCTTCCGATCTNNNNNCAGATGTCCTTTTCAG	C	A	'1/1577	'0/1033	'0/1604	'116/236	'0/520	'160/327	'0/269	'0/334	'0/221	'51/124	'0/623	'0/452	'0/89	'0/41	'22/95	'0/193	'0/607	'171/439	'0/553	'85/414	'91/223	'0/267	'1/622	'44/570	'225/655	'142/628	'0/425	'0/245	'0/552	'0/643	'0/411	'0/445	'82/191	'0/336	'0/776	'0/319	'0/441	'188/836	'184/686	'235/570	'97/306	'47/226	'1/425	'0/486	'241/790	'0/606
Chrx_supercontig_000000042:273292_(Clade_C_DFT1_5_exclusive)_0598	GTTTCTGTGCCCCAGAAGCTTGCCTTCAGCTTCCCGATCCGCTCTTCCGATCTNNNNNTTGGCTCCACACAATCTAATGC	A	C	'0/3399	'0/2051	'2/5060	'0/743	'0/1590	'0/1343	'0/736	'0/1101	'0/922	'0/417	'0/1511	'2/1587	'0/455	'0/271	'0/440	'0/541	'204/1200	'39/1059	'0/1156	'0/1097	'0/888	'0/759	'269/1340	'0/1450	'0/1478	'0/1369	'0/1094	'0/844	'0/1266	'0/1505	'167/997	'0/1042	'0/248	'0/773	'1/1576	'133/865	'0/1148	'0/1718	'0/1340	'0/1099	'0/621	'0/661	'0/975	'0/1164	'0/1510	'0/1460
Chrx_supercontig_000000043:1097087_(Clade_A2_small_groups)_0599	CTAGGCCTTACCTTGTATCCCTCCTTCAGCTTCCCGATCCGCTCTTCCGATCTNNNNNGGTTTTGTAAGGGTCAATGGTG	C	A	'367/1056	'63/394	'322/1871	'0/392	'311/740	'0/769	'140/471	'48/625	'137/484	'0/228	'0/565	'222/817	'92/212	'33/99	'0/204	'35/418	'0/822	'1/815	'250/809	'0/974	'0/493	'0/295	'0/1119	'0/943	'0/1258	'0/792	'118/535	'47/570	'188/963	'171/877	'0/809	'231/641	'0/129	'152/467	'504/1136	'0/625	'267/818	'1/1216	'0/1277	'0/983	'0/424	'0/535	'257/760	'167/972	'0/1492	'359/1337
Chrx_supercontig_000000156:57111_(Clade_C)_0600	GCGATCCATTTTCCGTCAGTTTTCTGCCTTCAGCTTCCCGATCCGCTCTTCCGATCTNNNNNTCACTTATCAACTGGAGA	G	A	'0/2469	'0/891	'1/3811	'1/900	'0/1497	'0/1520	'0/777	'0/1241	'0/1062	'0/512	'0/984	'0/1456	'0/442	'0/284	'0/379	'0/653	'277/1171	'83/1408	'0/1385	'0/1345	'0/963	'1/662	'529/1750	'0/1507	'0/1709	'0/1647	'0/1124	'0/1382	'0/1494	'0/1619	'301/1530	'0/1194	'0/192	'0/926	'0/2087	'225/1148	'0/1305	'0/2001	'0/1607	'0/1344	'0/799	'0/932	'0/1388	'0/1924	'0/2378	'0/2185
[truncated: 375 more columns]

## Sheet: Table_S2B
mip_name	mip_sequence	REF	ALT	1000T1.1	1000T1a	1000T3	1001T1	1002T1	1003T1	1004T1	1004T2	1006T1	1007T1	100T1	1010T1	1011T1	1011T2	1013T1	1014T1	1017T3	1017T4	1018T1	1019T1	101T1	101T2	1020T1	1021T1	1022T1	1022T2	1023T1	1023T2	1024T1	1025T2	1026T1	1027T1	1027T2	1027T3	1028T1	1030T1	1030T3	1031T2	1032T1	1032T2	1033T1	1034T1	1036T1	1037T1	1038T1	1038T2
Chr1_supercontig_000000007:1689101_(Clade_B_DFT1_2-Fentonbury)_0003	GAATCTTGGTCCTTAAGATTCCAGAGTTCTTCAGCTTCCCGATCCGCTCTTCCGATCTNNNNNATTTGGTCCTTGAAGG	C	T	C	C	T	N	C	T	C	C	C	N	C	C	C	C	C	C	C	N	C	T	T	C	C	C	N	N	C	C	C	C	C	C	N	C	C	C	C	T	T	N	C	T	C	C	T	C
Chr1_supercontig_000000007:9738_(Clade_B_DFT1_13_Kempton_exclusive)_0002	ATTCACAGAAATGAAACCAGACTGGTCAGCTTCAGCTTCCCGATCCGCTCTTCCGATCTNNNNNTTCCTTTTTGAAGGTG	T	C	T	T	T	T	T	T	T	T	T	T	T	T	T	N	T	T	T	T	T	T	T	T	T	T	T	T	T	T	T	T	T	T	T	T	T	T	T	T	T	T	T	T	T	T	T	T
Chr1_supercontig_000000022:257618_(Clade_A1_DFT1_3_Forestier_exclusive)_0005	GCCTGGAGGAAATTCTCATTCACGTATGCTTCAGCTTCCCGATCCGCTCTTCCGATCTNNNNNCAAAAGTAAAAAAGGG	T	C	T	T	T	T	T	T	T	T	T	T	C	T	T	T	T	T	T	T	N	T	T	T	T	T	T	T	T	N	T	T	T	T	T	T	T	T	T	T	T	T	T	T	T	T	T	T
Chr1_supercontig_000000022:475396_(Clade_A1_Channel-Forestier)_0006	CCTGGGGCAAATGGGAAGGCAGGCTTCAGCTTCCCGATCCGCTCTTCCGATCTNNNNNAGGAATAAGGGCCTGAC	A	G	A	A	A	A	A	A	A	A	A	A	G	A	A	N	A	N	A	A	A	A	A	A	A	A	A	A	A	N	A	A	A	A	A	A	A	A	A	A	A	A	A	A	A	A	A	A
Chr1_supercontig_000000025:112037_(Clade_C)_0007	GTTAGTTAGCCCTATATATCTTTGTCTTCAGCTTCCCGATCCGCTCTTCCGATCTNNNNNGGGTGGGATTGGGGCT	T	C	T	T	T	T	T	T	N	T	T	T	T	T	T	T	T	T	C	N	T	T	T	T	C	T	T	T	T	T	T	T	C	T	T	T	T	C	T	T	T	T	T	T	T	T	T	T
Chr1_supercontig_000000028:790456_(Clade_B_DFT1_2_WPP_exclusive)_0009	GCCTTTCAACAATTTATGGGCTTTCCCTTCAGCTTCCCGATCCGCTCTTCCGATCTNNNNNTTACCCTTCTCCCCTC	C	A	C	C	A	N	C	A	C	C	C	A	C	C	C	C	A	C	C	N	C	C	C	C	C	N	A	A	C	N	C	C	C	C	N	C	C	C	C	A	N	N	A	A	C	C	A	C
Chr1_supercontig_000000029:225065_(Clade_A1)_0010	GCCCATGATGGATAATGATGGAATGTCTTCAGCTTCCCGATCCGCTCTTCCGATCTNNNNNCTTCTGGATTTCTGGG	C	A	C	C	C	C	C	C	C	C	C	C	A	C	C	C	C	C	C	C	C	C	C	C	C	C	C	C	C	C	C	C	C	C	C	C	C	C	C	C	C	C	C	C	C	C	C	C
Chr1_supercontig_000000031:269136_(Clade_B_DFT1_2-Fentonbury)_0011	ACCACCATTACCTTGTGTTGATAAACCCACTTCAGCTTCCCGATCCGCTCTTCCGATCTNNNNNAAGTGGTAATTGTTGC	C	A	C	C	A	A	C	A	C	C	C	A	C	C	C	C	A	C	C	A	C	A	A	C	C	A	A	A	C	C	C	C	C	C	A	C	C	C	C	A	A	A	A	A	C	C	A	C
Chr1_supercontig_000000031:295401_(Clade_A2_DFT1_10_exclusive)_0012	CCTGGTACTCTTGGGATAGGGGCTTCTTCAGCTTCCCGATCCGCTCTTCCGATCTNNNNNATGTTGACCTACCCTGGTAG	G	A	G	G	G	G	G	G	G	G	G	G	G	G	G	G	G	G	G	G	G	G	G	G	G	G	G	G	G	G	G	G	G	G	G	G	G	G	G	G	G	G	G	G	G	G	G	G
Chr1_supercontig_000000040:852662_(Clade_B_DFT1_2_Bronte-DFT1_2_WPP)_0013	GGATTACCCATAGAATCCTGGTGGGAGCTTCAGCTTCCCGATCCGCTCTTCCGATCTNNNNNGGGTAGTAATCAGTGGC	G	A	G	G	A	A	G	A	G	G	G	A	G	G	G	G	A	G	G	A	G	A	G	G	G	A	A	A	G	G	G	G	G	G	A	G	G	G	G	A	A	A	A	A	G	G	A	G
Chr1_supercontig_000000041:64241_(Clade_B_DFT1_2_Bronte-DFT1_2_WPP)_0014	CCATTCTCATGTAGCACAAATCCCTTCAGCTTCCCGATCCGCTCTTCCGATCTNNNNNGGGAGTGAGGAGGGGAA	A	G	A	A	G	G	A	G	A	N	A	G	A	A	A	N	N	N	A	N	A	G	A	A	A	N	G	G	A	N	A	A	A	A	N	A	A	A	A	G	G	G	G	G	A	A	G	A
Chr1_supercontig_000000042:522990_(Clade_A2_DFT1_0_WPP-DFT1_1)_0015	CCTTTGCCCACTTCTAGGAGGAGTGCTTCAGCTTCCCGATCCGCTCTTCCGATCTNNNNNGGGAAACAAAGATCCTGAG	G	A	G	G	G	G	A	G	A	A	A	G	G	A	A	A	G	A	G	G	A	G	G	G	G	G	G	G	A	A	A	A	G	A	G	A	A	G	A	G	G	G	G	G	A	A	G	A
Chr1_supercontig_000000047:31894_(Clade_A2_Tarraleah_exclusive)_0017	GCTCCTGGGGACAAGGCCTTGCACACTGCTTCAGCTTCCCGATCCGCTCTTCCGATCTNNNNNTAAGTGGGGGAGGAGGG	C	T	C	C	C	C	C	C	C	C	C	C	C	C	C	C	C	C	C	C	C	C	C	C	C	C	C	C	C	C	C	C	C	C	C	C	C	C	C	C	C	C	C	C	C	C	C	C
Chr1_supercontig_000000048:230216_(Clade_A1_DFT1_3_Channel_exclusive)_0018	CAACAATGGTCTTTTACCTACCACTACTTCAGCTTCCCGATCCGCTCTTCCGATCTNNNNNGAGCCTTAGAGTTGAGTCA	C	A	C	C	C	C	C	C	C	C	C	C	C	C	C	C	C	C	N	C	C	N	C	C	C	C	C	C	C	N	C	C	C	C	C	C	C	C	C	C	C	C	C	C	C	C	C	C
Chr1_supercontig_000000049:1449473_(Clade_A1)_0021	GTGGGCAGAGATGGTGCTCAAGTTCAGCTTCAGCTTCCCGATCCGCTCTTCCGATCTNNNNNTATTAATAGAAGAAAGGC	C	T	N	C	C	C	C	C	C	C	C	C	T	C	C	C	C	C	C	C	C	C	C	C	C	C	C	C	C	C	C	C	C	C	C	C	C	C	C	C	C	C	C	C	C	C	C	C
Chr1_supercontig_000000049:389424_(Clade_A2_DFT1_0_WPP_exclusive)_0020	GTTGAGAGAACCTTTCCTACACATGCTTCAGCTTCCCGATCCGCTCTTCCGATCTNNNNNGCAGAAAACACACATATGTC	A	G	A	A	A	A	A	A	A	A	G	A	A	A	A	A	A	A	A	A	G	A	A	A	A	A	A	A	A	A	A	A	A	G	A	G	A	A	A	A	A	A	A	A	A	A	A	A
Chr1_supercontig_000000050:602707_(Clade_B_DFT1_2-Fentonbury)_0022	GAAACTAGTGAGGAAAGAATGGGAGGGGCTTCAGCTTCCCGATCCGCTCTTCCGATCTNNNNNGAAGACTAGAAGATAGT	G	A	G	N	A	A	G	A	G	N	N	N	G	G	N	N	N	N	N	N	G	N	A	N	G	N	A	N	G	N	G	G	N	G	N	G	G	N	G	A	A	A	A	A	G	G	A	G
Chr1_supercontig_000000051:3358589_(Clade_B_New_Norfolk_exclusive)_0023	TTCTTCACATAGTAATCATCCAAAACACTTCAGCTTCCCGATCCGCTCTTCCGATCTNNNNNGTTGATCAACTTCCCTTT	T	C	T	T	T	T	T	T	T	T	T	T	T	T	T	N	T	N	T	T	T	T	T	T	T	T	T	T	T	T	T	T	T	T	T	T	T	T	T	T	T	T	T	T	T	T	T	T
Chr1_supercontig_000000052:1934065_(Clade_A1_Channel-Forestier)_0024	GAGGGAGTGACTAGAAAATCATTGAGAGCTTCAGCTTCCCGATCCGCTCTTCCGATCTNNNNNAGTGAAGATATCAAGGG	T	C	T	T	T	T	T	T	T	N	T	N	C	T	T	N	T	N	T	T	T	T	T	T	T	T	T	T	T	T	T	T	T	T	T	T	T	T	T	T	T	T	T	T	T	T	T	T
Chr1_supercontig_000000053:1293930_(Clade_B_DFT1_7-DFT1_4-DFT1_2-Fentonbury)_0025	CAGAAGACATGAAATAGATCGGAGGCAGCTTCAGCTTCCCGATCCGCTCTTCCGATCTNNNNNGGACATGAATGTTGTGG	T	C	T	T	N	N	T	N	T	T	T	N	T	T	T	N	T	N	T	N	T	N	N	T	T	T	N	T	T	N	T	T	T	T	N	T	T	T	T	N	C	C	C	C	T	T	T	T
Chr1_supercontig_000000053:3808763_(Clade_B_DFT1_7-DFT1_4-DFT1_2-Fentonbury)_0026	GAAACTGGCATATGACACAAAGAGCTTCAGCTTCCCGATCCGCTCTTCCGATCTNNNNNAGAAAGAAAAGGAAGGCAGG	A	G	A	A	G	G	A	G	A	A	A	G	A	A	A	N	G	A	A	G	A	G	G	A	A	G	G	G	A	A	A	A	A	A	G	A	A	A	A	G	G	G	G	G	A	A	G	A
Chr1_supercontig_000000054:1922071_(Clade_A2_DFT1_0_WPP-DFT1_1)_0027	GTTGTATATAGGATTTGCCACCAGGCCTTCAGCTTCCCGATCCGCTCTTCCGATCTNNNNNCCTTTCCTCACTCTCCCT	C	A	C	C	N	C	A	C	A	A	A	C	C	A	A	A	C	A	C	C	A	C	C	C	C	C	C	C	A	A	A	A	C	A	C	A	A	C	A	C	C	C	C	C	A	A	C	A
Chr1_supercontig_000000054:3364885_(Clade_A1_Channel-Forestier-LB)_0028	CCACTGTCAGTCCAATGAAAAAACTAAGGCTTCAGCTTCCCGATCCGCTCTTCCGATCTNNNNNCTTTTTTGATAGGCAG	T	C	T	T	T	T	T	T	T	T	T	T	C	T	T	N	T	T	T	T	T	T	T	T	N	T	T	T	T	T	T	T	T	T	T	T	T	T	T	T	T	T	T	T	T	T	T	T
Chr1_supercontig_000000054:4485273_(Clade_B_DFT1_2_Bronte-DFT1_2_WPP)_0029	GCTCTGGCCATCAGGGAAGATGGTATCTTCAGCTTCCCGATCCGCTCTTCCGATCTNNNNNTGGGTTCTAATTCTGCT	T	A	T	T	A	A	T	A	T	T	T	A	T	T	T	N	A	N	T	N	T	A	T	T	T	A	A	A	T	N	T	T	T	T	N	T	T	T	T	A	A	A	A	A	T	T	A	T
Chr1_supercontig_000000063:535525_(Clade_A2_DFT1_6-StonyHead)_0031	ATCAGCAATTTTGTCTTAGGCTGGGCCTGCTTCAGCTTCCCGATCCGCTCTTCCGATCTNNNNNAAAAGCATATGAAAGT	G	T	G	G	G	G	G	G	G	G	G	G	G	G	G	G	G	G	G	G	G	G	G	G	G	G	G	G	G	G	G	G	G	G	G	G	G	G	G	G	G	G	G	G	G	G	G	G
Chr1_supercontig_000000063:723703_(Clade_A1_Channel-Forestier)_0032	CAAAATGGGCAAGTCCACTCTTTTCATAGCTTCAGCTTCCCGATCCGCTCTTCCGATCTNNNNNATAGAATGTCTCCTCT	G	T	G	G	G	G	G	G	G	N	G	N	T	G	G	N	N	N	G	G	G	G	G	G	G	G	G	G	G	N	G	G	G	G	G	G	G	G	G	G	G	G	G	G	G	G	G	G
Chr1_supercontig_000000065:3789677_(Clade_A2_small_groups)_0033	ATGCCATAACTATGGATTCCCTCAGGCTTCAGCTTCCCGATCCGCTCTTCCGATCTNNNNNGACGAGTAATTAATGCCTC	C	G	C	N	C	C	C	C	N	N	C	N	C	C	C	N	N	N	C	C	C	C	C	N	C	N	C	N	N	N	C	C	C	C	N	C	C	N	C	C	C	C	C	N	C	C	C	C
Chr1_supercontig_000000073:619175_(Clade_A2_small_groups)_0035	GTCTATTTTAATTGAGGGGAATGGAGAGCTTCAGCTTCCCGATCCGCTCTTCCGATCTNNNNNTACAAAACCAGAATGCA	A	G	G	G	G	A	G	A	G	G	G	A	A	G	G	N	A	G	A	A	G	A	A	A	A	A	A	A	G	G	G	G	A	G	N	G	G	A	G	A	A	A	A	A	G	G	A	G
Chr1_supercontig_000000090:3445400_(Clade_A2_small_groups)_0036	TCAAAACACTACCACTGAAATGCCCCTTCAGCTTCCCGATCCGCTCTTCCGATCTNNNNNGAATGGTAAGGAAACACATC	T	C	C	T	T	T	T	T	T	N	T	N	T	T	N	N	N	N	T	T	T	T	T	T	T	N	T	T	T	N	T	T	T	T	N	T	T	T	T	T	T	T	T	T	T	T	T	T
Chr1_supercontig_000000091:334229_(All_groups_excluding_377T1)_0037	CTGGATTTTCCTATGGATTTTCCTCCTTCAGCTTCCCGATCCGCTCTTCCGATCTNNNNNGAACTCTAAAGAGTAGAAAC	T	G	G	G	G	G	G	G	G	G	G	G	G	G	G	G	G	G	G	G	G	G	G	G	G	G	G	G	G	G	G	G	G	G	G	G	G	G	G	G	G	G	G	G	G	G	G	G
Chr1_supercontig_000000095:2210538_(Clade_B_DFT1_4-DFT1-2-Fentobury)_0038	CACTGTTAATGGAGTTGTGAACTAGTCTCCTTCAGCTTCCCGATCCGCTCTTCCGATCTNNNNNTGTGGGTGAGAAGAAT	T	C	T	T	C	C	T	C	T	T	T	C	T	T	T	N	C	T	T	C	T	C	C	T	T	C	C	C	T	T	T	N	T	T	C	T	T	T	T	C	C	C	C	C	T	T	C	T
Chr1_supercontig_000000095:4118486_(Clade_B_New_Norfolk-DFT1_7-DFT1_4-DFT1_2-Fentonbury)_0039	GGATCTTAAATTCTAGCTGGGACTTCAGCTTCCCGATCCGCTCTTCCGATCTNNNNNGGGTAAACAAAGGGTGAGG	C	G	C	C	G	N	C	G	C	C	C	C	C	C	C	C	G	C	C	N	C	N	G	C	C	N	G	N	C	C	C	C	C	C	G	C	C	C	C	G	G	G	G	G	C	C	N	C
Chr1_supercontig_000000101:428406_(Clade_B_DFT1_2_Bronte-DFT1_2_WPP)_0041	GAACCTTAAAATGCACTTATCTCTTCCTCCTTCAGCTTCCCGATCCGCTCTTCCGATCTNNNNNGTCTGCATGTGAGTGT	T	C	T	T	C	T	T	T	T	T	T	N	T	T	T	N	C	N	T	N	T	C	T	T	T	T	C	N	T	T	T	T	T	T	T	T	T	T	T	C	C	C	T	T	T	T	N	T
Chr1_supercontig_000000101:841715_(Clade_B_New_Norfolk-DFT1_7-DFT1_4-DFT1_2-Fentonbury)_0042	GCAAATACTTGATCTCCTTGTCAGACAGCTTCAGCTTCCCGATCCGCTCTTCCGATCTNNNNNAGACATTGACTCTGATT	T	C	T	T	C	C	T	C	T	T	T	C	T	T	T	T	C	T	T	C	T	C	C	T	T	C	C	C	T	T	T	T	T	T	C	T	T	T	T	C	C	C	C	C	T	T	C	T
Chr1_supercontig_000000104:1607119_(Clade_A1_DFT1_3_Channel_exclusive)_0043	GTAATGTAATGGACAAACTTTGGCACATTCTTCAGCTTCCCGATCCGCTCTTCCGATCTNNNNNTGGAAAGAGGCCGAAT	A	T	A	A	N	A	A	A	A	A	A	A	A	A	A	N	A	N	A	A	A	A	A	A	A	A	A	A	A	A	A	A	A	A	N	A	A	A	A	A	A	A	A	A	A	A	A	A
Chr1_supercontig_000000109:816941_(Clade_A1)_0044	GTCCAAGTTGAGTGGGTGAAATTGGGCTTCAGCTTCCCGATCCGCTCTTCCGATCTNNNNNGTCTTCACACTGGAATGGA	C	G	C	C	C	C	C	C	C	C	C	C	G	C	C	C	C	C	C	C	C	C	C	C	C	C	C	C	C	C	C	C	C	C	C	C	C	C	C	C	C	C	C	C	C	C	C	C
Chr1_supercontig_000000116:2314164_(Clade_A2_DFT1_0_WPP-DFT1_1)_0045	GCATAGATTGGGATCCTGAAAGTTGTACACTTCAGCTTCCCGATCCGCTCTTCCGATCTNNNNNTGGTGAATGTGGTATT	G	A	G	G	N	G	A	G	A	A	A	G	G	A	A	A	G	A	G	G	A	G	G	G	G	G	G	G	A	A	A	A	G	A	G	A	A	G	A	G	G	G	G	G	A	A	G	A
Chr1_supercontig_000000118:536206_(Clade_B_DFT1_7-DFT1_4-DFT1_2-Fentonbury)_0047	GCCTATGCTTGAATGTGCTATACTTGCACCTTCAGCTTCCCGATCCGCTCTTCCGATCTNNNNNTCTCACTGTCATGATT	G	C	G	G	C	C	G	C	G	G	G	C	G	G	G	G	C	G	G	C	G	C	C	G	G	C	C	C	G	G	G	G	G	G	C	G	G	G	G	C	C	C	C	C	G	G	C	G
Chr1_supercontig_000000124:464130_(DFT1_0_Buckland_exclusive)_0049	GTAAGGATTGATTTGCTAGGAATTCCATCTTCAGCTTCCCGATCCGCTCTTCCGATCTNNNNNTGAGCTATTTTCTTGG	A	C	A	A	A	A	A	A	A	N	A	N	A	A	A	N	N	N	A	A	A	A	A	C	A	A	A	A	A	N	A	A	A	A	A	A	A	A	A	A	A	A	A	A	A	A	A	A
Chr1_supercontig_000000128:1709763_(Clade_B_353T1_Richmond_exclusive)_0052	CAGTCACTATAATCAATGTCAAGTCAAGTCTTCAGCTTCCCGATCCGCTCTTCCGATCTNNNNNATTTTGTTCTTAATGG	A	T	A	A	A	A	A	A	A	A	A	A	A	A	A	A	A	A	A	A	A	A	A	A	A	A	A	A	A	A	A	A	A	A	A	A	A	A	A	A	A	A	A	A	A	A	A	A
Chr1_supercontig_000000128:2128410_(Clade_A2_small_groups)_0053	ACTCTTTGATTTAGCAGTGTCTCTACTGCTTCAGCTTCCCGATCCGCTCTTCCGATCTNNNNNATCTCACACTAATGCT	T	C	T	T	T	N	T	N	N	N	N	N	T	T	N	N	N	N	T	T	T	T	N	T	T	N	T	N	T	N	T	T	T	T	N	T	T	N	T	T	T	T	N	N	T	N	T	T
Chr1_supercontig_000000128:959615_(Clade_B_DFT1_7-DFT1_4-DFT1_2-Fentonbury)_0051	GTGAGCCAGCAGAAAAGGGGAGTGCTTCAGCTTCCCGATCCGCTCTTCCGATCTNNNNNAGGAACCTGAATTGTAGAAAG	T	C	T	T	C	C	T	C	T	T	T	C	T	T	T	T	C	T	T	C	T	C	C	T	T	C	C	C	T	T	T	T	T	T	C	T	T	T	T	C	C	C	C	C	T	T	C	T
Chr1_supercontig_000000129:4089812_(Clade_B_DFT1_7_exclusive)_0054	GCAGAATTTGCTAAGAGGAATAGTGCCCTTCAGCTTCCCGATCCGCTCTTCCGATCTNNNNNTGCCAGAGTAAGGTGT	T	C	T	T	T	T	T	T	T	T	T	T	T	T	T	T	T	T	T	T	T	T	T	T	T	T	T	T	T	T	T	T	T	T	T	T	T	T	T	T	T	T	T	T	T	T	T	T
Chr1_supercontig_000000130:237031_(All_groups_excluding_377T1)_0055	GACATGGATACTGGATTAAAAATTTGAACTTCAGCTTCCCGATCCGCTCTTCCGATCTNNNNNGGGTGAGAAGGATAATG	A	T	T	T	T	T	T	T	T	T	T	T	T	T	T	T	T	N	T	T	T	T	T	T	T	T	T	T	T	T	T	T	T	T	T	T	T	T	T	T	T	T	T	T	T	T	T	T
Chr1_supercontig_000000134:859910_(Clade_A2)_0056	GGTTTTGGTGGGTTGATGTCTTCAGCTTCCCGATCCGCTCTTCCGATCTNNNNNAAACCACAAAAGATTGGCAAACA	G	A	A	A	A	N	A	G	A	A	A	G	G	A	A	A	G	A	G	G	A	G	G	G	G	G	G	G	A	A	A	A	G	A	G	A	A	N	A	G	G	G	G	G	A	A	G	A
Chr1_supercontig_000000165:946190_(Clade_B_DFT1_2_Bronte-DFT1_2_WPP)_0058	GACCTTAGGCTTGGTAGTATGGGACCCCTTCAGCTTCCCGATCCGCTCTTCCGATCTNNNNNCTGAGGATAGATTTGAAA	C	T	C	C	T	N	C	T	C	C	C	N	C	C	C	N	T	N	C	N	C	N	C	C	C	N	T	N	C	C	C	C	C	C	C	C	C	C	C	T	T	T	C	C	C	C	T	C
Chr1_supercontig_000000171:1008633_(Clade_A2_DFT1_6-StonyHead)_0059	GAAATGTTGGCATCAGTTTGAATCTTCTGCTTCAGCTTCCCGATCCGCTCTTCCGATCTNNNNNGTTTGGGCAAGAAGTG	A	G	A	A	A	A	A	A	A	A	A	A	A	A	A	A	A	A	A	A	A	A	A	A	A	A	A	A	A	A	A	A	A	A	A	A	A	A	A	A	A	A	A	A	A	A	A	A
Chr1_supercontig_000000172:437484_(Clade_C)_0060	GCTCAGAAATCCCAATTGTGAGAAAGACTTCAGCTTCCCGATCCGCTCTTCCGATCTNNNNNTTGCTTGTCTCTGTGT	C	T	C	C	C	C	C	C	C	C	C	C	C	C	C	C	C	C	T	N	C	C	C	C	T	C	C	C	C	C	C	C	T	C	C	C	C	T	C	C	C	C	C	C	C	C	C	C
Chr1_supercontig_000000176:2420174_(Clade_B_DFT1_2_Bronte-DFT1_2_WPP)_0061	GCTTTGTGACTTCAGGTACTTCAGCTTCCCGATCCGCTCTTCCGATCTNNNNNTCCTCCTTTTCCTCTTCCTTCTC	G	T	G	G	T	T	G	T	G	N	G	N	G	G	G	N	T	N	G	N	G	T	G	G	G	N	T	T	G	N	G	G	G	G	T	G	G	G	G	T	T	T	T	T	G	G	T	G
Chr1_supercontig_000000179:43631_(Clade_A2_Tarraleah_exclusive)_0062	GCATGGTAGCAAAATGTAAAGACTGACTTCAGCTTCCCGATCCGCTCTTCCGATCTNNNNNGTCTAACTTGTGTTCCTTC	A	G	A	A	A	A	A	A	A	A	A	A	A	A	A	A	A	A	A	A	A	A	A	A	A	A	A	A	A	A	A	A	A	A	A	A	A	A	A	A	A	A	A	A	A	A	A	A
Chr1_supercontig_000000183:1723647_(Clade_A1_DFT1_3_Forestier_exclusive)_0064	GCTCCAAATATCATGATCCTATGTGGTGCTTCAGCTTCCCGATCCGCTCTTCCGATCTNNNNNTTGAGTTCTCTGGACC	C	T	N	C	C	C	C	N	C	C	C	C	T	C	C	C	C	C	C	C	C	C	C	C	C	C	C	C	C	C	C	C	C	C	C	C	C	C	C	C	C	C	C	C	C	C	C	C
Chr1_supercontig_000000192:163633_(Clade_C)_0066	GCTGTGTTGGGCTGGGCTGCTTCAGCTTCCCGATCCGCTCTTCCGATCTNNNNNACCAGGACAGAGCAACAAATA	G	C	G	G	G	G	G	G	G	G	G	G	G	G	G	G	G	G	C	N	G	G	G	G	C	G	G	G	G	G	G	G	C	G	G	G	G	C	G	G	G	G	G	G	G	G	G	G
Chr1_supercontig_000000196:1652637_(Clade_A1_Channel-Forestier-LB)_0068	GCATTGGGCAAAGACTGGGATCAGACTTCAGCTTCCCGATCCGCTCTTCCGATCTNNNNNGTTTTGCCTACCCAAATGTG	C	T	C	C	N	C	C	C	C	C	C	C	T	C	C	C	C	C	C	C	C	N	C	C	C	C	C	C	C	C	C	N	C	C	C	C	C	C	C	C	C	N	C	C	C	C	C	C
Chr1_supercontig_000000197:2578151_(Clade_A2_small_groups)_0069	GTGTCATCAGGTGAGAGCCAGGTTTCAGTCTTCAGCTTCCCGATCCGCTCTTCCGATCTNNNNNAAGGAGAATTCCCAAC	T	C	C	C	C	T	C	T	C	C	C	T	T	C	C	C	T	C	T	T	C	T	T	T	T	T	T	T	C	C	C	C	T	C	T	C	C	T	C	T	T	T	T	T	C	C	T	C
Chr1_supercontig_000000197:3635040_(Clade_A2_DFT1_0_WPP_exclusive)_0070	GGATGATCCCTTCCAGACTTAGGCTGCTTCAGCTTCCCGATCCGCTCTTCCGATCTNNNNNGAGCCTATGAGTCTCTG	A	T	A	A	A	A	T	A	T	T	A	A	A	A	T	T	A	T	A	A	A	A	A	A	A	A	A	A	T	T	T	A	A	A	A	A	T	A	T	A	A	A	A	A	T	T	A	T
Chr1_supercontig_000000199:391631_(Clade_B_DFT1_2-Fentonbury)_0071	CATTCAATAAAGGACTGTGGAAGCATCTTCAGCTTCCCGATCCGCTCTTCCGATCTNNNNNGAACCATTCATTATAAGAT	A	C	A	A	C	C	A	C	A	A	A	C	A	A	A	A	C	A	A	C	A	C	C	A	A	C	C	C	A	A	A	A	A	A	C	A	A	A	A	C	C	C	C	C	A	A	C	A
Chr1_supercontig_000000202:1261567_(Clade_B_DFT1_4_exclusive)_0073	GGGAAGACTATGCACAAAAGGAAACTGCTTCAGCTTCCCGATCCGCTCTTCCGATCTNNNNNTATGTACCAGGCAGTGG	A	G	A	A	A	A	A	A	A	N	A	A	A	A	A	A	A	A	A	A	A	A	A	A	A	A	A	A	A	A	A	A	A	A	A	A	A	A	A	A	A	A	A	A	A	A	A	A
Chr1_supercontig_000000205:617814_(Clade_B_DFT1_2-Fentonbury)_0074	CACGTAAGCCCCTAGGGAAAGCCTTCAGCTTCCCGATCCGCTCTTCCGATCTNNNNNGCTGGTAGGAAACTTAAAATGAG	C	T	C	C	T	T	C	T	C	C	C	T	C	C	C	C	T	C	C	T	C	T	T	C	C	T	T	T	C	C	C	C	C	C	T	C	C	C	C	T	T	T	T	T	C	C	T	C
Chr1_supercontig_000000206:112978_(Clade_C_DFT1_5_exclusive)_0075	TGAATTGTGGGATGGCCAGAACCTTCAGCTTCCCGATCCGCTCTTCCGATCTNNNNNGATGTGGGGAAAAGAGCC	C	T	C	C	N	C	N	C	C	C	C	N	C	C	C	C	C	C	T	T	C	C	C	C	T	C	C	C	C	C	C	C	T	C	C	C	C	T	C	C	C	C	C	C	C	C	C	C
Chr1_supercontig_000000206:403887_(Clade_A2_DFT1_6_exclusive)_0076	GCTAATAATGAATCCTAGATATAATCACCTTCAGCTTCCCGATCCGCTCTTCCGATCTNNNNNGTGAGTTCTTCATAGGT	A	G	A	A	A	A	A	A	A	A	A	A	A	A	A	N	A	A	A	A	A	A	A	A	A	A	A	A	A	A	A	A	A	A	N	A	A	A	A	A	A	A	A	A	A	A	A	A
Chr1_supercontig_000000206:4475960_(Clade_B_DFT1_2-Fentonbury)_0077	GGGAGGAACTTTTAGTAGGGTATATAGATCTTCAGCTTCCCGATCCGCTCTTCCGATCTNNNNNCTTGCTATAAGCTTGA	G	T	G	N	T	N	G	N	N	N	G	N	N	N	N	N	N	N	G	N	G	N	T	N	N	N	T	N	N	N	N	N	G	G	N	N	G	N	G	T	T	T	T	N	G	N	T	G
Chr1_supercontig_000000216:2354664_(Clade_B_DFT1_2_Bronte-DFT1_2_WPP)_0081	GCCTTAGTCCCTCGTATGGCCCTACACTTCAGCTTCCCGATCCGCTCTTCCGATCTNNNNNCACTGTGCTAAGTTGTG	C	T	C	C	T	T	C	T	C	C	C	T	C	C	C	C	T	C	C	T	C	T	C	C	C	T	T	T	C	C	C	C	C	C	T	C	C	C	C	T	T	T	T	T	C	C	T	C
Chr1_supercontig_000000216:925758_(Clade_A2_small_groups)_0080	GTGGACTCAGCCATCATGGTTTCATCATCTTCAGCTTCCCGATCCGCTCTTCCGATCTNNNNNTGTGAGTCAGAGAGCAG	A	G	A	A	A	A	A	A	A	A	A	A	A	A	A	A	A	A	A	A	A	A	A	A	A	A	A	N	A	A	A	A	A	A	A	A	A	A	A	A	A	A	A	A	A	A	A	A
Chr1_supercontig_000000223:2466102_(Clade_B_DFT1_2_Bronte-DFT1_2_WPP)_0082	CTTGATTTTGCCCAAGCCTAGGGCAGTCTTCAGCTTCCCGATCCGCTCTTCCGATCTNNNNNCTCATTTATCAAAGAACC	G	A	G	G	A	N	G	G	G	N	G	G	G	G	G	N	N	N	G	N	G	G	G	G	G	N	A	N	G	G	G	G	G	G	N	G	G	G	G	A	N	A	A	G	G	G	N	G
Chr1_supercontig_000000232:1663007_(Clade_B_New_Norfolk-DFT1_7-DFT1_4-DFT1_2-Fentonbury)_0084	GACACTCAGAGATTTCTGTCGTTTTCCCTTCAGCTTCCCGATCCGCTCTTCCGATCTNNNNNAAGACAAAAACATCACAG	G	A	G	G	A	A	G	A	G	N	G	N	G	G	N	N	N	N	G	N	G	A	A	G	G	A	A	A	G	N	G	G	G	G	A	G	G	G	G	A	A	A	A	A	G	G	A	G
Chr1_supercontig_000000232:927430_(All_groups_ancestral)_0083	CAAGCCCCTTGGGGAGATTGAGGTCAACTTCAGCTTCCCGATCCGCTCTTCCGATCTNNNNNAACTTTTAGGAAAAGGCA	C	T	T	T	T	T	T	T	T	T	T	T	T	T	T	T	T	T	T	T	T	T	T	T	T	T	T	T	T	N	T	T	T	T	T	T	T	T	T	T	T	T	T	T	T	T	T	T
Chr1_supercontig_000000233:1544993_(Clade_B_New_Norfolk-DFT1_7-DFT1_4-DFT1_2-Fentonbury)_0085	GCAAGAGGACCAGCAGAACCTCTATGTCTTCAGCTTCCCGATCCGCTCTTCCGATCTNNNNNAATTTGAGGAAGGAAAAA	C	G	C	C	C	N	C	N	C	C	C	N	C	C	C	N	G	N	C	C	C	C	G	C	C	C	G	N	C	C	C	C	C	C	N	C	C	C	C	G	G	G	C	C	C	C	N	C
Chr1_supercontig_000000233:2614153_(Clade_A1_DFT1_0_Freycinet_exclusive)_0086	ACTTGGAATGGAGGGATCTGAAATGGGTCTTCAGCTTCCCGATCCGCTCTTCCGATCTNNNNNATCGTATTGCCTGGGG	G	A	N	G	G	G	G	G	G	G	G	G	G	G	G	G	G	G	G	G	G	G	G	G	G	G	G	G	G	G	G	G	G	G	G	G	G	G	G	G	G	G	G	G	N	G	N	G
Chr1_supercontig_000000234:3385884_(Clade_B_DFT1_2-Fentonbury)_0087	CCCAACAAATGGAGTATCTCACCTTCAGCTTCCCGATCCGCTCTTCCGATCTNNNNNGGGGCCAATTCTCACTTGGGGTG	C	G	C	C	G	G	C	G	C	C	C	G	C	C	C	C	G	C	C	G	C	G	G	C	C	G	G	G	C	C	C	C	C	C	G	C	C	C	C	G	G	G	G	G	C	C	G	C
Chr1_supercontig_000000235:1407348_(Clade_B)_0088	GAGCCTATTCAGTGAAGTTTTAGACATCCTTCAGCTTCCCGATCCGCTCTTCCGATCTNNNNNTGGATGTGTTTTGTTTT	T	C	T	T	T	N	T	T	T	N	T	N	T	T	T	N	T	N	T	N	T	N	T	T	T	N	C	T	T	N	T	T	T	T	N	T	T	T	T	T	C	N	T	T	T	T	C	T
Chr1_supercontig_000000235:1802703_(Clade_B_DFT1_7-DFT1_4-DFT1_2-Fentonbury)_0089	CAATGCCTAAAAGCTCAGAAGGTAAACAACTTCAGCTTCCCGATCCGCTCTTCCGATCTNNNNNGAAAGTGATGAGTTTT	A	T	A	A	T	T	A	T	A	A	A	T	A	A	A	A	T	A	A	T	A	T	T	A	A	T	T	T	A	A	A	A	A	A	T	A	A	A	A	T	T	T	T	T	A	A	T	A
Chr1_supercontig_000000235:2234924_(Clade_B_DFT1_2-Fentonbury)_0090	GGGAGAGATAAGGAGGAAGAGCATTCTAGCTTCAGCTTCCCGATCCGCTCTTCCGATCTNNNNNAGTGATAAGAGTCATG	A	C	A	A	C	C	A	C	A	A	A	C	A	A	A	N	C	A	A	C	A	C	C	A	A	C	C	C	A	A	A	A	A	A	C	A	A	A	A	C	C	C	C	C	A	A	C	A
Chr1_supercontig_000000237:23520_(Clade_A2_DFT1_6-StonyHead)_0091	GCTGGATTTGAATTCATCATCTATCCACCTTCAGCTTCCCGATCCGCTCTTCCGATCTNNNNNTTTCCTTCAGCAATTC	G	A	G	G	G	G	G	G	G	G	G	G	G	G	G	N	G	N	G	G	G	G	G	G	G	N	G	G	G	N	G	G	G	G	N	G	G	G	G	G	G	G	G	G	G	G	G	G
Chr1_supercontig_000000240:1074374_(Clade_A2)_0093	GCCTGGTGGGACATTTGCAACCTAGAGCTTCAGCTTCCCGATCCGCTCTTCCGATCTNNNNNAACAAAACAGTGAAAG	T	C	T	T	T	T	T	T	T	T	T	T	T	T	T	N	T	N	T	T	T	T	T	T	T	T	T	T	T	N	T	T	T	T	T	T	T	T	T	T	T	T	T	T	T	T	T	T
Chr1_supercontig_000000240:3635364_(Clade_A1_Channel-Forestier-LB)_0094	CATTTTGTTGTTGTTGTTGTTTGCTTCTTCAGCTTCCCGATCCGCTCTTCCGATCTNNNNNTCAGGCCATTTCCAATGAG	G	A	G	G	G	G	G	G	G	G	G	G	A	G	G	G	G	G	G	G	G	G	G	G	G	G	G	G	G	G	G	G	G	G	G	G	G	G	G	G	G	G	G	G	G	G	G	G
Chr1_supercontig_000000240:931544_(Clade_B_DFT1_2-Fentonbury)_0092	GTGTCGTTGTCTACGCCACATACACGTTCTTCAGCTTCCCGATCCGCTCTTCCGATCTNNNNNAGAATTCTGGGACTTGC	G	A	G	G	A	A	G	A	G	G	G	A	G	G	G	G	A	G	G	A	G	A	A	G	G	A	A	A	G	G	G	G	G	G	A	G	G	G	G	A	A	A	A	A	G	G	A	G
Chr1_supercontig_000000244:1046550_(Clade_B_DFT1_4-DFT1-2-Fentobury)_0097	GATTCTCACATCTCTTTACCTAGAAGGACTTCAGCTTCCCGATCCGCTCTTCCGATCTNNNNNTTCTGTGGACTTTGGTT	T	C	T	T	C	C	T	C	T	T	T	N	T	T	T	N	C	N	T	C	T	C	C	T	T	C	C	C	T	T	T	T	T	T	C	T	T	T	T	C	C	C	C	C	T	T	C	T
Chr1_supercontig_000000245:353826_(Clade_A2_small_groups)_0098	GCAGTAGCCTTATGGTTGGTTTTCTTCTTCAGCTTCCCGATCCGCTCTTCCGATCTNNNNNCCTAATGGGGTTACAAA	C	T	C	C	C	C	T	C	T	T	T	C	C	T	T	T	C	T	C	C	T	C	C	C	C	C	C	C	T	T	T	T	C	T	C	T	T	C	T	C	C	C	C	C	T	T	C	T
Chr1_supercontig_000000248:613791_(377T1_exclusive)_0099	GCCCTCATTACAAGACCCCTTGACTCAACCTTCAGCTTCCCGATCCGCTCTTCCGATCTNNNNNAGCAACAGTTTTTCCT	C	A	C	C	C	C	C	C	C	C	C	C	C	C	C	C	C	C	C	C	C	C	C	C	C	C	C	C	C	C	C	C	C	C	C	C	C	C	C	C	C	C	C	C	C	C	C	C
Chr1_supercontig_000000250:1245012_(377T1_exclusive)_0100	GCTCCAGAAGTATTTAATGCATTATTTGCCTTCAGCTTCCCGATCCGCTCTTCCGATCTNNNNNGTGAGGATTACTGCTG	G	A	G	G	G	G	G	G	G	G	G	G	G	G	G	G	G	N	G	G	G	G	G	G	G	G	G	G	G	G	G	G	G	G	G	G	G	G	G	G	G	G	G	G	G	G	G	G
Chr1_supercontig_000000251:644479_(Clade_A1_Channel-Forestier-LB)_0101	GGAGTTGTCTTTCAACTCTGAGGTTGCCTTCAGCTTCCCGATCCGCTCTTCCGATCTNNNNNGACAGGAAGTTATAGAAG	G	T	G	G	G	G	G	G	G	G	G	G	T	G	G	G	G	G	G	G	G	G	G	G	G	G	G	G	G	G	G	G	G	G	G	G	G	G	G	G	G	G	G	G	G	G	G	G
Chr1_supercontig_000000255:2022266_(Clade_A2_DFT1_0_WPP_exclusive)_0102	GTGGGCATGATAAAACACAAAATGGCACTTCAGCTTCCCGATCCGCTCTTCCGATCTNNNNNGAGAACTGCAAAGAAAAT	A	T	A	A	A	A	T	A	T	N	T	A	A	A	T	T	A	N	A	A	T	A	A	A	A	A	A	A	T	T	T	A	A	T	N	T	T	A	T	A	A	A	A	A	T	T	A	T
Chr1_supercontig_000000258:1387220_(Clade_B_DFT1_7-DFT1_4-DFT1_2-Fentonbury)_0104	CTCCTTCACCAATACCAGCCTTCAGCTTCCCGATCCGCTCTTCCGATCTNNNNNCTTCTCCTTCACATAGATTCAGG	G	T	G	G	T	T	G	T	G	G	G	T	G	G	G	G	T	G	G	T	G	T	T	G	G	T	T	T	G	G	G	G	G	G	T	G	G	G	G	T	T	T	T	T	G	G	T	G
Chr1_supercontig_000000258:287703_(Clade_A1_Channel-Forestier-LB)_0103	ATCTTTCCCAGTATCCTTCCTTCCTTCAGCTTCCCGATCCGCTCTTCCGATCTNNNNNCTGTTTCAGACACTTACTAGCT	G	A	G	G	N	G	G	G	G	G	G	G	A	G	G	G	G	G	G	G	G	G	G	G	G	G	G	G	G	G	G	G	G	G	G	G	N	G	G	G	G	G	G	G	G	G	G	G
Chr1_supercontig_000000264:1432347_(Clade_B_DFT1_4-DFT1-2-Fentobury)_0105	GCCTTCGCTGACAGATGTCAAGGACTTCAGCTTCCCGATCCGCTCTTCCGATCTNNNNNAGGAAGAGGCTGTCAGGCTG	C	A	C	C	A	A	C	A	C	C	C	A	C	C	C	C	A	C	C	A	C	A	A	C	C	A	A	A	C	C	C	C	C	C	A	C	C	C	C	A	A	A	A	A	C	C	A	C
Chr1_supercontig_000000265:238455_(Clade_B_DFT1_0_Fentonbury_exclusive)_0106	GACATGGTCAAAAACTAGGAAGAAAGCCTTCAGCTTCCCGATCCGCTCTTCCGATCTNNNNNCTAAAAAAACCAGAAAAG	C	G	C	N	C	C	C	C	N	N	C	N	C	C	N	N	N	N	N	C	C	N	N	N	C	N	C	N	C	N	C	N	C	C	N	C	C	N	C	C	C	C	N	N	C	C	C	C
Chr1_supercontig_000000282:1395247_(All_groups_ancestral)_0110	ACAAAATTATGCTATTTGTCTGATTCTCCCTTCAGCTTCCCGATCCGCTCTTCCGATCTNNNNNGCCAGACAGTTATCCT	T	A	A	A	A	A	A	A	A	N	A	A	A	A	A	N	N	N	A	A	A	A	A	A	A	A	A	A	A	A	A	A	A	A	N	A	A	A	A	A	A	A	A	A	A	A	A	A
Chr1_supercontig_000000284:1251539_(Clade_A1)_0112	GCCCATGGGAAGTAATGAGGTCACTCTTCAGCTTCCCGATCCGCTCTTCCGATCTNNNNNCCAACAGGCAATTAGAAG	T	C	T	T	T	T	T	T	T	T	T	T	C	T	T	T	T	T	T	T	T	T	T	T	T	T	T	T	T	T	T	T	T	T	T	T	T	T	T	T	T	T	T	T	T	T	T	T
Chr1_supercontig_000000284:432728_(Clade_B)_0111	GCTCTAATCATGTCATTCCCTTGATCAAGCTTCAGCTTCCCGATCCGCTCTTCCGATCTNNNNNATTTGGTTTCTCTGCC	A	G	A	A	G	N	A	N	A	N	A	N	A	A	N	N	G	N	A	N	A	N	N	A	A	A	G	G	A	N	A	A	A	A	N	A	A	A	A	G	A	G	A	A	A	A	N	A
Chr1_supercontig_000000292:643980_(Clade_A2_DFT1_0_WPP_exclusive)_0116	GCCTGCCATATGAATACCTATGGATAGACTTCAGCTTCCCGATCCGCTCTTCCGATCTNNNNNAAGAGAGAGAGGTCAA	C	T	C	C	C	C	C	N	T	T	C	C	C	C	N	T	C	T	C	C	N	C	C	C	C	C	C	C	N	C	C	C	C	C	C	C	T	C	T	C	C	C	C	C	T	T	C	T
Chr1_supercontig_000000294:1754306_(Clade_A1_Channel-Forestier)_0117	AATTAAGAGTTGGGTCTATGAACAAACCCTTCAGCTTCCCGATCCGCTCTTCCGATCTNNNNNAACTGCTAATCAAACAA	G	C	G	G	G	G	G	G	G	G	G	G	C	G	G	N	N	N	G	G	G	G	G	G	G	G	G	G	G	G	G	G	G	G	N	G	G	G	G	G	G	G	G	G	G	G	G	G
Chr1_supercontig_000000296:1071840_(Clade_A1_Clade_A2)_0119	GGGGTGGATTTAGAGTATGTGAGGGCTTCAGCTTCCCGATCCGCTCTTCCGATCTNNNNNGGACAAAAGACAGATTAG	C	T	T	T	T	C	T	C	T	T	T	C	T	T	T	T	C	T	C	C	T	C	C	C	C	C	C	C	T	T	T	T	C	T	C	T	T	C	T	C	C	N	C	C	T	T	C	T
Chr1_supercontig_000000296:829033_(Clade_A2_DFT1_10_exclusive)_0118	GCCAATCTTGGAGTGCTATTATACTCTGCTTCAGCTTCCCGATCCGCTCTTCCGATCTNNNNNGATAAAAGAATTTTTC	T	C	T	N	T	T	T	T	N	N	T	N	N	T	N	N	N	N	T	T	T	T	N	N	T	N	T	T	T	N	T	T	T	T	N	T	T	N	T	T	T	T	N	N	T	T	T	T
Chr1_supercontig_000000298:1457368_(Clade_B_DFT1_2_Bronte_exclusive)_0120	GCCTTCTCCTCTCCAGGCAACTTCAGCTTCCCGATCCGCTCTTCCGATCTNNNNNATTTGAACTCAAGTTTTCCTGG	C	T	C	C	C	C	C	C	C	C	C	C	C	C	C	N	C	C	C	C	C	C	C	C	C	C	C	C	C	C	C	C	C	C	C	C	C	C	C	C	C	C	C	C	C	C	C	C
Chr1_supercontig_000000298:3753954_(Clade_A2_DFT1_6-StonyHead)_0121	GCCTGAGAAGTGTTCTCTGGTTCCCTTCAGCTTCCCGATCCGCTCTTCCGATCTNNNNNTGCCAGAGAACCATGGTAAG	T	C	T	N	N	T	T	T	T	T	T	T	T	T	T	T	T	T	T	T	T	T	T	T	T	T	T	T	T	T	T	T	T	T	T	T	T	T	T	T	T	T	T	T	T	T	T	T
Chr1_supercontig_000000302:205942_(Clade_B_DFT1_4-DFT1-2-Fentobury)_0123	GTTTTCCATACTCAACCCATATCTAGTGCCTTCAGCTTCCCGATCCGCTCTTCCGATCTNNNNNCTTTCCTGCTTGCTCT	C	T	C	C	C	N	C	C	C	N	C	N	C	C	C	N	C	N	C	C	C	N	C	C	C	C	N	C	C	C	C	C	C	C	C	C	C	C	C	T	C	N	N	C	C	C	N	C
Chr1_supercontig_000000303:1695606_(Clade_A2_DFT1_6-StonyHead)_0125	GAGGGGTTAGCCTTGGTAAAGAATAAGGCTTCAGCTTCCCGATCCGCTCTTCCGATCTNNNNNCACAGAACAGATAGACA	T	G	T	T	T	T	T	T	T	T	T	T	T	T	T	T	T	T	T	T	T	T	T	T	T	T	T	T	T	T	T	T	T	T	T	T	T	T	T	T	T	T	T	T	T	T	T	T
Chr1_supercontig_000000303:47468_(Clade_A1)_0124	CACTAGGGCTTTGCAGTGACAAAGTCCCCTTCAGCTTCCCGATCCGCTCTTCCGATCTNNNNNGTTGCACATGTACCAT	T	G	T	T	T	T	T	T	T	N	T	T	G	T	T	N	T	N	T	T	T	T	T	T	T	T	T	T	T	T	T	T	T	T	N	T	T	T	T	T	T	T	T	T	T	T	T	T
Chr1_supercontig_000000305:1328580_(Clade_B_New_Norfolk-DFT1_7-DFT1_4-DFT1_2-Fentonbury)_0127	GTAGTTGCAGAAAAAGTTTCCGACACTTCAGCTTCCCGATCCGCTCTTCCGATCTNNNNNGGTTCCTTCACTAAAACTAG	T	C	T	T	T	C	T	C	T	T	T	C	T	T	T	T	C	T	T	T	T	C	C	T	T	C	C	C	T	T	T	T	T	T	C	T	T	T	T	C	C	C	C	C	T	T	C	T
Chr1_supercontig_000000309:2825640_(Clade_A1_DFT1_3_Forestier_exclusive)_0128	GCTGGCATAATGAATGACAGAACAGTTCTTCAGCTTCCCGATCCGCTCTTCCGATCTNNNNNGTGGAAAATTTCTGGTC	G	C	G	G	G	G	G	G	G	N	G	N	C	G	N	N	N	N	G	G	G	G	G	G	G	N	G	G	G	N	G	G	G	G	N	G	G	N	G	G	G	G	N	G	G	G	G	G
Chr1_supercontig_000000310:2917601_(Clade_A1_Clade_A2)_0129	GCACATGAGATGATATGCACAGAGCATTCCTTCAGCTTCCCGATCCGCTCTTCCGATCTNNNNNGAGTTATGACAAGTTG	A	T	T	T	T	A	T	A	T	T	T	A	T	T	T	T	A	T	A	A	T	A	A	A	A	A	A	A	T	T	T	T	A	T	A	T	T	A	T	A	A	A	A	A	T	T	A	T
Chr1_supercontig_000000313:287034_(Clade_A2_small_groups)_0130	GCCAAATATAGTACCCTTATCTTAGTTCCTTCAGCTTCCCGATCCGCTCTTCCGATCTNNNNNTCTTTCCTTTCACTGTC	C	T	C	C	C	C	C	C	C	C	C	C	C	C	C	C	C	C	C	C	C	C	C	C	C	C	C	C	C	C	C	C	C	C	C	C	C	C	C	C	C	C	C	C	C	C	C	C
Chr1_supercontig_000000315:105842_(Clade_C_DFT1_5_exclusive)_0131	GAAGGGAAACCTCTCTCAGAGACTCTTCAGCTTCCCGATCCGCTCTTCCGATCTNNNNNAAAGAGAGAGCAGGAGTC	A	C	A	A	A	A	A	A	A	A	A	A	A	A	A	A	A	A	C	C	A	A	A	A	C	A	A	A	A	A	A	A	C	A	A	A	A	C	A	A	A	A	A	A	A	A	A	A
Chr1_supercontig_000000316:2428057_(All_groups_excluding_377T1)_0132	CTCACACATTCTCCAAAGATATGTCCTCTTCAGCTTCCCGATCCGCTCTTCCGATCTNNNNNGTTTAGGGAACAGTTGGT	G	A	A	A	A	A	A	A	A	N	A	A	A	A	A	N	A	N	A	N	A	A	A	A	A	A	A	A	A	N	A	A	A	A	A	A	A	A	A	A	A	A	A	A	A	A	A	A
Chr1_supercontig_000000320:2358374_(Clade_A1_Clade_A2)_0133	ACTTGAAACCAGTACCCTGGGTATACTTCAGCTTCCCGATCCGCTCTTCCGATCTNNNNNCTTTTAGCAAGCACTTTGAT	T	C	C	N	N	T	N	T	T	T	N	T	C	N	T	N	T	N	T	T	C	T	T	T	T	T	T	T	N	N	C	T	T	N	N	T	C	T	N	T	T	T	T	T	N	N	T	N
Chr1_supercontig_000000320:2694296_(All_groups_ancestral)_0134	GCTCATTTTGTTCATTGCATTCTGATCAGCTTCAGCTTCCCGATCCGCTCTTCCGATCTNNNNNTTTTCCTTCCATAGAG	A	C	C	C	C	C	C	C	N	N	C	N	C	C	N	C	N	N	C	N	C	C	C	N	C	N	C	C	C	N	C	C	C	C	N	C	C	C	C	C	C	C	C	C	C	C	C	C
Chr1_supercontig_000000320:2761554_(Clade_A2_small_groups)_0135	GGGACTAAATATCAATCCCAGATCCTTCAGCTTCCCGATCCGCTCTTCCGATCTNNNNNACACTGCCATGCACAAGC	G	A	G	N	A	G	N	G	G	N	G	G	G	A	G	N	G	N	G	G	A	G	G	G	G	G	G	G	N	N	G	G	G	A	N	G	N	G	N	G	G	G	G	G	A	G	G	N
Chr1_supercontig_000000328:1528674_(Clade_A2_DFT1_0_WPP-DFT1_1)_0136	GTAGCATTGGATCAGAAGGTCTCAAAAGTCTTCAGCTTCCCGATCCGCTCTTCCGATCTNNNNNATTGGGCACTGGAATG	C	G	C	C	C	C	G	C	G	G	G	C	C	G	G	G	C	G	C	C	G	C	C	C	C	C	C	C	G	G	G	G	C	G	C	G	G	C	G	C	C	C	C	C	G	G	C	G
Chr1_supercontig_000000330:383664_(VEP_MSH6)_0137	CTAAGCGTAGCACAGCCCGGAACCTTCAGCTTCCCGATCCGCTCTTCCGATCTNNNNNGTCTTTTCTTTCTGACAGGTGG	G	C	G	G	G	G	G	G	G	G	G	G	G	G	G	N	G	N	G	G	G	G	G	G	G	G	G	G	G	N	G	G	G	G	N	G	G	G	G	G	G	G	G	G	G	G	G	G
Chr1_supercontig_000000332:2018752_(Clade_A1_Channel-Forestier)_0138	GAGAAAAAAATATATAGAACAGTGATCTTCAGCTTCCCGATCCGCTCTTCCGATCTNNNNNGGATAGGGGGGATGAGG	T	C	T	T	T	N	T	T	T	N	T	N	C	T	T	N	N	N	T	T	T	T	T	T	T	T	T	T	T	T	T	T	T	T	N	T	T	T	T	T	T	T	T	T	T	T	T	T
Chr1_supercontig_000000341:1730115_(Clade_B_New_Norfolk-DFT1_7-DFT1_4-DFT1_2-Fentonbury)_0139	GAAATCTGTAATGTCTTGAATGTCATATCTTCAGCTTCCCGATCCGCTCTTCCGATCTNNNNNGGATGGGGTGAGGTGTG	C	T	C	C	T	N	C	T	C	C	C	N	C	C	C	N	T	N	C	T	C	T	T	C	C	T	T	T	C	N	C	C	C	C	T	C	C	C	C	T	T	T	T	T	C	C	T	C
Chr1_supercontig_000000341:1839541_(Clade_B_New_Norfolk-DFT1_7-DFT1_4-DFT1_2-Fentonbury)_0140	GCTAATCATTTCTTATACAACAACAACTTCAGCTTCCCGATCCGCTCTTCCGATCTNNNNNTTTGTTGTTGCTATATACA	G	T	G	G	T	T	G	T	G	G	G	T	G	G	G	G	T	G	G	T	G	T	T	G	G	T	T	T	G	G	G	G	G	G	T	G	G	G	G	T	T	T	T	T	G	G	T	G
Chr1_supercontig_000000341:2058260_(Clade_C_DFT1_5_exclusive)_0141	GCATGAAGGCTATCTATGCTTTCTGGCTTCAGCTTCCCGATCCGCTCTTCCGATCTNNNNNATGAATGGACAGATGAG	G	A	G	G	G	G	G	G	G	G	G	G	G	G	G	G	G	G	G	G	G	G	G	G	G	G	G	G	G	G	G	G	G	N	G	G	G	G	G	G	G	G	G	G	G	G	G	G
Chr1_supercontig_000000341:2417730_(Clade_B_DFT1_4-DFT1-2-Fentobury)_0142	GTAGGTAAAGTTTATGTCAGACCTAAGCTTCAGCTTCCCGATCCGCTCTTCCGATCTNNNNNGTAGAGAACTAGCTTGTG	C	T	C	C	T	T	C	T	C	C	C	T	C	C	C	C	T	C	C	T	C	T	T	C	C	T	T	T	N	C	C	C	C	C	T	C	C	C	C	T	T	T	T	T	C	C	T	C
Chr1_supercontig_000000347:599242_(Clade_A2_small_groups)_0143	GGACACCGGTACAGAATAATTGTTGTTCTTCAGCTTCCCGATCCGCTCTTCCGATCTNNNNNGGAAGAAACAGGAGGGTA	G	A	G	G	A	G	N	G	N	N	A	G	G	A	A	N	G	N	G	G	A	G	G	G	G	G	G	G	A	N	A	G	G	A	N	A	A	G	A	G	G	G	G	G	A	A	G	A
Chr1_supercontig_000000349:940304_(All_groups_excluding_377T1)_0144	GCTAAGGGATGGAGGTAGAGAATTCACTTCAGCTTCCCGATCCGCTCTTCCGATCTNNNNNGATCATGGGCTGGGGTGG	G	A	A	A	A	A	A	A	A	A	A	A	A	A	A	N	A	N	A	N	A	A	A	N	A	A	A	A	A	A	A	A	A	A	A	A	A	N	A	A	A	A	A	A	A	A	A	A
Chr1_supercontig_000000354:2009447_(Clade_A2_DFT1_0_WPP-DFT1_1)_0145	GTGTTAGTCCTCCTCTCCCTACACAGTGCCTTCAGCTTCCCGATCCGCTCTTCCGATCTNNNNNACCTAAAAATACTACA	G	T	G	G	G	G	T	G	T	T	T	G	G	T	T	T	G	T	G	G	T	G	G	G	G	G	G	G	T	T	T	T	G	T	G	T	T	G	T	G	G	G	G	G	T	T	G	T
Chr1_supercontig_000000358:503171_(Clade_A1)_0147	CCTTCCCGTGAACATTGACAGCTTCAGCTTCCCGATCCGCTCTTCCGATCTNNNNNTCCCTATCTTGTGAAGTTGTGAGG	A	C	A	A	A	A	A	A	A	A	A	A	C	A	A	A	A	A	A	A	A	A	A	A	A	A	A	A	A	A	A	A	A	A	A	A	A	A	A	A	A	A	A	A	A	A	A	A
Chr1_supercontig_000000370:600439_(Clade_A2_small_groups)_0148	TCTTTTGATGATGCTGTATGGCCTTCAGCTTCCCGATCCGCTCTTCCGATCTNNNNNGCGGTGGTCTGGGTTCAG	T	C	T	T	T	T	T	T	T	T	T	T	T	T	T	T	T	T	T	T	T	T	T	T	T	T	T	T	T	T	T	T	T	T	T	T	T	T	T	T	T	T	T	T	T	T	T	T
Chr1_supercontig_000000375:1600728_(Clade_B_DFT1_4-DFT1-2-Fentobury)_0150	GGAATGGTGAATTTAGGCAACAATAGCTTCAGCTTCCCGATCCGCTCTTCCGATCTNNNNNGAGGGCTGGGGACTTGCT	A	C	A	A	C	C	A	C	A	A	A	C	A	A	A	A	C	A	A	C	A	C	C	A	A	C	C	C	A	A	A	A	A	A	C	A	A	A	A	C	C	C	C	C	A	A	C	A
Chr1_supercontig_000000375:386667_(Clade_B_DFT1_2_Bronte_exclusive)_0149	GTTGTGGGTGTAGGTGTGATGGGCTTCAGCTTCCCGATCCGCTCTTCCGATCTNNNNNGGTAGTTTACCTCAGATG	G	A	G	G	G	G	G	G	G	N	G	N	G	G	G	N	N	N	G	G	G	G	G	G	G	N	G	G	G	G	G	G	G	G	N	G	G	G	G	G	G	G	G	G	G	G	G	G
Chr1_supercontig_000000378:328400_(Clade_C_DFT1_5_exclusive)_0152	GCATCTACTAAGTTCCTTGCCAAGCCCTTCAGCTTCCCGATCCGCTCTTCCGATCTNNNNNAGTCCCAGTCTAGAGTG	G	A	G	G	G	G	G	G	G	G	G	G	G	G	G	G	G	G	N	G	G	G	G	G	A	G	G	G	G	G	G	G	G	G	G	G	G	G	G	G	G	G	G	G	G	G	G	G
Chr1_supercontig_000000382:1856762_(Clade_A2_Tarraleah_exclusive)_0154	GCTGAGAAGAATGCCAGATAATCAGAGATCTTCAGCTTCCCGATCCGCTCTTCCGATCTNNNNNGTAGTCTCATTTTTGG	C	G	C	C	C	C	C	C	C	C	C	C	C	C	C	C	C	C	C	C	C	C	C	C	C	C	C	C	C	C	C	C	C	C	C	C	C	C	C	C	C	C	C	C	C	C	C	C
Chr1_supercontig_000000384:1195090_(Clade_B_Ross_exclusive)_0155	CTTGATTCTGGTCATATGTCTTTTCACATCTTCAGCTTCCCGATCCGCTCTTCCGATCTNNNNNTGTCCCTTGTTCTCTT	C	A	C	N	C	N	C	C	N	N	N	N	N	C	N	N	N	N	N	C	C	N	C	N	C	N	C	N	C	N	N	N	C	N	N	C	C	N	C	C	C	C	N	N	C	C	C	C
Chr1_supercontig_000000390:973820_(Clade_A2_small_groups)_0156	CTTGTTCAAGATGGCCTCTGACCTCTTCTTCAGCTTCCCGATCCGCTCTTCCGATCTNNNNNGTTCAAGTCCTGTCTCTT	T	C	T	T	T	T	C	T	N	N	C	T	T	C	C	N	T	T	T	T	C	T	T	T	T	T	T	T	N	T	C	C	T	C	T	N	C	T	C	T	T	T	T	T	C	N	T	C
Chr1_supercontig_000000487:117326_(Clade_A2_small_groups)_0159	GTTGGAACTCAATGTGAGGGGGGAAAAGCTTCAGCTTCCCGATCCGCTCTTCCGATCTNNNNNGGTACTATTTGTGTGTG	G	A	G	G	G	G	A	G	A	A	A	G	G	A	A	A	G	N	G	G	A	G	G	G	G	G	G	G	A	A	A	A	G	A	G	A	A	G	A	G	G	G	G	G	A	A	G	A
Chr1_supercontig_000000729:46144_(Clade_A1)_0162	GTGAGGGTCTGACGGGATGTTCTGCTTCAGCTTCCCGATCCGCTCTTCCGATCTNNNNNAATCTTCGAGGTGCCTG	C	T	C	C	C	C	C	C	C	C	C	C	T	C	C	C	C	C	C	C	C	C	C	C	C	C	C	C	C	C	C	C	C	C	C	C	C	C	C	C	C	C	C	C	C	C	C	C
Chr1_supercontig_000001277:9156_(All_groups_excluding_377T1)_0165	GCTATGTTCTTCTAGCGAGAGATGGCTTCAGCTTCCCGATCCGCTCTTCCGATCTNNNNNAATAGGAGAATTTGGAAAGC	C	A	A	A	A	A	A	A	A	A	A	A	A	A	A	A	A	A	A	A	A	A	A	A	A	A	A	A	A	A	A	A	A	A	A	A	A	A	A	A	A	A	A	A	A	A	A	A
Chr1_supercontig_000005770:8326_(Clade_B_DFT1_4-DFT1-2-Fentobury)_0169	CATCTCTACCAATTTCAGGATTCTAGGATCTTCAGCTTCCCGATCCGCTCTTCCGATCTNNNNNCAGTTTAGTTTTGGTG	G	A	G	G	A	A	G	A	G	G	G	A	G	G	G	G	A	G	G	A	G	A	A	G	G	A	A	A	G	G	G	G	G	G	A	G	G	G	G	A	A	A	A	A	G	G	A	G
Chr2_supercontig_000000012:12127_(Clade_B_DFT1_2_Bronte-Fentonbury)_0171	GCATAAAAAGGAAATGGCATATGAAAAATCTTCAGCTTCCCGATCCGCTCTTCCGATCTNNNNNTTAAGTTTTTCCTCCT	A	T	A	A	A	A	A	A	A	N	A	A	A	A	A	N	N	N	A	A	A	A	A	A	A	N	A	N	A	N	N	A	A	A	N	A	A	N	A	A	N	A	N	N	A	A	A	A
Chr2_supercontig_000000018:529778_(Clade_B_New_Norfolk-DFT1_7-DFT1_4-DFT1_2-Fentonbury)_0172	GTCATGCAGTGCTATGGTCTCTGAAGCTTCAGCTTCCCGATCCGCTCTTCCGATCTNNNNNCTGCAAAGTTCTTTCAGTG	T	C	T	T	C	C	T	C	T	T	T	C	T	T	T	T	C	T	T	C	T	C	C	T	T	C	C	C	T	T	T	T	T	T	C	T	T	T	T	C	C	C	C	C	T	T	C	T
Chr2_supercontig_000000031:1194852_(Clade_B_DFT1_2_Bronte_exclusive)_0174	GTATTTGCCCTCCCTCCTATTTTGACCCCTTCAGCTTCCCGATCCGCTCTTCCGATCTNNNNNTTTTCTTATCTTTGTTT	T	G	T	T	T	T	T	T	T	N	T	T	T	T	T	N	N	N	T	T	T	T	T	T	T	T	T	T	T	T	T	T	T	T	N	T	T	T	T	T	T	T	T	T	T	T	T	T
Chr2_supercontig_000000031:251641_(Clade_A2_small_groups)_0173	GTTCTGGAGTTGCCTTCAGCTACTAGGCTTCAGCTTCCCGATCCGCTCTTCCGATCTNNNNNGTGAGAGTTTGCAGGTGG	C	T	T	C	C	C	C	C	C	C	C	C	C	C	C	C	C	C	C	C	C	C	C	C	C	C	C	C	C	C	C	C	C	C	C	C	C	C	C	C	C	C	C	C	C	C	C	C
Chr2_supercontig_000000042:1743138_(Clade_B_DFT1_7-DFT1_4-DFT1_2-Fentonbury)_0175	GACAGTTTCTCTCAGAGAGTCAACTCACTTCAGCTTCCCGATCCGCTCTTCCGATCTNNNNNGTACATGAACAAAAGAAG	G	A	G	G	A	A	G	A	G	N	G	A	G	G	N	N	A	N	G	N	G	A	A	G	G	N	A	A	G	N	G	G	G	G	A	G	G	G	G	A	A	A	A	N	G	G	A	G
Chr2_supercontig_000000046:150055_(Clade_A1_DFT1_3_Channel_exclusive)_0178	GCATGGAAAAAAGATGGTTGAGGTGAGGCTTCAGCTTCCCGATCCGCTCTTCCGATCTNNNNNGGGCTGAGAAGGATTT	G	C	G	G	G	G	G	G	G	G	G	G	G	G	G	G	G	G	G	G	G	G	G	G	G	G	G	G	G	G	G	G	G	G	G	G	G	G	G	G	G	G	G	G	G	G	G	G
Chr2_supercontig_000000050:1830686_(All_groups_excluding_377T1)_0179	GTCAATCATAGAATTGGAGGGGGCTTCAGCTTCCCGATCCGCTCTTCCGATCTNNNNNAGGCTTTTACTTATAGGTGAGG	T	C	C	N	C	N	N	N	N	N	N	N	N	C	N	N	N	N	N	N	C	C	C	N	C	N	C	C	C	N	C	C	N	C	N	C	C	N	C	C	C	C	C	C	C	C	C	C
Chr2_supercontig_000000054:331906_(Clade_B_DFT1_2_Bronte_exclusive)_0180	CGTGGAAGGCTCCGAACTTTCAATTTGTTCTTCAGCTTCCCGATCCGCTCTTCCGATCTNNNNNCCTGGATTCTACTCCT	G	T	G	G	G	G	G	G	G	G	G	G	G	G	G	G	G	G	G	G	G	G	G	G	G	G	G	G	G	G	G	G	G	G	G	G	G	G	G	G	G	G	G	G	G	G	G	G
Chr2_supercontig_000000055:2694038_(Clade_A1_Channel-Forestier)_0182	GAACCAAAACAATGCCAAAGAACCCATGACTTCAGCTTCCCGATCCGCTCTTCCGATCTNNNNNGAACCAGAAGAATGCT	A	C	A	A	A	A	A	A	A	N	N	N	N	A	N	N	N	N	A	A	A	A	A	N	A	N	A	N	A	N	A	A	A	A	N	A	A	N	A	A	A	A	N	N	A	A	A	A
Chr2_supercontig_000000055:462307_(Clade_A1)_0181	GCTTGACTTCTCAAGAAGGGAGGGCTTCAGCTTCCCGATCCGCTCTTCCGATCTNNNNNGAAGATAATGACAAACTGG	C	T	C	C	C	C	C	C	C	C	C	C	T	C	C	N	C	N	C	C	C	C	C	C	C	N	C	C	C	C	C	C	C	C	C	C	C	C	C	C	C	C	C	C	C	C	C	C
Chr2_supercontig_000000058:2412656_(All_groups_excluding_377T1)_0183	CTTTTCACCAAAAATGAGGAAATTAGAGCCTTCAGCTTCCCGATCCGCTCTTCCGATCTNNNNNACCCAACAAAATACAT	A	T	T	T	T	T	T	T	T	T	T	T	T	T	T	N	T	T	T	T	T	T	T	T	T	T	T	T	T	T	T	T	T	T	T	T	T	T	T	T	T	T	T	T	T	T	T	T
Chr2_supercontig_000000063:1755378_(DFT1_0_Buckland_exclusive)_0185	GCAGGGAGTTTGAATGACTTTCCCAGAACTTCAGCTTCCCGATCCGCTCTTCCGATCTNNNNNTTACATTTGTAAAGTGC	G	T	G	G	N	G	G	G	G	G	G	G	G	G	G	G	G	G	G	G	G	G	G	T	G	G	G	G	G	G	G	G	G	G	G	G	G	G	G	G	G	G	G	G	G	G	G	G
Chr2_supercontig_000000064:1576789_(Clade_B_DFT1_4-DFT1-2-Fentobury)_0186	GCACTCTCCTGTGTTTTACAGACAGCTTCAGCTTCCCGATCCGCTCTTCCGATCTNNNNNTGTGGATCAGTGGAAGAAG	G	A	N	G	A	A	G	A	G	G	G	A	G	G	G	G	A	G	G	A	G	A	A	G	G	A	A	A	G	G	G	G	G	G	A	G	G	G	G	A	A	A	A	A	G	G	A	G
Chr2_supercontig_000000073:1048481_(Clade_A2_DFT1_0_WPP-DFT1_1)_0188	ACTAGAGAATGAGCTTCTGGAGCATTTACTTCAGCTTCCCGATCCGCTCTTCCGATCTNNNNNGTAGTTTGGGGATTGAT	T	A	T	T	T	T	A	T	A	N	A	T	T	A	A	N	N	N	T	T	A	T	T	T	T	T	T	T	A	A	A	A	T	A	N	A	A	T	A	T	T	T	T	T	A	A	T	A
Chr2_supercontig_000000074:626969_(Clade_B_small_groups)_0189	GATTCTGGCAGCATTGCTGGAGCTTCAGCTTCCCGATCCGCTCTTCCGATCTNNNNNAACCTACATTCAATAAGCAGCAT	A	C	A	A	C	C	A	C	A	A	A	C	A	A	A	A	C	A	A	C	A	C	C	A	A	C	C	C	A	A	A	A	A	A	C	A	A	A	A	C	C	C	C	C	A	A	C	A
Chr2_supercontig_000000077:153787_(Clade_B_DFT1_2_Bronte_exclusive)_0191	GTTTCTTTAAAAATGTGTGGTCTGGTGCTTCAGCTTCCCGATCCGCTCTTCCGATCTNNNNNGGATAGCACTGAATAAC	A	G	A	A	A	A	A	A	A	A	A	A	A	A	A	A	A	A	A	A	A	A	A	A	A	A	A	A	A	A	A	A	A	A	A	A	A	A	A	A	A	A	A	A	A	A	A	A
Chr2_supercontig_000000077:228754_(Clade_B_DFT1_13_Kempton_exclusive)_0192	TGTGACTGGTTTTGCATCTGGCCATCTTCAGCTTCCCGATCCGCTCTTCCGATCTNNNNNAGTGTTTAACACAATCCC	T	C	T	T	T	T	T	T	T	T	T	T	T	T	T	N	T	N	T	T	T	T	T	T	T	T	T	T	T	T	T	T	T	T	T	T	T	T	T	T	T	T	T	T	T	T	T	T
Chr2_supercontig_000000077:3937_(Clade_A1_DFT1_0_Freycinet_exclusive)_0190	GAGTAGAGGAATAAAACGACTTTTCCACCTTCAGCTTCCCGATCCGCTCTTCCGATCTNNNNNCCTCACCTAACTAGCAA	C	A	C	C	C	C	C	C	C	C	C	C	C	C	C	N	C	C	C	C	C	C	C	C	C	C	C	C	C	C	C	C	C	C	C	C	C	C	C	C	C	C	C	C	C	C	C	C
Chr2_supercontig_000000077:841083_(Clade_A2_small_groups)_0193	GTAGATAGAGTGCCAGGCTTGGGGCTTCAGCTTCCCGATCCGCTCTTCCGATCTNNNNNCAACCCCCTACATATATAAA	A	G	A	N	A	A	A	A	N	N	A	N	N	A	N	N	N	N	N	A	A	A	N	N	A	N	A	A	A	A	A	N	A	N	N	A	A	N	A	A	A	A	N	N	A	A	A	A
Chr2_supercontig_000000079:878810_(Clade_B_small_groups)_0195	GTGCTTGTAAGGGGAGTTAGTGACTACCTTCAGCTTCCCGATCCGCTCTTCCGATCTNNNNNGCCAACAATGGATACA	G	C	G	G	C	C	G	C	G	G	G	C	G	G	G	G	C	G	G	C	G	C	C	G	G	C	C	C	G	G	G	G	G	G	C	G	G	G	N	C	C	C	C	C	G	G	C	G
Chr2_supercontig_000000081:126968_(Clade_A2_DFT1_9_exclusive)_0196	CAATTGAGACATTAGGAACACTTTAAAGACTTCAGCTTCCCGATCCGCTCTTCCGATCTNNNNNTGGAGATGGAAGTGAC	A	T	A	A	A	A	A	A	A	N	A	N	A	A	A	N	N	N	A	A	A	A	N	N	A	N	A	A	A	N	A	A	A	A	N	A	A	N	A	A	A	A	N	N	A	A	A	A
Chr2_supercontig_000000083:211085_(Clade_B_DFT1_7-DFT1_4-DFT1_2-Fentonbury)_0197	TTATCCAGGGGCCATGAGGAAAATGACTTCAGCTTCCCGATCCGCTCTTCCGATCTNNNNNACAAACCTGAGATTGGAG	C	T	C	C	T	T	C	T	C	C	C	T	C	N	C	C	T	C	C	T	C	T	T	C	C	T	T	T	C	C	C	C	C	C	T	C	C	C	C	T	T	T	T	T	C	C	T	C
Chr2_supercontig_000000090:197910_(Clade_A2_small_groups)_0198	GCTGTTGGAAATAATTGTTCTTGTCCACCTTCAGCTTCCCGATCCGCTCTTCCGATCTNNNNNTGACTCATTTGGGATG	G	A	A	A	A	G	A	G	A	A	A	G	N	A	A	A	G	A	G	G	A	G	G	G	G	N	N	G	A	A	A	A	G	A	G	A	A	G	A	G	G	G	G	G	A	A	N	A
Chr2_supercontig_000000091:1569466_(Clade_B_Ross_exclusive)_0199	ACATATGAAATGGCACCACCTATCCTCACTTCAGCTTCCCGATCCGCTCTTCCGATCTNNNNNTTTGACATTTCATTTTC	T	C	T	T	T	T	T	T	T	T	T	T	T	T	T	T	T	T	T	T	T	T	T	T	T	T	T	T	T	T	T	T	T	T	T	T	T	T	T	T	T	T	T	T	T	T	T	T
Chr2_supercontig_000000105:859613_(Clade_A1_Clade_A2)_0201	GCAGAGAAAAGGAATTAGAGTATTCCTGCTTCAGCTTCCCGATCCGCTCTTCCGATCTNNNNNAACTAACAAAGGGAAGG	C	G	G	G	G	N	G	C	G	G	G	C	G	G	G	G	C	G	C	C	G	C	C	C	C	C	C	C	G	G	G	G	C	G	C	G	G	C	G	C	C	C	C	C	G	G	C	G
Chr2_supercontig_000000110:400213_(All_groups_excluding_377T1)_0202	GGGGTCCCTTCTTCAGGACCTTCAGCTTCCCGATCCGCTCTTCCGATCTNNNNNGGTCTAATGGCAGGTTTGGGGTTC	G	T	T	T	T	T	T	T	T	T	T	T	T	T	T	T	T	T	T	T	T	T	T	T	T	T	T	T	T	T	T	T	T	T	T	T	T	T	T	T	T	T	T	T	T	T	T	T
Chr2_supercontig_000000112:799514_(Clade_B_New_Norfolk-DFT1_7-DFT1_4-DFT1_2-Fentonbury)_0204	GCTAACTCTTGGGAATTCCACAAAGCCTTCTTCAGCTTCCCGATCCGCTCTTCCGATCTNNNNNGTTTTGTCTGCAAATG	A	G	A	A	G	G	A	G	A	A	A	G	A	A	A	A	G	A	A	G	A	G	G	A	A	G	G	G	A	A	A	A	A	A	G	A	A	A	A	G	G	G	G	G	A	A	G	A
Chr2_supercontig_000000117:383223_(Clade_A2_Tarraleah_exclusive)_0205	GCAGATCTCAAAATGAAACAGAGCCAACTTCAGCTTCCCGATCCGCTCTTCCGATCTNNNNNAGCAAAAGAAGGGCAAA	G	T	G	G	G	G	G	G	G	N	G	G	G	G	G	N	N	N	G	G	G	G	G	G	G	N	G	G	G	G	G	G	G	G	N	G	G	G	G	G	G	G	G	G	G	G	G	G
Chr2_supercontig_000000126:828833_(Clade_A1_Channel-Forestier-LB)_0206	GTTGCAGCCATATGAAAGTATGGCTCTCCTTCAGCTTCCCGATCCGCTCTTCCGATCTNNNNNCAGATCTCAGTCCATTG	A	G	A	A	A	A	A	A	A	A	A	A	G	A	A	A	A	A	A	A	A	A	A	A	A	A	A	A	A	A	A	A	A	A	A	A	A	A	A	A	A	A	A	A	A	A	A	A
Chr2_supercontig_000000133:581271_(Clade_A2_DFT1_1_exclusive)_0208	CCCTGGCCTAATAGAGCTCTTCAGCTTCCCGATCCGCTCTTCCGATCTNNNNNTGCAGGTCTAAGATATTGAAAGCTAAA	T	A	T	T	T	T	T	T	T	T	T	T	T	A	T	T	T	T	T	T	T	T	T	T	T	T	T	T	T	T	T	A	T	T	T	T	T	T	T	T	T	T	T	T	T	T	T	T
Chr2_supercontig_000000146:127133_(Clade_A2)_0210	ATTCTAGAACCCATCATCAAAAAAGGAGGCTTCAGCTTCCCGATCCGCTCTTCCGATCTNNNNNAGGGTAAATGGACCAT	A	G	G	G	G	A	G	A	G	G	G	N	A	G	G	N	N	N	A	A	G	A	A	A	A	A	A	A	G	G	G	G	A	G	N	G	G	A	G	A	A	A	A	A	G	G	A	G
Chr2_supercontig_000000158:3787405_(Clade_A2_DFT1_0_WPP_exclusive)_0212	ACTATATGATCAATTCGTGGGAATTACTGCTTCAGCTTCCCGATCCGCTCTTCCGATCTNNNNNTTTCAGCTCTGACCTT	T	C	T	T	N	T	C	T	C	C	C	T	T	T	C	C	T	C	T	T	C	T	T	T	T	N	T	T	C	C	C	T	N	C	T	C	C	T	C	T	T	T	T	T	C	C	T	C
Chr2_supercontig_000000170:791686_(Clade_A2_Tarraleah_exclusive)_0213	GTTGTGGTCAACATTGATAAGTGCCTTCAGCTTCCCGATCCGCTCTTCCGATCTNNNNNAGGATGCAAGAGAAGGAGG	C	T	C	C	C	C	C	C	C	N	C	C	C	C	C	C	C	C	C	C	C	C	C	C	C	C	C	C	C	C	C	C	C	C	C	C	C	C	C	C	C	C	C	C	C	C	C	C
Chr2_supercontig_000000171:685319_(Clade_B_DFT1_2_Bronte_exclusive)_0214	GGGGCACTAGGAAAGCCTTCAGCCTCTTCAGCTTCCCGATCCGCTCTTCCGATCTNNNNNGTACTCCTCTTTGAGAGG	A	G	A	A	A	N	A	N	A	N	N	N	A	A	N	N	N	N	A	A	A	N	N	N	A	N	A	N	A	N	A	A	A	A	N	A	A	A	A	A	A	A	N	N	A	N	A	A
Chr2_supercontig_000000189:30946_(Clade_B_DFT1_2_WPP_exclusive)_0216	GGGAGATGACATCTCTTACAGGGCAGTAGCTTCAGCTTCCCGATCCGCTCTTCCGATCTNNNNNATAGTACAAAGAAACC	A	G	A	A	G	N	A	G	A	N	N	G	A	A	N	N	N	N	A	N	A	G	A	A	A	N	G	G	A	N	A	A	A	A	G	A	A	N	A	G	G	G	G	G	A	A	G	A
Chr2_supercontig_000000203:457237_(All_groups_ancestral)_0217	GAATAAGTTTGAGCTATCATAATTATTTGCTTCAGCTTCCCGATCCGCTCTTCCGATCTNNNNNAAGGAGTGTGTGTCTG	T	G	T	T	G	G	T	G	N	N	T	N	G	T	N	N	N	N	G	N	T	G	G	N	G	N	G	G	T	N	T	T	G	T	G	T	T	G	T	G	G	G	G	G	T	T	G	T
Chr2_supercontig_000000205:1188967_(Clade_A2_small_groups)_0218	GCTATCATCTCCTTCTTGTGGTTCTCTCTTCAGCTTCCCGATCCGCTCTTCCGATCTNNNNNGTTTTCTCTTGGCCCC	C	G	G	C	C	C	C	C	C	C	C	C	C	C	C	C	C	C	C	C	C	C	C	C	C	C	C	C	C	C	C	C	C	C	C	C	C	C	C	C	C	C	C	C	C	C	C	C
Chr2_supercontig_000000206:724091_(Clade_B_small_groups)_0221	GCTTGATTCATAATTCTCTTGTCACTCTTCAGCTTCCCGATCCGCTCTTCCGATCTNNNNNTATATACACACACACATCA	C	G	C	C	G	G	C	G	C	C	C	G	C	C	C	C	G	C	C	G	C	G	G	C	C	G	G	G	C	C	C	C	C	C	G	C	C	C	C	G	G	G	G	G	C	C	G	C
Chr2_supercontig_000000209:346742_(Clade_A2_DFT1_9_exclusive)_0222	CTAATTCCAATACTAAATAAATTATCTGGCTTCAGCTTCCCGATCCGCTCTTCCGATCTNNNNNGAGGCCATAAATCAAC	T	G	T	N	T	T	T	T	T	N	T	N	T	T	T	N	N	N	T	T	T	T	T	N	T	N	T	T	T	N	T	T	T	T	N	T	T	N	T	T	T	T	N	N	T	T	T	T
Chr2_supercontig_000000210:127480_(Clade_C)_0223	GAAGGAAAGCAGGAAATTGGTGGTAGGGCTTCAGCTTCCCGATCCGCTCTTCCGATCTNNNNNGATAAAGAACATCACAA	A	C	A	A	A	A	A	A	A	A	A	A	A	A	A	A	A	A	C	C	A	A	A	A	C	A	A	A	A	A	A	A	C	A	A	A	A	C	A	A	A	A	A	A	A	A	A	A
Chr2_supercontig_000000215:618240_(Clade_A2_DFT1_0_WPP-DFT1_1)_0225	CCCCAATAATTCCCTTAATTCCCTGTGTCCTTCAGCTTCCCGATCCGCTCTTCCGATCTNNNNNCCCTGTAAATAAAAAC	G	A	G	G	G	G	A	G	A	A	A	G	G	A	A	G	G	A	G	G	A	G	G	G	G	G	G	G	A	A	A	A	G	A	G	A	A	G	A	G	G	G	G	G	A	A	G	A
Chr2_supercontig_000000217:579927_(Clade_B_DFT1_2_Bronte-DFT1_2_WPP)_0227	ATTCACAAACAAAACCAATGCATCTAAACTTCAGCTTCCCGATCCGCTCTTCCGATCTNNNNNGGTGAAAAGGGGATGGT	A	C	A	A	C	C	A	C	A	A	A	C	A	A	A	A	C	A	A	C	A	C	A	A	A	C	C	C	A	A	A	A	A	A	C	A	A	A	A	C	C	C	C	C	A	A	C	A
Chr2_supercontig_000000235:1605674_(Clade_A1)_0231	GTTTCTTATAGGAGTGGATGGAAACCCTGCTTCAGCTTCCCGATCCGCTCTTCCGATCTNNNNNTGGGATTTCACCTTGA	T	C	T	T	T	T	T	T	T	N	T	T	C	T	T	N	N	N	T	T	T	T	T	T	T	T	T	T	T	N	T	T	T	T	T	T	T	T	T	T	T	T	T	T	T	T	T	T
Chr2_supercontig_000000235:732613_(Clade_A1_Channel-Forestier-LB)_0230	GACTAAGGTGGAAGGAGAGTTGGTGTTCCCTTCAGCTTCCCGATCCGCTCTTCCGATCTNNNNNGCAATTTTGCCTTCGA	G	A	G	G	G	G	G	G	G	N	G	N	A	G	G	N	G	N	G	G	G	G	G	G	G	N	G	G	G	N	G	G	G	G	N	G	G	G	G	G	G	G	G	G	G	G	G	G
Chr2_supercontig_000000241:903086_(Clade_A2_DFT1_10_exclusive)_0234	GCTGATTAGGAGCAGCTTTGCTGCTGCTTCAGCTTCCCGATCCGCTCTTCCGATCTNNNNNAGGTTGGGGCCTCAGCAGG	A	C	A	A	A	A	A	A	A	N	A	N	A	A	A	N	A	N	A	A	A	A	A	A	A	A	A	A	A	N	A	A	A	A	A	A	A	A	A	A	A	A	A	A	A	A	A	A
Chr2_supercontig_000000245:1761545_(Clade_A1_Channel-Forestier-LB)_0235	GTTATTGTGTGTTGTACTTATGGTCAGCTTCAGCTTCCCGATCCGCTCTTCCGATCTNNNNNTATGTGGGACTCTCAG	C	T	C	C	C	C	C	C	C	C	C	C	T	C	C	C	C	C	C	C	C	C	C	C	C	C	C	C	C	N	C	C	C	C	C	C	C	C	C	C	C	C	C	C	C	C	C	C
Chr2_supercontig_000000251:832643_(Clade_B_DFT1_2_Bronte_exclusive)_0236	GTTACTGGGTTCCAGAAGGTCCAGAGCCTTCAGCTTCCCGATCCGCTCTTCCGATCTNNNNNCTCTGCTTTTAAGGAGTT	G	A	G	G	G	G	G	G	G	G	G	G	G	G	G	G	G	G	G	G	G	G	G	G	G	G	G	G	G	G	G	G	G	G	G	G	G	G	G	G	G	G	G	G	G	G	N	G
Chr2_supercontig_000000252:3451743_(Clade_B_DFT1_2_Bronte_exclusive)_0237	GTGGGGCCATATTTGAACTCAGACCCTTCAGCTTCCCGATCCGCTCTTCCGATCTNNNNNCTGGATGGTAGGTACCATT	A	T	A	N	A	N	A	A	A	N	A	N	A	A	N	N	N	N	A	A	A	A	A	N	A	N	A	N	A	N	N	A	A	A	N	A	A	N	A	A	A	A	N	N	A	N	A	A
Chr2_supercontig_000000253:2803257_(Clade_A2_small_groups)_0238	GCAAATCCTTCAGCTCTTGGTAACTGTGGCTTCAGCTTCCCGATCCGCTCTTCCGATCTNNNNNGAAGAATGACTCCAAT	A	T	A	A	A	A	T	A	T	T	T	A	A	T	T	T	A	T	A	N	T	A	A	A	A	A	A	A	T	T	T	T	A	T	A	T	T	A	T	A	A	A	A	A	T	T	A	T
Chr2_supercontig_000000255:2190812_(Clade_A2_DFT1_6-StonyHead)_0239	ACTGTTACCTGTGTTGAGCAACTTGATAACTTCAGCTTCCCGATCCGCTCTTCCGATCTNNNNNTGTGGTGGTTAGTTGT	C	T	C	C	C	C	C	C	C	C	C	C	C	C	C	C	C	C	C	C	C	C	C	C	C	C	C	C	C	C	C	C	C	C	C	C	C	C	C	C	C	C	C	C	C	C	C	C
Chr2_supercontig_000000255:2248543_(Clade_B_DFT1_2_Bronte-Fentonbury)_0240	GTCCCCTAGTGTATTTATGATGTGACTTTCTTCAGCTTCCCGATCCGCTCTTCCGATCTNNNNNATTAGCCATTTTAACT	G	A	G	G	G	G	G	G	G	G	G	G	G	G	G	N	G	N	G	G	G	G	G	G	G	G	G	G	G	N	G	G	G	G	N	G	G	G	G	G	G	G	G	G	G	G	G	G
Chr2_supercontig_000000255:2375386_(Clade_A2_small_groups)_0241	GTATGGGATGAGTAGACTGAGATATTAGGCTTCAGCTTCCCGATCCGCTCTTCCGATCTNNNNNCAGCTTATGAACATGG	G	A	G	G	N	G	G	G	G	G	G	G	G	G	G	G	G	G	G	G	G	G	G	G	G	G	G	G	G	G	G	G	G	G	G	G	G	G	G	G	G	G	G	G	G	G	G	G
Chr2_supercontig_000000255:3090311_(All_groups_excluding_377T1)_0242	CCACCTTAACCTTCCCTGCCTTCAGCTTCCCGATCCGCTCTTCCGATCTNNNNNACAAGTTGAAATTGAAGTGCACTTAC	C	A	A	A	A	A	A	A	A	A	A	A	A	A	A	A	A	A	A	A	A	A	A	A	A	A	A	A	A	A	A	A	A	A	A	A	A	A	A	A	A	A	A	A	A	A	A	A
Chr2_supercontig_000000260:1451669_(Clade_B_DFT1_7-DFT1_4-DFT1_2-Fentonbury)_0245	ACTTTCTCTTCCTTGAATTAAGTCTAAGGCTTCAGCTTCCCGATCCGCTCTTCCGATCTNNNNNACCCTTTCTCTTTGTG	C	A	C	C	A	A	C	A	C	C	C	A	C	C	C	C	A	C	N	A	C	A	A	C	C	A	A	A	C	C	C	C	C	C	A	C	C	C	N	A	A	A	A	A	C	C	A	C
Chr2_supercontig_000000303:1073551_(Clade_A1_Channel-Forestier)_0247	GCTGAAGCAGGCTCTGTGGAGTATTCTTCAGCTTCCCGATCCGCTCTTCCGATCTNNNNNTTGGTGTGACAGAGGG	A	C	A	A	A	A	A	A	A	A	A	A	C	A	A	A	A	A	A	A	A	A	A	A	A	A	A	A	A	A	A	A	A	A	A	A	A	A	A	A	A	A	A	A	A	A	A	A
Chr2_supercontig_000000303:1415867_(Clade_C_DFT1_5_exclusive)_0248	TCTTCCTTCTCTTTTTCTGCTTCATCTTCTTCAGCTTCCCGATCCGCTCTTCCGATCTNNNNNCTTATCTCAAAACTTT	G	A	G	G	G	G	G	G	G	G	G	G	G	G	G	G	G	G	A	N	G	G	G	G	A	G	G	G	G	G	G	G	A	G	G	G	G	A	G	G	G	G	G	G	G	G	G	G
Chr2_supercontig_000000303:1454063_(Clade_B_DFT1_7_exclusive)_0249	GACTGAGGGAAATAGCTCCATTGTTAGCTTCAGCTTCCCGATCCGCTCTTCCGATCTNNNNNGAAAGAAGCCAGAGAAGT	G	A	N	G	G	G	G	G	G	G	G	G	G	G	G	G	G	G	G	G	G	G	G	G	G	G	G	G	N	G	G	N	G	G	G	G	G	G	G	G	G	G	G	G	G	G	G	G
Chr2_supercontig_000000305:610909_(Clade_A2)_0250	CAGAGTGCGCTCTTTGTGAAGAGAATTTACTTCAGCTTCCCGATCCGCTCTTCCGATCTNNNNNGCCATTGATTGGTGGG	G	C	C	C	C	G	C	G	C	C	C	G	G	C	C	N	N	N	G	G	C	G	G	G	G	G	G	G	C	C	C	C	G	C	N	C	C	G	C	G	G	G	G	G	C	C	G	C
Chr2_supercontig_000000315:354954_(Clade_A2_small_groups)_0251	CCTTTTCATGACTGCCACAGAGATAGATCTTCAGCTTCCCGATCCGCTCTTCCGATCTNNNNNTGCTTTTCTTGTGTTG	G	A	A	A	A	G	G	G	G	G	G	G	G	G	G	N	G	N	G	G	G	G	G	G	G	G	G	G	G	N	G	G	G	G	G	G	G	G	G	G	G	G	G	G	G	G	G	G
Chr2_supercontig_000000321:904971_(Clade_B_Ross_exclusive)_0252	GCTCTTAGAACCTCAGTTAGGAGTCAGTGCTTCAGCTTCCCGATCCGCTCTTCCGATCTNNNNNGGGAGATTCACAAATT	C	T	N	C	T	C	C	C	N	C	C	C	C	N	C	C	C	N	C	C	C	C	C	C	C	C	C	C	C	C	C	C	C	C	C	C	C	C	C	C	C	C	C	C	C	C	C	C
Chr2_supercontig_000000326:382328_(Clade_A1_Channel-Forestier-LB)_0254	GATTGTTGAGGGGTAGGGCTTCAGCTTCCCGATCCGCTCTTCCGATCTNNNNNGAGGTGGAGAATGAGATAGACA	G	A	G	G	G	G	G	G	G	G	G	G	A	G	G	G	G	G	G	G	G	G	G	G	G	G	G	G	G	G	G	G	G	G	G	G	G	G	G	G	G	G	G	G	G	G	G	G
Chr2_supercontig_000000334:583835_(Clade_C_DFT1_5_exclusive)_0255	GCCTGAAACTGGTCTAGTGAAGTAACAACTTCAGCTTCCCGATCCGCTCTTCCGATCTNNNNNCATGGCTAACATTTAT	T	C	T	T	T	T	T	T	T	T	T	T	T	T	T	T	T	T	C	N	T	T	T	T	C	T	T	T	T	T	T	T	C	T	N	T	T	C	T	T	T	T	T	T	T	T	T	T
Chr2_supercontig_000000335:312228_(Clade_A1_Clade_A2)_0256	GTTGGACCTAGACCTTCTAACTTTGAATCCTTCAGCTTCCCGATCCGCTCTTCCGATCTNNNNNGACCATCTTTTTCACA	C	G	G	G	G	C	G	C	G	G	G	C	G	G	G	G	C	G	C	C	G	C	C	C	C	C	C	C	G	G	G	G	C	G	C	G	G	C	G	C	C	C	C	C	G	G	C	G
Chr2_supercontig_000000341:181997_(Clade_B_small_groups)_0257	GCTTCAGCATGAGGTGAGATACAAGAGAACTTCAGCTTCCCGATCCGCTCTTCCGATCTNNNNNTGTCTCTATGTTCTGG	T	A	T	T	A	A	T	A	T	N	T	A	T	T	T	N	A	N	T	N	T	A	A	T	T	A	A	A	T	N	T	T	T	T	A	T	T	T	T	A	A	A	A	A	T	T	A	T
Chr2_supercontig_000000366:3292322_(Clade_B_DFT1_7_exclusive)_0261	CCTTCTTCAAAGATTAACTCATCTATTTTCTTCAGCTTCCCGATCCGCTCTTCCGATCTNNNNNACTGTTTTTTTGGGGG	A	C	A	A	A	A	A	A	A	N	A	A	A	A	A	N	A	N	A	A	A	A	A	A	A	N	A	A	A	N	A	A	A	A	N	A	A	A	A	A	A	A	N	N	A	A	A	A
Chr2_supercontig_000000373:845226_(Clade_A1)_0262	GGGCATTAGAATAGATAAGCCCTGTGGCTTCAGCTTCCCGATCCGCTCTTCCGATCTNNNNNGGAAAGCTAAAGGGAAG	C	T	C	C	C	C	C	C	C	C	C	C	T	C	C	N	C	N	C	C	C	C	C	C	C	C	C	C	C	C	C	C	C	C	C	C	C	C	C	C	C	C	C	C	C	C	C	C
Chr2_supercontig_000000376:258175_(Clade_B_DFT1_2_WPP_exclusive)_0263	CCTGGACCTAGCTCCACTCTTCAGCTTCCCGATCCGCTCTTCCGATCTNNNNNTTGCTTCTCAGCTGATTGATCATGTC	A	C	A	A	A	N	A	C	A	N	A	N	A	A	N	N	N	N	A	A	A	C	N	A	A	A	C	C	A	N	A	A	A	A	C	A	A	N	A	C	C	C	A	C	A	A	C	A
Chr2_supercontig_000000386:137473_(Clade_A1)_0264	GTAGTTAGCAATTCACTGTAAGGTATCTTCAGCTTCCCGATCCGCTCTTCCGATCTNNNNNTTGTGAACTTGGGCCTTGG	T	C	T	T	T	T	T	T	T	N	T	N	N	T	T	N	T	N	T	T	T	T	T	T	T	T	T	T	T	N	T	T	T	T	N	T	T	T	T	T	T	T	T	T	T	T	T	T
Chr2_supercontig_000000388:458706_(Clade_A2_small_groups)_0265	CTTCAGAGATTCTATGACCTGCCCAGCTTCAGCTTCCCGATCCGCTCTTCCGATCTNNNNNCTTGTGATTTCAGTGGTCT	G	A	A	A	A	G	A	G	A	A	A	G	G	A	A	A	G	A	G	G	A	G	G	G	G	G	G	G	A	A	A	A	G	A	G	A	A	G	A	G	G	G	G	G	A	A	G	A
Chr2_supercontig_000000393:62929_(Clade_A2_small_groups)_0266	GTACTTGGCCTTAACTGGAGAGGTCTTCAGCTTCCCGATCCGCTCTTCCGATCTNNNNNCCTGAAGGATACCACAGTGAA	A	C	C	A	N	A	A	A	A	A	A	A	A	A	A	A	A	A	A	A	A	A	A	A	A	A	A	A	A	A	A	A	A	A	A	A	A	A	A	A	A	A	A	A	A	A	A	A
Chr2_supercontig_000000398:855448_(Clade_A2_small_groups)_0267	GCTTTCCTCCTCAGGTCCAAGACATTAGCTTCAGCTTCCCGATCCGCTCTTCCGATCTNNNNNCCAAATCAATTCACCA	C	T	C	C	N	C	C	C	C	C	C	C	C	C	C	C	C	C	C	C	C	C	C	C	C	C	C	C	C	C	C	C	C	C	C	C	C	C	C	C	C	C	C	C	C	C	C	C
Chr2_supercontig_000000399:2417464_(Clade_B)_0268	CAAAAATAGGAAAGTGAAGAGCAGTGGCTTCAGCTTCCCGATCCGCTCTTCCGATCTNNNNNTGTCTGGCTATGGAGAG	G	C	G	G	C	N	G	C	G	G	G	G	G	G	G	G	G	G	G	N	G	N	N	G	G	G	N	N	G	G	G	G	G	G	G	G	G	G	G	C	N	N	N	G	G	G	N	G
Chr2_supercontig_000000409:2614212_(Clade_B_New_Norfolk_exclusive)_0270	CTCCTTAAAATCATTCAAAATCTCTAAGCCTTCAGCTTCCCGATCCGCTCTTCCGATCTNNNNNGCCTTCCTCATTTCTT	C	G	C	C	C	C	C	C	C	C	C	C	C	C	C	C	C	C	C	C	C	C	C	C	C	C	C	C	C	C	C	C	C	C	C	C	C	C	C	C	C	C	C	C	C	C	C	C
Chr2_supercontig_000000414:80717_(Clade_A2_DFT1_0_WPP-DFT1_1)_0271	GAGTTTGTTTTTTTAAGTTTGTGTATGGGCTTCAGCTTCCCGATCCGCTCTTCCGATCTNNNNNAGACAGGGAAATCTAA	T	A	T	T	N	T	A	T	A	A	A	T	T	A	A	A	T	A	T	T	A	T	T	T	T	T	T	T	A	A	A	A	T	A	T	A	A	T	A	T	T	T	T	T	A	A	T	A
Chr2_supercontig_000000418:1453941_(All_groups_ancestral)_0272	GCCTGACAACTGAGCACTTAAGGCTAACTTCAGCTTCCCGATCCGCTCTTCCGATCTNNNNNGGAACTATTTTCTTCCT	C	A	A	A	A	A	A	A	A	A	A	N	A	A	A	A	A	N	A	N	A	A	A	A	A	A	A	A	A	N	A	A	A	A	A	A	A	N	A	A	A	A	A	A	A	A	A	A
Chr2_supercontig_000000421:1485237_(Clade_B_New_Norfolk_exclusive)_0273	CCATCACAAGGCAAACATAGACTGGTGACTTCAGCTTCCCGATCCGCTCTTCCGATCTNNNNNGGATATTGGAATTGGG	C	T	C	C	C	C	C	C	C	C	C	C	C	C	C	C	C	C	C	C	C	C	C	C	C	C	C	C	C	C	C	C	C	C	C	C	C	C	C	C	C	C	C	C	C	C	C	C
Chr2_supercontig_000000424:426932_(Clade_A2_DFT1_0_WPP-DFT1_1)_0274	CCTAGAGGAAATACAGAGTTCTCAGGCCTTCAGCTTCCCGATCCGCTCTTCCGATCTNNNNNGTGAAGGGGAGCAAAATA	T	A	T	T	N	T	A	T	A	A	A	T	T	A	A	N	T	N	T	T	A	T	T	T	T	T	T	T	A	A	A	A	T	A	T	A	A	T	A	T	T	T	T	T	A	A	T	A
Chr2_supercontig_000000436:94694_(Clade_A1_DFT1_0_Freycinet_exclusive)_0275	GGTCACACAACTAGTAAGTAACCTATCTCCTTCAGCTTCCCGATCCGCTCTTCCGATCTNNNNNGCTCTAGAAGGTTACC	A	C	A	A	A	A	A	A	A	A	A	A	A	A	A	N	A	N	A	A	A	A	A	A	A	A	A	A	A	A	A	A	A	A	N	A	A	A	A	A	A	A	A	A	A	A	A	A
Chr2_supercontig_000000442:218265_(Clade_A2)_0277	GAGGCCAAAGTCCAGGAGCTGGAAGCTTCAGCTTCCCGATCCGCTCTTCCGATCTNNNNNAGGAGACTCAGCAGAATT	C	T	T	T	T	C	T	C	T	T	T	C	C	T	T	T	C	T	C	C	T	C	C	C	C	C	C	C	T	T	T	T	C	T	C	T	T	C	T	C	C	C	C	C	T	T	C	T
Chr2_supercontig_000000445:1936776_(Clade_B_DFT1_7_exclusive)_0279	GTCCTAGTTTTGGATCCATTTCTTCTTCAGCTTCCCGATCCGCTCTTCCGATCTNNNNNTGTATGCATGCATGTGTGTAT	G	A	G	G	G	G	G	G	G	G	G	G	G	G	G	G	G	G	G	G	G	G	G	G	G	G	G	G	G	G	G	G	G	G	G	G	G	G	G	G	G	G	G	G	G	G	G	G
Chr2_supercontig_000000448:4264286_(Clade_A2_StonyHead_exclusive)_0280	GCAGTATTGGGGTTATAATTTTTTTTTGCCTTCAGCTTCCCGATCCGCTCTTCCGATCTNNNNNATTCTAGTTCTTCATA	C	T	C	C	N	C	C	C	C	C	C	C	C	C	C	C	C	C	C	C	C	N	C	C	C	C	C	C	C	C	C	C	C	C	C	C	C	C	C	C	C	C	C	C	C	C	C	C
Chr2_supercontig_000000448:4377769_(Clade_A2_small_groups)_0281	GCCTTTCAACATGTTTTCCTTCTCATACCTTCAGCTTCCCGATCCGCTCTTCCGATCTNNNNNCCCTATTCCAAAGTACT	C	T	T	T	T	C	T	C	T	T	T	C	C	T	T	T	C	T	C	C	T	C	C	C	C	C	C	C	T	T	T	T	C	T	C	T	T	C	T	C	C	C	C	C	T	T	C	T
Chr2_supercontig_000000452:2505524_(Clade_B_DFT1_7-DFT1_4-DFT1_2-Fentonbury)_0282	GCTAGTAAAGGGATCCCATAATCTCCTTCAGCTTCCCGATCCGCTCTTCCGATCTNNNNNTTTCTTTCTCTGGAGATAG	C	A	C	C	A	A	C	A	C	N	C	N	C	C	N	N	N	N	C	N	C	A	A	N	C	N	A	A	C	N	C	C	C	C	N	C	C	N	C	A	A	A	A	N	C	C	A	C
Chr2_supercontig_000000452:3676474_(Clade_B_DFT1_0_Fentonbury_exclusive)_0283	GCTTTGCTAAGTTAGGAAAGGATTAGCTTCAGCTTCCCGATCCGCTCTTCCGATCTNNNNNTTCACACAAATAGTAAATG	G	T	G	G	N	G	G	G	G	G	G	G	G	G	G	G	G	G	G	G	G	G	G	G	G	G	G	G	G	G	G	G	G	G	G	G	G	G	G	G	G	G	G	G	G	G	G	G
Chr2_supercontig_000000463:126837_(Clade_B_DFT1_4-DFT1-2-Fentobury)_0284	CACAATCACAAGTGGAAGAGCCTCTTCTCTTCAGCTTCCCGATCCGCTCTTCCGATCTNNNNNTCAAAAATCCCAGTCAC	G	A	G	G	A	A	G	A	G	G	G	A	G	G	G	G	A	G	G	A	G	A	A	G	G	A	A	A	G	G	G	G	G	G	A	G	G	G	G	A	A	A	A	A	G	G	A	G
Chr2_supercontig_000000463:377386_(Clade_A2_DFT1_6-StonyHead)_0285	GGTGAACCCATCTTTTTGTTGTTGTTGCTTCAGCTTCCCGATCCGCTCTTCCGATCTNNNNNATGGGAGAAGGGCTAAT	G	A	G	G	G	G	G	G	G	G	G	G	G	G	G	G	G	N	G	G	G	G	G	G	N	G	G	G	G	G	G	G	G	G	G	G	G	G	G	G	G	G	G	G	G	N	G	G
Chr2_supercontig_000000467:1091319_(Clade_A2_StonyHead_exclusive)_0286	GTGGAGTTAGAAGTGAGATTGGGAGGTACCTTCAGCTTCCCGATCCGCTCTTCCGATCTNNNNNGAACAAAATTCATGCA	C	T	C	C	C	C	C	C	C	N	C	N	C	C	C	N	C	N	C	C	C	C	C	C	C	C	C	C	C	N	C	C	C	C	C	C	C	C	C	C	C	C	C	C	C	C	C	C
Chr2_supercontig_000000479:837946_(Clade_A1_Channel-Forestier)_0287	TGGTTTGTAGCAGCTCTTTTGGGCTTCAGCTTCCCGATCCGCTCTTCCGATCTNNNNNGTGCTCAACAAATGCTGATTT	A	T	A	A	A	A	A	A	A	A	A	A	T	A	A	A	A	A	A	A	A	A	A	A	A	A	A	A	A	A	A	A	A	A	A	A	A	A	A	A	A	A	A	A	A	A	A	A
Chr2_supercontig_000000485:456584_(Clade_B_small_groups)_0288	CTAAGCATGGTGAACAGCGAAGATCAGCCTTCAGCTTCCCGATCCGCTCTTCCGATCTNNNNNGAAATGAAAGCAGCCAG	T	A	T	T	T	N	T	N	T	T	T	N	T	T	T	N	A	N	T	N	T	T	A	T	T	T	N	N	T	T	T	T	T	T	N	T	T	T	T	A	A	N	N	N	T	T	N	T
Chr2_supercontig_000000489:1432718_(Clade_A2_small_groups)_0290	TTTGAACCCAAGACTCCCGCCTCCCTTCAGCTTCCCGATCCGCTCTTCCGATCTNNNNNACTGGGGTCTTAATAATCAC	G	T	G	G	G	G	T	G	T	T	T	G	G	T	T	T	G	T	G	G	T	G	G	G	G	G	G	G	T	T	T	T	G	T	G	T	T	G	T	G	G	G	G	G	T	T	G	T
Chr2_supercontig_000000514:108555_(Clade_B_DFT1_4_exclusive)_0291	GCTGTAAAAAAATTTTTGCTCTTGTGGGACTTCAGCTTCCCGATCCGCTCTTCCGATCTNNNNNCATTAGCTTCATGTAC	A	G	A	A	A	A	A	A	A	N	A	A	A	A	A	N	A	N	A	A	A	A	A	A	A	A	A	A	A	A	A	A	A	A	A	A	A	A	A	A	A	A	A	A	A	A	A	A
Chr2_supercontig_000000550:100858_(Clade_B-Clade_C-DFT1_0_Buckland)_0293	GTCTTTGGCAATGAGGCATCAAATTGGTGCTTCAGCTTCCCGATCCGCTCTTCCGATCTNNNNNTGACTTGAACCCTAAA	C	A	C	C	A	A	C	A	C	C	C	A	C	C	C	N	A	N	A	N	C	A	A	A	A	N	A	A	C	N	C	C	A	C	A	C	C	A	C	A	A	A	A	A	C	C	A	C
Chr2_supercontig_000000597:66052_(Clade_A2_DFT1_1_exclusive)_0295	GTGCTCTTCTAAATGGGATCTGAAACCTTCAGCTTCCCGATCCGCTCTTCCGATCTNNNNNGGTAAAGCTAGGGGAGAAA	T	C	T	T	T	T	T	T	T	T	T	T	T	T	T	T	T	T	T	T	T	T	T	T	T	T	T	T	T	T	T	T	T	T	T	T	T	T	T	T	T	T	T	T	T	T	T	T
Chr2_supercontig_000000672:66753_(All_groups_excluding_377T1)_0296	GAGAAGGGTGCTGGTTATTATTTTTTTACTTCAGCTTCCCGATCCGCTCTTCCGATCTNNNNNAAGGGAAGGGGTATTG	C	T	T	T	T	T	T	T	T	T	T	T	T	T	T	T	T	T	T	T	T	T	T	T	T	T	T	T	T	T	T	T	T	T	T	T	T	T	T	T	T	T	T	T	T	T	T	T
Chr2_supercontig_000000705:38843_(Clade_A1_Channel-Forestier-LB)_0297	GTTTGGACTGGTACTTGGTGTTGCTTCAGCTTCCCGATCCGCTCTTCCGATCTNNNNNCAAGAGACAGTCAAGGAGGG	A	G	A	A	A	A	A	A	A	A	A	A	G	A	A	N	A	N	A	A	A	A	A	A	A	A	A	A	A	N	A	A	A	A	A	A	A	A	A	A	A	A	A	A	A	A	A	A
Chr2_supercontig_000000758:203373_(Clade_B-Clade_C-DFT1_0_Buckland)_0298	ACCTTTCCTAATAAGATCAGGGGTCTTCAGCTTCCCGATCCGCTCTTCCGATCTNNNNNGGAGAGCATGGAAATAAATG	C	T	C	C	T	T	C	T	C	C	C	T	C	C	C	C	T	C	T	T	C	T	T	T	T	T	T	T	C	C	C	C	T	C	T	C	C	T	C	T	T	T	T	T	C	C	T	C
Chr2_supercontig_000000863:41153_(Clade_A2)_0300	GCAATATCAGGGTAATGTGGCCAATAAGACTTCAGCTTCCCGATCCGCTCTTCCGATCTNNNNNCTGTGCAACATTTTTT	A	G	G	A	N	A	N	A	N	N	A	A	A	A	G	N	A	N	A	A	G	A	A	A	A	N	A	A	N	A	A	N	A	G	N	G	G	A	N	A	A	A	A	A	G	G	A	G
Chr2_supercontig_000000931:15738_(Clade_A2_small_groups)_0301	ATACACAGACAGACAGAGACTTCAGCTTCCCGATCCGCTCTTCCGATCTNNNNNGGAGAGAGATAGAGAGAATGA	A	C	C	C	C	A	C	N	C	N	N	N	A	C	N	N	N	N	N	A	C	N	A	N	A	N	A	A	C	N	C	C	A	C	N	C	C	N	C	A	A	A	N	N	C	C	A	C
Chr2_supercontig_000000950:22372_(Clade_A1_Channel-Forestier)_0302	GTCTTCAGCACCAGGTATAATTTCTTGCACTTCAGCTTCCCGATCCGCTCTTCCGATCTNNNNNTTCTCTGTTTATATGT	T	C	T	T	T	T	T	T	T	T	T	T	C	T	T	T	T	T	T	T	T	T	T	T	T	T	T	T	T	T	T	T	T	T	T	T	T	T	T	T	T	T	T	T	T	T	T	T
Chr2_supercontig_000000959:257241_(Clade_B_DFT1_4-DFT1-2-Fentobury)_0303	ATTTTCCTGATTACAGGGCTGATGCTCACTTCAGCTTCCCGATCCGCTCTTCCGATCTNNNNNGCTCATTTTGGTGAGG	T	G	T	T	G	N	T	N	T	T	T	N	T	T	T	N	G	N	T	N	T	N	G	T	T	T	G	N	T	T	T	T	T	T	N	T	T	T	T	G	N	N	T	T	T	T	G	T
Chr2_supercontig_000000966:103637_(Clade_A1)_0304	GACATGGATCTGAATCTAAATTCTGACAACTTCAGCTTCCCGATCCGCTCTTCCGATCTNNNNNGTTTTCTTTAGCTCTT	C	G	C	C	C	C	C	C	C	C	C	C	G	C	C	N	C	N	C	C	C	C	C	C	C	C	C	C	C	C	C	C	C	C	N	C	C	C	C	C	C	C	C	C	C	C	C	C
Chr2_supercontig_000001089:142007_(All_groups_ancestral)_0305	ATGGGATGTAGTCACAGCAGTTTTAGGCTTCAGCTTCCCGATCCGCTCTTCCGATCTNNNNNCTAAATAATGTGTGGATC	T	A	A	A	A	A	A	A	A	A	A	A	A	A	A	A	A	N	A	A	A	A	A	A	A	A	A	A	A	A	A	A	A	A	A	A	A	A	A	A	A	A	A	A	A	A	A	A
Chr2_supercontig_000001161:31714_(Clade_B_New_Norfolk-DFT1_7-DFT1_4-DFT1_2-Fentonbury)_0306	GGGATGATTGGGACATTTGAATATGACCACTTCAGCTTCCCGATCCGCTCTTCCGATCTNNNNNTGCTTGGTTAATGGAC	A	C	A	A	C	C	A	C	A	A	A	C	A	A	A	A	C	A	A	C	A	C	C	A	A	C	C	C	A	A	A	A	A	A	C	A	A	A	A	C	C	C	C	C	A	A	C	A
Chr2_supercontig_000001259:68397_(Clade_B_New_Norfolk-DFT1_7-DFT1_4-DFT1_2-Fentonbury)_0308	GCTGGGGAAACTGGAAAATAATATGTTAGCTTCAGCTTCCCGATCCGCTCTTCCGATCTNNNNNAGATGGAACACATAAA	T	C	T	T	C	C	T	C	T	T	T	C	T	T	T	T	C	T	T	C	T	C	C	T	T	C	C	C	T	T	T	T	T	T	C	T	T	T	T	C	C	C	C	C	T	T	C	T
Chr2_supercontig_000001306:108987_(Clade_A2_DFT1_6_exclusive)_0309	GTACGTGTGCAGCGATGGGAAAGGGCCTTCAGCTTCCCGATCCGCTCTTCCGATCTNNNNNGTAGATACAGATGTTAG	A	T	A	A	A	A	A	A	A	N	A	A	A	A	A	N	N	N	A	A	A	A	A	A	A	N	A	A	A	N	A	A	A	A	N	A	A	A	A	A	A	A	A	A	A	A	A	A
Chr2_supercontig_000001414:26204_(Clade_A2_DFT1_6_exclusive)_0310	GTTTCTATCTTATATGATCTTTTAAAGTGCTTCAGCTTCCCGATCCGCTCTTCCGATCTNNNNNATCCTTTATTTGCCTC	G	A	G	G	G	G	G	G	G	N	G	N	G	G	N	N	N	N	G	G	G	G	G	G	G	G	G	G	G	N	G	G	G	G	N	G	G	G	G	G	G	G	G	G	G	G	G	G
Chr2_supercontig_000001436:7449_(Clade_B_DFT1_2-Fentonbury)_0311	CTCTCACCATAGATTGCTTTTATGGCTTCAGCTTCCCGATCCGCTCTTCCGATCTNNNNNGCTGAACTGTCCTAGGG	A	G	A	A	G	G	A	G	A	N	A	G	A	A	A	A	G	A	A	G	N	G	G	N	A	G	G	G	A	A	A	A	A	A	G	A	A	A	A	G	G	G	G	G	A	A	G	A
Chr2_supercontig_000001523:58257_(Clade_A2_DFT1_6-StonyHead)_0313	GTTCCATGGGATCCACTTTCCATGACTGCTTCAGCTTCCCGATCCGCTCTTCCGATCTNNNNNGCCTTCCTTTTCCAAAG	A	T	A	A	A	A	A	A	A	N	A	N	A	A	A	N	A	N	A	A	A	A	A	A	A	A	A	A	A	N	A	A	A	A	A	A	A	A	A	A	A	A	A	A	A	A	A	A
Chr2_supercontig_000001576:18258_(Clade_B_DFT1_2_WPP_exclusive)_0315	ACCACCACTTATTTGTTGAGTGTCTGCACTTCAGCTTCCCGATCCGCTCTTCCGATCTNNNNNGGGATTAATGCATAGC	C	T	C	C	T	T	C	T	C	C	C	T	C	C	C	C	T	C	C	T	C	T	C	C	C	T	T	T	C	C	C	C	C	C	T	C	C	C	C	T	T	T	T	T	C	C	T	C
Chr2_supercontig_000003250:9688_(Clade_A1_Clade_A2)_0317	CCTAGCACTCCTGACCTTCTTCAGCTTCCCGATCCGCTCTTCCGATCTNNNNNCTCTGTATACACCAATCATTGAGCCAA	G	A	A	A	A	G	A	G	A	N	A	N	A	A	A	N	N	N	G	G	A	G	G	G	G	N	G	N	A	N	A	A	G	A	N	A	A	G	A	G	G	G	G	G	A	A	G	A
Chr2_supercontig_000003550:1089_(Clade_B_DFT1_4_exclusive)_0318	CTCTTTGCTGTCTATTTCTCTTTTCTTCAGCTTCCCGATCCGCTCTTCCGATCTNNNNNGCTACTTATGTGGTGATTACT	C	A	C	C	C	C	C	C	C	C	C	C	C	C	C	C	C	C	C	C	C	C	C	C	C	C	C	C	C	C	C	C	C	C	C	C	C	C	C	C	C	C	C	C	C	C	C	C
Chr3_supercontig_000000013:354465_(All_groups_ancestral)_0319	GCCTGGAGAGGAGGTCTGTGTCAATGGTGCTTCAGCTTCCCGATCCGCTCTTCCGATCTNNNNNGCAGCATCTCCAGTAG	G	A	A	A	A	A	A	A	A	A	A	A	A	A	A	A	A	A	A	A	A	A	A	A	A	A	A	A	A	A	A	A	A	A	A	A	A	A	A	A	A	A	A	A	A	A	A	A
Chr3_supercontig_000000027:360775_(Clade_A1_Channel-Forestier)_0320	GTAGCCAGAAATAAACTAGTCAGATACACTTCAGCTTCCCGATCCGCTCTTCCGATCTNNNNNTTGCCTGCAGAGAGAG	G	A	G	G	G	G	G	G	G	G	G	G	A	G	G	G	G	G	G	G	G	G	G	G	G	G	G	G	G	G	G	G	G	G	G	G	G	G	G	G	G	G	G	G	G	G	N	G
Chr3_supercontig_000000027:581011_(Clade_A2_Tarraleah_exclusive)_0321	CCTCCAGAAGACTTTTCCACCCTTCAGCTTCCCGATCCGCTCTTCCGATCTNNNNNCTGTCAATTTTGTTTACTGTTCTC	T	C	N	T	N	T	T	T	T	T	T	T	T	T	T	T	T	T	T	T	T	T	T	T	T	T	T	T	T	T	T	T	T	T	T	T	T	T	T	T	T	T	T	T	T	T	T	T
Chr3_supercontig_000000034:510836_(Clade_A2_DFT1_0_WPP-DFT1_1)_0322	GCTGAGTGATTCAAAACTTTCTGTAGTTCTTCAGCTTCCCGATCCGCTCTTCCGATCTNNNNNTGCTCTTTAATCCTTT	C	G	C	C	N	C	G	C	G	G	G	C	C	G	G	G	C	G	C	C	G	C	C	C	C	C	C	C	G	G	G	G	C	G	C	G	G	C	G	C	C	C	C	C	G	G	C	G
Chr3_supercontig_000000053:911954_(Clade_A1_DFT1_3_Channel_exclusive)_0325	GCCTCACAAGAATTCTATGAAGTAGGTCCCTTCAGCTTCCCGATCCGCTCTTCCGATCTNNNNNTTACACATAGTAACAT	T	G	T	N	T	T	T	T	T	N	T	T	T	T	T	N	N	N	T	T	T	T	T	T	T	N	T	T	T	T	T	T	T	T	N	T	T	T	T	T	T	T	T	T	T	T	T	T
Chr3_supercontig_000000054:396944_(Clade_A1_Channel-Forestier)_0326	CCTTAAGGACTCTGATCAATGCACTGCTTCAGCTTCCCGATCCGCTCTTCCGATCTNNNNNAAAACCTGGGAAAATTTAT	A	T	A	A	A	A	A	A	A	A	A	A	T	A	A	A	A	A	A	A	A	A	A	A	A	A	A	A	A	A	A	A	A	A	N	A	A	A	A	A	A	A	A	A	A	A	A	A
Chr3_supercontig_000000061:1372559_(Clade_A1_DFT1_0_Freycinet_exclusive)_0327	GCCATCATCATCATCATCATTTTCATTATCTTCAGCTTCCCGATCCGCTCTTCCGATCTNNNNNTCTGTAGTATCTTTCC	C	G	C	C	C	C	C	C	C	C	C	C	C	C	C	C	C	C	C	C	C	C	C	C	C	C	C	C	C	C	C	C	C	C	C	C	C	C	C	C	C	C	C	C	C	C	C	C
Chr3_supercontig_000000066:1438665_(Clade_A2_small_groups)_0328	CACTCTGGTATCACCCAGCTCCCCTGACCTTCAGCTTCCCGATCCGCTCTTCCGATCTNNNNNTGGAGGCAGAGTTGAGT	C	G	G	G	G	C	G	C	G	G	G	C	C	G	G	G	C	G	C	C	G	C	C	C	C	C	C	C	G	G	G	G	C	G	C	G	G	C	G	C	C	C	C	C	G	G	C	G
Chr3_supercontig_000000074:367813_(Clade_A1_Channel-Forestier-LB)_0329	TTTTTCAATTCCATCCCCCCCTTCAGCTTCCCGATCCGCTCTTCCGATCTNNNNNTCCTTCTAGTTCTATAATTCTATGC	A	C	A	A	A	A	A	A	A	A	A	A	C	A	A	A	A	A	A	A	A	A	A	A	A	A	A	A	A	A	A	A	A	A	A	A	A	A	A	A	A	A	A	A	A	A	A	A
Chr3_supercontig_000000091:454913_(Clade_B_small_groups)_0331	GCCACATTTCTTTTGTTTTTTCCCCAGTGCTTCAGCTTCCCGATCCGCTCTTCCGATCTNNNNNTACATTAAAAAGGGAA	T	C	T	T	C	C	T	C	T	T	T	C	T	T	T	T	C	T	T	C	T	C	C	T	T	C	C	C	T	T	T	T	T	N	C	T	T	T	T	C	C	C	C	C	T	T	C	T
Chr3_supercontig_000000093:3735_(Clade_B_DFT1_2_WPP_exclusive)_0332	CAGTATATGTCACTGACACAAAAACTGACCTTCAGCTTCCCGATCCGCTCTTCCGATCTNNNNNAAAAGCAACGAGGGAG	T	C	T	T	C	C	T	C	T	T	T	C	T	T	T	T	C	T	T	C	T	C	T	T	T	C	C	C	T	T	T	T	T	T	C	T	T	T	T	C	C	C	C	C	T	T	C	T
Chr3_supercontig_000000098:1760161_(Clade_B_DFT1_2_Bronte-DFT1_2_WPP)_0335	GCTAAAAGTTACCATAGACAATAAAGTAACTTCAGCTTCCCGATCCGCTCTTCCGATCTNNNNNGTAAAGAATGTAGGGG	C	T	C	N	T	T	C	T	C	N	C	T	C	C	N	N	T	N	C	N	C	T	C	C	C	N	T	T	C	N	C	C	C	C	N	C	C	C	C	T	T	T	T	T	C	C	T	C
Chr3_supercontig_000000098:3336061_(Clade_A2_DFT1_1_exclusive)_0336	GTGTTCCATGGTCATCTTCCTATCACAAGCTTCAGCTTCCCGATCCGCTCTTCCGATCTNNNNNTTATCTGGGTTAGTTC	G	C	G	G	G	G	G	G	G	G	G	G	G	C	G	G	G	N	G	G	G	G	G	G	G	G	G	G	G	G	G	C	G	G	G	G	G	G	G	G	G	G	G	G	G	G	G	G
Chr3_supercontig_000000098:62216_(Clade_B_DFT1_2_Bronte-DFT1_2_WPP)_0334	CATACACACAAACATATTCACCCAGAATCCTTCAGCTTCCCGATCCGCTCTTCCGATCTNNNNNAACAACAAGGATATTC	A	G	A	N	G	G	N	G	N	N	N	N	N	A	N	N	N	N	N	N	A	G	N	N	A	N	G	G	A	N	N	N	A	A	N	N	A	N	A	G	G	G	G	G	A	A	G	A
Chr3_supercontig_000000105:2023581_(Clade_B_small_groups)_0337	GTAGTTCCTGCACGTTTGAGACTTCAGCTTCCCGATCCGCTCTTCCGATCTNNNNNGGCATTGTAGTGTTGTGGG	T	G	T	T	G	G	T	G	T	T	T	G	T	T	T	T	G	T	T	G	T	G	G	T	T	G	G	G	T	T	T	T	T	T	G	T	T	T	T	G	G	G	G	G	T	T	G	T
Chr3_supercontig_000000108:219628_(Clade_A2)_0338	GCTGCAGATGGTGATCTGTGAATTCTCTTCAGCTTCCCGATCCGCTCTTCCGATCTNNNNNTGACTCACCTAAGGCTTTA	C	T	T	T	T	C	T	C	T	T	T	C	C	T	T	T	C	T	C	C	T	C	C	C	C	C	C	C	T	T	T	T	C	T	C	T	T	C	T	C	C	C	C	C	T	T	C	T
Chr3_supercontig_000000114:2031893_(Clade_A2)_0340	GGATTGAGGCCAAATGGACAGGATGCCTTCAGCTTCCCGATCCGCTCTTCCGATCTNNNNNGTGTGGCAGCTAGCTAG	C	T	T	T	T	C	T	C	T	T	T	C	N	T	T	T	C	T	C	C	T	C	N	C	C	C	C	C	T	T	T	T	C	T	C	T	T	C	T	C	C	C	C	C	T	T	C	T
Chr3_supercontig_000000114:406224_(Clade_B_DFT1_4-DFT1-2-Fentobury)_0339	GTGCCAGGCACTGGAAGGACTTTCTTCAGCTTCCCGATCCGCTCTTCCGATCTNNNNNCAGTTACAAGACCTCATATATG	C	A	C	C	A	A	C	A	C	C	C	A	C	C	C	N	A	N	C	A	C	A	A	C	C	A	A	A	C	C	C	C	C	C	A	C	C	C	C	A	A	A	A	A	C	C	A	C
Chr3_supercontig_000000116:1674710_(Clade_A1_DFT1_0_Freycinet_exclusive)_0342	GCTGCATGGATACTTCCCTTTTTTTTTCACTTCAGCTTCCCGATCCGCTCTTCCGATCTNNNNNTAAGGATATAATCCAG	G	T	G	G	G	G	G	G	G	G	G	G	G	G	G	G	G	N	G	G	G	G	G	G	G	G	G	G	G	G	G	G	G	G	G	G	G	G	G	G	G	G	G	G	G	G	G	G
Chr3_supercontig_000000134:1406830_(Clade_C_DFT1_5_exclusive)_0346	CTATGTATTTTAGAGACATGCACCAGACACTTCAGCTTCCCGATCCGCTCTTCCGATCTNNNNNTACATGCTATTCCGTC	A	C	A	A	A	A	A	A	A	A	A	A	A	A	A	A	A	A	C	N	A	A	A	A	C	A	A	A	A	A	A	A	C	A	N	A	A	C	A	A	A	A	A	A	A	A	A	A
Chr3_supercontig_000000136:800379_(Clade_B_DFT1_2_WPP_exclusive)_0347	CCTTGAGAGTGTTGGGGCTCATGGTGTAGCTTCAGCTTCCCGATCCGCTCTTCCGATCTNNNNNTTTCTCCACCCCCTAA	G	A	G	G	A	A	G	A	G	G	G	A	G	G	G	G	A	G	G	A	G	A	G	G	G	A	A	A	G	G	G	G	G	G	A	G	G	G	G	A	A	A	A	A	G	G	A	G
Chr3_supercontig_000000138:1575624_(Clade_B_small_groups)_0348	GGTTGGTGATTCCCTCTCATTTGCTTCAGCTTCCCGATCCGCTCTTCCGATCTNNNNNGCTCTGTGGTTGGGACTATC	G	A	G	G	A	A	G	A	G	G	G	A	G	G	G	G	A	G	G	A	G	A	A	G	G	A	A	A	G	G	G	G	G	G	A	G	G	G	G	A	A	A	A	A	G	G	A	G
Chr3_supercontig_000000138:1977000_(Clade_B_DFT1_2_Bronte_exclusive)_0349	GCAGTTTATGCTCTGGTTTCAGAAGCTTCAGCTTCCCGATCCGCTCTTCCGATCTNNNNNGATCTGAGAGAAGATAGGG	G	A	G	G	G	G	G	G	G	G	G	G	G	G	G	N	G	N	G	G	G	G	G	G	G	G	G	G	G	G	G	G	G	G	G	G	G	G	G	G	G	G	G	G	G	G	G	G
Chr3_supercontig_000000139:132385_(Clade_A2_DFT1_1_exclusive)_0350	CAGTGTTCTTCAATTTGTTACCAGTTGTCCTTCAGCTTCCCGATCCGCTCTTCCGATCTNNNNNGGTTGGTATCTGCTTC	G	A	G	G	N	G	G	G	G	G	G	G	G	G	G	G	G	G	G	G	G	G	G	G	G	G	G	G	G	G	G	G	G	G	G	G	G	G	G	G	G	G	G	G	G	G	G	G
Chr3_supercontig_000000154:873060_(Clade_A1_DFT1_3_Channel_exclusive)_0351	GCAAGAAAAAGAACAAATTTACAACCCCCTTCAGCTTCCCGATCCGCTCTTCCGATCTNNNNNACCCAAAGCAGTGCTAG	G	A	G	G	N	G	G	G	G	G	G	G	G	G	G	G	G	G	G	G	G	G	G	G	G	G	G	G	G	G	G	G	G	G	G	G	G	G	G	G	G	G	G	G	G	G	G	G
Chr3_supercontig_000000157:2488388_(Clade_A2_DFT1_9_exclusive)_0354	GGAGTGAAAGAAAGATAATATGATATGATCTTCAGCTTCCCGATCCGCTCTTCCGATCTNNNNNCATCTTTGGTGGGGGG	G	A	G	G	G	G	G	G	G	G	G	G	G	G	G	G	G	G	G	G	G	G	G	G	G	G	G	G	G	G	G	G	G	G	G	G	G	G	G	G	G	G	G	G	G	G	G	G
Chr3_supercontig_000000160:278169_(All_groups_excluding_377T1)_0355	CAAAGTAGGAAATATCTACCTACTTATCTCTTCAGCTTCCCGATCCGCTCTTCCGATCTNNNNNTCTCAAGATATCAACC	C	T	T	T	T	T	T	T	T	T	T	T	T	T	T	T	T	T	T	T	T	T	T	T	T	T	T	T	T	T	T	T	T	T	T	T	T	T	T	T	T	T	T	T	T	T	T	T
Chr3_supercontig_000000166:440427_(DFT1_0_Buckland_exclusive)_0357	CATTCATAGCTGATCATCTTACAATATGCTTCAGCTTCCCGATCCGCTCTTCCGATCTNNNNNTTCTTTCTTTGGTTGTG	A	G	A	A	A	A	A	A	A	N	A	N	A	A	A	N	A	N	A	A	A	A	A	G	A	A	A	A	A	A	A	A	A	A	N	A	A	A	A	A	A	A	A	A	A	A	A	A
Chr3_supercontig_000000182:693716_(Clade_A1_Channel-Forestier)_0358	GCATCCAATCTCACCCCCTGATCTCCCTTCAGCTTCCCGATCCGCTCTTCCGATCTNNNNNATCCCTTTCCATTTTC	C	T	C	C	N	C	C	C	C	C	C	C	T	C	C	C	C	C	C	C	C	C	C	C	C	C	C	C	C	C	C	C	C	C	C	C	C	C	C	C	C	C	C	C	C	C	C	C
Chr3_supercontig_000000184:1309639_(Clade_B_New_Norfolk-DFT1_7-DFT1_4-DFT1_2-Fentonbury)_0360	CCTCCCTCCCTCCTTTCCTTCTTTCCTTTCTTCAGCTTCCCGATCCGCTCTTCCGATCTNNNNNACCTAGTACATATTAC	C	T	C	C	T	T	C	T	C	N	C	T	C	C	C	N	T	N	C	N	C	T	T	C	C	N	T	T	C	N	C	C	C	C	N	C	C	C	N	T	T	T	T	T	C	C	T	C
Chr3_supercontig_000000189:825766_(Clade_A1_DFT1_0_LB_exclusive)_0361	ATGATAACTCCCCAAACTCCAGCTACCTTCAGCTTCCCGATCCGCTCTTCCGATCTNNNNNACCATATGGTACTGACTAA	A	G	A	A	N	A	N	A	A	A	N	A	A	A	A	N	A	A	A	N	N	N	A	A	A	A	A	A	N	N	A	N	A	N	A	A	A	A	A	A	N	A	A	A	A	A	A	N
Chr3_supercontig_000000195:1402139_(Clade_B_DFT1_0_Fentonbury_exclusive)_0363	CAGAAAGGATATCTGACCACCAGCCTTCAGCTTCCCGATCCGCTCTTCCGATCTNNNNNTGCCTGCCTTAATCTGTCAAG	G	A	G	G	G	G	G	G	G	N	G	N	G	G	N	N	G	N	G	G	G	G	G	G	G	N	G	G	G	N	G	G	G	G	G	G	G	N	G	G	G	G	G	G	G	G	G	G
Chr3_supercontig_000000195:1944058_(Clade_C)_0364	GGGAGTAGAGATTCCTGGATCATTGAGCTTCAGCTTCCCGATCCGCTCTTCCGATCTNNNNNATGAAGGGGAAAAATAGA	T	C	T	T	T	T	T	T	T	T	T	T	T	T	T	T	T	T	C	N	T	T	T	T	C	T	T	T	T	T	T	T	C	T	T	T	T	C	T	T	T	T	T	T	T	T	T	T
Chr3_supercontig_000000197:1542676_(Clade_B)_0367	GCCACTGCTTTGTTATGGCTCTCTGTCCTTCAGCTTCCCGATCCGCTCTTCCGATCTNNNNNAGGCTCAGGGGTGGTT	C	T	C	C	T	T	C	T	C	C	C	T	C	C	C	C	T	C	C	T	C	T	T	C	C	T	T	T	C	C	C	C	C	C	T	C	C	C	C	T	T	T	T	T	C	C	T	C
Chr3_supercontig_000000197:935871_(Clade_A2_DFT1_12_exclusive)_0365	CATCTAGACTTTTGTTTTGCCACTGGACTCTTCAGCTTCCCGATCCGCTCTTCCGATCTNNNNNTAGAGGTTCTGGGAGG	G	A	A	G	G	G	G	G	G	G	G	G	G	G	G	N	G	N	G	G	G	G	G	G	G	G	G	G	G	G	G	G	G	G	G	G	G	G	G	G	G	G	G	G	G	G	G	G
Chr3_supercontig_000000197:964525_(Clade_B_DFT1_4-DFT1-2-Fentobury)_0366	GCAAAGACACAATAGCCATTTGTTGCACTTCAGCTTCCCGATCCGCTCTTCCGATCTNNNNNGGCAGTATGTTTTGGT	G	C	G	G	C	C	G	C	G	G	G	C	G	G	G	G	C	G	G	C	G	C	C	G	G	C	C	C	G	G	G	G	G	G	C	G	G	G	G	C	C	C	C	C	G	G	C	G
Chr3_supercontig_000000213:305643_(Clade_B_DFT1_2_Bronte_exclusive)_0369	TTTTAGCTCCCAACATGTGCCCCTTCAGCTTCCCGATCCGCTCTTCCGATCTNNNNNCCCTTTTCCCAAGTTAACCAAT	G	A	G	G	G	G	G	G	G	G	G	G	G	G	G	G	G	G	G	G	G	G	G	G	G	G	G	G	G	G	G	G	G	G	G	G	G	G	G	G	G	G	G	G	G	G	G	G
Chr3_supercontig_000000233:1072214_(Clade_A1_DFT1_3_Channel_exclusive)_0370	CAGCTATTCATTGTCCTGACTCCCTTCAGCTTCCCGATCCGCTCTTCCGATCTNNNNNCCTTCCATTTATGTTTGTATGG	G	A	G	G	G	G	G	G	G	N	G	N	G	G	N	N	N	N	G	G	G	G	N	G	G	N	G	N	G	N	G	G	G	G	N	G	G	N	G	G	G	G	G	G	G	G	G	G
Chr3_supercontig_000000242:1004986_(Clade_A2_small_groups)_0371	GCTTGTCGGCCGCATGGAGTGAAGTTCTTCAGCTTCCCGATCCGCTCTTCCGATCTNNNNNCATCAAGTATCGCTCAG	A	G	G	G	G	A	G	A	G	G	G	A	A	G	G	G	A	G	A	A	G	A	A	A	A	A	A	A	G	G	G	G	A	G	A	G	G	A	G	A	A	A	A	A	G	G	A	G
Chr3_supercontig_000000245:448963_(Clade_C)_0374	GCTGGTTGATTATTGTCCTTCATGCTCCTTCAGCTTCCCGATCCGCTCTTCCGATCTNNNNNACCCAGCCTTCTATCCA	C	G	C	C	C	C	C	C	C	C	C	C	C	C	C	C	C	C	G	G	C	C	C	C	G	C	C	C	C	C	C	C	G	C	C	C	C	G	C	C	C	C	C	C	C	C	C	C
Chr3_supercontig_000000260:2945563_(Clade_A2_DFT1_0_WPP-DFT1_1)_0375	GCTCAATAGGATTGGCATGTGATATTTCTCTTCAGCTTCCCGATCCGCTCTTCCGATCTNNNNNAAATCTTCACTCAAAA	G	A	G	G	G	G	A	G	A	A	A	G	G	A	A	A	G	N	G	G	A	G	G	G	G	G	G	G	A	N	A	A	G	A	G	A	A	G	A	G	G	G	G	G	A	A	G	A
Chr3_supercontig_000000273:1348603_(Clade_B_small_groups)_0376	TCTCCCCCTCCCTTCTGCCTTCAGCTTCCCGATCCGCTCTTCCGATCTNNNNNCCAGTTTCTATCCCTAATTAGGACAAT	T	G	T	N	G	G	T	G	T	N	T	G	T	T	T	N	G	N	T	G	T	G	G	T	T	G	G	G	T	N	T	T	T	T	N	T	T	T	T	G	G	G	G	G	T	T	G	T
Chr3_supercontig_000000290:2017226_(All_groups_ancestral)_0378	CCAATGTATTTCGGACAAAGGGGGCTTCAGCTTCCCGATCCGCTCTTCCGATCTNNNNNAACAAAACAAAAACTAAAGCA	G	A	A	A	A	A	A	A	A	A	A	A	A	A	A	G	A	N	A	A	A	A	A	A	A	A	A	A	A	A	A	A	A	A	A	A	A	A	A	A	A	A	A	A	A	A	A	A
Chr3_supercontig_000000293:683586_(Clade_B)_0379	GCTTGAGAGAGGATATAAAATCTTGAGGCTTCAGCTTCCCGATCCGCTCTTCCGATCTNNNNNGGGGCAGAAGCTAGAT	G	T	G	G	T	T	G	T	G	G	G	T	G	G	G	N	N	N	G	T	G	T	T	G	G	T	T	T	G	G	G	G	G	G	T	G	G	G	G	T	T	T	T	T	G	G	T	G
Chr3_supercontig_000000303:198297_(Clade_B_New_Norfolk-DFT1_7-DFT1_4-DFT1_2-Fentonbury)_0380	GCTTTCTAGACTCAGTTGAGGTTATACTCTTCAGCTTCCCGATCCGCTCTTCCGATCTNNNNNCTCCATATCCCATCTC	G	A	G	G	A	A	G	A	G	G	G	A	G	G	G	G	A	N	G	N	G	A	A	G	G	A	A	A	G	N	G	G	G	G	A	G	G	G	G	A	A	A	A	A	G	G	A	G
Chr3_supercontig_000000311:827408_(Clade_A1_Channel-Forestier)_0381	GTTTTATGTGGGTTTTCATTCACCTTCAGCTTCCCGATCCGCTCTTCCGATCTNNNNNGATGGACCATTAATTTAATGCT	T	C	T	T	N	T	T	T	T	T	T	T	C	T	T	T	T	T	T	T	T	T	T	T	T	T	T	T	T	T	T	T	T	T	T	T	T	T	T	T	T	T	T	T	T	T	T	T
Chr3_supercontig_000000314:2805554_(Clade_B_New_Norfolk-DFT1_7-DFT1_4-DFT1_2-Fentonbury)_0383	GCCTTCCTTCTGAGAACAAAGCTTTTCATCTTCAGCTTCCCGATCCGCTCTTCCGATCTNNNNNAGGAATTTGGGGACTT	A	C	A	A	C	C	A	C	A	A	A	C	A	A	A	A	C	N	A	C	A	C	C	A	A	C	C	C	A	A	A	A	A	A	C	A	A	A	A	C	C	C	C	C	A	A	C	A
Chr3_supercontig_000000314:974657_(Clade_A2_DFT1_6_exclusive)_0382	GCAAATTCAGCTGTGGAATTAGTTCTGGCTTCAGCTTCCCGATCCGCTCTTCCGATCTNNNNNTGGAAAGAATGCTTAGG	G	A	G	G	G	G	G	G	G	G	G	G	G	G	G	N	G	N	G	G	G	G	G	G	G	G	G	G	G	G	G	G	G	G	G	G	G	G	G	G	G	G	G	G	G	G	G	G
Chr3_supercontig_000000320:246799_(Clade_B_DFT1_2_WPP_exclusive)_0384	AGTAACCCTTACTCTCCTCACATCCACTTCAGCTTCCCGATCCGCTCTTCCGATCTNNNNNAAGACATGAATAGGCAGTT	G	A	G	G	A	A	G	A	G	G	G	A	G	G	G	G	A	G	N	A	G	A	G	G	G	A	A	A	G	G	G	G	G	G	A	G	G	G	G	A	A	A	A	A	G	G	A	G
Chr3_supercontig_000000325:1767136_(Clade_A1)_0386	GCCCATTTTTCTTTAGTGCTGCTTCTCAGCTTCAGCTTCCCGATCCGCTCTTCCGATCTNNNNNAGGAGATAGCTTTATG	G	A	G	G	G	G	G	G	G	G	G	G	A	G	G	G	G	G	G	G	G	G	G	G	G	G	G	G	G	G	G	G	G	G	G	G	G	G	G	G	G	G	G	G	G	G	G	G
Chr3_supercontig_000000328:1462738_(Clade_B_New_Norfolk_exclusive)_0388	ATGGTTCACTTAAAATAACATGAAGACTTCTTCAGCTTCCCGATCCGCTCTTCCGATCTNNNNNTCTTTCAACATCCTTA	C	G	C	N	C	C	C	C	N	N	C	N	N	C	N	N	N	N	C	C	C	C	C	N	C	N	C	N	C	N	C	C	C	C	N	C	C	N	C	C	C	C	N	N	C	C	C	C
Chr3_supercontig_000000328:374326_(Clade_B_DFT1_2_Bronte_exclusive)_0387	TGTCTTCCCTCTTAGAGTGGGGATTCTTCAGCTTCCCGATCCGCTCTTCCGATCTNNNNNTGACCTGATCAAAGTTGGTC	C	T	C	C	C	C	C	C	C	C	C	C	C	C	C	N	C	C	C	C	C	C	C	C	C	C	C	C	C	C	C	C	C	C	C	C	C	C	C	C	C	C	C	C	C	C	C	C
Chr3_supercontig_000000334:99139_(Clade_B_DFT1_7-DFT1_4-DFT1_2-Fentonbury)_0389	CTCCACTGGGGTCCCACCTCTTCAGCTTCCCGATCCGCTCTTCCGATCTNNNNNGCCTCATTTAAATCCAATTCATTTGC	C	T	C	C	T	T	N	T	C	N	C	T	C	C	C	N	T	N	C	T	C	T	T	C	C	T	T	T	C	N	C	C	C	C	T	C	C	C	C	T	T	T	T	T	C	C	T	C
Chr3_supercontig_000000336:2470373_(Clade_B_DFT1_7_exclusive)_0391	GCCTTCAGTCCTGTGTTCTCCAACTTCAGCTTCCCGATCCGCTCTTCCGATCTNNNNNGAGTCTTGGTTTCAGTGGAGT	C	A	C	C	C	C	C	C	C	C	C	C	C	C	C	C	C	C	C	C	C	C	C	C	C	C	C	C	C	C	C	C	C	C	C	C	C	C	C	C	C	C	C	C	C	C	C	C
Chr3_supercontig_000000339:20811_(Clade_B_DFT1_7-DFT1_4-DFT1_2-Fentonbury)_0393	CCAGCAATGAATTATTATGACTACCTTCCTTCAGCTTCCCGATCCGCTCTTCCGATCTNNNNNGCAGTGGGTTCATAGAT	G	A	G	G	A	A	G	A	G	G	G	A	G	G	G	N	A	G	G	A	G	A	A	G	G	A	A	A	G	G	G	G	G	G	N	G	G	G	G	A	A	A	A	A	G	G	A	G
Chr3_supercontig_000000341:4450_(All_groups_excluding_377T1)_0394	GTGATTTATTGTGGCATCATTGATGTTCTTCAGCTTCCCGATCCGCTCTTCCGATCTNNNNNCCACATGTAGGGTTCTG	T	A	A	A	A	A	A	A	A	A	A	A	A	A	A	A	A	N	A	A	A	A	A	A	A	A	A	A	A	A	A	A	A	A	A	A	A	A	A	A	A	A	A	A	A	A	A	A
Chr3_supercontig_000000345:706163_(Clade_B_DFT1_2-Fentonbury)_0396	GTGAATTCATACATTTTTGCTAAGGGCCCTTCAGCTTCCCGATCCGCTCTTCCGATCTNNNNNAATTCTGTGAGATGGGT	C	G	C	C	G	G	C	G	C	C	C	G	C	C	C	N	G	N	C	G	C	G	G	C	C	G	G	G	C	C	C	C	C	C	G	C	C	C	C	G	G	G	G	G	C	C	G	C
Chr3_supercontig_000000351:426274_(Clade_B_DFT1_0_Fentonbury_exclusive)_0397	AAGAATCAGGGAGTTATTTACTAGGAGACTTCAGCTTCCCGATCCGCTCTTCCGATCTNNNNNAGAAGCTATGGCATTAT	A	G	A	A	A	A	A	A	A	N	A	A	A	A	N	N	N	N	A	A	A	A	A	A	A	N	A	A	A	A	A	A	A	A	N	A	A	A	A	A	A	A	A	A	A	A	A	A
Chr3_supercontig_000000352:1116533_(All_groups_excluding_377T1)_0398	GTTAATGGATAGAGTGCTGCATCTGGAGCTTCAGCTTCCCGATCCGCTCTTCCGATCTNNNNNGAGGGAGTACATACAA	T	C	C	C	C	C	C	C	C	C	C	C	T	C	C	C	C	C	C	C	C	C	C	C	C	C	C	C	C	C	C	C	C	C	C	C	C	C	C	C	C	C	C	C	C	C	C	C
Chr3_supercontig_000000355:50119_(Clade_A2_DFT1_0_WPP-DFT1_1)_0400	ACAGGCAGCATCCCTTTTATTTCATTTCCCTTCAGCTTCCCGATCCGCTCTTCCGATCTNNNNNGCACTGTATTCTGGAC	G	A	G	G	G	G	A	G	A	A	A	G	G	A	A	A	G	A	G	G	A	G	G	G	G	G	G	G	A	A	A	A	G	A	G	A	A	G	A	G	G	G	G	G	A	A	G	A
Chr3_supercontig_000000363:2350127_(Clade_B_small_groups)_0401	CATTCATTGGCAAGTATGCTATATCAGTACTTCAGCTTCCCGATCCGCTCTTCCGATCTNNNNNGTTGACTAGTTCCTGG	T	C	T	T	C	C	T	C	T	T	T	C	T	T	T	T	C	T	T	C	T	C	C	T	T	C	C	C	T	T	T	T	T	T	C	T	T	T	T	C	C	C	C	C	T	T	C	T
Chr3_supercontig_000000371:818308_(Clade_B_small_groups)_0402	GAGACTGAAGCTAACTGGTGGGTTGTTTCCTTCAGCTTCCCGATCCGCTCTTCCGATCTNNNNNACAAAGTTTCAAACCA	T	C	T	T	C	C	T	C	T	T	T	C	T	T	T	T	C	T	T	C	T	C	C	T	T	C	C	C	T	T	T	T	T	T	C	T	N	T	T	C	C	C	C	C	T	T	C	T
Chr3_supercontig_000000375:429286_(Clade_A2_small_groups)_0403	GCTGCTAGGGTGGGAATGTTAATTGGTCTTCAGCTTCCCGATCCGCTCTTCCGATCTNNNNNTAACCCATCCAACCCCT	G	A	G	G	G	G	G	G	G	G	G	G	G	G	G	G	G	G	G	G	G	G	G	G	G	N	G	G	N	G	G	G	G	G	G	G	N	G	G	G	G	G	G	G	G	G	G	G
Chr3_supercontig_000000381:3065656_(Clade_A1_DFT1_3_Forestier_exclusive)_0405	TCACACACACACAAAACATCTTAGCCTTCAGCTTCCCGATCCGCTCTTCCGATCTNNNNNTCTACATTGGTACATGGGAG	A	G	A	A	A	A	A	A	A	A	A	A	G	A	A	A	A	A	A	A	A	A	A	A	A	A	A	A	A	A	A	A	A	A	A	A	A	A	A	A	A	A	A	A	A	A	A	A
Chr3_supercontig_000000382:819954_(Clade_B)_0406	ACTAACCTTTTTTTTGGTAGATACATAGACTTCAGCTTCCCGATCCGCTCTTCCGATCTNNNNNGGCTTGGGATTGGTGG	G	A	G	G	A	A	G	A	G	G	G	A	G	G	G	N	A	N	G	A	G	A	A	G	G	A	A	A	G	G	G	G	G	G	A	G	G	G	G	A	A	A	A	A	G	G	A	G
Chr3_supercontig_000000383:5281706_(Clade_A2_small_groups)_0408	GCAGGGATTTATTTCAGTGCCTGGCGCCTTCAGCTTCCCGATCCGCTCTTCCGATCTNNNNNTGCTTACATTTTGTCTC	G	C	G	G	G	G	G	G	G	G	G	G	G	G	G	G	G	G	G	G	G	G	G	G	G	G	G	G	G	G	G	G	G	G	G	G	G	G	G	G	G	G	G	G	G	G	G	G
Chr3_supercontig_000000385:1963454_(VEP_ATR)_0410	GAAGATCCTTCTCTAAAGCTGACCACCTTCAGCTTCCCGATCCGCTCTTCCGATCTNNNNNTTTATTTATTTTTTCAGT	A	C	A	N	A	A	A	A	A	N	N	N	A	A	N	N	N	N	N	A	A	N	A	A	A	N	A	A	A	N	A	A	A	A	N	A	A	N	A	A	A	A	N	A	A	A	A	A
Chr3_supercontig_000000385:199383_(Clade_A1)_0409	GCAGCAGGATTTCATTATGCTCCCTCCCCCTTCAGCTTCCCGATCCGCTCTTCCGATCTNNNNNAGCTGCTTTCCTGGAT	G	A	G	G	G	G	G	G	G	G	G	G	A	G	G	G	G	G	G	G	G	G	G	G	G	G	G	G	G	G	G	G	G	G	G	G	G	G	G	G	G	G	G	G	G	G	G	G
Chr3_supercontig_000000388:1214800_(All_groups_ancestral)_0413	GGAGACTGAATTCAAACCTACAGCACAGCTTCAGCTTCCCGATCCGCTCTTCCGATCTNNNNNTGGTCTGGGTATTCTT	A	G	G	N	N	A	G	N	N	N	A	N	G	G	N	N	A	N	G	N	G	N	N	N	G	A	G	N	N	N	A	N	N	G	N	G	G	A	N	N	G	G	N	A	G	N	G	N
Chr3_supercontig_000000394:543897_(Clade_A2_DFT1_6-StonyHead)_0415	CTGTCCTCAGGGGGTTATGCTCCTTCAGCTTCCCGATCCGCTCTTCCGATCTNNNNNCAACTTCAATTCAACGCAGC	G	T	G	G	G	G	G	G	G	G	G	G	G	G	G	G	G	G	G	G	G	G	G	G	G	G	G	G	G	G	G	G	G	G	G	G	G	G	G	G	G	G	G	G	G	G	G	G
Chr3_supercontig_000000399:1007466_(Clade_B_DFT1_2_WPP_exclusive)_0416	GAGGCCAGTGTCACTACCTATGAACACTTCAGCTTCCCGATCCGCTCTTCCGATCTNNNNNAGAGCAGGCACAGGGAACC	G	A	G	G	G	A	G	A	G	G	G	A	G	G	G	G	A	G	G	G	G	A	G	G	G	A	A	A	N	G	G	G	G	G	A	G	G	G	G	A	A	A	A	A	G	G	A	G
Chr3_supercontig_000000416:5773_(Clade_A1_Clade_A2)_0417	GGAATTCCTGATTCCATGTCCAGTGCTCTTCAGCTTCCCGATCCGCTCTTCCGATCTNNNNNTATGAGGGTAGGAAAC	C	T	T	T	T	C	T	C	T	T	T	C	T	T	T	T	C	T	C	C	T	C	C	C	C	C	C	C	T	T	T	T	C	T	C	T	T	C	T	C	C	C	C	C	T	T	C	T
Chr3_supercontig_000000443:172853_(Clade_B_DFT1_4_exclusive)_0418	GAACTAATAGATGTAGGCTTCCATGTCCTTCAGCTTCCCGATCCGCTCTTCCGATCTNNNNNGAAAATTGCACAACAAAA	C	T	C	C	C	C	C	C	C	C	C	C	C	C	C	C	C	N	C	C	C	C	C	C	C	C	C	C	C	C	C	C	C	C	C	C	C	C	C	C	C	C	C	C	C	C	C	C
Chr3_supercontig_000000445:84991_(All_groups_excluding_377T1)_0419	GAACATCTGGGATCAGATCCTGTCAGCTTCAGCTTCCCGATCCGCTCTTCCGATCTNNNNNGGTATGTGGCATTATTG	G	A	A	A	A	A	A	A	A	A	A	A	G	A	A	A	A	A	A	A	A	A	A	A	A	A	A	A	A	A	A	A	A	A	A	A	A	A	A	A	A	A	A	A	A	A	A	A
Chr3_supercontig_000000452:223460_(Clade_A2_small_groups)_0420	CCTCTCTTGGGTAGCAGGCTTTCCTTCAGCTTCCCGATCCGCTCTTCCGATCTNNNNNCCTTCTGTCAACCTACTAATGT	G	C	G	G	G	G	G	G	G	G	G	G	G	G	G	G	G	G	G	G	G	G	G	G	G	G	G	G	G	G	G	G	G	G	G	G	G	G	G	G	G	G	G	G	G	G	G	G
Chr3_supercontig_000000507:24472_(Clade_A2)_0421	GAGTCACTTTGAAAATGATGTGCTTCAGCTTCCCGATCCGCTCTTCCGATCTNNNNNGGTACTTTTTTCTGGGATAGCAT	A	C	C	C	C	A	C	A	C	C	C	A	A	C	C	C	A	C	A	A	C	A	A	A	A	A	A	A	C	C	C	C	A	C	A	C	C	A	C	A	A	A	A	A	C	C	A	C
Chr3_supercontig_000000533:203688_(Clade_A1_Channel-Forestier)_0422	GCTTGTGTCATCCTAGCATCAATAGCTACCTTCAGCTTCCCGATCCGCTCTTCCGATCTNNNNNACTTAGACAGGGAACT	A	G	A	A	A	A	A	A	A	A	A	A	G	A	A	A	A	A	A	A	A	A	A	A	A	A	A	A	A	A	A	A	A	A	N	A	A	A	A	A	A	A	A	A	A	A	A	A
Chr3_supercontig_000000573:37109_(Clade_A2_small_groups)_0423	CAATTGGTTGTTATATGAGTACTTTTTGGCTTCAGCTTCCCGATCCGCTCTTCCGATCTNNNNNGCCATAAGTCAAGATG	G	A	A	G	N	G	G	G	G	G	G	N	G	G	G	G	G	G	G	G	G	G	G	G	G	G	G	G	G	G	G	G	G	G	G	G	G	G	G	G	G	G	G	G	G	G	G	G
Chr3_supercontig_000000654:80495_(All_groups_ancestral)_0425	TGGTTCTCTAGCCTGTTCCCCTTCAGCTTCCCGATCCGCTCTTCCGATCTNNNNNGGTCTGTCATTTCAGCTATTCC	G	T	T	T	T	T	T	T	T	T	T	T	T	T	T	T	T	T	T	T	T	T	T	T	T	T	T	T	T	T	T	T	T	T	T	T	T	T	T	T	T	T	T	T	T	T	T	T
Chr3_supercontig_000000671:109102_(Clade_C_DFT1_5_exclusive)_0426	GCTGTTTTTGCCTTTCCTGGCTTCAGCTTCCCGATCCGCTCTTCCGATCTNNNNNGCGTTGTCCCTTTTAATTCTACAGA	G	C	G	G	G	G	G	G	G	G	G	G	G	G	G	G	G	G	C	C	G	G	G	G	C	G	G	G	G	G	G	G	C	G	G	G	G	C	G	G	G	G	G	G	G	G	G	G
Chr3_supercontig_000000694:48670_(Clade_A2)_0427	GTAAACTGGAGGTACTACATCCTTCAGCTTCCCGATCCGCTCTTCCGATCTNNNNNATCTTGGGAACTGTATTTCTGCTG	G	T	T	T	T	G	T	G	T	T	T	G	G	T	T	T	G	T	G	G	T	G	G	G	G	G	G	G	T	T	T	T	G	T	G	T	T	G	T	G	G	G	G	G	T	T	G	T
Chr3_supercontig_000000882:55164_(Clade_A1_Channel-Forestier-LB)_0428	GCTTGTTGTCTAGGGGAAGGGGGTGGCTTCAGCTTCCCGATCCGCTCTTCCGATCTNNNNNATGCTAAAAAAGGTTAAC	T	A	T	T	T	T	T	T	T	T	T	T	A	T	T	T	T	N	T	T	T	T	T	T	T	T	T	T	T	T	T	T	T	T	T	T	T	T	T	T	T	T	T	T	T	T	T	T
Chr3_supercontig_000000948:2553_(Clade_B_DFT1_4-DFT1-2-Fentobury)_0429	GGTCCTCACTACAACAAGCAATGCCTTCAGCTTCCCGATCCGCTCTTCCGATCTNNNNNGCATATGTGTTTATGTAGCTG	C	A	C	C	A	A	C	A	C	C	C	A	C	C	C	C	A	C	C	A	C	A	A	C	C	A	A	A	C	C	C	C	C	C	A	C	C	C	C	A	A	A	A	A	C	C	A	C
Chr3_supercontig_000001155:44092_(Clade_C_DFT1_5_exclusive)_0432	GATGTGAGAAGAGTTGCGAAATTATTCATCTTCAGCTTCCCGATCCGCTCTTCCGATCTNNNNNTGTTGCAGGGACTGTG	G	A	G	G	G	G	G	G	G	N	N	N	G	G	N	N	G	N	A	G	G	N	N	N	A	N	G	N	G	N	G	G	A	G	N	G	G	N	G	G	G	G	N	N	G	N	G	G
Chr4_supercontig_000000000:1404205_(All_groups_excluding_377T1)_0436	GTTTAGGGGCTCCTGCAGGTGTCAGGACTTCAGCTTCCCGATCCGCTCTTCCGATCTNNNNNGGGCTTAGATATGGGG	G	A	A	A	A	A	A	A	A	A	A	A	A	A	N	A	A	N	A	N	A	A	A	A	A	N	A	A	A	N	A	A	A	A	A	A	A	A	A	A	A	A	A	A	A	A	A	A
Chr4_supercontig_000000017:1856983_(Clade_B_DFT1_2_Bronte-DFT1_2_WPP)_0438	ACCCTGGCTAGAGAAACCCTCCTCTAACCTTCAGCTTCCCGATCCGCTCTTCCGATCTNNNNNACAGGATTACCAAGGAA	A	G	A	A	A	G	A	G	A	A	A	G	A	A	A	N	G	N	A	N	A	G	A	A	A	N	G	G	A	A	A	A	A	A	G	A	A	A	A	G	G	G	G	G	A	A	G	A
Chr4_supercontig_000000021:1663341_(Clade_C_DFT1_5_exclusive)_0439	AACACAGACACACACCTATATAATACCCTTCAGCTTCCCGATCCGCTCTTCCGATCTNNNNNACCTTGAAACAAGCAATA	T	A	T	T	T	T	T	T	T	T	T	T	T	T	T	T	T	T	A	N	T	T	T	T	A	T	T	T	T	T	T	T	A	T	T	T	T	A	T	T	T	T	T	T	T	T	T	T
Chr4_supercontig_000000026:44200_(Clade_A2_small_groups)_0440	CGAAGGCAGATGGAAAACTGTTGAAAACACTTCAGCTTCCCGATCCGCTCTTCCGATCTNNNNNGTTGAAGGCAAGAGAG	T	C	C	C	C	T	C	T	C	C	C	T	T	C	C	C	T	C	T	T	C	T	T	T	T	T	T	T	C	C	C	C	T	C	T	C	C	T	C	T	T	T	T	T	C	C	T	C
Chr4_supercontig_000000027:2258272_(All_groups_excluding_377T1)_0442	GCCCTTCCCCGTTTCTTTAGAGTGTGCAGCTTCAGCTTCCCGATCCGCTCTTCCGATCTNNNNNTCCCTTTTAATCCCTT	G	C	C	C	C	C	C	C	C	C	C	C	C	C	C	C	C	C	C	C	C	C	C	C	C	G	C	C	C	C	C	C	C	C	C	C	C	C	C	C	C	C	C	C	C	C	C	C
Chr4_supercontig_000000027:3257540_(Clade_C)_0443	GAACCTCAGTGGAACAGACTAAAGGTGCCTTCAGCTTCCCGATCCGCTCTTCCGATCTNNNNNCCATTTTCATTTCTGTC	A	T	A	A	A	A	A	A	A	A	A	A	A	A	A	A	A	A	T	N	A	A	A	A	T	A	A	A	A	A	A	A	T	A	A	A	A	T	A	A	A	A	A	A	A	A	A	A
Chr4_supercontig_000000028:527430_(Clade_A2_DFT1_12_exclusive)_0444	GCATATAGTAAAATATGGCATATGCCATCTTCAGCTTCCCGATCCGCTCTTCCGATCTNNNNNTTTGTCAAATTCTTTGC	T	A	A	N	N	N	T	T	N	N	T	N	N	T	N	N	N	N	T	T	T	T	T	N	T	N	T	T	T	N	T	T	T	T	N	T	T	N	T	T	T	T	N	N	T	T	T	T
Chr4_supercontig_000000032:3968073_(Clade_A1_Channel-Forestier-LB)_0446	GTTTGTTACCTGAATGTAGGGGTCATGCTTCAGCTTCCCGATCCGCTCTTCCGATCTNNNNNAAAGGATATTCCCATTAA	A	G	A	A	N	A	A	A	A	A	A	A	G	A	A	A	A	A	A	A	A	A	A	A	A	A	A	A	A	A	A	A	A	A	A	A	A	A	A	A	A	A	N	A	A	A	A	A
Chr4_supercontig_000000043:351848_(All_groups_ancestral)_0448	GCAATTTCTGGTAACATGCACCACATTTCTTCAGCTTCCCGATCCGCTCTTCCGATCTNNNNNAAAAGTGAAGTAAGAAA	T	A	A	A	A	A	A	A	A	A	A	A	A	A	A	A	A	A	A	A	A	A	A	A	A	A	A	A	A	A	A	A	A	A	A	A	A	A	A	A	A	A	A	A	A	A	A	A
Chr4_supercontig_000000045:345541_(Clade_A1_DFT1_0_Freycinet_exclusive)_0449	CTCCACACAAGTCACTATCTTTCCTTCAGCTTCCCGATCCGCTCTTCCGATCTNNNNNAAGCTTGGGAGTAGACAAAGT	G	A	G	G	G	G	G	G	G	G	G	G	G	G	G	G	G	G	G	G	G	G	G	G	G	G	N	G	G	G	G	G	G	G	G	G	G	G	G	G	G	G	G	G	G	G	G	G
Chr4_supercontig_000000045:780520_(Clade_A2_DFT1_1_exclusive)_0450	GCTTCTGAGTGTTGCTGACAATGACCCTTCAGCTTCCCGATCCGCTCTTCCGATCTNNNNNAATTTGAGCAACTGGATAG	C	T	C	C	C	C	C	C	C	C	C	C	C	T	C	C	C	C	C	C	C	C	C	C	C	C	C	C	C	C	C	T	C	C	C	C	C	C	C	C	C	C	C	C	C	C	C	C
Chr4_supercontig_000000065:15223_(Clade_A1_Channel-Forestier)_0454	GCAAGTAACTTTTAACCCACTAAGCAAATCTTCAGCTTCCCGATCCGCTCTTCCGATCTNNNNNGGGTTATTCTTTGTGT	C	G	C	C	C	C	C	C	C	C	C	C	G	C	C	C	C	C	C	C	C	C	C	C	C	C	C	C	C	C	C	C	C	C	C	C	C	C	C	C	C	C	C	C	C	C	C	C
Chr4_supercontig_000000066:2018353_(Clade_C)_0455	GCCCATTTGGTACCAATTTGCCTGCTATTCTTCAGCTTCCCGATCCGCTCTTCCGATCTNNNNNCATCAGAACCATAAGA	G	A	N	G	G	G	G	N	G	G	G	G	G	G	G	G	G	G	A	A	G	G	G	G	A	G	N	G	G	G	G	G	A	G	G	G	G	A	G	G	G	G	G	G	G	G	G	G
Chr4_supercontig_000000080:939540_(Clade_A2_Tarraleah_exclusive)_0456	CCTTCCCTCTGAACTCTCCCACTTCAGCTTCCCGATCCGCTCTTCCGATCTNNNNNGCTACCTTGAATTTTTTTCTTTCC	C	G	C	C	C	C	C	C	C	C	C	C	C	C	C	C	C	C	C	C	C	C	C	C	C	C	C	C	C	C	C	C	C	C	C	C	C	C	C	C	C	C	C	C	C	C	C	C
Chr4_supercontig_000000093:2874221_(Clade_A2_DFT1_0_WPP-DFT1_1)_0457	GAAAGCTTTTAAGTAGACACAGATAAGCTTCAGCTTCCCGATCCGCTCTTCCGATCTNNNNNGGGAGGATATCTAGGTAG	C	G	C	N	C	C	G	C	G	G	G	N	C	G	G	N	N	N	C	C	G	C	C	C	C	C	C	C	G	G	G	G	C	G	N	G	G	C	G	C	C	C	C	C	G	G	C	G
Chr4_supercontig_000000100:672798_(Clade_B_DFT1_2_Bronte-DFT1_2_WPP)_0459	CCTAGTTTGGGTTAAAAGGACAAGTAGACTTCAGCTTCCCGATCCGCTCTTCCGATCTNNNNNGTAATTGAGGAAGTAAC	T	C	T	T	C	C	T	C	T	N	T	C	T	T	T	N	C	N	T	C	T	C	T	T	T	T	C	C	T	T	T	T	T	T	C	T	T	T	T	C	C	C	C	C	T	T	C	T
Chr4_supercontig_000000104:302458_(Clade_A1_Channel-Forestier-LB)_0460	GTATACTTAAATTCTGGTCCTTTTAGGTTCTTCAGCTTCCCGATCCGCTCTTCCGATCTNNNNNTTTTCATCCTACTCTC	C	G	C	C	C	C	C	C	C	C	C	C	G	C	C	C	C	C	C	C	C	C	C	C	C	C	C	C	C	C	C	C	C	C	C	C	C	C	C	C	C	C	C	C	C	C	C	C
Chr4_supercontig_000000113:4263166_(Clade_A1)_0461	GCTTAATTGTGTCACTGTGAGGGGCTTCAGCTTCCCGATCCGCTCTTCCGATCTNNNNNGACGGCAAAACCTCTATAGTT	G	A	G	G	G	G	G	G	G	G	G	G	A	G	G	G	G	G	G	G	G	G	G	G	G	G	G	G	G	G	G	G	G	G	G	G	G	G	G	G	G	G	G	G	G	G	G	G
Chr4_supercontig_000000126:67219_(Clade_A2_small_groups)_0463	GAACGGGGATCCGGCTATCCATTGGCTTCAGCTTCCCGATCCGCTCTTCCGATCTNNNNNGCAGATCTTGGGGATGG	C	A	C	C	C	C	A	C	A	C	N	C	C	A	A	N	C	N	C	C	A	C	C	C	C	C	C	C	C	C	N	A	C	A	C	A	A	C	A	C	C	C	C	C	A	N	C	A
Chr4_supercontig_000000138:52573_(Clade_A2_small_groups)_0464	GTATTTATAGGACACTTAAGGTTGTCCTTCAGCTTCCCGATCCGCTCTTCCGATCTNNNNNTTCTTTACTCAGTATCCCC	G	A	G	N	G	G	G	G	N	N	N	N	N	G	N	N	N	N	N	G	G	G	N	N	G	N	G	N	G	N	G	N	N	G	N	N	G	N	G	G	G	G	N	N	G	G	G	G
Chr4_supercontig_000000145:687298_(All_groups_ancestral)_0465	GTCCAAGAGAAACTCTCAAGATTTTCTCCTTCAGCTTCCCGATCCGCTCTTCCGATCTNNNNNAGGGCCTATGCTCTATC	C	G	G	G	G	G	G	G	G	G	G	G	G	G	G	N	G	G	G	G	G	G	G	G	G	G	G	G	G	G	G	G	G	G	G	G	G	G	G	G	G	G	G	G	G	G	G	G
Chr4_supercontig_000000147:190559_(Clade_A2_small_groups)_0467	GCATTGAAATATTAAAGAACCATGATGGACTTCAGCTTCCCGATCCGCTCTTCCGATCTNNNNNAAGAAGCGATCTCTGA	T	G	T	T	T	T	T	T	T	T	T	T	T	T	T	T	T	T	T	T	T	T	T	T	T	T	T	T	T	T	T	T	T	T	T	T	T	T	T	T	T	T	T	T	T	T	T	T
Chr4_supercontig_000000169:1072663_(Clade_A2_small_groups)_0468	GTGAAGGATAGGAAGGTAATGCTCCTGTCCTTCAGCTTCCCGATCCGCTCTTCCGATCTNNNNNATTTCTTGTTCTGTGG	G	A	G	G	G	G	G	G	G	N	G	N	G	G	G	N	N	N	G	G	G	G	G	G	G	N	G	G	G	N	G	G	G	G	G	G	G	G	G	G	G	G	G	N	G	G	G	G
Chr4_supercontig_000000169:1862856_(Clade_B_DFT1_0_Fentonbury_exclusive)_0469	GCCAGGAAGAACTAGGTTTAAATTCTTTCCTTCAGCTTCCCGATCCGCTCTTCCGATCTNNNNNTGTCCTCCTTTACAAC	C	T	C	C	C	C	C	C	N	N	C	N	C	C	N	N	N	N	C	C	C	C	C	C	C	N	C	C	C	N	C	C	C	C	N	C	C	N	C	C	C	C	C	C	C	C	C	C
Chr4_supercontig_000000170:131248_(Clade_B_DFT1_2-Fentonbury)_0470	GGTGTGTGATTCTGGGGCAAGCCTTTCTTCAGCTTCCCGATCCGCTCTTCCGATCTNNNNNTAAGGTAGCTAGATAGC	A	G	A	A	G	A	A	A	A	N	A	N	A	A	A	N	N	N	A	N	A	A	N	A	A	A	N	A	A	N	A	A	A	A	A	A	A	A	A	G	G	G	N	A	A	A	N	A
Chr4_supercontig_000000180:100937_(All_groups_ancestral)_0471	GCCTCAGACCAGTTAATGAGATCAGATGCTTCAGCTTCCCGATCCGCTCTTCCGATCTNNNNNAAGTTGTAGTGTGGCC	G	A	A	A	A	A	A	A	A	A	A	A	A	A	A	A	A	A	A	A	A	A	A	A	A	G	A	A	A	A	A	A	A	A	A	A	A	A	A	A	A	A	A	A	A	A	A	A
Chr4_supercontig_000000183:238791_(Clade_C_DFT1_5_exclusive)_0472	GGATTCTTTGGGATTTTGATGCTGAGGTCTTCAGCTTCCCGATCCGCTCTTCCGATCTNNNNNAAAATTGACTAAGAAAG	C	G	C	C	C	C	C	C	C	C	C	C	C	C	C	C	C	C	G	G	C	C	C	C	G	C	C	C	C	C	C	C	G	C	C	C	C	G	C	C	C	C	C	C	C	C	C	C
Chr4_supercontig_000000184:291921_(Clade_A2_small_groups)_0473	GCTATAATTTCGAAGCATCATTGAGGACACTTCAGCTTCCCGATCCGCTCTTCCGATCTNNNNNTCTATTTTGCCTCATT	T	C	T	T	N	T	T	T	T	T	T	T	T	T	T	N	T	T	T	T	T	T	T	T	T	T	T	T	T	T	T	T	T	T	T	T	T	T	T	T	T	T	T	T	T	T	T	T
Chr4_supercontig_000000198:297879_(Clade_A1_Channel-Forestier-LB)_0474	GAGGTAGATGCATGATCTATTTTTTTCTCCTTCAGCTTCCCGATCCGCTCTTCCGATCTNNNNNGCCCTAAATGGACTCA	G	T	G	G	N	G	G	G	G	G	G	G	T	G	G	G	G	G	G	G	G	G	G	G	G	G	G	G	G	G	G	G	G	G	G	G	G	G	G	G	G	G	G	G	G	G	G	G
Chr4_supercontig_000000199:79495_(Clade_B_DFT1_2_WPP_exclusive)_0475	GGATGAGTTTGCTTGTGACAAAGGAGCTTCAGCTTCCCGATCCGCTCTTCCGATCTNNNNNGGCACACCATTCCAATATT	A	G	A	A	A	G	A	G	A	A	A	A	A	A	A	A	A	A	A	A	A	G	A	A	A	A	G	G	A	A	A	A	A	A	G	A	A	A	A	G	G	G	A	G	A	A	G	A
Chr4_supercontig_000000201:1691102_(Clade_A2_small_groups)_0476	CTCTGGCTTTCCAAATCAAAGATCAACCTTCAGCTTCCCGATCCGCTCTTCCGATCTNNNNNTCAAATCTCCTCATTTC	G	A	G	G	G	N	G	G	N	N	G	N	G	G	N	N	N	N	G	G	G	G	N	G	G	N	G	N	G	N	G	G	G	G	N	G	G	N	G	G	G	G	N	N	G	G	G	G
Chr4_supercontig_000000207:2775066_(Clade_B_DFT1_2_Bronte_exclusive)_0477	GGTAGCTGTGGGAAGACAGAGTGACTTCAGCTTCCCGATCCGCTCTTCCGATCTNNNNNGGAGAAGACACCAAATGT	G	A	G	G	G	G	G	G	G	G	G	G	G	G	G	N	G	N	G	G	G	G	G	G	G	G	G	G	G	N	G	G	G	G	G	G	G	G	G	G	G	G	G	G	G	G	G	G
Chr4_supercontig_000000220:3105125_(Clade_A2_DFT1_0_WPP-DFT1_1)_0478	GAGCCCATATAAGATTATACACCTTGCTTCAGCTTCCCGATCCGCTCTTCCGATCTNNNNNGGGATTATTGGAATGAAC	A	T	A	A	N	A	T	N	T	T	T	A	A	T	T	T	A	T	A	A	T	A	A	A	A	A	A	A	T	T	T	T	A	T	A	T	T	A	T	A	A	A	A	A	T	T	A	T
Chr4_supercontig_000000225:838018_(Clade_B_DFT1_2_Bronte-DFT1_2_WPP)_0479	GGGCTGTGTTTGAATCTGGCTCTGCTCTTCAGCTTCCCGATCCGCTCTTCCGATCTNNNNNACTATACCCATGTCCTGTA	G	A	G	G	A	A	G	A	N	G	G	A	G	G	G	G	A	G	G	A	G	A	G	G	G	A	A	A	N	G	G	N	N	G	A	G	G	G	G	A	A	A	A	A	N	G	A	G
Chr4_supercontig_000000228:1116956_(Clade_A2_DFT1_6-StonyHead)_0480	CTGTATGAGTATATAAATGGGGTGCTTCAGCTTCCCGATCCGCTCTTCCGATCTNNNNNTTGGGCTGAGTGGAGGCTGG	G	A	G	G	N	G	G	G	G	G	G	G	G	G	G	G	G	G	G	G	G	G	G	G	G	G	G	G	G	G	G	G	G	G	G	G	G	G	G	G	G	N	G	G	G	G	G	G
Chr4_supercontig_000000239:526421_(Clade_B_DFT1_2_Bronte_exclusive)_0481	GATCATAAGAAGTGAGGAAAGATGAGACTTCAGCTTCCCGATCCGCTCTTCCGATCTNNNNNGAACTGAATAAACAAACC	C	T	C	N	C	C	C	C	C	N	C	N	C	C	C	N	N	N	C	C	C	C	C	C	C	C	C	C	C	C	C	C	C	C	N	C	C	C	C	C	C	C	C	C	C	C	C	C
Chr4_supercontig_000000248:1658991_(Clade_A2_small_groups)_0482	GAACTAGAGGCAGTTAACTAAGACTCCCTTCAGCTTCCCGATCCGCTCTTCCGATCTNNNNNAAGAAGTAACAACCAAAC	G	A	A	G	G	G	G	G	G	G	G	G	G	G	G	G	G	N	G	G	G	G	G	G	G	G	G	G	G	G	G	G	G	G	G	G	G	G	G	G	G	G	G	G	G	G	G	G
Chr4_supercontig_000000251:1227133_(Clade_B_DFT1_2_Bronte-DFT1_2_WPP)_0483	GTGAGACCTGATTTGAACTAGTGTTCCCTTCAGCTTCCCGATCCGCTCTTCCGATCTNNNNNACTCTGATCCCATTTGGG	G	A	G	G	A	A	G	A	G	N	G	A	G	G	G	N	A	N	G	N	G	A	G	G	G	G	A	A	G	N	G	N	G	G	A	G	G	G	G	A	A	A	A	A	G	G	A	G
Chr4_supercontig_000000259:2267971_(Clade_A1_Clade_A2)_0485	CCCATGCCAGAAATTCAAGGATGGCTCCTTCAGCTTCCCGATCCGCTCTTCCGATCTNNNNNCATAAATAATTAATGCTG	T	C	C	C	C	T	C	T	C	C	C	T	C	C	C	C	T	C	T	T	C	T	T	T	T	T	T	N	C	C	C	C	T	C	N	C	C	T	C	T	T	T	T	T	C	C	T	C
Chr4_supercontig_000000268:70223_(Clade_A1_Channel-Forestier)_0486	ATGAGCCAGGACTGGAACTCTCATCCTCTCTTCAGCTTCCCGATCCGCTCTTCCGATCTNNNNNTAGGCACTCATTTTAT	C	T	C	C	C	C	C	C	C	N	C	C	T	C	C	N	C	N	C	C	C	C	C	C	C	N	C	C	C	N	C	C	C	C	N	C	C	C	C	C	C	C	C	C	C	C	C	C
Chr4_supercontig_000000269:391724_(Clade_B_DFT1_2_Bronte_exclusive)_0487	CCTTGAAAATGATGGGTCTAAGTTCTTCAGCTTCCCGATCCGCTCTTCCGATCTNNNNNTGGTTTTATGGGGGTGTG	C	T	C	C	C	C	C	C	C	C	C	C	C	C	C	C	C	C	C	N	C	C	C	C	C	C	C	C	C	C	C	C	C	C	C	C	C	C	C	C	C	C	C	C	C	C	C	C
Chr4_supercontig_000000276:2159131_(Clade_B_small_groups)_0489	GTGAGTGTAAATTCAGCTTCAGCTTCAGCTTCCCGATCCGCTCTTCCGATCTNNNNNTTCCTGGGGAGCTCTTGATTGAT	C	T	C	C	T	T	C	T	C	C	C	T	C	C	C	C	T	C	C	T	C	T	T	C	C	T	T	T	C	C	C	C	C	C	T	C	C	C	C	T	T	T	T	T	C	C	T	C
Chr4_supercontig_000000299:1103698_(Clade_C)_0491	GAATTTAGGGTTTCAGTCTTGGAATGCTTCAGCTTCCCGATCCGCTCTTCCGATCTNNNNNGGGGATGAGAATTAGGAC	C	A	C	C	N	C	C	C	C	C	C	C	C	C	C	C	C	C	A	N	C	C	C	C	A	C	C	C	C	C	C	C	A	C	C	C	C	A	C	C	C	C	C	C	C	C	C	C
Chr4_supercontig_000000310:115769_(Clade_B_DFT1_2_Bronte_exclusive)_0493	GCCATTCAACCTTGCTAACACAATGGTAGCTTCAGCTTCCCGATCCGCTCTTCCGATCTNNNNNAGACACAAGTTTAGAA	T	A	T	T	T	T	T	T	T	T	T	T	T	T	T	N	T	N	T	T	T	T	T	T	T	T	T	T	T	N	T	T	T	T	N	T	T	T	T	T	T	T	T	T	T	T	T	T
Chr4_supercontig_000000329:123467_(Clade_A2_DFT1_12_exclusive)_0494	CTCTCCCTGCCCTCTGTTTCTCTTTCTCTCTTCAGCTTCCCGATCCGCTCTTCCGATCTNNNNNACTTTTCCTCCACCAT	G	C	C	G	G	G	G	G	G	G	G	G	G	G	G	N	G	N	G	G	G	G	G	G	G	G	G	G	G	G	G	G	G	G	G	G	G	G	G	G	G	G	G	G	G	G	G	G
Chr4_supercontig_000000329:178290_(Clade_B_DFT1_2-Fentonbury)_0495	GCATGCTACTAAAGGTTGGATTTCATACACTTCAGCTTCCCGATCCGCTCTTCCGATCTNNNNNCTTTACATCCATCTAT	A	T	A	A	T	T	A	T	A	A	A	T	A	A	A	A	T	A	A	T	A	T	T	A	A	A	T	T	A	A	A	A	A	A	T	A	A	A	A	T	T	T	T	T	A	A	T	A
Chr4_supercontig_000000398:39191_(Clade_B_Clade_C)_0496	GCTGTCCTGCAGGACTTTACAGCCATACTCTTCAGCTTCCCGATCCGCTCTTCCGATCTNNNNNGATGGTTGATCATTTG	A	C	A	A	A	C	A	C	A	N	A	N	A	A	A	N	C	N	C	N	A	C	C	N	C	N	C	C	A	N	A	A	C	A	N	A	A	N	A	C	C	C	N	C	A	A	C	A
Chr4_supercontig_000000602:84754_(Clade_A1_Channel-Forestier)_0498	GTACCTCCTGTTCTAGGTTTCATTTTTCCTTCAGCTTCCCGATCCGCTCTTCCGATCTNNNNNTAGGCCATAATTGCTCC	G	A	G	G	N	G	G	G	G	G	G	G	A	G	G	G	G	G	G	G	G	G	G	G	G	G	G	G	G	G	G	G	G	G	G	G	G	G	G	G	G	G	G	G	G	G	G	G
Chr4_supercontig_000000804:88269_(All_groups_ancestral)_0499	GTGGATTCCCTCTCACATCATGCTACTCCTTCAGCTTCCCGATCCGCTCTTCCGATCTNNNNNACAAACTAGGAATCAT	C	A	A	A	A	A	A	A	A	A	A	A	A	A	A	A	A	A	A	A	A	A	A	A	A	A	A	A	A	A	A	A	A	A	A	A	A	A	A	A	A	A	A	A	A	A	A	A
Chr4_supercontig_000001875:5786_(Clade_A1)_0501	GTAGAAGAGAAGTGTCATAGGAGATAGCTTCAGCTTCCCGATCCGCTCTTCCGATCTNNNNNGGGAAGAAAAATGAATAC	C	A	C	C	C	C	C	C	C	C	C	C	A	C	C	C	C	C	C	C	C	C	C	C	C	C	C	C	C	C	C	C	C	C	C	C	C	C	C	C	C	C	C	C	C	C	C	C
Chr4_supercontig_000004612:3385_(Clade_A2_DFT1_1_exclusive)_0502	ATGTTGTGAACTATATTTCTGTTATGAATCTTCAGCTTCCCGATCCGCTCTTCCGATCTNNNNNCCATGTATTTCTGAAG	T	G	T	T	T	T	T	T	T	N	T	T	T	T	T	N	T	N	T	T	T	T	T	T	T	T	T	T	T	T	T	T	T	T	N	T	T	T	T	T	T	T	T	T	T	T	T	T
Chr5_supercontig_000000012:150040_(Clade_B_DFT1_4-DFT1-2-Fentobury)_0503	GCCAATGTTTCCTCCAATATAGGGAAACCTTCAGCTTCCCGATCCGCTCTTCCGATCTNNNNNAGAAATACAAAATCAGA	A	T	A	N	T	T	A	T	A	N	A	N	A	A	A	N	T	N	A	N	A	T	T	A	A	T	T	T	A	A	A	A	A	A	N	A	A	A	A	T	T	T	T	T	A	A	T	A
Chr5_supercontig_000000024:102317_(Clade_B_DFT1_2_Bronte_exclusive)_0504	GTACTTAAGATCCAGCCTGTGGTGGTGGCTTCAGCTTCCCGATCCGCTCTTCCGATCTNNNNNAGTAGGCACCATGGAA	A	C	A	A	N	A	A	A	A	A	A	A	A	A	A	A	A	A	A	A	A	A	A	A	A	A	A	A	A	A	A	A	A	A	A	A	A	A	A	A	A	A	A	A	A	A	A	A
Chr5_supercontig_000000043:646068_(Clade_B_DFT1_2_Bronte-DFT1_2_WPP)_0506	CATTTGTAAGCAATGGAGCATAAGCCTAACTTCAGCTTCCCGATCCGCTCTTCCGATCTNNNNNTACCATGTCAAAGTAT	G	A	G	G	A	A	G	A	G	N	G	A	G	G	G	N	A	N	G	N	G	A	G	G	G	A	A	A	G	N	G	G	G	G	N	G	G	G	G	A	A	A	A	A	G	G	A	G
Chr5_supercontig_000000058:1545068_(Clade_B_DFT1_2_Bronte_exclusive)_0507	GCTGAAGAAGGAAATGGCAAACCAGTTGCCTTCAGCTTCCCGATCCGCTCTTCCGATCTNNNNNGCTTTCCAAACTTTAT	A	G	A	A	A	A	A	A	A	N	A	N	A	A	N	N	N	N	A	A	A	N	A	A	A	N	A	A	A	N	A	A	A	A	N	N	A	N	A	A	A	A	N	N	A	A	A	A
Chr5_supercontig_000000069:1408902_(Clade_B_DFT1_4_exclusive)_0509	GAGACTACAGTCATAGTCTAGATCTCAGGCTTCAGCTTCCCGATCCGCTCTTCCGATCTNNNNNAGGATATGTGCAATGA	T	G	T	T	T	T	T	T	T	N	T	N	T	T	T	N	N	N	T	T	T	T	T	T	T	N	T	T	T	N	T	T	T	T	T	T	T	T	T	T	T	T	T	T	T	T	T	T
Chr5_supercontig_000000071:347211_(Clade_B_DFT1_0_Fentonbury_exclusive)_0510	CCTCCTAGGTCTTCCCCTTCACTTCAGCTTCCCGATCCGCTCTTCCGATCTNNNNNTTCCTGCAGGTTTTGAAGTCCTC	C	A	C	C	C	C	C	C	C	C	C	C	C	C	C	C	C	C	C	C	C	C	C	C	C	C	C	C	C	C	C	C	C	C	C	C	C	C	C	C	C	C	C	C	C	C	C	C
Chr5_supercontig_000000072:2805696_(Clade_A2_small_groups)_0511	GCAGGAAAGCTCAAAGGGGTAGCCCTTCAGCTTCCCGATCCGCTCTTCCGATCTNNNNNGCATTTAAAAGTAGAGTGC	A	G	A	A	A	A	A	A	A	A	A	A	A	A	A	A	A	A	A	A	A	A	A	A	A	A	A	A	A	A	A	A	A	A	A	A	A	A	A	A	A	A	A	A	A	A	A	A
Chr5_supercontig_000000073:798609_(Clade_A2_DFT1_1_exclusive)_0512	CTACCTGTCAATACAAACCCAAGCTTCAGCTTCCCGATCCGCTCTTCCGATCTNNNNNCAGCTCTTCTGCATGTTACCT	G	T	G	G	N	G	G	G	G	G	G	G	G	T	G	G	G	G	G	G	G	G	G	G	G	G	G	G	G	G	G	T	G	G	G	G	G	G	G	G	G	G	G	G	G	G	G	G
Chr5_supercontig_000000091:1891301_(Clade_C)_0514	ACATCAAAACTTCACAAAAAGGCAGAACCCTTCAGCTTCCCGATCCGCTCTTCCGATCTNNNNNCCCATATACTTACTCC	C	A	C	C	C	C	C	C	N	N	C	N	C	C	N	N	N	N	N	C	C	N	C	N	C	N	C	C	C	N	C	C	C	C	N	C	C	N	C	C	C	C	N	N	C	C	C	C
Chr5_supercontig_000000091:893605_(Clade_A2_small_groups)_0513	TAGGCTGGCTTGACTTTGCTTCAGCTTCCCGATCCGCTCTTCCGATCTNNNNNGAGGGGGAAAAGTCAGAACAGAAGTA	A	G	A	A	A	A	G	A	G	G	G	A	A	G	G	G	A	G	A	A	G	A	A	A	A	A	A	A	G	G	G	G	A	G	N	G	G	A	G	A	A	A	A	A	G	G	A	G
Chr5_supercontig_000000111:1993443_(VEP_MET)_0515	GCAAACCTTGGAACATCAGATGGTCGCTTCAGCTTCCCGATCCGCTCTTCCGATCTNNNNNTACAGGCTTGCAACGTATC	G	A	G	G	G	G	G	G	G	N	G	N	G	G	N	N	N	N	G	N	G	G	G	G	G	N	N	N	G	N	G	G	G	G	G	G	G	G	G	G	A	A	G	N	G	G	N	G
Chr5_supercontig_000000114:1530591_(Clade_A2_small_groups)_0516	GCCACTAATATATGGTTCAGTTTTATTACCTTCAGCTTCCCGATCCGCTCTTCCGATCTNNNNNACTTATAGATAGAGGG	C	T	N	N	C	C	C	C	N	N	C	N	N	C	N	N	N	N	C	C	C	C	C	C	C	N	C	C	C	N	C	C	C	C	N	C	C	N	C	C	C	C	N	N	C	C	C	C
Chr5_supercontig_000000115:417738_(Clade_A1_DFT1_0_Freycinet_exclusive)_0517	CCTTTCAACCTTTTTGAATGACCCCAGGCCTTCAGCTTCCCGATCCGCTCTTCCGATCTNNNNNTCTTGGCCTCTATATT	G	A	G	G	G	G	G	G	G	G	G	G	G	G	G	G	G	G	G	G	G	G	G	G	G	G	G	G	G	G	G	G	G	G	G	G	G	G	G	G	G	G	G	G	G	G	G	G
Chr5_supercontig_000000117:114515_(Clade_C)_0518	GGTGGCAAGAGGGTTAGATTTGGAGCTTCAGCTTCCCGATCCGCTCTTCCGATCTNNNNNATAACAGAACACAGAGAA	T	C	T	T	T	T	T	T	T	T	T	T	T	T	T	T	T	T	C	N	T	T	T	T	C	T	T	T	T	T	T	T	C	T	T	T	T	C	T	T	T	T	T	T	T	T	T	T
Chr5_supercontig_000000117:545323_(Clade_A1_DFT1_3_Forestier_exclusive)_0519	GGAAATGACTCTGATCCCTTCCTGAACTTCAGCTTCCCGATCCGCTCTTCCGATCTNNNNNGATTCGAAAGAGAGGACC	T	C	T	T	T	T	T	T	T	T	T	T	C	T	T	T	T	T	T	T	T	T	T	T	T	T	T	T	T	T	T	T	T	T	T	T	T	T	T	T	T	T	T	T	T	T	T	T
Chr5_supercontig_000000119:752974_(Clade_A2_DFT1_6-StonyHead)_0520	GTTTCCAAAGAGGCTGCGTAGGAAACTGCTTCAGCTTCCCGATCCGCTCTTCCGATCTNNNNNGGAGACAACTTGGACAT	C	T	C	C	C	C	C	C	C	C	C	C	C	C	C	C	C	N	C	C	C	C	C	C	C	C	C	C	C	C	C	C	C	C	C	C	C	C	C	C	C	C	C	C	C	C	C	C
Chr5_supercontig_000000122:210013_(All_groups_excluding_377T1)_0521	GCATTTATGGGTAGCATCTCCTTCAGCTTCCCGATCCGCTCTTCCGATCTNNNNNGGGGGGGGGGGCAAGGCAAGAG	T	G	G	G	G	G	G	G	G	G	G	G	G	G	G	N	G	G	G	G	G	G	G	G	G	G	G	G	G	N	G	G	G	G	G	G	G	G	G	G	G	G	G	G	G	G	G	G
Chr5_supercontig_000000129:29446_(Clade_A2_small_groups)_0522	GCTTCTGAAAAAATTTCCTCACAGACTTCAGCTTCCCGATCCGCTCTTCCGATCTNNNNNCCCATGATGTTATTGGTCCT	T	C	T	T	T	T	T	T	T	T	T	T	T	T	T	T	T	T	T	T	T	T	T	T	T	T	T	T	T	T	T	T	T	T	T	T	T	T	T	T	T	T	T	T	T	T	T	T
Chr5_supercontig_000000132:1693018_(Clade_B_New_Norfolk-DFT1_7-DFT1_4-DFT1_2-Fentonbury)_0523	GTAGATGGGATCCCACTGGTGGTTGGCTTCAGCTTCCCGATCCGCTCTTCCGATCTNNNNNCATGTTGAATCATGTTGGC	G	C	G	G	C	C	G	C	G	G	G	C	G	G	G	G	C	G	G	C	G	C	C	G	G	C	C	C	G	G	G	G	G	G	C	G	G	G	G	C	C	C	C	C	G	G	C	G
Chr5_supercontig_000000150:1764406_(Clade_A2_DFT1_6-StonyHead)_0526	GCTTAGGGAGATGAGGGCAAGCATTAAAACTTCAGCTTCCCGATCCGCTCTTCCGATCTNNNNNCAAATCCTCAGAACAA	C	A	C	C	C	C	C	C	C	C	C	C	C	C	C	N	C	N	C	C	C	C	C	C	C	N	C	C	C	N	C	C	C	C	N	C	C	C	C	C	C	C	C	C	C	C	C	C
Chr5_supercontig_000000152:148219_(Clade_A2_StonyHead_exclusive)_0527	GAGTTTGGAAACTACTTGAGAACAGTTGCCTTCAGCTTCCCGATCCGCTCTTCCGATCTNNNNNGGGTAATATCTCTTGC	A	G	A	A	N	A	A	A	A	A	A	A	A	A	A	A	A	A	A	A	A	A	A	A	A	A	A	A	A	A	A	A	A	A	A	A	A	A	A	A	A	A	A	A	A	A	A	A
Chr5_supercontig_000000167:3223292_(Clade_B_DFT1_4_exclusive)_0528	CTCTGTCTTCCTTAGGTCAGCTTCAGCTTCCCGATCCGCTCTTCCGATCTNNNNNTCATACATTAATGCATTAGTCCTAC	A	T	A	A	A	A	A	A	A	A	A	A	A	A	A	A	A	A	A	A	A	A	A	A	A	A	A	A	A	A	A	A	A	A	A	A	A	A	A	A	A	A	A	A	A	A	A	A
Chr5_supercontig_000000170:862314_(Clade_A2)_0529	GAGAGAAAGGGAGAGTGTATATGCTTCAGCTTCCCGATCCGCTCTTCCGATCTNNNNNGACCAGAGAATAAAACTTATGA	G	T	T	N	N	G	N	G	N	N	N	N	G	T	N	N	N	N	N	G	T	N	G	N	G	N	G	G	T	N	T	T	G	N	N	T	T	N	N	G	G	G	N	N	T	T	G	T
Chr5_supercontig_000000172:448504_(Clade_A2)_0530	GTTGGGTCTGTGAGGGGCAGGGCTTCAGCTTCCCGATCCGCTCTTCCGATCTNNNNNTGGAGGTGACCGGGGGAGCA	G	A	A	A	A	G	A	G	A	A	A	G	N	A	A	A	G	A	G	G	A	G	G	G	G	G	G	N	A	A	A	A	G	A	G	A	A	G	A	G	G	G	G	G	A	A	G	A
Chr5_supercontig_000000180:251804_(Clade_A2_small_groups)_0531	CAGTAAGACTCTATACATGGCCCCAGGGCCTTCAGCTTCCCGATCCGCTCTTCCGATCTNNNNNGATTATCCATCACCTC	T	C	T	T	T	T	T	T	T	T	T	T	T	T	T	N	T	N	T	T	T	T	T	T	T	T	T	T	T	T	T	T	T	T	T	T	T	T	T	T	T	T	T	T	T	T	T	T
Chr5_supercontig_000000226:35380_(Clade_C)_0533	GCATCAGTCACAGATGAAAACAACTGACTTCAGCTTCCCGATCCGCTCTTCCGATCTNNNNNACCTTGTATTCCACATCT	G	A	G	G	G	G	G	G	G	G	G	G	G	G	G	G	G	G	A	N	G	G	G	G	A	G	G	G	G	G	G	G	A	G	G	G	G	A	G	G	G	G	G	G	G	G	G	N
Chr5_supercontig_000000240:86659_(Clade_A2_DFT1_6-StonyHead)_0534	GCATGACATGGTGTTGGCTGATAGCTTCAGCTTCCCGATCCGCTCTTCCGATCTNNNNNTCAATGTGGACATCTCTGGAA	A	T	A	A	A	A	A	A	A	A	A	A	A	A	A	A	A	A	A	A	A	A	A	A	A	A	A	A	A	A	A	A	A	A	A	A	A	A	A	A	A	A	A	A	A	A	A	A
Chr6_supercontig_000000010:1551263_(Clade_B_small_groups)_0538	CGGGTACAGTGAAAAGCTGCCCATCGATGCTTCAGCTTCCCGATCCGCTCTTCCGATCTNNNNNACCCTAGATGGAGTTG	G	A	G	G	A	A	G	A	G	G	G	A	G	G	G	N	A	G	G	N	G	A	A	G	G	N	A	N	G	G	G	G	G	G	N	G	G	G	G	A	A	A	A	A	G	G	A	G
Chr6_supercontig_000000013:2253863_(Clade_A2_small_groups)_0539	CAAAGCCAGTTGGCTGAATTTGGATTGTCTTCAGCTTCCCGATCCGCTCTTCCGATCTNNNNNGGAAGTTAGGGATTTC	G	A	G	G	G	G	G	G	G	G	G	G	G	G	G	G	G	G	G	G	G	G	G	G	G	G	G	G	G	G	G	G	G	G	G	G	G	G	G	G	G	G	G	G	G	G	G	G
Chr6_supercontig_000000014:1479947_(Clade_A1)_0540	GAGGATGGTGATAAAGGGGTCTATCCTTCAGCTTCCCGATCCGCTCTTCCGATCTNNNNNGGTTATACCATTGCTATGG	A	C	A	A	A	A	A	A	A	A	A	A	C	A	A	A	A	A	A	A	A	A	A	A	A	A	A	A	A	A	A	A	A	A	A	A	A	A	A	A	A	A	A	A	A	A	A	A
Chr6_supercontig_000000021:1302453_(Clade_B_DFT1_7-DFT1_4-DFT1_2-Fentonbury)_0541	GCAGTAGACATAGGAGTCAGGAAATGCTTCAGCTTCCCGATCCGCTCTTCCGATCTNNNNNAAAAACCAAAAGACATCAA	C	T	C	C	T	T	C	T	C	C	C	T	C	C	C	C	T	C	C	T	C	T	T	C	C	T	T	T	C	C	C	C	C	C	T	C	C	C	C	T	T	T	T	T	C	C	T	C
Chr6_supercontig_000000033:489085_(Clade_A1)_0542	GGGAATTCTGAATGAATCTTTTTTCCCTCTTCAGCTTCCCGATCCGCTCTTCCGATCTNNNNNGAGGGCAAAACAGATT	C	G	C	N	C	C	C	C	N	N	C	N	G	C	N	N	N	N	N	C	C	C	N	N	C	N	C	N	N	N	N	C	C	C	N	N	C	N	C	C	C	C	N	N	C	C	C	C
Chr6_supercontig_000000050:1295839_(Clade_A1_DFT1_3_Forestier_exclusive)_0543	GCTGATGTGGTCTCCACATGGAAGAGGCTCTTCAGCTTCCCGATCCGCTCTTCCGATCTNNNNNCCTTCTTTCAATTATT	A	G	A	A	A	A	A	A	A	N	A	N	G	A	A	N	N	N	A	A	A	A	A	A	A	N	A	A	A	N	A	A	A	A	N	A	A	A	A	A	A	A	A	A	A	A	A	A
Chr6_supercontig_000000065:574207_(All_groups_excluding_377T1)_0544	GCTGAGAATTCTGAGAGCAGGATGCTTCAGCTTCCCGATCCGCTCTTCCGATCTNNNNNGGTGGCAAAGAAGTAGAAATT	G	C	C	C	C	C	C	C	C	C	C	C	C	C	C	C	C	N	C	C	C	C	C	C	C	C	C	C	C	C	C	C	C	C	C	C	C	C	C	C	C	C	C	C	C	C	C	C
Chr6_supercontig_000000069:32008_(Clade_B_DFT1_2_Bronte-DFT1_2_WPP)_0546	GAAGGAATGACCACTCCTGAGGTGCCTTCAGCTTCCCGATCCGCTCTTCCGATCTNNNNNTAAGGGGAGTTCAGAGGT	G	C	G	G	C	C	G	C	G	G	G	C	G	G	G	G	C	G	G	C	G	C	C	G	G	C	C	C	G	G	G	G	G	G	C	G	G	G	G	C	C	C	C	C	G	G	C	G
Chr6_supercontig_000000072:233004_(Clade_A1_DFT1_3_Channel_exclusive)_0547	GCAGCTCTGAAGAGAAAAGAATCCTGCCTTCAGCTTCCCGATCCGCTCTTCCGATCTNNNNNATTTGTTGTTTGCATCC	T	C	T	T	T	T	T	T	T	T	T	T	T	T	T	T	T	T	T	T	T	N	T	T	T	T	T	T	T	T	T	T	T	T	T	T	T	T	T	T	T	T	T	T	T	T	T	T
Chr6_supercontig_000000073:595041_(Clade_B_DFT1_7-DFT1_4-DFT1_2-Fentonbury)_0548	GATGTTTGTGCTTACAGTGACTGTGGGGCTTCAGCTTCCCGATCCGCTCTTCCGATCTNNNNNTCTGTTTTTCTCATTCT	C	T	C	C	T	T	C	T	C	C	C	T	C	C	C	N	T	N	C	T	C	T	T	C	C	T	T	T	C	C	C	C	C	C	T	C	C	C	C	T	T	T	T	T	C	C	T	C
Chr6_supercontig_000000075:1646196_(Clade_B_DFT1_2_Bronte-DFT1_2_WPP)_0550	GCAGGGATAGTATTTTGTTTTGTTTTTGCTTCAGCTTCCCGATCCGCTCTTCCGATCTNNNNNACAGATAAGTCCAAAA	G	T	G	G	T	T	G	T	G	G	G	T	G	G	G	G	T	G	G	T	G	T	G	G	G	T	T	T	G	G	G	G	G	G	T	G	G	G	G	T	T	T	T	T	G	G	T	G
Chr6_supercontig_000000083:1623455_(Clade_B_small_groups)_0551	GCATATAAGTTCTCTGAAGGCAGGAATAGCTTCAGCTTCCCGATCCGCTCTTCCGATCTNNNNNCCTGATCCCTACAACT	T	C	T	T	C	C	T	C	T	T	T	N	T	T	T	N	N	N	T	N	T	N	C	T	T	N	C	N	T	N	T	T	T	T	N	T	T	T	T	C	C	N	C	C	T	T	C	T
Chr6_supercontig_000000083:1638258_(Clade_B_DFT1_2_Bronte_exclusive)_0552	GCAGATCTGGGAAAGTGTTGCTTCAGCTTCCCGATCCGCTCTTCCGATCTNNNNNGGGTCTTGTGGATCAGGAGA	A	G	N	A	A	A	A	A	A	A	A	A	A	A	A	A	A	A	A	A	A	A	A	A	A	A	A	A	A	A	A	A	A	A	A	A	A	A	A	A	A	A	A	A	A	A	A	A
Chr6_supercontig_000000086:612260_(Clade_B_DFT1_4-DFT1-2-Fentobury)_0553	GTTACTCATTTAAATTTCCATTTCTCATCCTTCAGCTTCCCGATCCGCTCTTCCGATCTNNNNNTTCCTTGATCCTCTTT	T	A	T	T	A	A	T	A	T	T	T	A	T	T	T	T	A	T	T	A	T	A	A	T	T	A	A	A	T	T	T	T	T	T	A	T	T	T	T	A	A	A	A	A	T	T	A	T
Chr6_supercontig_000000095:4210487_(377T1_exclusive)_0555	GTTATTTTTCTTATAGTTAAGTGGTCCAGCTTCAGCTTCCCGATCCGCTCTTCCGATCTNNNNNGGGGGCAGGCAAGTTA	C	T	C	C	C	C	C	C	C	C	C	C	C	C	C	C	C	N	C	C	C	C	C	C	C	C	C	C	C	C	C	C	C	C	C	C	C	C	C	C	C	C	C	C	C	C	C	C
Chr6_supercontig_000000095:566605_(Clade_B_New_Norfolk-DFT1_7-DFT1_4-DFT1_2-Fentonbury)_0554	GTGTTAGGACTCCATGATGAGAAAGTGAGCTTCAGCTTCCCGATCCGCTCTTCCGATCTNNNNNTCTGGCAGTTGAGAGT	C	T	C	C	T	T	C	T	C	C	C	T	C	C	C	C	T	C	C	T	C	T	T	C	C	T	T	T	C	C	C	C	C	C	T	C	C	C	C	T	T	T	T	T	C	C	T	C
Chr6_supercontig_000000103:1408897_(Clade_B_DFT1_2_Bronte_exclusive)_0557	GGGTATACTGGCAGAGTCAGTTTTTTACTTCAGCTTCCCGATCCGCTCTTCCGATCTNNNNNGGGAAATCGATCTGGG	G	C	G	G	G	G	G	G	G	G	G	G	G	G	G	G	G	G	G	G	G	G	G	G	G	G	G	G	G	G	G	G	G	G	N	G	G	G	G	G	G	G	G	G	G	G	G	G
Chr6_supercontig_000000103:1772466_(Clade_A1_DFT1_3_Forestier_exclusive)_0558	CGGGGGTGTGAGAGGAGATTAAAATCTTCAGCTTCCCGATCCGCTCTTCCGATCTNNNNNGAAATCATGCACAAGG	C	T	C	C	C	C	C	C	C	N	C	N	C	C	N	N	N	N	N	C	C	N	C	C	C	N	C	N	N	N	N	N	N	N	N	N	C	N	C	C	N	C	N	N	C	N	N	N
Chr6_supercontig_000000103:851229_(Clade_B_New_Norfolk-DFT1_7-DFT1_4-DFT1_2-Fentonbury)_0556	ACTATATTCCAGGGCACTGAAAGAACTGCTTCAGCTTCCCGATCCGCTCTTCCGATCTNNNNNTTGTTTCTTTCTGTAC	T	C	T	T	T	C	T	C	T	T	T	N	T	T	T	N	C	N	T	N	T	C	C	T	T	C	C	C	T	N	T	T	T	T	C	T	T	T	T	C	C	C	C	C	T	T	C	T
Chr6_supercontig_000000106:2554436_(Clade_A2_DFT1_0_WPP-DFT1_1)_0561	ACTCACAACCTCAGCTGGCTTCAGCTTCCCGATCCGCTCTTCCGATCTNNNNNTGAGTATGTTAATAGTACATAATGTTG	T	A	T	T	T	T	A	T	A	A	A	T	T	A	A	A	T	N	T	T	A	T	T	T	T	N	T	T	A	A	A	A	T	A	N	A	A	T	A	T	T	T	T	T	A	A	T	A
Chr6_supercontig_000000106:56930_(Clade_A2_small_groups)_0560	GGAAACATAACCAGTAAAGTGTGGTGCTTCAGCTTCCCGATCCGCTCTTCCGATCTNNNNNGAGAAAAGCAAAGCAAG	T	A	T	T	T	T	T	T	T	T	T	T	T	T	T	T	T	N	T	T	T	T	T	T	T	T	T	T	T	N	T	T	T	T	T	T	T	T	T	T	T	T	T	T	T	T	T	T
Chr6_supercontig_000000126:406910_(Clade_A2_DFT1_1_exclusive)_0563	GCTCTTGTTTATTTGTTCAGTATTCTTTTCTTCAGCTTCCCGATCCGCTCTTCCGATCTNNNNNATCCAATTAAAAGTCA	C	T	C	C	C	C	C	C	C	C	C	C	C	T	C	C	C	N	C	C	C	C	C	C	C	C	C	C	C	C	C	T	C	C	C	C	N	C	C	C	C	C	C	C	C	C	C	C
Chr6_supercontig_000000132:777749_(Clade_A1_DFT1_3_Channel_exclusive)_0564	CATATACGATTGTTGTCCACAATGCTCCTTCAGCTTCCCGATCCGCTCTTCCGATCTNNNNNTGCAAGGGTCTATGTTGG	A	T	A	N	A	A	A	A	A	N	A	N	N	N	A	N	N	N	A	A	A	A	N	N	A	N	A	N	A	N	A	A	A	A	N	A	A	N	A	A	A	A	N	A	A	A	A	A
Chr6_supercontig_000000133:49224_(Clade_A2_small_groups)_0565	GCACATAGGGAAGGTTAAGAGACTTGCCTTCAGCTTCCCGATCCGCTCTTCCGATCTNNNNNTTGGTGATTCCATTTGG	T	A	A	T	T	T	T	T	T	N	T	T	T	T	T	N	T	N	T	T	T	T	T	T	T	N	T	T	T	N	T	T	T	T	N	T	T	T	T	T	T	T	T	T	T	T	T	T
Chr6_supercontig_000000140:2244157_(Clade_B_small_groups)_0566	TTAGTCAAACCAAGCTTCCCCCACACCCTTCAGCTTCCCGATCCGCTCTTCCGATCTNNNNNCTCTCTAAAGTTCTTTCC	T	C	T	T	C	C	T	C	T	T	T	C	T	T	T	N	C	N	T	N	T	C	C	T	T	C	C	C	T	T	T	T	T	T	C	T	T	T	T	C	C	C	C	C	T	T	C	T
Chr6_supercontig_000000140:2367588_(Clade_B_DFT1_2_Bronte-Fentonbury)_0567	GCATAATATCTTTTATGTCTTTTTGGATGCTTCAGCTTCCCGATCCGCTCTTCCGATCTNNNNNGCAAAGAGTGATATGG	A	T	A	A	A	A	A	A	A	A	A	A	A	A	A	A	A	A	A	A	A	A	A	A	A	A	A	A	A	A	A	A	A	A	A	A	A	A	A	A	A	A	A	A	A	A	A	A
Chr6_supercontig_000000140:2850539_(Clade_A2_DFT1_0_WPP-DFT1_1)_0568	CATTTGATAAATTTCCTCACTTGTAAACTTCAGCTTCCCGATCCGCTCTTCCGATCTNNNNNTTGTCTTTCCTTCTCTTC	T	A	T	T	T	T	A	T	A	A	A	T	T	A	A	T	T	N	T	T	A	T	T	T	T	T	T	T	A	A	A	A	T	A	T	A	A	T	A	T	T	T	T	T	A	A	T	A
Chr6_supercontig_000000141:569761_(Clade_B_DFT1_2-Fentonbury)_0569	GCAAAATCCTTGATCCTTTCAATGGCCTTCAGCTTCCCGATCCGCTCTTCCGATCTNNNNNTGATCCTTTGAAAAGAG	C	T	C	C	T	T	C	T	C	C	C	T	C	C	C	C	T	C	C	T	C	T	T	C	C	T	T	T	C	C	C	C	C	C	T	C	C	C	C	T	T	T	T	T	C	C	T	C
Chr6_supercontig_000000144:1040322_(Clade_A1_DFT1_3_Channel_exclusive)_0570	GCTTGGGCTCTTTGCTAAGAAATCCCCTTCAGCTTCCCGATCCGCTCTTCCGATCTNNNNNCTGTATTTGCATCTTCCTG	A	T	A	A	A	A	A	A	A	A	A	A	A	A	A	A	A	A	A	A	A	A	A	A	A	A	A	A	A	A	A	A	A	A	A	A	A	A	A	A	A	A	A	A	A	A	A	A
Chr6_supercontig_000000147:695092_(Clade_C_46T1_exclusive)_0571	GCACCCATGTAATTACTCTGGCATAACAACTTCAGCTTCCCGATCCGCTCTTCCGATCTNNNNNAACATTGAAGAAGCAA	C	T	C	C	C	C	C	C	C	C	C	C	C	C	C	N	C	N	C	C	C	C	C	C	C	C	C	C	C	C	C	C	C	C	C	C	C	C	C	C	C	C	C	C	C	C	C	C
Chr6_supercontig_000000150:1066151_(Clade_A1_DFT1_3_Forestier_exclusive)_0572	GCCAGATTTTGAGTCCAAAGTTCTGTGCTTCAGCTTCCCGATCCGCTCTTCCGATCTNNNNNGCCATCAAAGAAATAGA	A	T	A	A	A	A	A	A	A	A	A	A	T	A	A	A	A	A	A	A	A	A	A	A	A	A	A	A	A	A	A	A	A	A	A	A	A	A	A	A	A	A	A	A	A	A	A	A
Chr6_supercontig_000000151:2088842_(Clade_B_DFT1_2_Bronte-DFT1_2_WPP)_0573	GTGTGGTGATAGGGGATTAAACTTAAGGTCTTCAGCTTCCCGATCCGCTCTTCCGATCTNNNNNATAGTGAATTTTGGGA	C	T	C	N	T	T	C	T	C	N	C	N	C	C	C	N	N	N	C	N	C	T	N	N	C	N	T	T	C	N	C	C	N	C	N	C	C	N	C	T	T	T	T	T	C	C	T	C
Chr6_supercontig_000000153:1330843_(Clade_B_small_groups)_0574	ACTCCCTGGGATTTATTGCACTCTGTGGTCTTCAGCTTCCCGATCCGCTCTTCCGATCTNNNNNAGCTTTTTTGGATGAG	T	G	T	T	G	G	T	G	T	T	T	G	T	T	T	T	G	T	T	G	T	G	G	T	T	G	G	G	T	T	T	T	T	T	G	T	T	T	T	G	G	G	G	G	T	T	G	T
Chr6_supercontig_000000156:247523_(Clade_B_DFT1_0_Fentonbury_exclusive)_0575	GCCTTGATCAGAGTAGCTAAGTCTTTCTCTTCAGCTTCCCGATCCGCTCTTCCGATCTNNNNNGTGTTTCACTCTGTGT	T	A	T	T	T	T	T	T	T	T	T	T	T	T	T	T	T	T	T	T	T	T	T	T	T	T	T	T	T	T	T	T	T	T	T	T	T	T	T	T	T	T	T	T	T	T	T	T
Chr6_supercontig_000000156:490576_(Clade_A2_DFT1_10_exclusive)_0576	ATGTATAGCAAGTTTCTATAACAAAGGCTTCAGCTTCCCGATCCGCTCTTCCGATCTNNNNNGACAACTGTGTTTATATC	T	A	T	T	T	T	T	T	T	T	T	T	T	T	T	N	T	N	T	T	T	T	T	T	T	T	T	T	T	T	T	T	T	T	T	T	T	T	T	T	T	T	T	T	T	T	T	T
Chr6_supercontig_000000158:1552732_(DFT1_0_Buckland_exclusive)_0577	CCTATGAAAGGCTAATTTTTTTTTGCACCCTTCAGCTTCCCGATCCGCTCTTCCGATCTNNNNNTTGTGTGTCATGAGCC	T	C	N	T	N	T	T	N	T	T	T	T	T	T	T	T	T	T	T	T	T	T	T	C	T	T	T	T	T	T	T	T	T	T	T	T	T	T	T	T	T	T	T	T	T	T	T	T
Chr6_supercontig_000000164:2073860_(Clade_B_small_groups)_0578	GCCATGCATGATTTCTGGAGTTTTCCTTCAGCTTCCCGATCCGCTCTTCCGATCTNNNNNAACAGTTGACCACCACCA	G	A	G	G	A	A	G	A	G	G	G	A	G	G	G	G	A	G	G	A	G	A	A	G	G	A	A	A	G	G	G	G	G	G	A	G	G	G	G	A	A	A	A	A	G	G	A	G
Chr6_supercontig_000000169:3256446_(Clade_A1_Clade_A2)_0579	CTCCTCCTTGGGCCACAGACCCTTCAGCTTCCCGATCCGCTCTTCCGATCTNNNNNACTAGGAAGACACTGAAGATTCTC	T	A	A	A	A	T	A	T	A	A	A	T	A	A	A	A	T	A	T	T	A	T	T	T	T	T	T	T	A	A	A	A	T	A	T	A	A	T	A	T	T	T	T	T	A	A	T	A
Chr6_supercontig_000000619:108365_(Clade_A1_DFT1_0_LB_exclusive)_0582	GCCAAAGCCAGAACTTAGGTTCTAGGTCACTTCAGCTTCCCGATCCGCTCTTCCGATCTNNNNNGCTTCTTCAGGTGTGG	G	A	G	G	G	G	G	G	G	G	G	G	G	G	G	G	G	G	G	G	G	G	G	G	G	G	G	G	G	G	G	G	G	G	G	G	G	G	G	G	G	G	G	G	G	G	G	G
Chr6_supercontig_000000758:30641_(Clade_C)_0584	GCACTATCAGTACTAAATATATATGTACCCTTCAGCTTCCCGATCCGCTCTTCCGATCTNNNNNCTGAGCTCAGATCAAG	A	C	A	A	C	A	A	A	A	A	A	A	A	A	A	A	A	A	C	N	A	A	A	A	C	A	A	A	A	A	A	A	C	A	N	A	A	C	A	A	A	A	A	A	A	A	A	A
Chrx_supercontig_000000009:225683_(Clade_A2_DFT1_12_exclusive)_0586	CCAATAGAGGTTTCTCAAGATAGCAAACACTTCAGCTTCCCGATCCGCTCTTCCGATCTNNNNNAAAGTTTTGGAATGCT	T	C	C	T	T	T	T	T	T	T	T	T	T	T	T	T	T	T	T	T	T	T	T	T	T	T	T	T	T	T	T	T	T	T	T	T	T	T	T	T	T	T	T	T	T	T	T	T
Chrx_supercontig_000000022:27572_(Clade_C_DFT1_5_exclusive)_0587	CCAGAATTTTCAATCAGGCCTGTTTTCTTCAGCTTCCCGATCCGCTCTTCCGATCTNNNNNATCTCATTGGCTGGAGGGG	G	C	G	G	G	G	G	G	G	G	G	G	G	G	G	G	G	G	G	G	G	G	G	G	C	G	G	G	G	G	G	G	G	G	G	G	G	G	G	G	G	G	G	G	G	G	G	G
Chrx_supercontig_000000022:665981_(Clade_A1_Channel-Forestier-LB)_0588	CATCTCCCTACTCCAGTCCCTTCTCCACCTTCAGCTTCCCGATCCGCTCTTCCGATCTNNNNNTGCTTCCTCCTCTTCCC	C	G	C	C	C	C	C	C	C	C	C	C	G	C	C	C	C	C	C	C	C	C	C	C	C	C	C	C	C	C	C	C	C	C	C	C	C	C	C	C	C	C	C	C	C	C	C	C
Chrx_supercontig_000000025:435508_(Clade_A2_Tarraleah_exclusive)_0589	CTCTGAGGCAGTACCTCATATCTACCTTCAGCTTCCCGATCCGCTCTTCCGATCTNNNNNACAGACAATTTCAAATGAAG	T	A	T	T	T	T	T	T	T	T	T	T	T	T	T	T	T	N	T	T	T	T	T	T	T	T	T	T	T	T	T	T	T	T	N	T	T	T	T	T	T	T	T	T	T	T	T	T
Chrx_supercontig_000000025:996852_(Clade_A2_DFT1_0_WPP-DFT1_1)_0590	GCCAGATTCCTATTCTGGGAAACTGATTCTTCAGCTTCCCGATCCGCTCTTCCGATCTNNNNNTTTCACTGGAGACTTC	C	T	C	C	C	C	T	C	T	T	T	C	C	T	T	N	C	N	C	C	T	C	C	C	C	C	C	C	T	T	T	T	C	T	C	T	T	C	T	C	C	C	C	C	T	T	C	T
Chrx_supercontig_000000026:1624398_(Clade_B_New_Norfolk_exclusive)_0591	TCCCTAGTGTTCTTTCCATTTCCCCCCCTTCAGCTTCCCGATCCGCTCTTCCGATCTNNNNNATATAGCCCAAACCCTCT	C	A	C	C	C	C	C	C	C	C	C	C	C	C	C	C	C	C	C	C	C	C	C	C	C	C	C	C	C	C	C	C	C	C	C	C	C	C	C	C	C	C	C	C	C	C	C	C
Chrx_supercontig_000000030:149880_(Clade_A1_Channel-Forestier)_0592	GAGTCCCTCCATTTTGTATTATCTGGCCTTCAGCTTCCCGATCCGCTCTTCCGATCTNNNNNCCTAGGAAGAGTAAGCTC	G	C	G	G	G	G	G	G	G	G	G	G	C	G	G	G	G	N	G	G	G	G	G	G	G	G	G	G	G	G	G	G	G	G	G	G	G	G	G	G	G	G	G	G	G	G	G	G
Chrx_supercontig_000000035:651228_(Clade_A2)_0593	ATTCCCTCTCTCTCATTCTCTCCATACCTCTTCAGCTTCCCGATCCGCTCTTCCGATCTNNNNNATCCTCACTTTCCTCC	C	T	T	T	T	C	T	C	T	T	T	C	C	T	T	T	C	T	C	C	T	C	C	C	C	C	C	C	T	T	T	T	C	T	C	T	T	C	T	C	C	C	C	C	T	T	C	T
Chrx_supercontig_000000037:759669_(Clade_A1_DFT1_3_Channel_exclusive)_0594	GCCTCAAGTCTCTTAGCAGTTGTGATCCCTTCAGCTTCCCGATCCGCTCTTCCGATCTNNNNNCTTTGCCCTCTCCTCA	C	T	C	C	C	C	N	C	C	C	C	C	C	C	C	C	C	C	C	C	C	C	C	C	C	C	C	C	C	C	C	C	C	C	C	C	C	C	C	C	C	C	C	C	C	C	C	C
Chrx_supercontig_000000039:2002923_(Clade_A2)_0596	CAGGAGTTTATGTCTTAATTCAGTGGACCTTCAGCTTCCCGATCCGCTCTTCCGATCTNNNNNGAACTTGTTCAGAGTCA	T	G	G	G	G	T	G	T	G	G	G	T	T	G	G	G	T	G	T	T	G	T	T	T	T	T	T	T	G	G	G	G	T	G	T	G	G	T	G	T	T	T	T	T	G	G	T	G
Chrx_supercontig_000000040:210607_(DFT1_0_Buckland_exclusive)_0597	GCTGTTTCTCTAGCACCTACTATGTGCTCTTCAGCTTCCCGATCCGCTCTTCCGATCTNNNNNCAGATGTCCTTTTCAG	C	A	C	C	A	A	C	A	C	C	C	A	C	C	C	N	A	N	C	A	C	A	A	C	C	A	A	A	C	C	C	C	C	C	A	C	C	C	C	A	A	A	A	A	C	C	A	C
Chrx_supercontig_000000042:273292_(Clade_C_DFT1_5_exclusive)_0598	GTTTCTGTGCCCCAGAAGCTTGCCTTCAGCTTCCCGATCCGCTCTTCCGATCTNNNNNTTGGCTCCACACAATCTAATGC	A	C	A	A	A	A	A	A	A	A	A	A	A	A	A	A	A	A	C	N	A	A	A	A	C	A	A	A	A	A	A	A	C	A	A	A	A	C	A	A	A	A	A	A	A	A	A	A
Chrx_supercontig_000000043:1097087_(Clade_A2_small_groups)_0599	CTAGGCCTTACCTTGTATCCCTCCTTCAGCTTCCCGATCCGCTCTTCCGATCTNNNNNGGTTTTGTAAGGGTCAATGGTG	C	A	A	A	A	C	A	C	A	A	A	C	C	A	A	A	C	A	C	C	A	C	C	C	C	C	C	C	A	A	A	A	C	A	C	A	A	C	A	C	C	C	C	C	A	A	C	A
Chrx_supercontig_000000156:57111_(Clade_C)_0600	GCGATCCATTTTCCGTCAGTTTTCTGCCTTCAGCTTCCCGATCCGCTCTTCCGATCTNNNNNTCACTTATCAACTGGAGA	G	A	G	G	G	G	G	G	G	G	G	G	G	G	G	G	G	G	A	A	G	G	G	G	A	G	G	G	G	G	G	G	A	G	G	G	G	A	G	G	G	G	G	G	G	G	G	G
[truncated: 375 more columns]

## Sheet: Table_S2C
Tumour_ID	Read_threshold
1000T1.1	7
1000T1a	5
1000T3	6
1001T1	10
1002T1	13
1003T1	11
1004T1	8
1004T2	9
1005T1	6
1006T1	8
1007T1	8
1008T1	9
100T1	6
1010T1	6
1011T1	5
1011T2	6
1011T3	7
1012T1	47
1013T1	5
1014T1	12
1016T2	9
1017T3	7
1017T4	50
1018T1	6
1019T1	9
101T1	6
101T2	18
1020T1	6
1021T1	9
1022T1	8
1022T2	7
1023T1	8
1023T2	8
1024T1	5
1025T2	7
1026T1	8
1027T1	6
1027T2	5
1027T3	5
1028T1	8
1030T1	7
1030T3	11
1031T2	5
1032T1	6
1032T2	9
1033T1	6
1034T1	5
1036T1	6
1037T1	5
1038T1	8
1038T2	9
1039T1	7
103T	9
1041T1	7
1042T1	10
1043T1	19
1043T2	13
1044T1	6
1044T2	6
1044T3	9
1044T4	11
1045T1	8
1045T2	11
1045T3	7
1045T4	10
1046T1	7
1047T1	10
1047T1.1	5
1048T1	13
1049T1	9
1049T2	5
104T	7
1050T1	5
1050T3	6
1051T1	7
1052T1	7
1053T1	9
1054T1	8
1055T1	5
1056T2	5
1058T1	5
1059T2	25
105T	5
1060T1	10
1061T1	5
1062T1	5
1064T1	9
1064T2	6
1065T1	7
1066T1	7
1066T2	6
1066T3	5
1067T1	7
1068T1	5
1068T4	5
1069T2	7
1070T2	6
1071T1	8
1072T4	5
1073T2	5
1073T5	5
107T1	8
107T2	29
1080T1	7
108T1	6
109T1	6
110T1	7
111T1	5
112T2	5
113T1	8
114T	5
117T	9
118T	6
1191T1	6
1191T2	6
1191T4	6
1191T5	6
1192T1	6
1193T1	6
1194T1	6
1195T1	6
1195T2	6
1196T1	6
1196T2	6
1197T1	6
1197T2	6
1197T3	6
119T	5
11T1	13
11T2	13
121T	7
122T1	5
127T	7
128T1	8
128T2	6
12T	5
12Ta	5
12Tb	8
132T	6
134T1	13
134T2	7
134T3	9
134T4	9
134T5	7
134T6	7
134T7	5
135T2a	7
135T3a	6
135T4a	8
135T5a	6
135T6a	7
135T7a	6
139T1a	6
140T	42
142T	27
143T	23
144T	50
145T	10
146T	31
147T	25
148T	19
149T	10
14T	5
152T	50
153T	50
154T1.1	6
154T2	31
155T	43
156T	18
157T	50
158T	38
159T	46
161T1	6
161T2	6
164T	14
165T	21
165T3	5
166T	17
167T1.1	12
167T2	7
167T3	7
168T	26
169T	27
170T	25
171T	14
172T	6
173T	14
174T2	11
175T1	5
176T1	7
177T1	5
178T1	6
178T2	7
178T3	8
179T1	5
180T1	5
181T1	7
18T	9
190T1a	7
191T1	29
191T2	50
192T1	15
192T2	44
193T1	25
193T2	11
195T1	26
197T1	46
197T2	10
199T1	27
199T1.1	6
19T	9
1T	9
207T2	6
208T1a	6
208T2a	6
214T	19
215T	6
216T	6
217T	6
218T	50
220T	49
221T	41
222T1	17
222T2a	9
223T1	12
224T1	6
226T1	6
226T1.1	6
226T4.1	5
227T1	13
228T1	11
228T2	13
2T	9
331T	23
332T	6
342T1	11
343T1	7
344T1	7
345T1	7
346T1	11
347T1	9
348T1	7
350T1	11
351T1	7
353T1	7
354T1	17
356T1	13
357T1	8
358T3	7
358T3.1	7
360T1	11
361T2	11
363T1	7
364T1	9
365T2	13
366T1	7
368T1	5
370T1	13
371T1	15
372T1	17
375T2	7
377T1	37
378T1	13
379T1	7
380T1	9
381T1	9
382T1	17
383T1	5
384T1	11
385T1	7
386T1	9
387T1	9
387T2	7
388T2	9
389T1	11
393T1	5
394T5	6
395T1	6
396T1	6
397T2	5
399T1	6
3T	7
400T1	7
401T1	6
402T1	5
403T1	6
404T1	7
405T1	6
406T1	6
407T1	8
408T1	5
409T1	6
410T1	6
411T1	7
412T1	5
413T1	6
414T1	9
415T1	9
416T1	6
417T1	5
419T1	15
419T2	7
420T1	24
421T1	8
422T1	6
423T1	7
424T1	5
425T1	9
426T1	6
427T1	10
429T1	6
432T1	7
433T1	5
436T1	6
437T	7
438T1	5
439T1	5
440T1	6
471T2	9
472T5	6
473T3	7
475T4	12
477T3	12
477T4	41
493T1	7
493T2	8
499T1	7
4T	6
51T1	6
51T2	6
528T1	6
528T2	6
52T1	6
52T2	7
54T1	7
55T1	5
55T2	6
56T1	5
56T2	5
57T1	5
58T1	5
59T1	7
59T2	5
59T3	5
5T	12
614T1	11
615T1	8
617T1	24
618T1	30
619T1	29
61T	6
620T1	25
63T2	6
63T3	6
64T	8
669T1	6
669T3	11
669T4	7
669T5	7
669T6	6
66T1	5
66T2	6
66T3	5
66T4	6
678T1	7
678T2	5
67T	5
68T	5
697T1	5
6T	6
700T1	6
700T2	8
700T3	9
70T1	6
71T1	6
71T2	5
71T3	7
72T2	5
75T	6
76T1	5
78Ta	5
79Ta	5
7T	6
808T1	10
80T1	6
80T2	7
812T3	13
81T	5
820T1	11
821T2	13
822T1	8
825T2	7
82T	6
83T1	6
84T1	6
85T	18
874T1	11
875T1	6
875T2	5
875T3	5
875T4	7
875T5	7
875T6	7
875T7	6
875T8	5
876T1	7
876T2	11
877T1	6
878T1	5
878T2	7
878T3	7
879T1	5
879T2	7
879T3	7
879T4	7
879T5	6
879T6	5
879T7	8
881T1	9
881T2	5
922T1	7
922T2	7
92T	7
93T	5
94T	5
95T	35
96T	18
982T1	5
983T1	7
983T2	7
985T1	6
986T1	5
987T2	8
989T1	5
990T1	7
993T1.1	5
993T1.2	6
994T1.1	6
995T1.1	8
995T1.2	5
996T1	5
996T2	5
998T1	6
999T1	6
999T2	6
999T3	5
999T6	5
99T3	6

## Sheet: Table_S2D
mtDNA.variant	1000T1.1	1000T1a	1000T3	1001T1	1002T1	1003T1	1004T1	1004T2	1005T1	1006T1	1007T1	1008T1	1009T1	100T1	1010T1	1011T1	1011T2	1011T3	1012T1	1013T1	1014T1	1016T2	1017T3	1017T4	1018T1	1019T1	101T1	101T2	1020T1	1021T1	1022T1	1022T2	1023T1	1023T2	1024T1	1025T2	1026T1	1027T1	1027T2	1027T3	1028T1	102T2	1030T1	1030T3	1031T2	1032T1	1032T2	1033T1	1034T1
10133C>T	0	0	0	0	0	0	0	0	0	0	0	0	0	0	0	0	0	0	0	0	0	0	0	0	0	0	0	0	0	0	0	0	0	0	0	0	0	0	0	0	0	0	0	0	0	0	0	0	0
2261T>C	0	0	0	0	0	0	0	0	0	0	0	0	0	0	0	0	0	0	0	0	0	0	0	0	0	0	0	0	0	0	0	0	0	0	0	0	0	0	0	0	0	0	0	0	0	0	0	0	0
6745T>C	0	0	0	0	0	0	0	0	0	0	0	0	0	0	0	0	0	0	0	0	0	0	0	0	0	0	0	0	0	0	0	0	0	0	0	0	0	0	0	0	0	0	0	0	0	0	0	0	0
8374G>A	1	0	0	0	0	0	0	0	0	0	0	0	0	0	0	0	0	0	0	0	0	0	0	0	0	0	0	0	0	0	0	0	0	0	0	0	0	0	0	0	0	0	0	0	0	0	0	0	0
10069A>G	0	0	0	0	0	0	0	0	0	0	0	0	0	0	0	0	0	0	0	0	0	0	0	0	0	0	0	0	0	0	0	0	0	0	0	0	0	0	0	0	0	0	0	0	0	0	0	0	0
4201T>C	0	0	0	0	0	0	0	0	0	0	0	0	0	0	0	0	0	0	0	0	0	0	0	0	0	0	0	0	0	0	0	0	0	0	0	0	0	0	0	0	0	0	0	0	0	0	0	0	0
7329A>G	0	0	0	0	0	0	0	0	0	0	0	0	0	0	0	0	0	0	0	0	0	0	0	0	0	0	0	0	0	0	0	0	0	0	0	0	0	0	0	0	0	0	0	0	0	0	0	0	0
13295G>A	0	0	0	0	0	0	0	0	0	0	0	0	0	0	0	0	0	0	0	0	0	0	0	0	0	0	0	0	0	0	0	0	0	0	0	0	0	0	0	0	0	0	0	0	0	0	0	0	0
2170G>A	0	0	0	0	0	0	0	0	0	0	0	0	0	0	0	0	0	0	0	0	0	0	0	0	0	0	0	0	0	0	0	0	0	0	0	0	0	0	0	0	0	0	0	0	0	0	0	0	0
8617T>C	0	0	0	0	0	0	0	0	0	0	0	0	0	0	0	0	0	0	0	0	0	0	0	0	0	0	0	0	0	0	0	0	0	0	0	0	0	0	0	0	0	0	0	0	0	0	0	0	0
8085G>A	0	0	0	0	0	0	0	0	0	0	0	0	0	0	0	0	0	0	0	0	0	0	0	0	0	0	0	0	0	0	0	0	0	0	0	0	0	0	0	0	0	0	0	0	0	0	0	0	0
10620T>A	0	0	0	0	0	0	0	0	0	0	0	0	0	0	0	0	0	0	0	0	0	0	0	0	0	0	0	0	0	0	0	0	0	0	0	0	0	0	0	0	0	0	0	0	0	0	0	0	0
2322C>A	0	0	0	0	0	0	0	0	0	0	0	0	0	0	0	0	0	0	0	0	0	0	0	0	0	0	0	0	0	0	0	0	0	0	0	0	0	0	0	0	0	0	0	0	0	0	0	0	0
10935G>A	0	0	0	0	0	0	0	0	0	0	0	0	0	0	0	0	0	0	0	0	0	0	0	0	0	0	0	0	0	0	0	0	0	0	0	0	0	0	0	0	0	0	0	0	0	0	0	0	0
12362G>A	0	0	0	0	0	0	0	0	0	0	1	0	0	0	0	0	0	0	0	0	0	0	0	0	0	0	0	0	0	1	0	0	0	0	0	0	0	0	0	0	0	0	0	0	0	0	0	1	0
14114C>T	0	0	0	1	0	1	0	0	0	0	1	0	0	0	0	0	0	0	1	1	0	1	0	1	0	1	1	0	0	1	1	1	0	0	0	0	0	0	1	0	0	0	0	0	1	1	1	1	1
14412G>A	0	0	0	0	0	0	0	0	0	0	1	0	0	0	0	0	0	0	0	0	0	0	0	0	0	0	0	0	0	1	0	0	0	0	0	0	0	0	0	0	0	0	0	0	0	0	0	1	0
14525C>T	0	0	0	0	0	0	0	0	0	0	0	0	0	0	0	0	0	0	0	0	0	0	0	0	0	0	0	0	0	0	0	0	0	0	0	0	0	0	0	0	0	0	0	0	0	0	0	0	0
14727G>A	0	0	0	0	0	0	0	0	0	0	0	0	0	0	0	0	0	0	0	0	0	0	0	0	0	0	0	0	0	0	0	0	0	0	0	0	0	0	0	0	0	0	0	0	0	0	0	0	0
15896T>C	0	0	0	0	0	0	0	0	0	0	0	0	0	0	0	0	0	0	0	0	0	0	0	0	0	0	0	0	0	0	0	0	0	0	0	0	0	0	0	0	0	0	0	0	0	0	0	0	0
1956G>A	0	0	0	0	0	0	0	0	0	0	0	0	0	0	0	0	0	0	0	0	0	0	0	0	0	0	0	0	0	0	0	0	0	0	0	0	0	0	0	0	0	0	0	0	0	0	0	0	0
2344T>C	0	0	0	0	0	0	0	0	0	0	0	0	0	0	0	0	0	0	0	0	0	0	0	0	0	0	1	0	0	0	0	0	0	0	0	0	0	0	0	0	0	0	0	0	0	0	0	0	0
4329G>A	0	0	0	0	0	0	0	0	0	0	0	0	0	0	0	0	0	0	0	1	0	1	0	0	0	0	0	0	0	0	0	0	0	0	0	0	0	0	0	0	0	0	0	0	0	0	0	0	0
7233A>C	0	0	0	0	0	0	0	0	0	0	0	0	0	0	0	0	0	0	0	0	0	0	0	0	0	0	0	0	0	0	0	0	0	0	0	0	0	0	0	0	0	0	0	0	0	0	0	0	0
8663A>T	0	0	0	0	0	0	0	0	0	0	0	0	0	0	0	0	0	0	0	0	0	0	0	0	0	0	0	0	0	0	0	0	0	0	0	0	0	0	0	0	0	0	0	0	0	0	0	0	0
15049T>C	0	0	0	0	0	0	0	0	0	0	0	0	0	0	0	0	0	0	0	0	0	0	0	0	0	0	0	0	0	0	0	0	0	0	0	0	0	0	0	0	0	0	0	0	0	0	0	0	0
2185A>G	0	0	0	0	0	0	0	0	0	0	0	0	0	0	0	0	0	0	0	0	0	0	0	0	0	0	0	0	0	0	0	0	0	0	0	0	0	0	0	0	0	0	0	0	0	0	0	0	0
16143G>A	0	0	0	0	0	0	0	0	0	0	0	0	0	0	1	0	0	0	0	0	0	0	0	0	0	0	0	0	0	0	0	0	0	0	0	1	0	0	0	0	0	0	0	0	0	0	0	0	0
10620T>A	0	0	0	0	0	0	0	0	0	0	0	0	0	0	0	0	0	0	0	0	0	0	0	0	0	0	0	0	0	0	0	0	0	0	0	0	0	0	0	0	0	0	0	0	0	0	0	0	0
7328G>A	0	0	0	0	0	0	0	0	0	0	0	0	0	0	0	0	0	0	0	0	0	0	0	0	0	0	0	0	0	0	0	0	0	0	0	0	0	0	0	0	0	0	0	0	0	0	0	0	0
3716C>T	0	0	0	0	0	0	0	0	0	0	0	0	0	0	0	0	0	0	0	0	0	0	0	0	0	0	0	0	0	0	0	0	0	0	0	0	0	0	0	0	0	0	0	0	0	0	0	0	0
15059A>G	0	0	0	0	0	0	0	0	0	0	0	0	0	0	0	0	0	0	0	0	0	0	0	0	0	0	0	0	0	0	0	0	0	0	0	0	0	0	0	0	0	0	0	0	0	0	0	0	0
16390G>A	0	0	0	0	0	0	0	0	0	0	0	0	0	0	0	0	0	0	0	0	0	0	0	0	0	0	0	0	0	0	0	0	0	0	0	0	0	0	0	0	0	0	0	0	0	0	0	0	0
10620T>A	0	0	0	0	0	0	0	0	0	0	0	0	0	0	0	0	0	0	0	0	0	0	0	0	0	0	0	0	0	0	0	0	0	0	0	0	0	0	0	0	0	0	0	0	0	0	0	0	0
1296G>A	0	0	0	0	0	0	0	0	0	0	0	0	0	0	0	0	0	0	0	0	0	0	0	0	0	0	0	0	0	0	0	0	0	0	0	0	0	0	0	0	0	0	0	0	0	0	0	0	0
16390G>A	0	0	0	0	0	0	0	0	0	0	0	0	0	0	0	0	0	0	0	0	0	0	0	0	0	0	0	0	0	0	0	0	0	0	0	0	0	0	0	0	0	0	0	0	0	0	0	0	0
1824T>C	0	0	0	0	0	0	0	0	0	0	0	0	0	0	0	0	0	0	0	0	0	0	0	0	0	0	0	0	0	0	0	0	0	0	0	0	0	0	0	0	0	0	0	0	0	0	0	0	0
6075G>A	0	0	0	0	0	0	0	0	0	0	0	0	0	0	0	0	0	0	0	0	0	0	0	0	0	0	0	0	0	0	0	0	0	0	0	0	0	0	0	0	0	0	0	0	0	0	0	0	0
3161G>A	0	0	0	0	0	0	0	0	0	0	0	0	0	0	0	0	0	0	0	0	0	0	0	0	0	0	0	0	0	0	0	0	0	0	0	0	0	0	0	0	0	0	0	0	0	0	0	0	0
6477G>A	0	0	0	0	0	0	0	0	0	0	0	0	0	0	0	0	0	0	0	0	0	0	0	0	0	0	0	0	0	0	0	0	0	0	0	0	0	0	0	0	0	0	0	0	0	0	0	0	0
16143G>A	0	0	0	0	0	0	0	0	0	0	0	0	0	0	0	0	0	0	0	0	0	0	0	0	0	0	0	0	0	0	0	0	0	0	0	0	0	0	0	0	0	0	0	0	0	0	0	0	0
11064G>A	0	0	0	0	0	0	0	0	0	0	0	0	0	0	0	0	0	0	0	0	0	0	0	0	0	0	0	0	0	0	0	0	0	0	0	0	0	0	0	0	0	0	0	0	0	0	0	0	0
11142G>A	0	0	0	0	0	0	0	0	0	0	0	0	0	0	0	0	0	0	0	0	0	0	0	0	0	0	0	0	0	0	0	0	0	0	0	0	0	0	0	0	0	0	0	0	0	0	0	0	0
1116A>G	0	0	0	0	0	0	0	0	0	0	0	0	0	0	0	0	0	0	0	0	0	0	0	0	0	0	0	0	0	0	0	0	0	0	0	0	0	0	0	0	0	0	0	0	0	0	0	0	0
12242T>C	0	0	0	0	0	0	0	0	0	0	0	0	0	0	0	0	0	0	0	0	0	0	0	0	0	0	0	0	0	0	0	0	0	0	0	0	0	0	0	0	0	0	0	0	0	0	0	0	0
12374T>C	0	0	0	0	0	0	0	0	0	0	0	0	0	0	0	0	0	0	0	0	0	0	0	0	0	0	0	0	0	0	0	0	0	0	0	0	0	0	0	0	0	0	0	0	0	0	0	0	0
14130G>A	0	0	0	0	0	0	0	0	0	0	0	0	0	0	0	0	0	0	0	0	0	0	0	0	0	0	0	0	0	0	0	0	0	0	0	0	0	0	0	0	0	0	0	0	0	0	0	0	0
16137C>A	0	0	0	0	0	0	0	0	0	0	0	0	0	0	0	0	0	0	0	0	0	0	0	0	0	0	0	0	0	0	0	0	0	0	0	0	0	0	0	0	0	0	0	0	0	0	0	0	0
1828A>G	0	0	0	0	0	0	0	0	0	0	0	0	0	1	0	0	0	0	0	0	0	0	0	0	0	0	0	0	0	0	0	0	0	0	0	0	0	0	0	0	0	0	0	0	0	0	0	0	0
1928T>C	0	0	0	0	0	0	0	0	0	0	0	0	0	0	0	0	0	0	0	0	0	0	0	0	0	0	0	0	0	0	0	0	0	0	0	0	0	0	0	0	0	0	0	0	0	0	0	0	0
2572G>A	0	0	0	0	0	0	0	0	0	0	0	0	0	0	0	0	0	0	0	0	0	0	0	0	0	0	0	0	0	0	0	0	0	0	0	0	0	0	0	0	0	0	0	0	0	0	0	0	0
2731A>G	0	0	0	0	0	0	0	0	0	0	0	0	0	1	0	0	0	0	0	0	0	0	0	0	0	0	0	0	0	0	0	0	0	0	0	0	0	0	0	0	0	0	0	0	0	0	0	0	0
3255G>A	0	0	0	0	0	0	0	0	0	0	0	0	0	1	0	0	0	0	0	0	0	0	0	0	0	0	0	0	0	0	0	0	0	0	0	0	0	0	0	0	0	0	0	0	0	0	0	0	0
3430T>A	0	0	0	0	0	0	0	0	0	0	0	0	0	1	0	0	0	0	0	0	0	0	0	0	0	0	0	0	0	0	0	0	0	0	0	0	0	0	0	0	0	0	0	0	0	0	0	0	0
4311G>A	0	0	0	0	0	0	0	0	0	0	0	0	0	1	0	0	0	0	0	0	0	0	0	0	0	0	0	0	0	0	0	0	0	0	0	0	0	0	0	0	0	0	0	0	0	0	0	0	0
4422G>A	0	0	0	0	0	0	0	0	0	0	0	0	0	0	0	0	0	0	0	0	0	0	0	0	0	0	0	0	0	0	0	0	0	0	0	0	0	0	0	0	0	0	0	0	0	0	0	0	0
5836G>A	0	0	0	0	0	0	0	0	0	0	0	0	0	0	0	0	0	0	0	0	0	0	0	0	0	0	0	0	0	0	0	0	0	0	0	0	0	0	0	0	0	0	0	0	0	0	0	0	0
611C>T	0	0	0	0	0	0	0	0	0	0	0	0	0	0	0	0	0	0	0	0	0	0	0	0	0	0	0	0	0	0	0	0	0	0	0	0	0	0	0	0	0	0	0	0	0	0	0	0	0
7033G>A	0	0	0	0	0	0	0	0	0	0	0	0	0	0	0	0	0	0	0	0	0	0	0	0	0	0	0	0	0	0	0	0	0	0	0	0	0	0	0	0	0	0	0	0	0	0	0	0	0
10620T>A	0	0	0	0	0	0	0	0	0	0	0	0	0	0	0	0	0	0	0	0	0	0	0	0	0	0	0	0	0	0	0	0	0	0	0	0	0	0	0	0	0	0	0	0	0	0	0	0	0
4422G>A	0	0	0	0	0	0	0	0	0	0	0	0	0	0	0	0	0	0	0	0	0	0	0	0	0	0	0	0	0	0	0	0	0	0	0	0	0	0	0	0	0	0	0	0	0	0	0	0	0
10399A>C	0	0	0	0	0	0	0	0	0	0	0	0	0	0	0	0	0	0	0	0	0	0	0	0	0	0	0	0	0	0	0	0	0	0	0	0	0	0	0	0	0	0	0	0	0	0	0	0	0
12288C>T	0	0	0	0	0	0	0	0	0	0	0	0	0	0	0	0	0	0	0	0	0	0	0	0	0	0	0	0	0	0	0	0	0	0	0	0	0	0	0	0	0	0	0	0	0	0	0	0	0
16084G>A	0	0	0	0	0	0	0	0	0	0	0	0	0	0	0	0	0	0	0	0	0	0	0	0	0	0	0	0	0	0	0	0	0	0	0	0	0	0	0	0	0	0	0	0	0	0	0	0	0
7198T>C	0	0	0	0	0	0	0	0	0	0	0	0	0	0	0	0	0	0	0	0	0	0	0	0	0	0	0	0	0	0	0	0	0	0	0	0	0	0	0	0	0	0	0	0	0	0	0	0	0
14953T>C	0	0	0	0	0	0	0	0	0	0	0	0	0	0	0	0	0	0	0	0	0	0	0	0	0	0	0	0	0	0	0	0	0	0	0	0	0	0	0	0	0	0	0	0	0	0	0	0	0
2681C>T	0	0	0	0	0	0	0	0	0	0	0	0	1	0	0	0	0	0	0	0	0	0	0	0	0	0	0	0	1	0	0	0	0	0	0	0	1	0	0	0	0	0	0	0	0	0	0	0	0
2753G>A	0	0	0	0	0	0	0	0	0	0	0	0	0	0	0	0	0	0	0	0	0	0	0	0	0	0	0	0	0	0	0	0	0	0	0	0	0	0	0	0	0	0	0	0	0	0	0	0	0
2835G>C	0	0	0	0	0	0	0	0	0	0	0	0	0	0	0	0	0	0	0	0	0	0	0	0	0	0	0	0	0	0	0	0	0	0	0	0	0	0	0	0	0	0	0	0	0	0	0	0	0
4266G>A	0	0	0	0	0	0	0	0	0	0	0	0	0	0	0	0	0	0	0	0	0	0	0	0	0	0	0	0	0	0	0	0	0	0	0	0	0	0	0	0	0	0	0	0	0	0	0	0	0
5843A>G	0	0	0	0	0	0	0	0	0	0	0	0	0	0	0	0	0	0	0	0	0	0	0	0	0	0	0	0	0	0	0	0	0	0	0	0	0	0	0	0	0	0	0	0	0	0	0	0	0
10289A>G	0	0	0	0	0	0	0	0	0	0	0	0	0	0	0	0	0	0	0	0	0	0	0	0	0	0	0	0	0	0	0	0	0	0	0	0	0	0	0	0	0	0	0	0	0	0	0	0	0
14209A>T	0	0	0	0	0	0	0	0	0	0	0	0	0	0	0	0	0	0	0	0	0	0	0	0	0	0	0	0	0	0	0	0	0	0	0	0	0	0	0	0	0	0	0	0	0	0	0	0	0
3161G>A	0	0	0	0	0	0	0	0	0	0	0	0	0	0	0	0	0	0	0	0	0	0	0	0	0	0	0	0	0	0	0	0	0	0	0	0	0	0	0	0	0	0	0	0	0	0	0	0	0
7842C>T	0	0	0	0	0	0	0	0	0	0	0	0	0	0	0	0	0	0	0	0	0	0	0	0	0	0	0	0	0	0	0	0	0	0	0	0	0	0	0	0	0	0	0	0	0	0	0	0	0
2707G>A	0	0	0	0	0	0	0	0	0	0	0	0	0	0	0	0	0	0	0	0	0	0	0	0	0	0	0	0	0	0	0	0	0	0	0	0	0	0	0	0	0	0	0	0	0	0	0	0	0
3679G>A	0	0	0	0	0	0	0	0	0	0	0	0	0	0	0	0	0	0	0	0	0	0	0	0	0	0	0	0	0	0	0	0	0	0	0	0	0	0	0	0	0	0	0	0	0	0	0	0	0
6308T>C	0	0	0	0	0	0	0	0	0	0	0	0	0	0	0	0	0	0	0	0	0	0	0	0	0	0	0	0	0	0	0	0	0	0	0	0	0	0	0	0	0	0	0	0	0	0	0	0	0
8529G>A	0	0	0	0	0	0	0	0	0	0	0	0	0	0	0	0	0	0	0	0	0	0	0	0	0	0	0	0	0	0	0	0	0	0	0	0	0	0	0	0	0	0	0	0	0	0	0	0	0
9153T>C	0	0	0	0	0	0	0	0	0	0	0	0	0	0	0	0	0	0	0	0	0	0	0	0	0	0	0	0	0	0	0	0	0	0	0	0	0	0	0	0	0	0	0	0	0	0	0	0	0
2942C>T	0	0	0	0	0	0	0	0	0	0	0	0	0	0	0	0	0	0	0	0	0	0	0	0	0	0	0	0	0	0	0	0	0	0	0	0	0	0	0	0	0	0	0	0	0	0	0	0	0
4266G>A	0	0	0	0	0	0	0	0	0	0	0	0	0	0	0	0	0	0	0	0	0	0	0	0	0	0	0	0	0	0	0	0	0	0	0	0	0	0	0	0	0	0	0	0	0	0	0	0	0
[truncated: 650 more columns]

## Sheet: Table_S2E
Haplogroup	Haplogroup-defining.variant	Haplotype	Haplotype-defining.variants
DFT1_0	-	DFT1_0	-
DFT1_1	10133C>T	DFT1_1	10133C>T
DFT1_2	14114C>T	DFT1_2	14114C>T
		DFT1_2A	4329G>A;14114C>T
		DFT1_2B1	14114C>T;12362G>A;14412G>A
		DFT1_2C	8663A>T;14114C>T
		DFT1_2D	14114C>T;14525C>T
		DFT1_2E	2344T>C;14114C>T
		DFT1_2F	14114C>T;14727G>A
		DFT1_2G	14114C>T;15896T>C
		DFT1_2H	14114C>T;10935G>A
		DFT1_2I	14114C>T;7233A>C
		DFT1_2J	14114C>T;1956G>A
		DFT1_2J1	14114C>T;1956G>A;15220T>C
		DFT1_2J2	14114C>T;1956G>A;15171G>A
DFT1_3	1828A>G	DFT1_3A	1828A>G;3255G>A
		DFT1_3A1	1828A>G;3255G>A;14130G>A
		DFT1_3A1a	1828A>G;3255G>A;7033G>A;14130G>A
		DFT1_3A1b	1828A>G;3255G>A;14130G>A;14633A>G
		DFT1_3A2a	1828A>G;3255G>A;3430T>A;4311G>A
		DFT1_3A2a1	1828A>G;2731A>G;3255G>A;3430T>A;4311G>A
		DFT1_3A2a1A	1828A>G;2731A>G;3255G>A;3430T>A;4311G>A;11064G>A
		DFT1_3A2a2	1828A>G;3255G>A;3430T>A;4311G>A;5836G>A
		DFT1_3A3a	1828A>G;2572G>A;3255G>A;16137G>A
		DFT1_3A3a1	611C>T;1828A>G;2572G>A;3255G>A;16137G>A
		DFT1_3A3a2	1828A>G;2572G>A;3255G>A;16137G>A;10452G>A
		DFT1_3A3a3	1828A>G;2572G>A;3255G>A;16137G>A;4580T>C
		DFT1_3A4a	1116A>G;1828A>G;3255G>A;4422G>A
		DFT1_3A5	1828A>G;1928T>C;3255G>A
		DFT1_3A6	1828A>G;3255G>A;12242T>C
		DFT1_3A7	1828A>G;3255G>A;12374T>C
		DFT1_3A7a	1828A>G;3255G>A;12374T>C;11142G>A
DFT1_4	7198T>C	DFT1_4	7198T>C
		DFT1_4A1a	7198T>C;10399A>C;12288C>T;16084G>A
DFT1_5	2681C>T	DFT1_5	2681C>T
		DFT1_5A1	2681C>T;4266G>A;14953T>C
		DFT1_5B1	2681C>T;2835G>C;5843A>G
		DFT1_5C	2681C>T;2753G>A
		DFT1_5D	2681C>T; 12646G>A
		DFT1_5E	2681C>T; 13917A>G
DFT1_6	3161G>A	DFT1_6	3161G>A
		DFT1_6A	3161G>A;7842C>T
		DFT1_6B	3161G>A;10289A>G
		DFT1_6D	3161G>A;14209A>T
DFT1_7	2707G>A	DFT1_7A	2707G>A;8529G>A
		DFT1_7A1	2707G>A;8529G>A;9153T>C
		DFT1_7A2	2707G>A;6308T>C;8529G>A
		DFT1_7A3	2707G>A;3679G>A;8529G>A
		DFT1_7A3a	2707G>A;3679G>A;8529G>A;11408G>A
DFT1_8	2942C>T	DFT1_8	2942C>T
DFT1_9	4266G>A	DFT1_9	4266G>A
DFT1_10	2261T>C	DFT1_10	2261T>C
DFT1_11	6745T>C	DFT1_11	6745T>C
DFT1_12	8374G>A	DFT1_12	8374G>A
DFT1_13	10069A>G	DFT1_13	10069A>G
		DFT1_13A	4201T>C;10069A>G
DFT1_14	7329A>G	DFT1_14	7329A>G
DFT1_15	2170G>A	DFT1_15A	2170G>A;13295G>A
DFT1_16	8617T>C	DFT1_16	8617T>C
DFT1_17	8085G>A	DFT1_17	8085G>A
DFT1_18	10620T>A	DFT1_18	10620T>A
DFT1_19	2322C>A	DFT1_19	2322C>A
DFT1_20	15049T>C	DFT1_20	15049T>C
DFT1_21	2185A>G	DFT1_21	2185A>G
DFT1_22	16143G>A	DFT1_22	16143G>A
DFT1_23	7328G>A	DFT1_23	7328G>A
		DFT1_23A	7328G>A;10620T>A
DFT1_24	3716C>T	DFT1_24	3716C>T
DFT1_25	15059A>G	DFT1_25	15059A>G
DFT1_26	16390G>A	DFT1_26	16390G>A
DFT1_27	1824T>C	DFT1_27A1a	1824T>C;6075G>A;1296G>A;16390G>A
DFT1_28	6477G>A	DFT1_28A	3161G>A;6477G>A
DFT1_29	16143G>A	DFT1_29	16143G>A
DFT1_30	10620T>A	DFT1_30	10620T>A
DFT1_31	4422G>A	DFT1_31	4422G>A
DFT1_32	6881T>C	DFT1_32	6881T>C
DFT1_33	2146A>G	DFT1_33	2146A>G
DFT1_34	2955A>G	DFT1_34	2955A>G
DFT1_35	6106G>A	DFT1_35A	6106G>A;11457T>C
DFT2_0	-	DFT2_0	-
