# Supplementary material for: Evolution and lineage dynamics of a transmissible cancer in Tasmanian devils
Source: PLoS Biol. 2020 Nov 24;18(11):e3000926. doi: 10.1371/journal.pbio.3000926 (PMC7685465; doi:10.1371/journal.pbio.3000926)
Supplement: S3 Table — The table has one row per CNV, with coordinates, width and type (gain, loss) shown. Each CNV is assigned a basic ID and an extended ID. The basic numeric ID is unique to the pair of coordinates and type (gain, loss), regardless of phylogenetic relationship and may be present in multiple rows (with the exception of partial back mutations, which share the same CNV ID as the parent CNV, but whose coordinates are within the parent CNV footprint). The extended ID is unique per row and incorporates additional information with the following suffixes: R (recurrence, a repeated phylogenetically unrelated CNV involving the same coordinates and type; each recurrence is numbered), BM (back mutation, a CNV which returns a phylogenetically earlier CNV to CN2 or another lower amplitude state), PBM (partial back mutation, similar to BM, but the CNV coordinates lie within the parent CNV footprint), G (gain, higher amplitude gain beyond CN3; each independent gain is labelled, i.e., G1, G2, etc., and the copy number state is also labelled, i.e., G1CN4), and L (similar to G, but for losses below CN1). The samples and clade groups of samples carrying each CNV are listed in the “Sample_group” column, together with the copy number state assigned. Subclonal copy number states are expressed as a 0.5 step between the two closest integer states. “Copy_number” lists each state found in samples carrying the CNV, and the number of samples with copy number at each state are shown. In cases where back mutations have occurred, final copy number state is presented also in the parent CNV, including in cases where the back mutation is partial. CNVs that occur uniquely in cell lines or in cell lines experimentally inoculated into animals are tagged, and “Cancer_type” specifies if the CNV occurs in DFT1, DFT2, or non-DFTD tumours. The “subclonal” tag marks CNVs that have non-integer copy number; however, these may also include integer copy number states in tetraploid tumours (tagged). CNVs that occur ex [file pbio.3000926.s015.xlsx]

## Sheet: Table_S3
Chr	Start	End	Width	Type	CNV_ID	CNV_ID_ext	Sample_group	Copy_number	Copy_number(num_samples)	Cell-line	Cancer_type	Partial_backmutation	Subclonal_or_subclonal(variable)	Tetraploid_exclusive	Linkage_group_gains	Linkage_group_losses	Same_coordinates_opposite_direction	Nested_CNVs	Do_not_use_to_build_tree	Number_of_tumours	Deakin_2012_markers	Taylor_2017_markers	Clade_A1-1	Clade_A1-2	Clade_A1-3A	Clade_A1-3A1	Clade_A1-3A2	Clade_A1-3A3	Clade_A1-3A4	Clade_A1-3A5	Clade_A1-3A6	Clade_A1-3A7	Clade_A2-1	Clade_A2-10	Clade_A2-11	Clade_A2-2	Clade_A2-3	Clade_A2-4	Clade_A2-5	Clade_A2-6	Clade_A2-7	Clade_A2-8	Clade_A2-9	Clade_B-1	Clade_B-10	Clade_B-2	Clade_B-3	Clade_B-4	Clade_B-5
3	332300000	351700000	19400000	loss	1	1R1	52T1 (Clade_A1-1) 1, 52T2 (Clade_A1-1) 1, 88T (Clade_A1-1) 1, 88T2 (Clade_A1-1) 1, 220T (Clade_A1-1) 1, 358T2 (Clade_A1-1) 1, 358T3 (Clade_A1-1) 1, 358T3.1 (Clade_A1-1) 1, 395T1 (Clade_A1-1) 1, 1067T1 (Clade_A1-1) 1, 1068T1 (Clade_A1-1) 1, 1068T4 (Clade_A1-1) 1, 1069T2 (Clade_A1-1) 1, 1070T2 (Clade_A1-1) 1, 84T1 (Clade_A1-2) 1, 136T (Clade_A1-3A1) 1, 205T1 (Clade_A1-3A1) 1, 206T1 (Clade_A1-3A1) 1…	1	1 (623)		DFT1					1R1-7-8		1-345		623			'14/14	'1/1	'52/52	'40/40	'37/37	'28/28	'2/2	'1/1	'1/1	'3/3	'10/10	'12/12	'63/63	7/7	'11/11	7/7	'15/15	'17/17	'6/6	'13/13	'2/2	'3/3	'55/55	'2/2	'21/21	'13/13	'9/9
3	332300000	351700000	19400000	loss	1	1R2	202T1 (DFT2) 1, 202T2 (DFT2) 1, 203T1 (DFT2) 1, 203T2 (DFT2) 1, 203T3 (DFT2) 1, 338T (DFT2) 1, 338Ta (DFT2) 1, 339T (DFT2) 1, 339Ta (DFT2) 1, 637T1 (DFT2) 1, 637T2 (DFT2) 1, 638T1 (DFT2) 1, 638T2 (DFT2) 1, 807T1a (DFT2) 1, 809T1 (DFT2) 1, 809T1a (DFT2) 1, 812T1 (DFT2) 1, 818T3 (DFT2) 1	1	1 (18)		DFT2					1R2-42R4-971-1775-1776R1-1781-1782R2-1783-1784-1787-1791-1792-1792L1CN0-1793-1794-1795-1797				18			'0/14	'0/1	'0/52	'0/40	'0/37	'0/28	'0/2	'0/1	'0/1	'0/3	'0/10	'0/12	'0/63	0/7	'0/11	0/7	'0/15	'0/17	'0/6	'0/13	'0/2	'0/3	'0/55	'0/2	'0/21	'0/13	'0/9
1	577900000	579100000	1200000	gain	2	2R1	52T1 (Clade_A1-1) 3, 52T2 (Clade_A1-1) 3, 88T (Clade_A1-1) 2, 88T2 (Clade_A1-1) 2, 220T (Clade_A1-1) 2, 358T2 (Clade_A1-1) 3, 358T3 (Clade_A1-1) 3, 358T3.1 (Clade_A1-1) 3, 395T1 (Clade_A1-1) 3, 1067T1 (Clade_A1-1) 3, 1068T1 (Clade_A1-1) 3, 1068T4 (Clade_A1-1) 3, 1069T2 (Clade_A1-1) 3, 1070T2 (Clade_A1-1) 3, 84T1 (Clade_A1-2) 3, 136T (Clade_A1-3A1) 3, 205T1 (Clade_A1-3A1) 3, 206T1 (Clade_A1-3A1) 3…	2, 2.5, 3	2 (32), 2.5 (10), 3 (581)		DFT1		Subclonal_variable		2R1-3R1-5-6-9-10R1-11-15-19			2-854		623			'14/14	'1/1	'52/52	'40/40	'37/37	'28/28	'2/2	'1/1	'1/1	'3/3	'10/10	'12/12	'63/63	7/7	'11/11	7/7	'15/15	'17/17	'6/6	'13/13	'2/2	'3/3	'55/55	'2/2	'21/21	'13/13	'9/9
1	577900000	579100000	1200000	gain	2	2R2	340T (Non-DFTD) 3	3	3 (1)		Non-DFTD				2R2-10R2-116R2-428R2-607R1-1029R3-1284-1286-1287-1287G1CN4-1287G1CN5-1288-1288G1CN4-1289-1290-1290G1CN4-1291-1291G1CN4-1292-1292G1CN4-1293-1293G1CN4-1294-1295-1295G1CN4-1295G2CN5-1296-1296G1CN4-1297-1297G1CN4-1298-1298G1CN4-1298G1CN5-1298G1CN6-1298G1CN7-1298G1CN8-1298G1CN9-1298G1CN10-1298G1CN11-1298G1CN12-1299-1300-1300G1CN3.5-1301-1301G1CN4-1301G1CN5-1301G1CN6-1301G1CN7-1301G1CN8-1302-1302G1CN4-…					1			'0/14	'0/1	'0/52	'0/40	'0/37	'0/28	'0/2	'0/1	'0/1	'0/3	'0/10	'0/12	'0/63	0/7	'0/11	0/7	'0/15	'0/17	'0/6	'0/13	'0/2	'0/3	'0/55	'0/2	'0/21	'0/13	'0/9
1	577900000	579100000	1200000	gain	2	2R3	997T1 (Non-DFTD) 2.5	2.5	2.5 (1)		Non-DFTD		Subclonal		2R3-523R2-1678-1682-1683-1684-1685-1686-1687-1688-1691-1693-1693G1CN4-1693G1CN5-1693G1CN6-1694-1696-1697-1698-1699-1701-1701G1CN4-1701G1CN5-1701G1CN6-1701G1CN7-1701G1CN8-1701G1CN9-1701G1CN10-1703-1703G1CN4-1703G2CN5-1705-1707-1707G1CN4-1708-1708G1CN4-1708G1CN5-1709-1709G1CN4-1709G1CN5-1710-1710G1CN4-1710G1CN5-1710G1CN6-1711-1711G1CN4-1714-1714G1CN4-1715-1715G1CN4-1715G1CN5-1716-1718-1721-1721G1CN…					1			'0/14	'0/1	'0/52	'0/40	'0/37	'0/28	'0/2	'0/1	'0/1	'0/3	'0/10	'0/12	'0/63	0/7	'0/11	0/7	'0/15	'0/17	'0/6	'0/13	'0/2	'0/3	'0/55	'0/2	'0/21	'0/13	'0/9
1	577900000	579100000	1200000	loss	2	2R1BM1	204T (Clade_B-204T) 2	2	2 (1)	Cell-line	DFT1			Tetraploid (8)		2R1BM1-18R42-203R4-840R1-848-851-853-874-1015-1017-1042R1-1044-1839		2-854		1			'0/14	'0/1	'0/52	'0/40	'0/37	'0/28	'0/2	'0/1	'0/1	'0/3	'0/10	'0/12	'0/63	0/7	'0/11	0/7	'0/15	'0/17	'0/6	'0/13	'0/2	'0/3	'0/55	'0/2	'0/21	'0/13	'0/9
1	577900000	579100000	1200000	loss	2	2R1BM2	220T (Clade_A1-1) 2	2	2 (1)	Cell-line	DFT1					2R1BM2-3R1BM2-9BM2-10R1BM2-15BM2				1			'1/14	'0/1	'0/52	'0/40	'0/37	'0/28	'0/2	'0/1	'0/1	'0/3	'0/10	'0/12	'0/63	0/7	'0/11	0/7	'0/15	'0/17	'0/6	'0/13	'0/2	'0/3	'0/55	'0/2	'0/21	'0/13	'0/9
1	577900000	579100000	1200000	loss	2	2R1BM3	88T (Clade_A1-1) 2, 88T2 (Clade_A1-1) 2	2	2 (2)	Cell-line	DFT1					2R1BM3-3R1BM3-6BM1-9BM3-10R1BM3-11BM1-15BM3-16R1-17R1-18R1				2			'2/14	'0/1	'0/52	'0/40	'0/37	'0/28	'0/2	'0/1	'0/1	'0/3	'0/10	'0/12	'0/63	0/7	'0/11	0/7	'0/15	'0/17	'0/6	'0/13	'0/2	'0/3	'0/55	'0/2	'0/21	'0/13	'0/9
1	577900000	579100000	1200000	loss	2	2R1BM4	87T (Clade_A1-3A3) 2, 87T2 (Clade_A1-3A3) 2, 90T (Clade_A1-3A3) 2, 90T2 (Clade_A1-3A3) 2, 114T (Clade_A1-3A3) 2, 363T1 (Clade_A1-3A3) 2.5, 993T1.1 (Clade_A1-3A3) 2, 993T1.2 (Clade_A1-3A3) 2, 994T1.1 (Clade_A1-3A3) 2, 995T1.1 (Clade_A1-3A3) 2, 995T1.2 (Clade_A1-3A3) 2, 996T1 (Clade_A1-3A3) 2, 996T2 (Clade_A1-3A3) 2	2, 2.5	2 (12), 2.5 (1)	Cell-line	DFT1		Subclonal_variable			2R1BM4-3R1BM4-9BM4-10R1BM4-15BM4				13			'0/14	'0/1	'0/52	'0/40	'0/37	'13/28	'0/2	'0/1	'0/1	'0/3	'0/10	'0/12	'0/63	0/7	'0/11	0/7	'0/15	'0/17	'0/6	'0/13	'0/2	'0/3	'0/55	'0/2	'0/21	'0/13	'0/9
1	577900000	579100000	1200000	loss	2	2R1BM5	96T (Clade_A2-1) 2	2	2 (1)	Cell-line	DFT1					2R1BM5-3R1BM5-9BM5-10R1BM5-15BM5				1			'0/14	'0/1	'0/52	'0/40	'0/37	'0/28	'0/2	'0/1	'0/1	'0/3	'1/10	'0/12	'0/63	0/7	'0/11	0/7	'0/15	'0/17	'0/6	'0/13	'0/2	'0/3	'0/55	'0/2	'0/21	'0/13	'0/9
1	577900000	579100000	1200000	loss	2	2R1BM6	619T1 (Clade_A2-10) 2.5	2.5	2.5 (1)	Cell-line	DFT1		Subclonal			2R1BM6-3R1BM6-9BM6-10R1BM6-15BM6				1			'0/14	'0/1	'0/52	'0/40	'0/37	'0/28	'0/2	'0/1	'0/1	'0/3	'0/10	'1/12	'0/63	0/7	'0/11	0/7	'0/15	'0/17	'0/6	'0/13	'0/2	'0/3	'0/55	'0/2	'0/21	'0/13	'0/9
1	577900000	579100000	1200000	loss	2	2R1BM7	822T1 (Clade_A2-11) 2	2	2 (1)	Cell-line	DFT1					2R1BM7-3R1BM7-9BM7				1			'0/14	'0/1	'0/52	'0/40	'0/37	'0/28	'0/2	'0/1	'0/1	'0/3	'0/10	'0/12	'1/63	0/7	'0/11	0/7	'0/15	'0/17	'0/6	'0/13	'0/2	'0/3	'0/55	'0/2	'0/21	'0/13	'0/9
1	577900000	579100000	1200000	loss	2	2R1BM8	219T (Clade_A2-4) 2.5	2.5	2.5 (1)	Cell-line	DFT1		Subclonal			2R1BM8-3R1BM8-9BM8-10R1BM8-15BM8				1			'0/14	'0/1	'0/52	'0/40	'0/37	'0/28	'0/2	'0/1	'0/1	'0/3	'0/10	'0/12	'0/63	0/7	'0/11	1/7	'0/15	'0/17	'0/6	'0/13	'0/2	'0/3	'0/55	'0/2	'0/21	'0/13	'0/9
1	577900000	579100000	1200000	loss	2	2R1BM9	221T (Clade_A2-4) 2.5	2.5	2.5 (1)	Cell-line	DFT1		Subclonal	Tetraploid (3)		2R1BM9-3R1BM9-9BM9-10R1BM9-15BM9				1			'0/14	'0/1	'0/52	'0/40	'0/37	'0/28	'0/2	'0/1	'0/1	'0/3	'0/10	'0/12	'0/63	0/7	'0/11	1/7	'0/15	'0/17	'0/6	'0/13	'0/2	'0/3	'0/55	'0/2	'0/21	'0/13	'0/9
1	577900000	579100000	1200000	loss	2	2R1BM10	95T (Clade_A2-6) 2	2	2 (1)	Cell-line	DFT1					2R1BM10-3R1BM10-6BM14-9BM10-10R1BM10-11BM14-15BM10-16R14-17R14-18R14				1			'0/14	'0/1	'0/52	'0/40	'0/37	'0/28	'0/2	'0/1	'0/1	'0/3	'0/10	'0/12	'0/63	0/7	'0/11	0/7	'0/15	'1/17	'0/6	'0/13	'0/2	'0/3	'0/55	'0/2	'0/21	'0/13	'0/9
1	577900000	579100000	1200000	loss	2	2R1BM12	218T (Clade_A2-8) 2.5	2.5	2.5 (1)	Cell-line	DFT1		Subclonal	Tetraploid (5)		2R1BM12-3R1BM12-9BM12-10R1BM12-15BM12-262-1014-1809-1840				1			'0/14	'0/1	'0/52	'0/40	'0/37	'0/28	'0/2	'0/1	'0/1	'0/3	'0/10	'0/12	'0/63	0/7	'0/11	0/7	'0/15	'0/17	'0/6	'1/13	'0/2	'0/3	'0/55	'0/2	'0/21	'0/13	'0/9
1	577900000	579100000	1200000	loss	2	2R1BM13	620T1 (Clade_A2-8) 2.5	2.5	2.5 (1)	Cell-line	DFT1		Subclonal	Tetraploid (5)		2R1BM13-1042R13				1			'0/14	'0/1	'0/52	'0/40	'0/37	'0/28	'0/2	'0/1	'0/1	'0/3	'0/10	'0/12	'0/63	0/7	'0/11	0/7	'0/15	'0/17	'0/6	'1/13	'0/2	'0/3	'0/55	'0/2	'0/21	'0/13	'0/9
1	577900000	579100000	1200000	loss	2	2R1BM14	332T (Clade_B-2) 2	2	2 (1)	Cell-line	DFT1					2R1BM14-3R1BM14-6BM19-9BM14-10R1BM14-11BM19-15BM14-16R19-17R19-18R19-1842				1			'0/14	'0/1	'0/52	'0/40	'0/37	'0/28	'0/2	'0/1	'0/1	'0/3	'0/10	'0/12	'0/63	0/7	'0/11	0/7	'0/15	'0/17	'0/6	'0/13	'0/2	'0/3	'0/55	'1/2	'0/21	'0/13	'0/9
1	577900000	579100000	1200000	loss	2	2R1BM15	331T (Clade_B-3) 2	2	2 (1)	Cell-line	DFT1					2R1BM15-3R1BM15-6BM20-9BM15-10R1BM15-11BM20-15BM15-16R20-17R20-18R20				1			'0/14	'0/1	'0/52	'0/40	'0/37	'0/28	'0/2	'0/1	'0/1	'0/3	'0/10	'0/12	'0/63	0/7	'0/11	0/7	'0/15	'0/17	'0/6	'0/13	'0/2	'0/3	'0/55	'0/2	'1/21	'0/13	'0/9
1	577900000	579100000	1200000	loss	2	2R1BM16	333Ta (Clade_B-3) 2	2	2 (1)	Cell-line	DFT1					2R1BM16-6BM21-11BM21-15BM16-16R21-203R1-840R3-911R2-1019R1-1020R1-1042R16				1			'0/14	'0/1	'0/52	'0/40	'0/37	'0/28	'0/2	'0/1	'0/1	'0/3	'0/10	'0/12	'0/63	0/7	'0/11	0/7	'0/15	'0/17	'0/6	'0/13	'0/2	'0/3	'0/55	'0/2	'1/21	'0/13	'0/9
1	577900000	579100000	1200000	loss	2	2R1BM17	36T2a (Clade_B-4) 2	2	2 (1)	Cell-line	DFT1					2R1BM17-3R1BM17-6BM22-9BM17-10R1BM17-11BM22-15BM17-16R22-17R22-18R22				1			'0/14	'0/1	'0/52	'0/40	'0/37	'0/28	'0/2	'0/1	'0/1	'0/3	'0/10	'0/12	'0/63	0/7	'0/11	0/7	'0/15	'0/17	'0/6	'0/13	'0/2	'0/3	'0/55	'0/2	'0/21	'1/13	'0/9
1	577900000	579100000	1200000	loss	2	2R1BM18	614T1 (Clade_B-4) 2	2	2 (1)	Cell-line	DFT1					2R1BM18-3R1BM18-6BM25-9BM18-10R1BM18-11BM25-15BM18-16R25				1			'0/14	'0/1	'0/52	'0/40	'0/37	'0/28	'0/2	'0/1	'0/1	'0/3	'0/10	'0/12	'0/63	0/7	'0/11	0/7	'0/15	'0/17	'0/6	'0/13	'0/2	'0/3	'0/55	'0/2	'0/21	'1/13	'0/9
1	577900000	579100000	1200000	loss	2	2R1BM19	85T (Clade_B-4) 2	2	2 (1)	Cell-line	DFT1					2R1BM19-3R1BM19-6BM23-9BM19-10R1BM19-11BM23-15BM19-16R23				1			'0/14	'0/1	'0/52	'0/40	'0/37	'0/28	'0/2	'0/1	'0/1	'0/3	'0/10	'0/12	'0/63	0/7	'0/11	0/7	'0/15	'0/17	'0/6	'0/13	'0/2	'0/3	'0/55	'0/2	'0/21	'1/13	'0/9
1	577900000	579100000	1200000	loss	2	2R1BM20	86T (Clade_B-4) 2, 86T2 (Clade_B-4) 2	2	2 (2)	Cell-line	DFT1					2R1BM20-3R1BM20-6BM24-9BM20-10R1BM20-11BM24-15BM20-16R24-17R24-18R24				2			'0/14	'0/1	'0/52	'0/40	'0/37	'0/28	'0/2	'0/1	'0/1	'0/3	'0/10	'0/12	'0/63	0/7	'0/11	0/7	'0/15	'0/17	'0/6	'0/13	'0/2	'0/3	'0/55	'0/2	'0/21	'2/13	'0/9
1	577900000	579100000	1200000	loss	2	2R1BM21	427T1 (Clade_B-8) 2	2	2 (1)	Cell-line	DFT1					2R1BM21-3R1BM21-6BM26-9BM21-10R1BM21-11BM26-15BM21-16R26-515				1			'0/14	'0/1	'0/52	'0/40	'0/37	'0/28	'0/2	'0/1	'0/1	'0/3	'0/10	'0/12	'0/63	0/7	'0/11	0/7	'0/15	'0/17	'0/6	'0/13	'0/2	'0/3	'0/55	'0/2	'0/21	'0/13	'0/9
1	577900000	579100000	1200000	loss	2	2R1BM22	615T1 (Clade_B-8) 2	2	2 (1)	Cell-line	DFT1					2R1BM22-3R1BM22-9BM22-10R1BM22-15BM22				1			'0/14	'0/1	'0/52	'0/40	'0/37	'0/28	'0/2	'0/1	'0/1	'0/3	'0/10	'0/12	'0/63	0/7	'0/11	0/7	'0/15	'0/17	'0/6	'0/13	'0/2	'0/3	'0/55	'0/2	'0/21	'0/13	'0/9
1	577900000	579100000	1200000	loss	2	2R1BM23	617T1 (Clade_C-2) 2	2	2 (1)	Cell-line	DFT1					2R1BM23-3R1BM23-6BM32-9BM23-10R1BM23-11BM32-15BM23-16R32-17R32-18R32-954				1			'0/14	'0/1	'0/52	'0/40	'0/37	'0/28	'0/2	'0/1	'0/1	'0/3	'0/10	'0/12	'0/63	0/7	'0/11	0/7	'0/15	'0/17	'0/6	'0/13	'0/2	'0/3	'0/55	'0/2	'0/21	'0/13	'0/9
1	577900000	579100000	1200000	loss	2	2R1BM24	618T1 (Clade_C-2) 2.5	2.5	2.5 (1)	Cell-line	DFT1		Subclonal			2R1BM24-6BM31-11BM31-15BM24-16R31-17R31-18R31-411-1042R24				1			'0/14	'0/1	'0/52	'0/40	'0/37	'0/28	'0/2	'0/1	'0/1	'0/3	'0/10	'0/12	'0/63	0/7	'0/11	0/7	'0/15	'0/17	'0/6	'0/13	'0/2	'0/3	'0/55	'0/2	'0/21	'0/13	'0/9
1	577900000	579100000	1200000	loss	2	2R1BM30	428T1 (Clade_A2-8) 2.5	2.5	2.5 (1)		DFT1		Subclonal	Tetraploid (5)		2R1BM30-3R1BM30-9BM30-10R1BM30-15BM30-203R3				1			'0/14	'0/1	'0/52	'0/40	'0/37	'0/28	'0/2	'0/1	'0/1	'0/3	'0/10	'0/12	'0/63	0/7	'0/11	0/7	'0/15	'0/17	'0/6	'1/13	'0/2	'0/3	'0/55	'0/2	'0/21	'0/13	'0/9
1	577900000	579100000	1200000	loss	2	2R1BM32	700T2 (Clade_B-3) 2	2	2 (1)		DFT1					2R1BM32-3R1BM32-9BM32				1			'0/14	'0/1	'0/52	'0/40	'0/37	'0/28	'0/2	'0/1	'0/1	'0/3	'0/10	'0/12	'0/63	0/7	'0/11	0/7	'0/15	'0/17	'0/6	'0/13	'0/2	'0/3	'0/55	'0/2	'1/21	'0/13	'0/9
1	577900000	579100000	1200000	loss	2	2R1BM33	874T1 (Clade_B-5) 2	2	2 (1)		DFT1					2R1BM33-3R1BM33-9BM33-10R1BM33-328-541				1			'0/14	'0/1	'0/52	'0/40	'0/37	'0/28	'0/2	'0/1	'0/1	'0/3	'0/10	'0/12	'0/63	0/7	'0/11	0/7	'0/15	'0/17	'0/6	'0/13	'0/2	'0/3	'0/55	'0/2	'0/21	'0/13	'1/9
1	577900000	579100000	1200000	loss	2	2R1BM37	134T6 (Clade_B-8) 2.5	2.5	2.5 (1)		DFT1		Subclonal			2R1BM37-3R1BM37-9BM37-10R1BM37-15BM37				1			'0/14	'0/1	'0/52	'0/40	'0/37	'0/28	'0/2	'0/1	'0/1	'0/3	'0/10	'0/12	'0/63	0/7	'0/11	0/7	'0/15	'0/17	'0/6	'0/13	'0/2	'0/3	'0/55	'0/2	'0/21	'0/13	'0/9
1	577900000	579100000	1200000	loss	2	2R1BM40	480T1 (Clade_B9) 2.5	2.5	2.5 (1)		DFT1		Subclonal			2R1BM40-3R1BM40-9BM40-10R1BM40-15BM40-16R40				1			'0/14	'0/1	'0/52	'0/40	'0/37	'0/28	'0/2	'0/1	'0/1	'0/3	'0/10	'0/12	'0/63	0/7	'0/11	0/7	'0/15	'0/17	'0/6	'0/13	'0/2	'0/3	'0/55	'0/2	'0/21	'0/13	'0/9
4	344300000	408000000	63700000	gain	3	3R1	52T1 (Clade_A1-1) 3, 52T2 (Clade_A1-1) 3, 88T (Clade_A1-1) 2, 88T2 (Clade_A1-1) 2, 220T (Clade_A1-1) 2, 358T2 (Clade_A1-1) 3, 358T3 (Clade_A1-1) 3, 358T3.1 (Clade_A1-1) 3, 395T1 (Clade_A1-1) 3, 1067T1 (Clade_A1-1) 3, 1068T1 (Clade_A1-1) 3, 1068T4 (Clade_A1-1) 3, 1069T2 (Clade_A1-1) 3, 1070T2 (Clade_A1-1) 3, 84T1 (Clade_A1-2) 3, 136T (Clade_A1-3A1) 3, 205T1 (Clade_A1-3A1) 3, 206T1 (Clade_A1-3A1) 3…	2, 2.5, 3	2 (35), 2.5 (8), 3 (580)		DFT1		Subclonal_variable		2R1-3R1-5-6-9-10R1-11-15-19			3-1042		623	HNF1B, TPST1, SENP2	NGF, Chr4_281x	'14/14	'1/1	'52/52	'40/40	'37/37	'28/28	'2/2	'1/1	'1/1	'3/3	'10/10	'12/12	'63/63	7/7	'11/11	7/7	'15/15	'17/17	'6/6	'13/13	'2/2	'3/3	'55/55	'2/2	'21/21	'13/13	'9/9
4	344300000	408000000	63700000	gain	3	3R2	131T (Non-DFTD) 2.5	2.5	2.5 (1)		Non-DFTD		Subclonal		3R2-98R4-889R3-1092-1093-1095-1096-1098-1099-1101-1103-1105-1107-1109-1111-1115-1116-1117-1118-1864					1	HNF1B, TPST1, SENP2	NGF, Chr4_281x	'0/14	'0/1	'0/52	'0/40	'0/37	'0/28	'0/2	'0/1	'0/1	'0/3	'0/10	'0/12	'0/63	0/7	'0/11	0/7	'0/15	'0/17	'0/6	'0/13	'0/2	'0/3	'0/55	'0/2	'0/21	'0/13	'0/9
4	344300000	408000000	63700000	loss	3	3R1BM2	220T (Clade_A1-1) 2	2	2 (1)	Cell-line	DFT1					2R1BM2-3R1BM2-9BM2-10R1BM2-15BM2				1	HNF1B, TPST1, SENP2	NGF, Chr4_281x	'1/14	'0/1	'0/52	'0/40	'0/37	'0/28	'0/2	'0/1	'0/1	'0/3	'0/10	'0/12	'0/63	0/7	'0/11	0/7	'0/15	'0/17	'0/6	'0/13	'0/2	'0/3	'0/55	'0/2	'0/21	'0/13	'0/9
4	344300000	408000000	63700000	loss	3	3R1BM3	88T (Clade_A1-1) 2, 88T2 (Clade_A1-1) 2	2	2 (2)	Cell-line	DFT1					2R1BM3-3R1BM3-6BM1-9BM3-10R1BM3-11BM1-15BM3-16R1-17R1-18R1				2	HNF1B, TPST1, SENP2	NGF, Chr4_281x	'2/14	'0/1	'0/52	'0/40	'0/37	'0/28	'0/2	'0/1	'0/1	'0/3	'0/10	'0/12	'0/63	0/7	'0/11	0/7	'0/15	'0/17	'0/6	'0/13	'0/2	'0/3	'0/55	'0/2	'0/21	'0/13	'0/9
4	344300000	408000000	63700000	loss	3	3R1BM4	87T (Clade_A1-3A3) 2, 87T2 (Clade_A1-3A3) 2, 90T (Clade_A1-3A3) 2, 90T2 (Clade_A1-3A3) 2, 114T (Clade_A1-3A3) 2, 363T1 (Clade_A1-3A3) 2.5, 993T1.1 (Clade_A1-3A3) 2, 993T1.2 (Clade_A1-3A3) 2, 994T1.1 (Clade_A1-3A3) 2, 995T1.1 (Clade_A1-3A3) 2, 995T1.2 (Clade_A1-3A3) 2, 996T1 (Clade_A1-3A3) 2, 996T2 (Clade_A1-3A3) 2	2, 2.5	2 (12), 2.5 (1)	Cell-line	DFT1		Subclonal_variable			2R1BM4-3R1BM4-9BM4-10R1BM4-15BM4				13	HNF1B, TPST1, SENP2	NGF, Chr4_281x	'0/14	'0/1	'0/52	'0/40	'0/37	'13/28	'0/2	'0/1	'0/1	'0/3	'0/10	'0/12	'0/63	0/7	'0/11	0/7	'0/15	'0/17	'0/6	'0/13	'0/2	'0/3	'0/55	'0/2	'0/21	'0/13	'0/9
4	344300000	408000000	63700000	loss	3	3R1BM5	96T (Clade_A2-1) 2	2	2 (1)	Cell-line	DFT1					2R1BM5-3R1BM5-9BM5-10R1BM5-15BM5				1	HNF1B, TPST1, SENP2	NGF, Chr4_281x	'0/14	'0/1	'0/52	'0/40	'0/37	'0/28	'0/2	'0/1	'0/1	'0/3	'1/10	'0/12	'0/63	0/7	'0/11	0/7	'0/15	'0/17	'0/6	'0/13	'0/2	'0/3	'0/55	'0/2	'0/21	'0/13	'0/9
4	344300000	408000000	63700000	loss	3	3R1BM6	619T1 (Clade_A2-10) 2.5	2.5	2.5 (1)	Cell-line	DFT1		Subclonal			2R1BM6-3R1BM6-9BM6-10R1BM6-15BM6				1	HNF1B, TPST1, SENP2	NGF, Chr4_281x	'0/14	'0/1	'0/52	'0/40	'0/37	'0/28	'0/2	'0/1	'0/1	'0/3	'0/10	'1/12	'0/63	0/7	'0/11	0/7	'0/15	'0/17	'0/6	'0/13	'0/2	'0/3	'0/55	'0/2	'0/21	'0/13	'0/9
4	344300000	395200000	50900000	loss	3	3R1BM7	822T1 (Clade_A2-11) 2	2	2 (1)	Cell-line	DFT1	PBM				2R1BM7-3R1BM7-9BM7				1	HNF1B, TPST1	NGF, Chr4_281x	'0/14	'0/1	'0/52	'0/40	'0/37	'0/28	'0/2	'0/1	'0/1	'0/3	'0/10	'0/12	'1/63	0/7	'0/11	0/7	'0/15	'0/17	'0/6	'0/13	'0/2	'0/3	'0/55	'0/2	'0/21	'0/13	'0/9
4	344300000	408000000	63700000	loss	3	3R1BM8	219T (Clade_A2-4) 2.5	2.5	2.5 (1)	Cell-line	DFT1		Subclonal			2R1BM8-3R1BM8-9BM8-10R1BM8-15BM8				1	HNF1B, TPST1, SENP2	NGF, Chr4_281x	'0/14	'0/1	'0/52	'0/40	'0/37	'0/28	'0/2	'0/1	'0/1	'0/3	'0/10	'0/12	'0/63	0/7	'0/11	1/7	'0/15	'0/17	'0/6	'0/13	'0/2	'0/3	'0/55	'0/2	'0/21	'0/13	'0/9
4	344300000	408000000	63700000	loss	3	3R1BM9	221T (Clade_A2-4) 2.5	2.5	2.5 (1)	Cell-line	DFT1		Subclonal	Tetraploid (3)		2R1BM9-3R1BM9-9BM9-10R1BM9-15BM9				1	HNF1B, TPST1, SENP2	NGF, Chr4_281x	'0/14	'0/1	'0/52	'0/40	'0/37	'0/28	'0/2	'0/1	'0/1	'0/3	'0/10	'0/12	'0/63	0/7	'0/11	1/7	'0/15	'0/17	'0/6	'0/13	'0/2	'0/3	'0/55	'0/2	'0/21	'0/13	'0/9
4	344300000	408000000	63700000	loss	3	3R1BM10	95T (Clade_A2-6) 2	2	2 (1)	Cell-line	DFT1					2R1BM10-3R1BM10-6BM14-9BM10-10R1BM10-11BM14-15BM10-16R14-17R14-18R14				1	HNF1B, TPST1, SENP2	NGF, Chr4_281x	'0/14	'0/1	'0/52	'0/40	'0/37	'0/28	'0/2	'0/1	'0/1	'0/3	'0/10	'0/12	'0/63	0/7	'0/11	0/7	'0/15	'1/17	'0/6	'0/13	'0/2	'0/3	'0/55	'0/2	'0/21	'0/13	'0/9
4	344300000	408000000	63700000	loss	3	3R1BM12	218T (Clade_A2-8) 2.5	2.5	2.5 (1)	Cell-line	DFT1		Subclonal	Tetraploid (5)		2R1BM12-3R1BM12-9BM12-10R1BM12-15BM12-262-1014-1809-1840				1	HNF1B, TPST1, SENP2	NGF, Chr4_281x	'0/14	'0/1	'0/52	'0/40	'0/37	'0/28	'0/2	'0/1	'0/1	'0/3	'0/10	'0/12	'0/63	0/7	'0/11	0/7	'0/15	'0/17	'0/6	'1/13	'0/2	'0/3	'0/55	'0/2	'0/21	'0/13	'0/9
4	344300000	408000000	63700000	loss	3	3R1BM14	332T (Clade_B-2) 2	2	2 (1)	Cell-line	DFT1					2R1BM14-3R1BM14-6BM19-9BM14-10R1BM14-11BM19-15BM14-16R19-17R19-18R19-1842				1	HNF1B, TPST1, SENP2	NGF, Chr4_281x	'0/14	'0/1	'0/52	'0/40	'0/37	'0/28	'0/2	'0/1	'0/1	'0/3	'0/10	'0/12	'0/63	0/7	'0/11	0/7	'0/15	'0/17	'0/6	'0/13	'0/2	'0/3	'0/55	'1/2	'0/21	'0/13	'0/9
4	344300000	408000000	63700000	loss	3	3R1BM15	331T (Clade_B-3) 2	2	2 (1)	Cell-line	DFT1					2R1BM15-3R1BM15-6BM20-9BM15-10R1BM15-11BM20-15BM15-16R20-17R20-18R20				1	HNF1B, TPST1, SENP2	NGF, Chr4_281x	'0/14	'0/1	'0/52	'0/40	'0/37	'0/28	'0/2	'0/1	'0/1	'0/3	'0/10	'0/12	'0/63	0/7	'0/11	0/7	'0/15	'0/17	'0/6	'0/13	'0/2	'0/3	'0/55	'0/2	'1/21	'0/13	'0/9
4	344300000	408000000	63700000	loss	3	3R1BM17	36T2a (Clade_B-4) 2	2	2 (1)	Cell-line	DFT1					2R1BM17-3R1BM17-6BM22-9BM17-10R1BM17-11BM22-15BM17-16R22-17R22-18R22				1	HNF1B, TPST1, SENP2	NGF, Chr4_281x	'0/14	'0/1	'0/52	'0/40	'0/37	'0/28	'0/2	'0/1	'0/1	'0/3	'0/10	'0/12	'0/63	0/7	'0/11	0/7	'0/15	'0/17	'0/6	'0/13	'0/2	'0/3	'0/55	'0/2	'0/21	'1/13	'0/9
4	344300000	408000000	63700000	loss	3	3R1BM18	614T1 (Clade_B-4) 2	2	2 (1)	Cell-line	DFT1					2R1BM18-3R1BM18-6BM25-9BM18-10R1BM18-11BM25-15BM18-16R25				1	HNF1B, TPST1, SENP2	NGF, Chr4_281x	'0/14	'0/1	'0/52	'0/40	'0/37	'0/28	'0/2	'0/1	'0/1	'0/3	'0/10	'0/12	'0/63	0/7	'0/11	0/7	'0/15	'0/17	'0/6	'0/13	'0/2	'0/3	'0/55	'0/2	'0/21	'1/13	'0/9
4	344300000	408000000	63700000	loss	3	3R1BM19	85T (Clade_B-4) 2	2	2 (1)	Cell-line	DFT1					2R1BM19-3R1BM19-6BM23-9BM19-10R1BM19-11BM23-15BM19-16R23				1	HNF1B, TPST1, SENP2	NGF, Chr4_281x	'0/14	'0/1	'0/52	'0/40	'0/37	'0/28	'0/2	'0/1	'0/1	'0/3	'0/10	'0/12	'0/63	0/7	'0/11	0/7	'0/15	'0/17	'0/6	'0/13	'0/2	'0/3	'0/55	'0/2	'0/21	'1/13	'0/9
4	344300000	408000000	63700000	loss	3	3R1BM20	86T (Clade_B-4) 2, 86T2 (Clade_B-4) 2	2	2 (2)	Cell-line	DFT1					2R1BM20-3R1BM20-6BM24-9BM20-10R1BM20-11BM24-15BM20-16R24-17R24-18R24				2	HNF1B, TPST1, SENP2	NGF, Chr4_281x	'0/14	'0/1	'0/52	'0/40	'0/37	'0/28	'0/2	'0/1	'0/1	'0/3	'0/10	'0/12	'0/63	0/7	'0/11	0/7	'0/15	'0/17	'0/6	'0/13	'0/2	'0/3	'0/55	'0/2	'0/21	'2/13	'0/9
4	344300000	408000000	63700000	loss	3	3R1BM21	427T1 (Clade_B-8) 2	2	2 (1)	Cell-line	DFT1					2R1BM21-3R1BM21-6BM26-9BM21-10R1BM21-11BM26-15BM21-16R26-515				1	HNF1B, TPST1, SENP2	NGF, Chr4_281x	'0/14	'0/1	'0/52	'0/40	'0/37	'0/28	'0/2	'0/1	'0/1	'0/3	'0/10	'0/12	'0/63	0/7	'0/11	0/7	'0/15	'0/17	'0/6	'0/13	'0/2	'0/3	'0/55	'0/2	'0/21	'0/13	'0/9
4	344300000	408000000	63700000	loss	3	3R1BM22	615T1 (Clade_B-8) 2	2	2 (1)	Cell-line	DFT1					2R1BM22-3R1BM22-9BM22-10R1BM22-15BM22				1	HNF1B, TPST1, SENP2	NGF, Chr4_281x	'0/14	'0/1	'0/52	'0/40	'0/37	'0/28	'0/2	'0/1	'0/1	'0/3	'0/10	'0/12	'0/63	0/7	'0/11	0/7	'0/15	'0/17	'0/6	'0/13	'0/2	'0/3	'0/55	'0/2	'0/21	'0/13	'0/9
4	344300000	408000000	63700000	loss	3	3R1BM23	617T1 (Clade_C-2) 2	2	2 (1)	Cell-line	DFT1					2R1BM23-3R1BM23-6BM32-9BM23-10R1BM23-11BM32-15BM23-16R32-17R32-18R32-954				1	HNF1B, TPST1, SENP2	NGF, Chr4_281x	'0/14	'0/1	'0/52	'0/40	'0/37	'0/28	'0/2	'0/1	'0/1	'0/3	'0/10	'0/12	'0/63	0/7	'0/11	0/7	'0/15	'0/17	'0/6	'0/13	'0/2	'0/3	'0/55	'0/2	'0/21	'0/13	'0/9
4	386300000	388300000	2000000	loss	3	3R1BM27	171T (Clade_A2-11) 2	2	2 (1)		DFT1	PBM								1			'0/14	'0/1	'0/52	'0/40	'0/37	'0/28	'0/2	'0/1	'0/1	'0/3	'0/10	'0/12	'1/63	0/7	'0/11	0/7	'0/15	'0/17	'0/6	'0/13	'0/2	'0/3	'0/55	'0/2	'0/21	'0/13	'0/9
4	344300000	408000000	63700000	loss	3	3R1BM30	428T1 (Clade_A2-8) 2.5	2.5	2.5 (1)		DFT1		Subclonal	Tetraploid (5)		2R1BM30-3R1BM30-9BM30-10R1BM30-15BM30-203R3				1	HNF1B, TPST1, SENP2	NGF, Chr4_281x	'0/14	'0/1	'0/52	'0/40	'0/37	'0/28	'0/2	'0/1	'0/1	'0/3	'0/10	'0/12	'0/63	0/7	'0/11	0/7	'0/15	'0/17	'0/6	'1/13	'0/2	'0/3	'0/55	'0/2	'0/21	'0/13	'0/9
4	344300000	375300000	31000000	loss	3	3R1BM32	700T2 (Clade_B-3) 2	2	2 (1)		DFT1	PBM				2R1BM32-3R1BM32-9BM32				1		NGF	'0/14	'0/1	'0/52	'0/40	'0/37	'0/28	'0/2	'0/1	'0/1	'0/3	'0/10	'0/12	'0/63	0/7	'0/11	0/7	'0/15	'0/17	'0/6	'0/13	'0/2	'0/3	'0/55	'0/2	'1/21	'0/13	'0/9
4	344300000	408000000	63700000	loss	3	3R1BM33	874T1 (Clade_B-5) 2	2	2 (1)		DFT1					2R1BM33-3R1BM33-9BM33-10R1BM33-328-541				1	HNF1B, TPST1, SENP2	NGF, Chr4_281x	'0/14	'0/1	'0/52	'0/40	'0/37	'0/28	'0/2	'0/1	'0/1	'0/3	'0/10	'0/12	'0/63	0/7	'0/11	0/7	'0/15	'0/17	'0/6	'0/13	'0/2	'0/3	'0/55	'0/2	'0/21	'0/13	'1/9
4	383900000	385200000	1300000	loss	3	3R1BM35	878T1 (Clade_B-7) 2, 878T2 (Clade_B-7) 2, 878T3 (Clade_B-7) 2, 1049T2 (Clade_B-7) 2	2	2 (4)		DFT1	PBM				3R1BM35-3R1BM41				4			'0/14	'0/1	'0/52	'0/40	'0/37	'0/28	'0/2	'0/1	'0/1	'0/3	'0/10	'0/12	'0/63	0/7	'0/11	0/7	'0/15	'0/17	'0/6	'0/13	'0/2	'0/3	'0/55	'0/2	'0/21	'0/13	'0/9
4	344300000	408000000	63700000	loss	3	3R1BM37	134T6 (Clade_B-8) 2.5	2.5	2.5 (1)		DFT1		Subclonal			2R1BM37-3R1BM37-9BM37-10R1BM37-15BM37				1	HNF1B, TPST1, SENP2	NGF, Chr4_281x	'0/14	'0/1	'0/52	'0/40	'0/37	'0/28	'0/2	'0/1	'0/1	'0/3	'0/10	'0/12	'0/63	0/7	'0/11	0/7	'0/15	'0/17	'0/6	'0/13	'0/2	'0/3	'0/55	'0/2	'0/21	'0/13	'0/9
4	344300000	408000000	63700000	loss	3	3R1BM40	480T1 (Clade_B9) 2.5	2.5	2.5 (1)		DFT1		Subclonal			2R1BM40-3R1BM40-9BM40-10R1BM40-15BM40-16R40				1	HNF1B, TPST1, SENP2	NGF, Chr4_281x	'0/14	'0/1	'0/52	'0/40	'0/37	'0/28	'0/2	'0/1	'0/1	'0/3	'0/10	'0/12	'0/63	0/7	'0/11	0/7	'0/15	'0/17	'0/6	'0/13	'0/2	'0/3	'0/55	'0/2	'0/21	'0/13	'0/9
4	390300000	395200000	4900000	loss	3	3R1BM41	878T1 (Clade_B-7) 2, 878T2 (Clade_B-7) 2, 878T3 (Clade_B-7) 2, 1049T2 (Clade_B-7) 2	2	2 (4)		DFT1	PBM				3R1BM35-3R1BM41				4			'0/14	'0/1	'0/52	'0/40	'0/37	'0/28	'0/2	'0/1	'0/1	'0/3	'0/10	'0/12	'0/63	0/7	'0/11	0/7	'0/15	'0/17	'0/6	'0/13	'0/2	'0/3	'0/55	'0/2	'0/21	'0/13	'0/9
1	138000000	139400000	1400000	loss	4	4R1	52T1 (Clade_A1-1) 1, 52T2 (Clade_A1-1) 1, 88T (Clade_A1-1) 1, 88T2 (Clade_A1-1) 1, 220T (Clade_A1-1) 1, 358T2 (Clade_A1-1) 1, 358T3 (Clade_A1-1) 1, 358T3.1 (Clade_A1-1) 1, 395T1 (Clade_A1-1) 1, 1067T1 (Clade_A1-1) 1, 1068T1 (Clade_A1-1) 1, 1068T4 (Clade_A1-1) 1, 1069T2 (Clade_A1-1) 1, 1070T2 (Clade_A1-1) 1, 84T1 (Clade_A1-2) 1, 136T (Clade_A1-3A1) 1, 205T1 (Clade_A1-3A1) 1, 206T1 (Clade_A1-3A1) 1…	1	1 (622)		DFT1					4R1-12-13	4-1864	4-854		622			'14/14	'1/1	'52/52	'40/40	'37/37	'28/28	'2/2	'1/1	'1/1	'3/3	'10/10	'12/12	'63/63	7/7	'11/11	7/7	'15/15	'17/17	'6/6	'13/13	'2/2	'3/3	'55/55	'2/2	'21/21	'13/13	'9/9
1	138000000	139400000	1400000	gain	1864	1864	131T (Non-DFTD) 3	3	3 (1)		Non-DFTD				3R2-98R4-889R3-1092-1093-1095-1096-1098-1099-1101-1103-1105-1107-1109-1111-1115-1116-1117-1118-1864		4-1864			1			'0/14	'0/1	'0/52	'0/40	'0/37	'0/28	'0/2	'0/1	'0/1	'0/3	'0/10	'0/12	'0/63	0/7	'0/11	0/7	'0/15	'0/17	'0/6	'0/13	'0/2	'0/3	'0/55	'0/2	'0/21	'0/13	'0/9
1	138000000	139400000	1400000	loss	4	4R3	352T1 (Non-DFTD) 1	1	1 (1)		Non-DFTD					4R3-426R2-1361-1362-1364-1367-1403R1-1724R3	4-1864			1			'0/14	'0/1	'0/52	'0/40	'0/37	'0/28	'0/2	'0/1	'0/1	'0/3	'0/10	'0/12	'0/63	0/7	'0/11	0/7	'0/15	'0/17	'0/6	'0/13	'0/2	'0/3	'0/55	'0/2	'0/21	'0/13	'0/9
1	138000000	139400000	1400000	loss	4	4R4	435T (Non-DFTD) 1.5	1.5	1.5 (1)		Non-DFTD		Subclonal			4R4-1392-1394-1396-1397-1398-1402-1403R3-1406-1409R2-1412-1413	4-1864			1			'0/14	'0/1	'0/52	'0/40	'0/37	'0/28	'0/2	'0/1	'0/1	'0/3	'0/10	'0/12	'0/63	0/7	'0/11	0/7	'0/15	'0/17	'0/6	'0/13	'0/2	'0/3	'0/55	'0/2	'0/21	'0/13	'0/9
2	176600000	177500000	900000	gain	5	5	52T1 (Clade_A1-1) 3, 52T2 (Clade_A1-1) 3, 88T (Clade_A1-1) 3, 88T2 (Clade_A1-1) 3, 220T (Clade_A1-1) 3, 358T2 (Clade_A1-1) 3, 358T3 (Clade_A1-1) 3, 358T3.1 (Clade_A1-1) 3, 395T1 (Clade_A1-1) 3, 1067T1 (Clade_A1-1) 3, 1068T1 (Clade_A1-1) 3, 1068T4 (Clade_A1-1) 3, 1069T2 (Clade_A1-1) 3, 1070T2 (Clade_A1-1) 3, 84T1 (Clade_A1-2) 3, 136T (Clade_A1-3A1) 3, 205T1 (Clade_A1-3A1) 3, 206T1 (Clade_A1-3A1) 3…	2, 3, 4, 5	2 (4), 3 (558), 4 (11), 5 (50)		DFT1				2R1-3R1-5-6-9-10R1-11-15-19			5-811, 5-1839		623			'14/14	'1/1	'52/52	'40/40	'37/37	'28/28	'2/2	'1/1	'1/1	'3/3	'10/10	'12/12	'63/63	7/7	'11/11	7/7	'15/15	'17/17	'6/6	'13/13	'2/2	'3/3	'55/55	'2/2	'21/21	'13/13	'9/9
2	176600000	177500000	900000	loss	5	5BM1	90T2 (Clade_A1-3A3) 2, 993T1.1 (Clade_A1-3A3) 2, 993T1.2 (Clade_A1-3A3) 2, 994T1.1 (Clade_A1-3A3) 2	2	2 (4)	Cell-line	DFT1					5BM1-146-147-148				4			'0/14	'0/1	'0/52	'0/40	'0/37	'4/28	'0/2	'0/1	'0/1	'0/3	'0/10	'0/12	'0/63	0/7	'0/11	0/7	'0/15	'0/17	'0/6	'0/13	'0/2	'0/3	'0/55	'0/2	'0/21	'0/13	'0/9
2	176600000	177500000	900000	gain	5	5G1CN4	128T1 (Clade_A2-11) 5, 128T2 (Clade_A2-11) 4, 144T (Clade_A2-11) 5, 153T (Clade_A2-11) 5, 154T (Clade_A2-11) 5, 154T1.1 (Clade_A2-11) 5, 154T2 (Clade_A2-11) 5, 156T (Clade_A2-11) 5, 157T (Clade_A2-11) 5, 158T (Clade_A2-11) 5, 159T (Clade_A2-11) 5, 161T1 (Clade_A2-11) 5, 161T2 (Clade_A2-11) 5, 163T (Clade_A2-11) 5, 165T (Clade_A2-11) 5, 165T3 (Clade_A2-11) 5, 166T (Clade_A2-11) 5, 168T (Clade_A2-1…	4, 5	4 (9), 5 (50)		DFT1				5G1CN4-28R1-29-31-32-1834					59			'0/14	'0/1	'0/52	'0/40	'0/37	'0/28	'0/2	'0/1	'0/1	'0/3	'0/10	'0/12	'59/63	0/7	'0/11	0/7	'0/15	'0/17	'0/6	'0/13	'0/2	'0/3	'0/55	'0/2	'0/21	'0/13	'0/9
2	176600000	177500000	900000	gain	5	5G1CN5	128T1 (Clade_A2-11) 5, 144T (Clade_A2-11) 5, 153T (Clade_A2-11) 5, 154T (Clade_A2-11) 5, 154T1.1 (Clade_A2-11) 5, 154T2 (Clade_A2-11) 5, 156T (Clade_A2-11) 5, 157T (Clade_A2-11) 5, 158T (Clade_A2-11) 5, 159T (Clade_A2-11) 5, 161T1 (Clade_A2-11) 5, 161T2 (Clade_A2-11) 5, 163T (Clade_A2-11) 5, 165T (Clade_A2-11) 5, 165T3 (Clade_A2-11) 5, 166T (Clade_A2-11) 5, 168T (Clade_A2-11) 5, 171T (Clade_A2-11…	5	5 (50)		DFT1								TRUE	50			'0/14	'0/1	'0/52	'0/40	'0/37	'0/28	'0/2	'0/1	'0/1	'0/3	'0/10	'0/12	'50/63	0/7	'0/11	0/7	'0/15	'0/17	'0/6	'0/13	'0/2	'0/3	'0/55	'0/2	'0/21	'0/13	'0/9
2	176600000	177500000	900000	gain	5	5G2CN4	331T (Clade_B-3) 4	4	4 (1)	Cell-line	DFT1				5G2CN4-34R15-35R15-36R15-37R15-38R15-39R15-407-408-1807					1			'0/14	'0/1	'0/52	'0/40	'0/37	'0/28	'0/2	'0/1	'0/1	'0/3	'0/10	'0/12	'0/63	0/7	'0/11	0/7	'0/15	'0/17	'0/6	'0/13	'0/2	'0/3	'0/55	'0/2	'1/21	'0/13	'0/9
2	176600000	177500000	900000	gain	5	5G3CN4	1193T1 (Clade_B-9) 4	4	4 (1)		DFT1			Tetraploid (7)	5G3CN4-83					1			'0/14	'0/1	'0/52	'0/40	'0/37	'0/28	'0/2	'0/1	'0/1	'0/3	'0/10	'0/12	'0/63	0/7	'0/11	0/7	'0/15	'0/17	'0/6	'0/13	'0/2	'0/3	'0/55	'0/2	'0/21	'0/13	'0/9
2	317000000	320300000	3300000	gain	6	6	52T1 (Clade_A1-1) 3, 52T2 (Clade_A1-1) 3, 88T (Clade_A1-1) 2.5, 88T2 (Clade_A1-1) 2.5, 220T (Clade_A1-1) 3, 358T2 (Clade_A1-1) 3, 358T3 (Clade_A1-1) 3, 358T3.1 (Clade_A1-1) 3, 395T1 (Clade_A1-1) 3, 1067T1 (Clade_A1-1) 3, 1068T1 (Clade_A1-1) 3, 1068T4 (Clade_A1-1) 3, 1069T2 (Clade_A1-1) 3, 1070T2 (Clade_A1-1) 3, 84T1 (Clade_A1-2) 3, 136T (Clade_A1-3A1) 3, 205T1 (Clade_A1-3A1) 3, 206T1 (Clade_A1-3A…	2, 2.5, 3, 4	2 (222), 2.5 (25), 3 (374), 4 (2)		DFT1		Subclonal_variable		2R1-3R1-5-6-9-10R1-11-15-19			6-900, 6-1839	TRUE	623	SHARPIN	ICAM1	'14/14	'1/1	'52/52	'40/40	'37/37	'28/28	'2/2	'1/1	'1/1	'3/3	'10/10	'12/12	'63/63	7/7	'11/11	7/7	'15/15	'17/17	'6/6	'13/13	'2/2	'3/3	'55/55	'2/2	'21/21	'13/13	'9/9
2	317000000	320300000	3300000	loss	6	6BM1	88T (Clade_A1-1) 2.5, 88T2 (Clade_A1-1) 2.5	2.5	2.5 (2)	Cell-line	DFT1		Subclonal			2R1BM3-3R1BM3-6BM1-9BM3-10R1BM3-11BM1-15BM3-16R1-17R1-18R1			TRUE	2	SHARPIN	ICAM1	'2/14	'0/1	'0/52	'0/40	'0/37	'0/28	'0/2	'0/1	'0/1	'0/3	'0/10	'0/12	'0/63	0/7	'0/11	0/7	'0/15	'0/17	'0/6	'0/13	'0/2	'0/3	'0/55	'0/2	'0/21	'0/13	'0/9
2	317000000	320300000	3300000	loss	6	6BM2	5T (Clade_A1-3A) 2.5, 449T1 (Clade_A1-3A) 2	2, 2.5	2 (1), 2.5 (1)		DFT1		Subclonal_variable			6BM2-11BM2-16R2-17R2-18R2			TRUE	2	SHARPIN	ICAM1	'0/14	'0/1	'2/52	'0/40	'0/37	'0/28	'0/2	'0/1	'0/1	'0/3	'0/10	'0/12	'0/63	0/7	'0/11	0/7	'0/15	'0/17	'0/6	'0/13	'0/2	'0/3	'0/55	'0/2	'0/21	'0/13	'0/9
2	317000000	320300000	3300000	loss	6	6BM3	92T (Clade_A1-3A) 2.5	2.5	2.5 (1)	Cell-line	DFT1		Subclonal			6BM3-11BM3-16R3			TRUE	1	SHARPIN	ICAM1	'0/14	'0/1	'1/52	'0/40	'0/37	'0/28	'0/2	'0/1	'0/1	'0/3	'0/10	'0/12	'0/63	0/7	'0/11	0/7	'0/15	'0/17	'0/6	'0/13	'0/2	'0/3	'0/55	'0/2	'0/21	'0/13	'0/9
2	317000000	320300000	3300000	loss	6	6BM4	327T (Clade_A1-3A1) 2, 335T (Clade_A1-3A1) 2, 336T (Clade_A1-3A1) 2, 811T1 (Clade_A1-3A1) 2, 811T2 (Clade_A1-3A1) 2, 811T4 (Clade_A1-3A1) 2, 812T2 (Clade_A1-3A1) 2, 812T3 (Clade_A1-3A1) 2, 816T1 (Clade_A1-3A1) 2, 816T2 (Clade_A1-3A1) 2, 818T2 (Clade_A1-3A1) 2, 875T1 (Clade_A1-3A1) 2, 875T2 (Clade_A1-3A1) 2, 875T3 (Clade_A1-3A1) 2, 875T4 (Clade_A1-3A1) 2, 875T5 (Clade_A1-3A1) 2, 875T6 (Clade_A1-3A…	2	2 (20)		DFT1					6BM4-11BM4-16R4-17R4-18R4			TRUE	20	SHARPIN	ICAM1	'0/14	'0/1	'0/52	'20/40	'0/37	'0/28	'0/2	'0/1	'0/1	'0/3	'0/10	'0/12	'0/63	0/7	'0/11	0/7	'0/15	'0/17	'0/6	'0/13	'0/2	'0/3	'0/55	'0/2	'0/21	'0/13	'0/9
2	317000000	320300000	3300000	loss	6	6BM5	107T1 (Clade_A1-3A2) 2.5, 107T2 (Clade_A1-3A2) 2.5, 109T1 (Clade_A1-3A2) 2	2, 2.5	2 (1), 2.5 (2)		DFT1		Subclonal_variable			6BM5-11BM5-16R5-17R5-18R5			TRUE	3	SHARPIN	ICAM1	'0/14	'0/1	'0/52	'0/40	'3/37	'0/28	'0/2	'0/1	'0/1	'0/3	'0/10	'0/12	'0/63	0/7	'0/11	0/7	'0/15	'0/17	'0/6	'0/13	'0/2	'0/3	'0/55	'0/2	'0/21	'0/13	'0/9
2	317000000	320300000	3300000	loss	6	6BM6	39T1 (Clade_A1-3A3) 2, 39T2 (Clade_A1-3A3) 2, 39T3a (Clade_A1-3A3) 2, 39T4a (Clade_A1-3A3) 2, 40T2a (Clade_A1-3A3) 2, 40T3a (Clade_A1-3A3) 2.5, 40T4a (Clade_A1-3A3) 2, 40T5a (Clade_A1-3A3) 2, 40T6a (Clade_A1-3A3) 2, 40T7a (Clade_A1-3A3) 2, 40T8a (Clade_A1-3A3) 2, 40T9a (Clade_A1-3A3) 2, 45T1 (Clade_A1-3A3) 2, 45T3 (Clade_A1-3A3) 2, 45T5 (Clade_A1-3A3) 2, 87T (Clade_A1-3A3) 2, 87T2 (Clade_A1-3A3) …	2, 2.5	2 (27), 2.5 (1)		DFT1		Subclonal_variable			6BM6-11BM6-16R6-17R6-18R6			TRUE	28	SHARPIN	ICAM1	'0/14	'0/1	'0/52	'0/40	'0/37	'28/28	'0/2	'0/1	'0/1	'0/3	'0/10	'0/12	'0/63	0/7	'0/11	0/7	'0/15	'0/17	'0/6	'0/13	'0/2	'0/3	'0/55	'0/2	'0/21	'0/13	'0/9
2	317000000	320300000	3300000	loss	6	6BM7	12T (Clade_A2-1) 2, 12Ta (Clade_A2-1) 2, 12Tb (Clade_A2-1) 2, 96T (Clade_A2-1) 2, 371T1 (Clade_A2-1) 2, 372T1 (Clade_A2-1) 2, 374T1 (Clade_A2-1) 2, 375T2 (Clade_A2-1) 2, 381T1 (Clade_A2-1) 2, 446T1 (Clade_A2-1) 2	2	2 (10)		DFT1					6BM7-11BM7-16R7-17R7-18R7-88-95			TRUE	10	SHARPIN	ICAM1	'0/14	'0/1	'0/52	'0/40	'0/37	'0/28	'0/2	'0/1	'0/1	'0/3	'10/10	'0/12	'0/63	0/7	'0/11	0/7	'0/15	'0/17	'0/6	'0/13	'0/2	'0/3	'0/55	'0/2	'0/21	'0/13	'0/9
2	317000000	320300000	3300000	loss	6	6BM8	267T1 (Clade_A2-2) 2, 329T1 (Clade_A2-2) 2, 805T1 (Clade_A2-2) 2, 805T2 (Clade_A2-2) 2, 805T3 (Clade_A2-2) 2, 1000T1.1 (Clade_A2-2) 2	2	2 (6)		DFT1					6BM8-11BM8-16R8-17R8-18R8-117			TRUE	6	SHARPIN	ICAM1	'0/14	'0/1	'0/52	'0/40	'0/37	'0/28	'0/2	'0/1	'0/1	'0/3	'0/10	'0/12	'0/63	'6/7	'0/11	0/7	'0/15	'0/17	'0/6	'0/13	'0/2	'0/3	'0/55	'0/2	'0/21	'0/13	'0/9
2	317000000	320300000	3300000	loss	6	6BM9	208T2 (Clade_A2-3) 2.5, 208T2a (Clade_A2-3) 2.5	2.5	2.5 (2)		DFT1		Subclonal			6BM9-11BM9-16R9-17R9-18R9			TRUE	2	SHARPIN	ICAM1	'0/14	'0/1	'0/52	'0/40	'0/37	'0/28	'0/2	'0/1	'0/1	'0/3	'0/10	'0/12	'0/63	0/7	'2/11	0/7	'0/15	'0/17	'0/6	'0/13	'0/2	'0/3	'0/55	'0/2	'0/21	'0/13	'0/9
2	317000000	320300000	3300000	loss	6	6BM10	367T1 (Clade_A2-3) 2	2	2 (1)		DFT1					6BM10-11BM10-16R10-17R10-18R10-981			TRUE	1	SHARPIN	ICAM1	'0/14	'0/1	'0/52	'0/40	'0/37	'0/28	'0/2	'0/1	'0/1	'0/3	'0/10	'0/12	'0/63	0/7	'1/11	0/7	'0/15	'0/17	'0/6	'0/13	'0/2	'0/3	'0/55	'0/2	'0/21	'0/13	'0/9
2	317000000	320300000	3300000	loss	6	6BM11	421T1 (Clade_A2-3) 2.5	2.5	2.5 (1)		DFT1		Subclonal			6BM11-11BM11-16R11-17R11-18R11			TRUE	1	SHARPIN	ICAM1	'0/14	'0/1	'0/52	'0/40	'0/37	'0/28	'0/2	'0/1	'0/1	'0/3	'0/10	'0/12	'0/63	0/7	'1/11	0/7	'0/15	'0/17	'0/6	'0/13	'0/2	'0/3	'0/55	'0/2	'0/21	'0/13	'0/9
2	317000000	320300000	3300000	loss	6	6BM12	17T (Clade_A2-4) 2, 18T (Clade_A2-4) 2, 49T1 (Clade_A2-4) 2, 49T3 (Clade_A2-4) 2, 219T (Clade_A2-4) 2, 221T (Clade_A2-4) 2, 437T (Clade_A2-4) 2	2	2 (7)		DFT1					6BM12-11BM12-16R12-17R12-18R12-118			TRUE	7	SHARPIN	ICAM1	'0/14	'0/1	'0/52	'0/40	'0/37	'0/28	'0/2	'0/1	'0/1	'0/3	'0/10	'0/12	'0/63	0/7	'0/11	'7/7	'0/15	'0/17	'0/6	'0/13	'0/2	'0/3	'0/55	'0/2	'0/21	'0/13	'0/9
2	317000000	320300000	3300000	loss	6	6BM13	476T2 (Clade_A2-5) 2, 476T3 (Clade_A2-5) 2, 477T2 (Clade_A2-5) 2, 477T3 (Clade_A2-5) 2, 477T4 (Clade_A2-5) 2, 477T5 (Clade_A2-5) 2, 639T1 (Clade_A2-5) 2, 983T1 (Clade_A2-5) 2, 983T2 (Clade_A2-5) 2, 1046T1 (Clade_A2-5) 2, 1047T1.1 (Clade_A2-5) 2, 1048T1 (Clade_A2-5) 2, 1081T1 (Clade_A2-5) 2, 1082T1 (Clade_A2-5) 2	2	2 (14)		DFT1			Tetraploid (4) [prior to tetraploidisation]		6BM13-11BM13-16R13-17R13-18R13-60			TRUE	14	SHARPIN	ICAM1	'0/14	'0/1	'0/52	'0/40	'0/37	'0/28	'0/2	'0/1	'0/1	'0/3	'0/10	'0/12	'0/63	0/7	'0/11	0/7	'14/15	'0/17	'0/6	'0/13	'0/2	'0/3	'0/55	'0/2	'0/21	'0/13	'0/9
2	317000000	320300000	3300000	loss	6	6BM14	95T (Clade_A2-6) 2	2	2 (1)	Cell-line	DFT1					2R1BM10-3R1BM10-6BM14-9BM10-10R1BM10-11BM14-15BM10-16R14-17R14-18R14			TRUE	1	SHARPIN	ICAM1	'0/14	'0/1	'0/52	'0/40	'0/37	'0/28	'0/2	'0/1	'0/1	'0/3	'0/10	'0/12	'0/63	0/7	'0/11	0/7	'0/15	'1/17	'0/6	'0/13	'0/2	'0/3	'0/55	'0/2	'0/21	'0/13	'0/9
2	317000000	320300000	3300000	loss	6	6BM15	1072T4 (Clade_A2-7) 2, 1075T1 (Clade_A2-7) 2	2	2 (2)		DFT1					6BM15-11BM15-16R15-17R15-18R15			TRUE	2	SHARPIN	ICAM1	'0/14	'0/1	'0/52	'0/40	'0/37	'0/28	'0/2	'0/1	'0/1	'0/3	'0/10	'0/12	'0/63	0/7	'0/11	0/7	'0/15	'0/17	'2/6	'0/13	'0/2	'0/3	'0/55	'0/2	'0/21	'0/13	'0/9
2	317000000	320300000	3300000	loss	6	6BM17	47T1 (Clade_A2-8) 2, 53T2 (Clade_A2-8) 2, 57T1 (Clade_A2-8) 2, 108T1 (Clade_A2-8) 2, 117T (Clade_A2-8) 2, 214T (Clade_A2-8) 2, 218T (Clade_A2-8) 2, 397T2 (Clade_A2-8) 2, 398T1 (Clade_A2-8) 2, 419T1 (Clade_A2-8) 2, 419T2 (Clade_A2-8) 2, 428T1 (Clade_A2-8) 2, 620T1 (Clade_A2-8) 2, 370T1 (Clade_A2-9) 2, 378T1 (Clade_A2-9) 2, 54T1 (Clade_A2-10) 2, 104T (Clade_A2-10) 2, 105T (Clade_A2-10) 2, 122T1 (Cl…	2	2 (90)		DFT1					6BM17-11BM17-16R17-17R17-18R17			TRUE	90	SHARPIN	ICAM1	'0/14	'0/1	'0/52	'0/40	'0/37	'0/28	'0/2	'0/1	'0/1	'0/3	'0/10	'12/12	'63/63	0/7	'0/11	0/7	'0/15	'0/17	'0/6	'13/13	'2/2	'0/3	'0/55	'0/2	'0/21	'0/13	'0/9
2	317000000	320300000	3300000	loss	6	6BM18	876T1 (Clade_B-1) 2.5, 876T2 (Clade_B-1) 2.5, 1059T2 (Clade_B-1) 2	2, 2.5	2 (1), 2.5 (2)		DFT1		Subclonal_variable			6BM18-11BM18-16R18-17R18-18R18-137-172-220-221-222			TRUE	3	SHARPIN	ICAM1	'0/14	'0/1	'0/52	'0/40	'0/37	'0/28	'0/2	'0/1	'0/1	'0/3	'0/10	'0/12	'0/63	0/7	'0/11	0/7	'0/15	'0/17	'0/6	'0/13	'0/2	'3/3	'0/55	'0/2	'0/21	'0/13	'0/9
2	317000000	320300000	3300000	loss	6	6BM19	332T (Clade_B-2) 2.5	2.5	2.5 (1)	Cell-line	DFT1		Subclonal			2R1BM14-3R1BM14-6BM19-9BM14-10R1BM14-11BM19-15BM14-16R19-17R19-18R19-1842			TRUE	1	SHARPIN	ICAM1	'0/14	'0/1	'0/52	'0/40	'0/37	'0/28	'0/2	'0/1	'0/1	'0/3	'0/10	'0/12	'0/63	0/7	'0/11	0/7	'0/15	'0/17	'0/6	'0/13	'0/2	'0/3	'0/55	'1/2	'0/21	'0/13	'0/9
2	317000000	320300000	3300000	loss	6	6BM20	331T (Clade_B-3) 2.5	2.5	2.5 (1)	Cell-line	DFT1		Subclonal			2R1BM15-3R1BM15-6BM20-9BM15-10R1BM15-11BM20-15BM15-16R20-17R20-18R20			TRUE	1	SHARPIN	ICAM1	'0/14	'0/1	'0/52	'0/40	'0/37	'0/28	'0/2	'0/1	'0/1	'0/3	'0/10	'0/12	'0/63	0/7	'0/11	0/7	'0/15	'0/17	'0/6	'0/13	'0/2	'0/3	'0/55	'0/2	'1/21	'0/13	'0/9
2	317000000	320300000	3300000	loss	6	6BM21	333Ta (Clade_B-3) 2.5	2.5	2.5 (1)	Cell-line	DFT1		Subclonal			2R1BM16-6BM21-11BM21-15BM16-16R21-203R1-840R3-911R2-1019R1-1020R1-1042R16			TRUE	1	SHARPIN	ICAM1	'0/14	'0/1	'0/52	'0/40	'0/37	'0/28	'0/2	'0/1	'0/1	'0/3	'0/10	'0/12	'0/63	0/7	'0/11	0/7	'0/15	'0/17	'0/6	'0/13	'0/2	'0/3	'0/55	'0/2	'1/21	'0/13	'0/9
2	317000000	320300000	3300000	loss	6	6BM22	36T2a (Clade_B-4) 2	2	2 (1)	Cell-line	DFT1					2R1BM17-3R1BM17-6BM22-9BM17-10R1BM17-11BM22-15BM17-16R22-17R22-18R22			TRUE	1	SHARPIN	ICAM1	'0/14	'0/1	'0/52	'0/40	'0/37	'0/28	'0/2	'0/1	'0/1	'0/3	'0/10	'0/12	'0/63	0/7	'0/11	0/7	'0/15	'0/17	'0/6	'0/13	'0/2	'0/3	'0/55	'0/2	'0/21	'1/13	'0/9
2	317000000	320300000	3300000	loss	6	6BM23	85T (Clade_B-4) 2	2	2 (1)	Cell-line	DFT1					2R1BM19-3R1BM19-6BM23-9BM19-10R1BM19-11BM23-15BM19-16R23			TRUE	1	SHARPIN	ICAM1	'0/14	'0/1	'0/52	'0/40	'0/37	'0/28	'0/2	'0/1	'0/1	'0/3	'0/10	'0/12	'0/63	0/7	'0/11	0/7	'0/15	'0/17	'0/6	'0/13	'0/2	'0/3	'0/55	'0/2	'0/21	'1/13	'0/9
2	317000000	320300000	3300000	loss	6	6BM24	86T (Clade_B-4) 2, 86T2 (Clade_B-4) 2	2	2 (2)	Cell-line	DFT1					2R1BM20-3R1BM20-6BM24-9BM20-10R1BM20-11BM24-15BM20-16R24-17R24-18R24			TRUE	2	SHARPIN	ICAM1	'0/14	'0/1	'0/52	'0/40	'0/37	'0/28	'0/2	'0/1	'0/1	'0/3	'0/10	'0/12	'0/63	0/7	'0/11	0/7	'0/15	'0/17	'0/6	'0/13	'0/2	'0/3	'0/55	'0/2	'0/21	'2/13	'0/9
2	317000000	320300000	3300000	loss	6	6BM25	614T1 (Clade_B-4) 2	2	2 (1)	Cell-line	DFT1					2R1BM18-3R1BM18-6BM25-9BM18-10R1BM18-11BM25-15BM18-16R25			TRUE	1	SHARPIN	ICAM1	'0/14	'0/1	'0/52	'0/40	'0/37	'0/28	'0/2	'0/1	'0/1	'0/3	'0/10	'0/12	'0/63	0/7	'0/11	0/7	'0/15	'0/17	'0/6	'0/13	'0/2	'0/3	'0/55	'0/2	'0/21	'1/13	'0/9
2	317000000	320300000	3300000	loss	6	6BM26	427T1 (Clade_B-8) 2	2	2 (1)	Cell-line	DFT1					2R1BM21-3R1BM21-6BM26-9BM21-10R1BM21-11BM26-15BM21-16R26-515			TRUE	1	SHARPIN	ICAM1	'0/14	'0/1	'0/52	'0/40	'0/37	'0/28	'0/2	'0/1	'0/1	'0/3	'0/10	'0/12	'0/63	0/7	'0/11	0/7	'0/15	'0/17	'0/6	'0/13	'0/2	'0/3	'0/55	'0/2	'0/21	'0/13	'0/9
2	317000000	320300000	3300000	loss	6	6BM27	1076T2 (Clade_B-9) 2.5	2.5	2.5 (1)		DFT1		Subclonal	Tetraploid (7)		6BM27-11BM27-16R27-17R27-18R27			TRUE	1	SHARPIN	ICAM1	'0/14	'0/1	'0/52	'0/40	'0/37	'0/28	'0/2	'0/1	'0/1	'0/3	'0/10	'0/12	'0/63	0/7	'0/11	0/7	'0/15	'0/17	'0/6	'0/13	'0/2	'0/3	'0/55	'0/2	'0/21	'0/13	'0/9
2	317000000	320300000	3300000	loss	6	6BM28	1191T1 (Clade_B-9) 2.5	2.5	2.5 (1)		DFT1		Subclonal	Tetraploid (7)		6BM28-11BM28-16R28			TRUE	1	SHARPIN	ICAM1	'0/14	'0/1	'0/52	'0/40	'0/37	'0/28	'0/2	'0/1	'0/1	'0/3	'0/10	'0/12	'0/63	0/7	'0/11	0/7	'0/15	'0/17	'0/6	'0/13	'0/2	'0/3	'0/55	'0/2	'0/21	'0/13	'0/9
2	317000000	320300000	3300000	loss	6	6BM30	146T (Clade_C-2) 2, 148T (Clade_C-2) 2, 149T (Clade_C-2) 2, 365T2 (Clade_C-2) 2, 411T1 (Clade_C-2) 2, 463T3 (Clade_C-2) 2, 1017T3 (Clade_C-2) 2, 1030T1 (Clade_C-2) 2	2	2 (8)		DFT1					6BM30-11BM30-16R30-17R30-18R30			TRUE	8	SHARPIN	ICAM1	'0/14	'0/1	'0/52	'0/40	'0/37	'0/28	'0/2	'0/1	'0/1	'0/3	'0/10	'0/12	'0/63	0/7	'0/11	0/7	'0/15	'0/17	'0/6	'0/13	'0/2	'0/3	'0/55	'0/2	'0/21	'0/13	'0/9
2	317000000	320300000	3300000	loss	6	6BM31	618T1 (Clade_C-2) 2.5	2.5	2.5 (1)	Cell-line	DFT1		Subclonal			2R1BM24-6BM31-11BM31-15BM24-16R31-17R31-18R31-411-1042R24			TRUE	1	SHARPIN	ICAM1	'0/14	'0/1	'0/52	'0/40	'0/37	'0/28	'0/2	'0/1	'0/1	'0/3	'0/10	'0/12	'0/63	0/7	'0/11	0/7	'0/15	'0/17	'0/6	'0/13	'0/2	'0/3	'0/55	'0/2	'0/21	'0/13	'0/9
2	317000000	320300000	3300000	loss	6	6BM32	617T1 (Clade_C-2) 2	2	2 (1)	Cell-line	DFT1					2R1BM23-3R1BM23-6BM32-9BM23-10R1BM23-11BM32-15BM23-16R32-17R32-18R32-954			TRUE	1	SHARPIN	ICAM1	'0/14	'0/1	'0/52	'0/40	'0/37	'0/28	'0/2	'0/1	'0/1	'0/3	'0/10	'0/12	'0/63	0/7	'0/11	0/7	'0/15	'0/17	'0/6	'0/13	'0/2	'0/3	'0/55	'0/2	'0/21	'0/13	'0/9
2	317000000	320300000	3300000	loss	6	6BM33	464T2 (Clade_C3-3) 2, 465T1 (Clade_C3-3) 2, 103T (Clade_C-3) 2.5, 167T (Clade_C-3) 2, 167T1.1 (Clade_C-3) 2, 167T2 (Clade_C-3) 2, 167T3 (Clade_C-3) 2, 169T (Clade_C-3) 2, 174T2 (Clade_C-3) 2, 181T1 (Clade_C-3) 2, 464T1 (Clade_C-3) 2, 987T2 (Clade_C-3) 2, 1026T1 (Clade_C-3) 2	2, 2.5	2 (12), 2.5 (1)		DFT1		Subclonal_variable			6BM33-11BM33-16R33-17R33-18R33			TRUE	13	SHARPIN	ICAM1	'0/14	'0/1	'0/52	'0/40	'0/37	'0/28	'0/2	'0/1	'0/1	'0/3	'0/10	'0/12	'0/63	0/7	'0/11	0/7	'0/15	'0/17	'0/6	'0/13	'0/2	'0/3	'0/55	'0/2	'0/21	'0/13	'0/9
2	317000000	320300000	3300000	loss	6	6BM34	493T1 (Clade_C-3) 2, 513T1 (Clade_C-3) 2, 528T1 (Clade_C-3) 2.5, 528T2 (Clade_C-3) 2, 540T1 (Clade_C-3) 2.5, 540T4 (Clade_C-3) 2.5, 678T1 (Clade_C-3) 2, 1045T1 (Clade_C-3) 2, 1045T2 (Clade_C-3) 2, 1045T3 (Clade_C-3) 2, 1045T4 (Clade_C-3) 2, 1052T1 (Clade_C-3) 2.5	2, 2.5	2 (8), 2.5 (4)		DFT1		Subclonal_variable	Tetraploid (9)		6BM34-11BM34-16R34-17R34-18R34			TRUE	12	SHARPIN	ICAM1	'0/14	'0/1	'0/52	'0/40	'0/37	'0/28	'0/2	'0/1	'0/1	'0/3	'0/10	'0/12	'0/63	0/7	'0/11	0/7	'0/15	'0/17	'0/6	'0/13	'0/2	'0/3	'0/55	'0/2	'0/21	'0/13	'0/9
2	317000000	320300000	3300000	loss	6	6BM35	684T1 (Clade_C-3) 2	2	2 (1)		DFT1			Tetraploid (9)		6BM35-11BM35-16R35-17R35-18R35			TRUE	1	SHARPIN	ICAM1	'0/14	'0/1	'0/52	'0/40	'0/37	'0/28	'0/2	'0/1	'0/1	'0/3	'0/10	'0/12	'0/63	0/7	'0/11	0/7	'0/15	'0/17	'0/6	'0/13	'0/2	'0/3	'0/55	'0/2	'0/21	'0/13	'0/9
2	317000000	320300000	3300000	loss	6	6BM36	63T2 (Clade_A1-3A) 2, 67T (Clade_A1-3A) 2	2	2 (2)		DFT1					6BM36-11BM36-16R36-17R36-18R36			TRUE	2	SHARPIN	ICAM1	'0/14	'0/1	'2/52	'0/40	'0/37	'0/28	'0/2	'0/1	'0/1	'0/3	'0/10	'0/12	'0/63	0/7	'0/11	0/7	'0/15	'0/17	'0/6	'0/13	'0/2	'0/3	'0/55	'0/2	'0/21	'0/13	'0/9
2	317000000	320300000	3300000	loss	6	6BM37	385T1 (Clade_A1-3A) 2	2	2 (1)		DFT1					6BM37-11BM37-16R37-17R37-18R37-434			TRUE	1	SHARPIN	ICAM1	'0/14	'0/1	'1/52	'0/40	'0/37	'0/28	'0/2	'0/1	'0/1	'0/3	'0/10	'0/12	'0/63	0/7	'0/11	0/7	'0/15	'0/17	'0/6	'0/13	'0/2	'0/3	'0/55	'0/2	'0/21	'0/13	'0/9
2	317000000	320300000	3300000	loss	6	6BM38	444T1 (Clade_A1-3A) 2.5, 821T2 (Clade_A1-3A) 2	2, 2.5	2 (1), 2.5 (1)		DFT1		Subclonal_variable			6BM38-11BM38-16R38-17R38-18R38			TRUE	2	SHARPIN	ICAM1	'0/14	'0/1	'2/52	'0/40	'0/37	'0/28	'0/2	'0/1	'0/1	'0/3	'0/10	'0/12	'0/63	0/7	'0/11	0/7	'0/15	'0/17	'0/6	'0/13	'0/2	'0/3	'0/55	'0/2	'0/21	'0/13	'0/9
2	317000000	320300000	3300000	loss	6	6BM39	360T1 (Clade_C-2) 2	2	2 (1)		DFT1					6BM39-11BM39-16R39-17R39-18R39			TRUE	1	SHARPIN	ICAM1	'0/14	'0/1	'0/52	'0/40	'0/37	'0/28	'0/2	'0/1	'0/1	'0/3	'0/10	'0/12	'0/63	0/7	'0/11	0/7	'0/15	'0/17	'0/6	'0/13	'0/2	'0/3	'0/55	'0/2	'0/21	'0/13	'0/9
2	317000000	320300000	3300000	gain	6	6G1CN4	669T1 (Clade_B-6) 4	4	4 (1)		DFT1				6G1CN4-11G1CN4-284R1-285R1-1803R1				TRUE	1	SHARPIN	ICAM1	'0/14	'0/1	'0/52	'0/40	'0/37	'0/28	'0/2	'0/1	'0/1	'0/3	'0/10	'0/12	'0/63	0/7	'0/11	0/7	'0/15	'0/17	'0/6	'0/13	'0/2	'0/3	'0/55	'0/2	'0/21	'0/13	'0/9
2	317000000	320300000	3300000	gain	6	6G2CN4	209T3 (Clade_A1-3A) 4	4	4 (1)		DFT1			Tetraploid (1)	6G2CN4-11G2CN4-114-284R2-285R2-1803R2				TRUE	1	SHARPIN	ICAM1	'0/14	'0/1	'1/52	'0/40	'0/37	'0/28	'0/2	'0/1	'0/1	'0/3	'0/10	'0/12	'0/63	0/7	'0/11	0/7	'0/15	'0/17	'0/6	'0/13	'0/2	'0/3	'0/55	'0/2	'0/21	'0/13	'0/9
2	368000000	368800000	800000	loss	7	7	52T1 (Clade_A1-1) 1, 52T2 (Clade_A1-1) 1, 88T (Clade_A1-1) 1, 88T2 (Clade_A1-1) 1, 220T (Clade_A1-1) 1, 358T2 (Clade_A1-1) 1, 358T3 (Clade_A1-1) 1, 358T3.1 (Clade_A1-1) 1, 395T1 (Clade_A1-1) 1, 1067T1 (Clade_A1-1) 1, 1068T1 (Clade_A1-1) 1, 1068T4 (Clade_A1-1) 1, 1069T2 (Clade_A1-1) 1, 1070T2 (Clade_A1-1) 1, 84T1 (Clade_A1-2) 1, 136T (Clade_A1-3A1) 1, 205T1 (Clade_A1-3A1) 1, 206T1 (Clade_A1-3A1) 1…	1, 2	1 (622), 2 (1)		DFT1					1R1-7-8		7-900, 7-1839		623			'14/14	'1/1	'52/52	'40/40	'37/37	'28/28	'2/2	'1/1	'1/1	'3/3	'10/10	'12/12	'63/63	7/7	'11/11	7/7	'15/15	'17/17	'6/6	'13/13	'2/2	'3/3	'55/55	'2/2	'21/21	'13/13	'9/9
2	368000000	368800000	800000	gain	7	7BM1	96T (Clade_A2-1) 2	2	2 (1)	Cell-line	DFT1				7BM1-34R5-35R5-36R5-37R5-38R5-39R5-193R1-194R1-376-377-378-379R1-380-381-382-834R1-1029R2-1038-1079R2					1			'0/14	'0/1	'0/52	'0/40	'0/37	'0/28	'0/2	'0/1	'0/1	'0/3	'1/10	'0/12	'0/63	0/7	'0/11	0/7	'0/15	'0/17	'0/6	'0/13	'0/2	'0/3	'0/55	'0/2	'0/21	'0/13	'0/9
2	402100000	409000000	6900000	loss	8	8	52T1 (Clade_A1-1) 1, 52T2 (Clade_A1-1) 1, 88T (Clade_A1-1) 1, 88T2 (Clade_A1-1) 1, 220T (Clade_A1-1) 1, 358T2 (Clade_A1-1) 1, 358T3 (Clade_A1-1) 1, 358T3.1 (Clade_A1-1) 1, 395T1 (Clade_A1-1) 1, 1067T1 (Clade_A1-1) 1, 1068T1 (Clade_A1-1) 1, 1068T4 (Clade_A1-1) 1, 1069T2 (Clade_A1-1) 1, 1070T2 (Clade_A1-1) 1, 84T1 (Clade_A1-2) 1, 136T (Clade_A1-3A1) 1, 205T1 (Clade_A1-3A1) 1, 206T1 (Clade_A1-3A1) 1…	1	1 (623)		DFT1					1R1-7-8		8-83, 8-922, 8-1839		623	ACO1		'14/14	'1/1	'52/52	'40/40	'37/37	'28/28	'2/2	'1/1	'1/1	'3/3	'10/10	'12/12	'63/63	7/7	'11/11	7/7	'15/15	'17/17	'6/6	'13/13	'2/2	'3/3	'55/55	'2/2	'21/21	'13/13	'9/9
4	106400000	191800000	85400000	gain	9	9	52T1 (Clade_A1-1) 3, 52T2 (Clade_A1-1) 3, 88T (Clade_A1-1) 2, 88T2 (Clade_A1-1) 2, 220T (Clade_A1-1) 2, 358T2 (Clade_A1-1) 3, 358T3 (Clade_A1-1) 3, 358T3.1 (Clade_A1-1) 3, 395T1 (Clade_A1-1) 3, 1067T1 (Clade_A1-1) 3, 1068T1 (Clade_A1-1) 3, 1068T4 (Clade_A1-1) 3, 1069T2 (Clade_A1-1) 3, 1070T2 (Clade_A1-1) 3, 84T1 (Clade_A1-2) 3, 136T (Clade_A1-3A1) 3, 205T1 (Clade_A1-3A1) 3, 206T1 (Clade_A1-3A1) 3…	2, 2.5, 3	2 (31), 2.5 (10), 3 (582)		DFT1		Subclonal_variable		2R1-3R1-5-6-9-10R1-11-15-19			9-93, 9-102, 9-115, 9-139, 9-313, 9-316, 9-1042		623	KIRREL, DDX52, SOST, PGBD2	GALNT2, KCNJ10 (ERG2)	'14/14	'1/1	'52/52	'40/40	'37/37	'28/28	'2/2	'1/1	'1/1	'3/3	'10/10	'12/12	'63/63	7/7	'11/11	7/7	'15/15	'17/17	'6/6	'13/13	'2/2	'3/3	'55/55	'2/2	'21/21	'13/13	'9/9
4	106400000	191800000	85400000	loss	9	9BM2	220T (Clade_A1-1) 2	2	2 (1)	Cell-line	DFT1					2R1BM2-3R1BM2-9BM2-10R1BM2-15BM2				1	KIRREL, DDX52, SOST, PGBD2	GALNT2, KCNJ10 (ERG2)	'1/14	'0/1	'0/52	'0/40	'0/37	'0/28	'0/2	'0/1	'0/1	'0/3	'0/10	'0/12	'0/63	0/7	'0/11	0/7	'0/15	'0/17	'0/6	'0/13	'0/2	'0/3	'0/55	'0/2	'0/21	'0/13	'0/9
4	106400000	191800000	85400000	loss	9	9BM3	88T (Clade_A1-1) 2, 88T2 (Clade_A1-1) 2	2	2 (2)	Cell-line	DFT1					2R1BM3-3R1BM3-6BM1-9BM3-10R1BM3-11BM1-15BM3-16R1-17R1-18R1				2	KIRREL, DDX52, SOST, PGBD2	GALNT2, KCNJ10 (ERG2)	'2/14	'0/1	'0/52	'0/40	'0/37	'0/28	'0/2	'0/1	'0/1	'0/3	'0/10	'0/12	'0/63	0/7	'0/11	0/7	'0/15	'0/17	'0/6	'0/13	'0/2	'0/3	'0/55	'0/2	'0/21	'0/13	'0/9
4	106400000	191800000	85400000	loss	9	9BM4	87T (Clade_A1-3A3) 2, 87T2 (Clade_A1-3A3) 2, 90T (Clade_A1-3A3) 2, 90T2 (Clade_A1-3A3) 2, 114T (Clade_A1-3A3) 2, 363T1 (Clade_A1-3A3) 2.5, 993T1.1 (Clade_A1-3A3) 2, 993T1.2 (Clade_A1-3A3) 2, 994T1.1 (Clade_A1-3A3) 2, 995T1.1 (Clade_A1-3A3) 2, 995T1.2 (Clade_A1-3A3) 2, 996T1 (Clade_A1-3A3) 2, 996T2 (Clade_A1-3A3) 2	2, 2.5	2 (12), 2.5 (1)	Cell-line	DFT1		Subclonal_variable			2R1BM4-3R1BM4-9BM4-10R1BM4-15BM4				13	KIRREL, DDX52, SOST, PGBD2	GALNT2, KCNJ10 (ERG2)	'0/14	'0/1	'0/52	'0/40	'0/37	'13/28	'0/2	'0/1	'0/1	'0/3	'0/10	'0/12	'0/63	0/7	'0/11	0/7	'0/15	'0/17	'0/6	'0/13	'0/2	'0/3	'0/55	'0/2	'0/21	'0/13	'0/9
4	106400000	191800000	85400000	loss	9	9BM5	96T (Clade_A2-1) 2	2	2 (1)	Cell-line	DFT1					2R1BM5-3R1BM5-9BM5-10R1BM5-15BM5				1	KIRREL, DDX52, SOST, PGBD2	GALNT2, KCNJ10 (ERG2)	'0/14	'0/1	'0/52	'0/40	'0/37	'0/28	'0/2	'0/1	'0/1	'0/3	'1/10	'0/12	'0/63	0/7	'0/11	0/7	'0/15	'0/17	'0/6	'0/13	'0/2	'0/3	'0/55	'0/2	'0/21	'0/13	'0/9
4	106400000	191800000	85400000	loss	9	9BM6	619T1 (Clade_A2-10) 2.5	2.5	2.5 (1)	Cell-line	DFT1		Subclonal			2R1BM6-3R1BM6-9BM6-10R1BM6-15BM6				1	KIRREL, DDX52, SOST, PGBD2	GALNT2, KCNJ10 (ERG2)	'0/14	'0/1	'0/52	'0/40	'0/37	'0/28	'0/2	'0/1	'0/1	'0/3	'0/10	'1/12	'0/63	0/7	'0/11	0/7	'0/15	'0/17	'0/6	'0/13	'0/2	'0/3	'0/55	'0/2	'0/21	'0/13	'0/9
4	106400000	172500000	66100000	loss	9	9BM7	822T1 (Clade_A2-11) 2	2	2 (1)	Cell-line	DFT1	PBM				2R1BM7-3R1BM7-9BM7				1	KIRREL, DDX52, SOST	GALNT2, KCNJ10 (ERG2)	'0/14	'0/1	'0/52	'0/40	'0/37	'0/28	'0/2	'0/1	'0/1	'0/3	'0/10	'0/12	'1/63	0/7	'0/11	0/7	'0/15	'0/17	'0/6	'0/13	'0/2	'0/3	'0/55	'0/2	'0/21	'0/13	'0/9
4	106400000	191800000	85400000	loss	9	9BM8	219T (Clade_A2-4) 2.5	2.5	2.5 (1)	Cell-line	DFT1		Subclonal			2R1BM8-3R1BM8-9BM8-10R1BM8-15BM8				1	KIRREL, DDX52, SOST, PGBD2	GALNT2, KCNJ10 (ERG2)	'0/14	'0/1	'0/52	'0/40	'0/37	'0/28	'0/2	'0/1	'0/1	'0/3	'0/10	'0/12	'0/63	0/7	'0/11	1/7	'0/15	'0/17	'0/6	'0/13	'0/2	'0/3	'0/55	'0/2	'0/21	'0/13	'0/9
4	106400000	191800000	85400000	loss	9	9BM9	221T (Clade_A2-4) 2.5	2.5	2.5 (1)	Cell-line	DFT1		Subclonal	Tetraploid (3)		2R1BM9-3R1BM9-9BM9-10R1BM9-15BM9				1	KIRREL, DDX52, SOST, PGBD2	GALNT2, KCNJ10 (ERG2)	'0/14	'0/1	'0/52	'0/40	'0/37	'0/28	'0/2	'0/1	'0/1	'0/3	'0/10	'0/12	'0/63	0/7	'0/11	1/7	'0/15	'0/17	'0/6	'0/13	'0/2	'0/3	'0/55	'0/2	'0/21	'0/13	'0/9
4	106400000	191800000	85400000	loss	9	9BM10	95T (Clade_A2-6) 2	2	2 (1)	Cell-line	DFT1					2R1BM10-3R1BM10-6BM14-9BM10-10R1BM10-11BM14-15BM10-16R14-17R14-18R14				1	KIRREL, DDX52, SOST, PGBD2	GALNT2, KCNJ10 (ERG2)	'0/14	'0/1	'0/52	'0/40	'0/37	'0/28	'0/2	'0/1	'0/1	'0/3	'0/10	'0/12	'0/63	0/7	'0/11	0/7	'0/15	'1/17	'0/6	'0/13	'0/2	'0/3	'0/55	'0/2	'0/21	'0/13	'0/9
4	106400000	191800000	85400000	loss	9	9BM12	218T (Clade_A2-8) 2.5	2.5	2.5 (1)	Cell-line	DFT1		Subclonal	Tetraploid (5)		2R1BM12-3R1BM12-9BM12-10R1BM12-15BM12-262-1014-1809-1840				1	KIRREL, DDX52, SOST, PGBD2	GALNT2, KCNJ10 (ERG2)	'0/14	'0/1	'0/52	'0/40	'0/37	'0/28	'0/2	'0/1	'0/1	'0/3	'0/10	'0/12	'0/63	0/7	'0/11	0/7	'0/15	'0/17	'0/6	'1/13	'0/2	'0/3	'0/55	'0/2	'0/21	'0/13	'0/9
4	106400000	191800000	85400000	loss	9	9BM14	332T (Clade_B-2) 2	2	2 (1)	Cell-line	DFT1					2R1BM14-3R1BM14-6BM19-9BM14-10R1BM14-11BM19-15BM14-16R19-17R19-18R19-1842				1	KIRREL, DDX52, SOST, PGBD2	GALNT2, KCNJ10 (ERG2)	'0/14	'0/1	'0/52	'0/40	'0/37	'0/28	'0/2	'0/1	'0/1	'0/3	'0/10	'0/12	'0/63	0/7	'0/11	0/7	'0/15	'0/17	'0/6	'0/13	'0/2	'0/3	'0/55	'1/2	'0/21	'0/13	'0/9
4	106400000	191800000	85400000	loss	9	9BM15	331T (Clade_B-3) 2	2	2 (1)	Cell-line	DFT1					2R1BM15-3R1BM15-6BM20-9BM15-10R1BM15-11BM20-15BM15-16R20-17R20-18R20				1	KIRREL, DDX52, SOST, PGBD2	GALNT2, KCNJ10 (ERG2)	'0/14	'0/1	'0/52	'0/40	'0/37	'0/28	'0/2	'0/1	'0/1	'0/3	'0/10	'0/12	'0/63	0/7	'0/11	0/7	'0/15	'0/17	'0/6	'0/13	'0/2	'0/3	'0/55	'0/2	'1/21	'0/13	'0/9
4	106400000	191800000	85400000	loss	9	9BM17	36T2a (Clade_B-4) 2	2	2 (1)	Cell-line	DFT1					2R1BM17-3R1BM17-6BM22-9BM17-10R1BM17-11BM22-15BM17-16R22-17R22-18R22				1	KIRREL, DDX52, SOST, PGBD2	GALNT2, KCNJ10 (ERG2)	'0/14	'0/1	'0/52	'0/40	'0/37	'0/28	'0/2	'0/1	'0/1	'0/3	'0/10	'0/12	'0/63	0/7	'0/11	0/7	'0/15	'0/17	'0/6	'0/13	'0/2	'0/3	'0/55	'0/2	'0/21	'1/13	'0/9
4	106400000	191800000	85400000	loss	9	9BM18	614T1 (Clade_B-4) 2	2	2 (1)	Cell-line	DFT1					2R1BM18-3R1BM18-6BM25-9BM18-10R1BM18-11BM25-15BM18-16R25				1	KIRREL, DDX52, SOST, PGBD2	GALNT2, KCNJ10 (ERG2)	'0/14	'0/1	'0/52	'0/40	'0/37	'0/28	'0/2	'0/1	'0/1	'0/3	'0/10	'0/12	'0/63	0/7	'0/11	0/7	'0/15	'0/17	'0/6	'0/13	'0/2	'0/3	'0/55	'0/2	'0/21	'1/13	'0/9
4	106400000	191800000	85400000	loss	9	9BM19	85T (Clade_B-4) 2	2	2 (1)	Cell-line	DFT1					2R1BM19-3R1BM19-6BM23-9BM19-10R1BM19-11BM23-15BM19-16R23				1	KIRREL, DDX52, SOST, PGBD2	GALNT2, KCNJ10 (ERG2)	'0/14	'0/1	'0/52	'0/40	'0/37	'0/28	'0/2	'0/1	'0/1	'0/3	'0/10	'0/12	'0/63	0/7	'0/11	0/7	'0/15	'0/17	'0/6	'0/13	'0/2	'0/3	'0/55	'0/2	'0/21	'1/13	'0/9
4	106400000	191800000	85400000	loss	9	9BM20	86T (Clade_B-4) 2, 86T2 (Clade_B-4) 2	2	2 (2)	Cell-line	DFT1					2R1BM20-3R1BM20-6BM24-9BM20-10R1BM20-11BM24-15BM20-16R24-17R24-18R24				2	KIRREL, DDX52, SOST, PGBD2	GALNT2, KCNJ10 (ERG2)	'0/14	'0/1	'0/52	'0/40	'0/37	'0/28	'0/2	'0/1	'0/1	'0/3	'0/10	'0/12	'0/63	0/7	'0/11	0/7	'0/15	'0/17	'0/6	'0/13	'0/2	'0/3	'0/55	'0/2	'0/21	'2/13	'0/9
4	106400000	191800000	85400000	loss	9	9BM21	427T1 (Clade_B-8) 2	2	2 (1)	Cell-line	DFT1					2R1BM21-3R1BM21-6BM26-9BM21-10R1BM21-11BM26-15BM21-16R26-515				1	KIRREL, DDX52, SOST, PGBD2	GALNT2, KCNJ10 (ERG2)	'0/14	'0/1	'0/52	'0/40	'0/37	'0/28	'0/2	'0/1	'0/1	'0/3	'0/10	'0/12	'0/63	0/7	'0/11	0/7	'0/15	'0/17	'0/6	'0/13	'0/2	'0/3	'0/55	'0/2	'0/21	'0/13	'0/9
4	106400000	191800000	85400000	loss	9	9BM22	615T1 (Clade_B-8) 2	2	2 (1)	Cell-line	DFT1					2R1BM22-3R1BM22-9BM22-10R1BM22-15BM22				1	KIRREL, DDX52, SOST, PGBD2	GALNT2, KCNJ10 (ERG2)	'0/14	'0/1	'0/52	'0/40	'0/37	'0/28	'0/2	'0/1	'0/1	'0/3	'0/10	'0/12	'0/63	0/7	'0/11	0/7	'0/15	'0/17	'0/6	'0/13	'0/2	'0/3	'0/55	'0/2	'0/21	'0/13	'0/9
4	106400000	191800000	85400000	loss	9	9BM23	617T1 (Clade_C-2) 2	2	2 (1)	Cell-line	DFT1					2R1BM23-3R1BM23-6BM32-9BM23-10R1BM23-11BM32-15BM23-16R32-17R32-18R32-954				1	KIRREL, DDX52, SOST, PGBD2	GALNT2, KCNJ10 (ERG2)	'0/14	'0/1	'0/52	'0/40	'0/37	'0/28	'0/2	'0/1	'0/1	'0/3	'0/10	'0/12	'0/63	0/7	'0/11	0/7	'0/15	'0/17	'0/6	'0/13	'0/2	'0/3	'0/55	'0/2	'0/21	'0/13	'0/9
4	106400000	131600000	25200000	loss	9	9BM32	700T2 (Clade_B-3) 2	2	2 (1)		DFT1	PBM				2R1BM32-3R1BM32-9BM32				1		GALNT2	'0/14	'0/1	'0/52	'0/40	'0/37	'0/28	'0/2	'0/1	'0/1	'0/3	'0/10	'0/12	'0/63	0/7	'0/11	0/7	'0/15	'0/17	'0/6	'0/13	'0/2	'0/3	'0/55	'0/2	'1/21	'0/13	'0/9
4	106400000	121800000	15400000	loss	9	9BM33	874T1 (Clade_B-5) 2	2	2 (1)		DFT1	PBM				2R1BM33-3R1BM33-9BM33-10R1BM33-328-541				1			'0/14	'0/1	'0/52	'0/40	'0/37	'0/28	'0/2	'0/1	'0/1	'0/3	'0/10	'0/12	'0/63	0/7	'0/11	0/7	'0/15	'0/17	'0/6	'0/13	'0/2	'0/3	'0/55	'0/2	'0/21	'0/13	'1/9
4	106400000	191800000	85400000	loss	9	9BM37	134T6 (Clade_B-8) 2.5	2.5	2.5 (1)		DFT1		Subclonal			2R1BM37-3R1BM37-9BM37-10R1BM37-15BM37				1	KIRREL, DDX52, SOST, PGBD2	GALNT2, KCNJ10 (ERG2)	'0/14	'0/1	'0/52	'0/40	'0/37	'0/28	'0/2	'0/1	'0/1	'0/3	'0/10	'0/12	'0/63	0/7	'0/11	0/7	'0/15	'0/17	'0/6	'0/13	'0/2	'0/3	'0/55	'0/2	'0/21	'0/13	'0/9
4	106400000	191800000	85400000	loss	9	9BM40	480T1 (Clade_B9) 2.5	2.5	2.5 (1)		DFT1		Subclonal			2R1BM40-3R1BM40-9BM40-10R1BM40-15BM40-16R40				1	KIRREL, DDX52, SOST, PGBD2	GALNT2, KCNJ10 (ERG2)	'0/14	'0/1	'0/52	'0/40	'0/37	'0/28	'0/2	'0/1	'0/1	'0/3	'0/10	'0/12	'0/63	0/7	'0/11	0/7	'0/15	'0/17	'0/6	'0/13	'0/2	'0/3	'0/55	'0/2	'0/21	'0/13	'0/9
4	124831591	133880548	9048957	loss	9	9BM29	398T1 (Clade_A2-8) 2.5	2.5	2.5 (1)		DFT1	PBM	Subclonal	Tetraploid (5)						1		GALNT2, KCNJ10 (ERG2)	'0/14	'0/1	'0/52	'0/40	'0/37	'0/28	'0/2	'0/1	'0/1	'0/3	'0/10	'0/12	'0/63	0/7	'0/11	0/7	'0/15	'0/17	'0/6	'1/13	'0/2	'0/3	'0/55	'0/2	'0/21	'0/13	'0/9
4	106400000	191800000	85400000	loss	9	9BM30	428T1 (Clade_A2-8) 2.5	2.5	2.5 (1)		DFT1		Subclonal	Tetraploid (5)		2R1BM30-3R1BM30-9BM30-10R1BM30-15BM30-203R3				1	PGBD2		'0/14	'0/1	'0/52	'0/40	'0/37	'0/28	'0/2	'0/1	'0/1	'0/3	'0/10	'0/12	'0/63	0/7	'0/11	0/7	'0/15	'0/17	'0/6	'1/13	'0/2	'0/3	'0/55	'0/2	'0/21	'0/13	'0/9
4	160000000	191800000	31800000	loss	9	9BM39	879T6 (Clade_B-8) 2.5	2.5	2.5 (1)		DFT1	PBM	Subclonal			9BM39-329				1	PGBD2		'0/14	'0/1	'0/52	'0/40	'0/37	'0/28	'0/2	'0/1	'0/1	'0/3	'0/10	'0/12	'0/63	0/7	'0/11	0/7	'0/15	'0/17	'0/6	'0/13	'0/2	'0/3	'0/55	'0/2	'0/21	'0/13	'0/9
4	179835441	182850940	3015499	loss	9	9BM26	77T2 (Clade_A1-3A2) 2	2	2 (1)		DFT1	PBM								1			'0/14	'0/1	'0/52	'0/40	'1/37	'0/28	'0/2	'0/1	'0/1	'0/3	'0/10	'0/12	'0/63	0/7	'0/11	0/7	'0/15	'0/17	'0/6	'0/13	'0/2	'0/3	'0/55	'0/2	'0/21	'0/13	'0/9
4	197200000	198700000	1500000	gain	10	10R1	52T1 (Clade_A1-1) 3, 52T2 (Clade_A1-1) 3, 88T (Clade_A1-1) 2, 88T2 (Clade_A1-1) 2, 220T (Clade_A1-1) 2, 358T2 (Clade_A1-1) 3, 358T3 (Clade_A1-1) 3, 358T3.1 (Clade_A1-1) 3, 395T1 (Clade_A1-1) 3, 1067T1 (Clade_A1-1) 3, 1068T1 (Clade_A1-1) 3, 1068T4 (Clade_A1-1) 3, 1069T2 (Clade_A1-1) 3, 1070T2 (Clade_A1-1) 3, 84T1 (Clade_A1-2) 3, 136T (Clade_A1-3A1) 3, 205T1 (Clade_A1-3A1) 3, 206T1 (Clade_A1-3A1) 3…	2, 2.5, 3, 4, 5	2 (30), 2.5 (8), 3 (576), 4 (2), 5 (7)		DFT1		Subclonal_variable		2R1-3R1-5-6-9-10R1-11-15-19			10-1042		623			'14/14	'1/1	'52/52	'40/40	'37/37	'28/28	'2/2	'1/1	'1/1	'3/3	'10/10	'12/12	'63/63	7/7	'11/11	7/7	'15/15	'17/17	'6/6	'13/13	'2/2	'3/3	'55/55	'2/2	'21/21	'13/13	'9/9
4	197200000	198700000	1500000	gain	10	10R2	340T (Non-DFTD) 3	3	3 (1)		Non-DFTD				2R2-10R2-116R2-428R2-607R1-1029R3-1284-1286-1287-1287G1CN4-1287G1CN5-1288-1288G1CN4-1289-1290-1290G1CN4-1291-1291G1CN4-1292-1292G1CN4-1293-1293G1CN4-1294-1295-1295G1CN4-1295G2CN5-1296-1296G1CN4-1297-1297G1CN4-1298-1298G1CN4-1298G1CN5-1298G1CN6-1298G1CN7-1298G1CN8-1298G1CN9-1298G1CN10-1298G1CN11-1298G1CN12-1299-1300-1300G1CN3.5-1301-1301G1CN4-1301G1CN5-1301G1CN6-1301G1CN7-1301G1CN8-1302-1302G1CN4-…					1			'0/14	'0/1	'0/52	'0/40	'0/37	'0/28	'0/2	'0/1	'0/1	'0/3	'0/10	'0/12	'0/63	0/7	'0/11	0/7	'0/15	'0/17	'0/6	'0/13	'0/2	'0/3	'0/55	'0/2	'0/21	'0/13	'0/9
4	197200000	198700000	1500000	loss	10	10R1BM2	220T (Clade_A1-1) 2	2	2 (1)	Cell-line	DFT1					2R1BM2-3R1BM2-9BM2-10R1BM2-15BM2				1			'1/14	'0/1	'0/52	'0/40	'0/37	'0/28	'0/2	'0/1	'0/1	'0/3	'0/10	'0/12	'0/63	0/7	'0/11	0/7	'0/15	'0/17	'0/6	'0/13	'0/2	'0/3	'0/55	'0/2	'0/21	'0/13	'0/9
4	197200000	198700000	1500000	loss	10	10R1BM3	88T (Clade_A1-1) 2, 88T2 (Clade_A1-1) 2	2	2 (2)	Cell-line	DFT1					2R1BM3-3R1BM3-6BM1-9BM3-10R1BM3-11BM1-15BM3-16R1-17R1-18R1				2			'2/14	'0/1	'0/52	'0/40	'0/37	'0/28	'0/2	'0/1	'0/1	'0/3	'0/10	'0/12	'0/63	0/7	'0/11	0/7	'0/15	'0/17	'0/6	'0/13	'0/2	'0/3	'0/55	'0/2	'0/21	'0/13	'0/9
4	197200000	198700000	1500000	loss	10	10R1BM4	87T (Clade_A1-3A3) 2, 87T2 (Clade_A1-3A3) 2, 90T (Clade_A1-3A3) 2, 90T2 (Clade_A1-3A3) 2, 114T (Clade_A1-3A3) 2, 363T1 (Clade_A1-3A3) 2.5, 993T1.1 (Clade_A1-3A3) 2, 993T1.2 (Clade_A1-3A3) 2, 994T1.1 (Clade_A1-3A3) 2, 995T1.1 (Clade_A1-3A3) 2, 995T1.2 (Clade_A1-3A3) 2, 996T1 (Clade_A1-3A3) 2, 996T2 (Clade_A1-3A3) 2	2, 2.5	2 (12), 2.5 (1)	Cell-line	DFT1		Subclonal_variable			2R1BM4-3R1BM4-9BM4-10R1BM4-15BM4				13			'0/14	'0/1	'0/52	'0/40	'0/37	'13/28	'0/2	'0/1	'0/1	'0/3	'0/10	'0/12	'0/63	0/7	'0/11	0/7	'0/15	'0/17	'0/6	'0/13	'0/2	'0/3	'0/55	'0/2	'0/21	'0/13	'0/9
4	197200000	198700000	1500000	loss	10	10R1BM5	96T (Clade_A2-1) 2	2	2 (1)	Cell-line	DFT1					2R1BM5-3R1BM5-9BM5-10R1BM5-15BM5				1			'0/14	'0/1	'0/52	'0/40	'0/37	'0/28	'0/2	'0/1	'0/1	'0/3	'1/10	'0/12	'0/63	0/7	'0/11	0/7	'0/15	'0/17	'0/6	'0/13	'0/2	'0/3	'0/55	'0/2	'0/21	'0/13	'0/9
4	197200000	198700000	1500000	loss	10	10R1BM6	619T1 (Clade_A2-10) 2.5	2.5	2.5 (1)	Cell-line	DFT1		Subclonal			2R1BM6-3R1BM6-9BM6-10R1BM6-15BM6				1			'0/14	'0/1	'0/52	'0/40	'0/37	'0/28	'0/2	'0/1	'0/1	'0/3	'0/10	'1/12	'0/63	0/7	'0/11	0/7	'0/15	'0/17	'0/6	'0/13	'0/2	'0/3	'0/55	'0/2	'0/21	'0/13	'0/9
4	197200000	198700000	1500000	loss	10	10R1BM8	219T (Clade_A2-4) 2.5	2.5	2.5 (1)	Cell-line	DFT1		Subclonal			2R1BM8-3R1BM8-9BM8-10R1BM8-15BM8				1			'0/14	'0/1	'0/52	'0/40	'0/37	'0/28	'0/2	'0/1	'0/1	'0/3	'0/10	'0/12	'0/63	0/7	'0/11	1/7	'0/15	'0/17	'0/6	'0/13	'0/2	'0/3	'0/55	'0/2	'0/21	'0/13	'0/9
4	197200000	198700000	1500000	loss	10	10R1BM9	221T (Clade_A2-4) 2.5	2.5	2.5 (1)	Cell-line	DFT1		Subclonal	Tetraploid (3)		2R1BM9-3R1BM9-9BM9-10R1BM9-15BM9				1			'0/14	'0/1	'0/52	'0/40	'0/37	'0/28	'0/2	'0/1	'0/1	'0/3	'0/10	'0/12	'0/63	0/7	'0/11	1/7	'0/15	'0/17	'0/6	'0/13	'0/2	'0/3	'0/55	'0/2	'0/21	'0/13	'0/9
4	197200000	198700000	1500000	loss	10	10R1BM10	95T (Clade_A2-6) 2	2	2 (1)	Cell-line	DFT1					2R1BM10-3R1BM10-6BM14-9BM10-10R1BM10-11BM14-15BM10-16R14-17R14-18R14				1			'0/14	'0/1	'0/52	'0/40	'0/37	'0/28	'0/2	'0/1	'0/1	'0/3	'0/10	'0/12	'0/63	0/7	'0/11	0/7	'0/15	'1/17	'0/6	'0/13	'0/2	'0/3	'0/55	'0/2	'0/21	'0/13	'0/9
4	197200000	198700000	1500000	loss	10	10R1BM12	218T (Clade_A2-8) 2.5	2.5	2.5 (1)	Cell-line	DFT1		Subclonal	Tetraploid (5)		2R1BM12-3R1BM12-9BM12-10R1BM12-15BM12-262-1014-1809-1840				1			'0/14	'0/1	'0/52	'0/40	'0/37	'0/28	'0/2	'0/1	'0/1	'0/3	'0/10	'0/12	'0/63	0/7	'0/11	0/7	'0/15	'0/17	'0/6	'1/13	'0/2	'0/3	'0/55	'0/2	'0/21	'0/13	'0/9
4	197200000	198700000	1500000	loss	10	10R1BM14	332T (Clade_B-2) 2	2	2 (1)	Cell-line	DFT1					2R1BM14-3R1BM14-6BM19-9BM14-10R1BM14-11BM19-15BM14-16R19-17R19-18R19-1842				1			'0/14	'0/1	'0/52	'0/40	'0/37	'0/28	'0/2	'0/1	'0/1	'0/3	'0/10	'0/12	'0/63	0/7	'0/11	0/7	'0/15	'0/17	'0/6	'0/13	'0/2	'0/3	'0/55	'1/2	'0/21	'0/13	'0/9
4	197200000	198700000	1500000	loss	10	10R1BM15	331T (Clade_B-3) 2	2	2 (1)	Cell-line	DFT1					2R1BM15-3R1BM15-6BM20-9BM15-10R1BM15-11BM20-15BM15-16R20-17R20-18R20				1			'0/14	'0/1	'0/52	'0/40	'0/37	'0/28	'0/2	'0/1	'0/1	'0/3	'0/10	'0/12	'0/63	0/7	'0/11	0/7	'0/15	'0/17	'0/6	'0/13	'0/2	'0/3	'0/55	'0/2	'1/21	'0/13	'0/9
4	197200000	198700000	1500000	loss	10	10R1BM17	36T2a (Clade_B-4) 2	2	2 (1)	Cell-line	DFT1					2R1BM17-3R1BM17-6BM22-9BM17-10R1BM17-11BM22-15BM17-16R22-17R22-18R22				1			'0/14	'0/1	'0/52	'0/40	'0/37	'0/28	'0/2	'0/1	'0/1	'0/3	'0/10	'0/12	'0/63	0/7	'0/11	0/7	'0/15	'0/17	'0/6	'0/13	'0/2	'0/3	'0/55	'0/2	'0/21	'1/13	'0/9
4	197200000	198700000	1500000	loss	10	10R1BM18	614T1 (Clade_B-4) 2	2	2 (1)	Cell-line	DFT1					2R1BM18-3R1BM18-6BM25-9BM18-10R1BM18-11BM25-15BM18-16R25				1			'0/14	'0/1	'0/52	'0/40	'0/37	'0/28	'0/2	'0/1	'0/1	'0/3	'0/10	'0/12	'0/63	0/7	'0/11	0/7	'0/15	'0/17	'0/6	'0/13	'0/2	'0/3	'0/55	'0/2	'0/21	'1/13	'0/9
4	197200000	198700000	1500000	loss	10	10R1BM19	85T (Clade_B-4) 2	2	2 (1)	Cell-line	DFT1					2R1BM19-3R1BM19-6BM23-9BM19-10R1BM19-11BM23-15BM19-16R23				1			'0/14	'0/1	'0/52	'0/40	'0/37	'0/28	'0/2	'0/1	'0/1	'0/3	'0/10	'0/12	'0/63	0/7	'0/11	0/7	'0/15	'0/17	'0/6	'0/13	'0/2	'0/3	'0/55	'0/2	'0/21	'1/13	'0/9
4	197200000	198700000	1500000	loss	10	10R1BM20	86T (Clade_B-4) 2, 86T2 (Clade_B-4) 2	2	2 (2)	Cell-line	DFT1					2R1BM20-3R1BM20-6BM24-9BM20-10R1BM20-11BM24-15BM20-16R24-17R24-18R24				2			'0/14	'0/1	'0/52	'0/40	'0/37	'0/28	'0/2	'0/1	'0/1	'0/3	'0/10	'0/12	'0/63	0/7	'0/11	0/7	'0/15	'0/17	'0/6	'0/13	'0/2	'0/3	'0/55	'0/2	'0/21	'2/13	'0/9
4	197200000	198700000	1500000	loss	10	10R1BM21	427T1 (Clade_B-8) 2	2	2 (1)	Cell-line	DFT1					2R1BM21-3R1BM21-6BM26-9BM21-10R1BM21-11BM26-15BM21-16R26-515				1			'0/14	'0/1	'0/52	'0/40	'0/37	'0/28	'0/2	'0/1	'0/1	'0/3	'0/10	'0/12	'0/63	0/7	'0/11	0/7	'0/15	'0/17	'0/6	'0/13	'0/2	'0/3	'0/55	'0/2	'0/21	'0/13	'0/9
4	197200000	198700000	1500000	loss	10	10R1BM22	615T1 (Clade_B-8) 2	2	2 (1)	Cell-line	DFT1					2R1BM22-3R1BM22-9BM22-10R1BM22-15BM22				1			'0/14	'0/1	'0/52	'0/40	'0/37	'0/28	'0/2	'0/1	'0/1	'0/3	'0/10	'0/12	'0/63	0/7	'0/11	0/7	'0/15	'0/17	'0/6	'0/13	'0/2	'0/3	'0/55	'0/2	'0/21	'0/13	'0/9
4	197200000	198700000	1500000	loss	10	10R1BM23	617T1 (Clade_C-2) 2	2	2 (1)	Cell-line	DFT1					2R1BM23-3R1BM23-6BM32-9BM23-10R1BM23-11BM32-15BM23-16R32-17R32-18R32-954				1			'0/14	'0/1	'0/52	'0/40	'0/37	'0/28	'0/2	'0/1	'0/1	'0/3	'0/10	'0/12	'0/63	0/7	'0/11	0/7	'0/15	'0/17	'0/6	'0/13	'0/2	'0/3	'0/55	'0/2	'0/21	'0/13	'0/9
4	197200000	198700000	1500000	loss	10	10R1BM30	428T1 (Clade_A2-8) 2.5	2.5	2.5 (1)		DFT1		Subclonal	Tetraploid (5)		2R1BM30-3R1BM30-9BM30-10R1BM30-15BM30-203R3				1			'0/14	'0/1	'0/52	'0/40	'0/37	'0/28	'0/2	'0/1	'0/1	'0/3	'0/10	'0/12	'0/63	0/7	'0/11	0/7	'0/15	'0/17	'0/6	'1/13	'0/2	'0/3	'0/55	'0/2	'0/21	'0/13	'0/9
4	197200000	198700000	1500000	loss	10	10R1BM31	876T1 (Clade_B-1) 2, 876T2 (Clade_B-1) 2	2	2 (2)		DFT1			Tetraploid (6) [prior to tetraploidisation]						2			'0/14	'0/1	'0/52	'0/40	'0/37	'0/28	'0/2	'0/1	'0/1	'0/3	'0/10	'0/12	'0/63	0/7	'0/11	0/7	'0/15	'0/17	'0/6	'0/13	'0/2	'2/3	'0/55	'0/2	'0/21	'0/13	'0/9
4	197200000	198700000	1500000	loss	10	10R1BM33	874T1 (Clade_B-5) 2	2	2 (1)		DFT1					2R1BM33-3R1BM33-9BM33-10R1BM33-328-541				1			'0/14	'0/1	'0/52	'0/40	'0/37	'0/28	'0/2	'0/1	'0/1	'0/3	'0/10	'0/12	'0/63	0/7	'0/11	0/7	'0/15	'0/17	'0/6	'0/13	'0/2	'0/3	'0/55	'0/2	'0/21	'0/13	'1/9
4	197200000	198700000	1500000	loss	10	10R1BM37	134T6 (Clade_B-8) 2.5	2.5	2.5 (1)		DFT1		Subclonal			2R1BM37-3R1BM37-9BM37-10R1BM37-15BM37				1			'0/14	'0/1	'0/52	'0/40	'0/37	'0/28	'0/2	'0/1	'0/1	'0/3	'0/10	'0/12	'0/63	0/7	'0/11	0/7	'0/15	'0/17	'0/6	'0/13	'0/2	'0/3	'0/55	'0/2	'0/21	'0/13	'0/9
4	197200000	198700000	1500000	loss	10	10R1BM40	480T1 (Clade_B9) 2.5	2.5	2.5 (1)		DFT1		Subclonal			2R1BM40-3R1BM40-9BM40-10R1BM40-15BM40-16R40				1			'0/14	'0/1	'0/52	'0/40	'0/37	'0/28	'0/2	'0/1	'0/1	'0/3	'0/10	'0/12	'0/63	0/7	'0/11	0/7	'0/15	'0/17	'0/6	'0/13	'0/2	'0/3	'0/55	'0/2	'0/21	'0/13	'0/9
4	197200000	198700000	1500000	gain	10	10R1G1CN4	54T1 (Clade_A2-10) 5, 104T (Clade_A2-10) 4, 105T (Clade_A2-10) 5, 122T1 (Clade_A2-10) 5, 127T (Clade_A2-10) 5, 155T (Clade_A2-10) 5, 175T1 (Clade_A2-10) 4, 1010T1 (Clade_A2-10) 5, 1025T2 (Clade_A2-10) 5	4, 5	4 (2), 5 (7)		DFT1				10R1G1CN4-15G1CN4-93G1CN4-93G1CN5-102G1CN4					9			'0/14	'0/1	'0/52	'0/40	'0/37	'0/28	'0/2	'0/1	'0/1	'0/3	'0/10	'9/12	'0/63	0/7	'0/11	0/7	'0/15	'0/17	'0/6	'0/13	'0/2	'0/3	'0/55	'0/2	'0/21	'0/13	'0/9
4	197200000	198700000	1500000	gain	10	10R1G1CN5	54T1 (Clade_A2-10) 5, 105T (Clade_A2-10) 5, 122T1 (Clade_A2-10) 5, 127T (Clade_A2-10) 5, 155T (Clade_A2-10) 5, 1010T1 (Clade_A2-10) 5, 1025T2 (Clade_A2-10) 5	5	5 (7)		DFT1				10R1G1CN5-15G1CN5-102G1CN5				TRUE	7			'0/14	'0/1	'0/52	'0/40	'0/37	'0/28	'0/2	'0/1	'0/1	'0/3	'0/10	'7/12	'0/63	0/7	'0/11	0/7	'0/15	'0/17	'0/6	'0/13	'0/2	'0/3	'0/55	'0/2	'0/21	'0/13	'0/9
5	232900000	235300000	2400000	gain	11	11	52T1 (Clade_A1-1) 3, 52T2 (Clade_A1-1) 3, 88T (Clade_A1-1) 2.5, 88T2 (Clade_A1-1) 2.5, 220T (Clade_A1-1) 3, 358T2 (Clade_A1-1) 3, 358T3 (Clade_A1-1) 3, 358T3.1 (Clade_A1-1) 3, 395T1 (Clade_A1-1) 3, 1067T1 (Clade_A1-1) 3, 1068T1 (Clade_A1-1) 3, 1068T4 (Clade_A1-1) 3, 1069T2 (Clade_A1-1) 3, 1070T2 (Clade_A1-1) 3, 84T1 (Clade_A1-2) 3, 136T (Clade_A1-3A1) 3, 205T1 (Clade_A1-3A1) 3, 206T1 (Clade_A1-3A…	2, 2.5, 3, 4	2 (222), 2.5 (24), 3 (375), 4 (2)		DFT1		Subclonal_variable		2R1-3R1-5-6-9-10R1-11-15-19			11-120, 11-510, 11-1861	TRUE	623			'14/14	'1/1	'52/52	'40/40	'37/37	'28/28	'2/2	'1/1	'1/1	'3/3	'10/10	'12/12	'63/63	7/7	'11/11	7/7	'15/15	'17/17	'6/6	'13/13	'2/2	'3/3	'55/55	'2/2	'21/21	'13/13	'9/9
5	232900000	235300000	2400000	loss	11	11BM1	88T (Clade_A1-1) 2.5, 88T2 (Clade_A1-1) 2.5	2.5	2.5 (2)	Cell-line	DFT1		Subclonal			2R1BM3-3R1BM3-6BM1-9BM3-10R1BM3-11BM1-15BM3-16R1-17R1-18R1			TRUE	2			'2/14	'0/1	'0/52	'0/40	'0/37	'0/28	'0/2	'0/1	'0/1	'0/3	'0/10	'0/12	'0/63	0/7	'0/11	0/7	'0/15	'0/17	'0/6	'0/13	'0/2	'0/3	'0/55	'0/2	'0/21	'0/13	'0/9
5	232900000	235300000	2400000	loss	11	11BM2	5T (Clade_A1-3A) 2.5, 449T1 (Clade_A1-3A) 2	2, 2.5	2 (1), 2.5 (1)		DFT1		Subclonal_variable			6BM2-11BM2-16R2-17R2-18R2			TRUE	2			'0/14	'0/1	'2/52	'0/40	'0/37	'0/28	'0/2	'0/1	'0/1	'0/3	'0/10	'0/12	'0/63	0/7	'0/11	0/7	'0/15	'0/17	'0/6	'0/13	'0/2	'0/3	'0/55	'0/2	'0/21	'0/13	'0/9
5	232900000	235300000	2400000	loss	11	11BM3	92T (Clade_A1-3A) 2.5	2.5	2.5 (1)	Cell-line	DFT1		Subclonal			6BM3-11BM3-16R3			TRUE	1			'0/14	'0/1	'1/52	'0/40	'0/37	'0/28	'0/2	'0/1	'0/1	'0/3	'0/10	'0/12	'0/63	0/7	'0/11	0/7	'0/15	'0/17	'0/6	'0/13	'0/2	'0/3	'0/55	'0/2	'0/21	'0/13	'0/9
5	232900000	235300000	2400000	loss	11	11BM4	327T (Clade_A1-3A1) 2, 335T (Clade_A1-3A1) 2, 336T (Clade_A1-3A1) 2, 811T1 (Clade_A1-3A1) 2, 811T2 (Clade_A1-3A1) 2, 811T4 (Clade_A1-3A1) 2, 812T2 (Clade_A1-3A1) 2, 812T3 (Clade_A1-3A1) 2, 816T1 (Clade_A1-3A1) 2, 816T2 (Clade_A1-3A1) 2, 818T2 (Clade_A1-3A1) 2, 875T1 (Clade_A1-3A1) 2, 875T2 (Clade_A1-3A1) 2, 875T3 (Clade_A1-3A1) 2, 875T4 (Clade_A1-3A1) 2, 875T5 (Clade_A1-3A1) 2, 875T6 (Clade_A1-3A…	2	2 (20)		DFT1					6BM4-11BM4-16R4-17R4-18R4			TRUE	20			'0/14	'0/1	'0/52	'20/40	'0/37	'0/28	'0/2	'0/1	'0/1	'0/3	'0/10	'0/12	'0/63	0/7	'0/11	0/7	'0/15	'0/17	'0/6	'0/13	'0/2	'0/3	'0/55	'0/2	'0/21	'0/13	'0/9
5	232900000	235300000	2400000	loss	11	11BM5	107T1 (Clade_A1-3A2) 2.5, 107T2 (Clade_A1-3A2) 2.5, 109T1 (Clade_A1-3A2) 2	2, 2.5	2 (1), 2.5 (2)		DFT1		Subclonal_variable			6BM5-11BM5-16R5-17R5-18R5			TRUE	3			'0/14	'0/1	'0/52	'0/40	'3/37	'0/28	'0/2	'0/1	'0/1	'0/3	'0/10	'0/12	'0/63	0/7	'0/11	0/7	'0/15	'0/17	'0/6	'0/13	'0/2	'0/3	'0/55	'0/2	'0/21	'0/13	'0/9
5	232900000	235300000	2400000	loss	11	11BM6	39T1 (Clade_A1-3A3) 2, 39T2 (Clade_A1-3A3) 2, 39T3a (Clade_A1-3A3) 2, 39T4a (Clade_A1-3A3) 2, 40T2a (Clade_A1-3A3) 2, 40T3a (Clade_A1-3A3) 2.5, 40T4a (Clade_A1-3A3) 2, 40T5a (Clade_A1-3A3) 2, 40T6a (Clade_A1-3A3) 2, 40T7a (Clade_A1-3A3) 2, 40T8a (Clade_A1-3A3) 2, 40T9a (Clade_A1-3A3) 2, 45T1 (Clade_A1-3A3) 2, 45T3 (Clade_A1-3A3) 2, 45T5 (Clade_A1-3A3) 2, 87T (Clade_A1-3A3) 2, 87T2 (Clade_A1-3A3) …	2, 2.5	2 (27), 2.5 (1)		DFT1		Subclonal_variable			6BM6-11BM6-16R6-17R6-18R6			TRUE	28			'0/14	'0/1	'0/52	'0/40	'0/37	'28/28	'0/2	'0/1	'0/1	'0/3	'0/10	'0/12	'0/63	0/7	'0/11	0/7	'0/15	'0/17	'0/6	'0/13	'0/2	'0/3	'0/55	'0/2	'0/21	'0/13	'0/9
5	232900000	235300000	2400000	loss	11	11BM7	12T (Clade_A2-1) 2, 12Ta (Clade_A2-1) 2, 12Tb (Clade_A2-1) 2, 96T (Clade_A2-1) 2, 371T1 (Clade_A2-1) 2, 372T1 (Clade_A2-1) 2, 374T1 (Clade_A2-1) 2, 375T2 (Clade_A2-1) 2, 381T1 (Clade_A2-1) 2, 446T1 (Clade_A2-1) 2	2	2 (10)		DFT1					6BM7-11BM7-16R7-17R7-18R7-88-95			TRUE	10			'0/14	'0/1	'0/52	'0/40	'0/37	'0/28	'0/2	'0/1	'0/1	'0/3	'10/10	'0/12	'0/63	0/7	'0/11	0/7	'0/15	'0/17	'0/6	'0/13	'0/2	'0/3	'0/55	'0/2	'0/21	'0/13	'0/9
5	232900000	235300000	2400000	loss	11	11BM8	267T1 (Clade_A2-2) 2, 329T1 (Clade_A2-2) 2, 805T1 (Clade_A2-2) 2, 805T2 (Clade_A2-2) 2, 805T3 (Clade_A2-2) 2, 1000T1.1 (Clade_A2-2) 2	2	2 (6)		DFT1					6BM8-11BM8-16R8-17R8-18R8-117			TRUE	6			'0/14	'0/1	'0/52	'0/40	'0/37	'0/28	'0/2	'0/1	'0/1	'0/3	'0/10	'0/12	'0/63	'6/7	'0/11	0/7	'0/15	'0/17	'0/6	'0/13	'0/2	'0/3	'0/55	'0/2	'0/21	'0/13	'0/9
5	232900000	235300000	2400000	loss	11	11BM9	208T2 (Clade_A2-3) 2.5, 208T2a (Clade_A2-3) 2.5	2.5	2.5 (2)		DFT1		Subclonal			6BM9-11BM9-16R9-17R9-18R9			TRUE	2			'0/14	'0/1	'0/52	'0/40	'0/37	'0/28	'0/2	'0/1	'0/1	'0/3	'0/10	'0/12	'0/63	0/7	'2/11	0/7	'0/15	'0/17	'0/6	'0/13	'0/2	'0/3	'0/55	'0/2	'0/21	'0/13	'0/9
5	232900000	235300000	2400000	loss	11	11BM10	367T1 (Clade_A2-3) 2	2	2 (1)		DFT1					6BM10-11BM10-16R10-17R10-18R10-981			TRUE	1			'0/14	'0/1	'0/52	'0/40	'0/37	'0/28	'0/2	'0/1	'0/1	'0/3	'0/10	'0/12	'0/63	0/7	'1/11	0/7	'0/15	'0/17	'0/6	'0/13	'0/2	'0/3	'0/55	'0/2	'0/21	'0/13	'0/9
5	232900000	235300000	2400000	loss	11	11BM11	421T1 (Clade_A2-3) 2.5	2.5	2.5 (1)		DFT1		Subclonal			6BM11-11BM11-16R11-17R11-18R11			TRUE	1			'0/14	'0/1	'0/52	'0/40	'0/37	'0/28	'0/2	'0/1	'0/1	'0/3	'0/10	'0/12	'0/63	0/7	'1/11	0/7	'0/15	'0/17	'0/6	'0/13	'0/2	'0/3	'0/55	'0/2	'0/21	'0/13	'0/9
5	232900000	235300000	2400000	loss	11	11BM12	17T (Clade_A2-4) 2, 18T (Clade_A2-4) 2, 49T1 (Clade_A2-4) 2, 49T3 (Clade_A2-4) 2, 219T (Clade_A2-4) 2, 221T (Clade_A2-4) 2, 437T (Clade_A2-4) 2	2	2 (7)		DFT1					6BM12-11BM12-16R12-17R12-18R12-118			TRUE	7			'0/14	'0/1	'0/52	'0/40	'0/37	'0/28	'0/2	'0/1	'0/1	'0/3	'0/10	'0/12	'0/63	0/7	'0/11	'7/7	'0/15	'0/17	'0/6	'0/13	'0/2	'0/3	'0/55	'0/2	'0/21	'0/13	'0/9
5	232900000	235300000	2400000	loss	11	11BM13	476T2 (Clade_A2-5) 2, 476T3 (Clade_A2-5) 2, 477T2 (Clade_A2-5) 2, 477T3 (Clade_A2-5) 2, 477T4 (Clade_A2-5) 2, 477T5 (Clade_A2-5) 2, 639T1 (Clade_A2-5) 2, 983T1 (Clade_A2-5) 2, 983T2 (Clade_A2-5) 2, 1046T1 (Clade_A2-5) 2, 1047T1.1 (Clade_A2-5) 2, 1048T1 (Clade_A2-5) 2, 1081T1 (Clade_A2-5) 2, 1082T1 (Clade_A2-5) 2	2	2 (14)		DFT1			Tetraploid (4) [prior to tetraploidisation]		6BM13-11BM13-16R13-17R13-18R13-60			TRUE	14			'0/14	'0/1	'0/52	'0/40	'0/37	'0/28	'0/2	'0/1	'0/1	'0/3	'0/10	'0/12	'0/63	0/7	'0/11	0/7	'14/15	'0/17	'0/6	'0/13	'0/2	'0/3	'0/55	'0/2	'0/21	'0/13	'0/9
5	232900000	235300000	2400000	loss	11	11BM14	95T (Clade_A2-6) 2	2	2 (1)	Cell-line	DFT1					2R1BM10-3R1BM10-6BM14-9BM10-10R1BM10-11BM14-15BM10-16R14-17R14-18R14			TRUE	1			'0/14	'0/1	'0/52	'0/40	'0/37	'0/28	'0/2	'0/1	'0/1	'0/3	'0/10	'0/12	'0/63	0/7	'0/11	0/7	'0/15	'1/17	'0/6	'0/13	'0/2	'0/3	'0/55	'0/2	'0/21	'0/13	'0/9
5	232900000	235300000	2400000	loss	11	11BM15	1072T4 (Clade_A2-7) 2, 1075T1 (Clade_A2-7) 2	2	2 (2)		DFT1					6BM15-11BM15-16R15-17R15-18R15			TRUE	2			'0/14	'0/1	'0/52	'0/40	'0/37	'0/28	'0/2	'0/1	'0/1	'0/3	'0/10	'0/12	'0/63	0/7	'0/11	0/7	'0/15	'0/17	'2/6	'0/13	'0/2	'0/3	'0/55	'0/2	'0/21	'0/13	'0/9
5	232900000	235300000	2400000	loss	11	11BM17	47T1 (Clade_A2-8) 2, 53T2 (Clade_A2-8) 2, 57T1 (Clade_A2-8) 2, 108T1 (Clade_A2-8) 2, 117T (Clade_A2-8) 2, 214T (Clade_A2-8) 2, 218T (Clade_A2-8) 2, 397T2 (Clade_A2-8) 2, 398T1 (Clade_A2-8) 2, 419T1 (Clade_A2-8) 2, 419T2 (Clade_A2-8) 2, 428T1 (Clade_A2-8) 2, 620T1 (Clade_A2-8) 2, 370T1 (Clade_A2-9) 2, 378T1 (Clade_A2-9) 2, 54T1 (Clade_A2-10) 2, 104T (Clade_A2-10) 2, 105T (Clade_A2-10) 2, 122T1 (Cl…	2	2 (90)		DFT1					6BM17-11BM17-16R17-17R17-18R17		11-120	TRUE	90			'0/14	'0/1	'0/52	'0/40	'0/37	'0/28	'0/2	'0/1	'0/1	'0/3	'0/10	'12/12	'63/63	0/7	'0/11	0/7	'0/15	'0/17	'0/6	'13/13	'2/2	'0/3	'0/55	'0/2	'0/21	'0/13	'0/9
5	232900000	235300000	2400000	loss	11	11BM18	876T1 (Clade_B-1) 2.5, 876T2 (Clade_B-1) 2.5, 1059T2 (Clade_B-1) 2	2, 2.5	2 (1), 2.5 (2)		DFT1		Subclonal_variable			6BM18-11BM18-16R18-17R18-18R18-137-172-220-221-222		11-510	TRUE	3			'0/14	'0/1	'0/52	'0/40	'0/37	'0/28	'0/2	'0/1	'0/1	'0/3	'0/10	'0/12	'0/63	0/7	'0/11	0/7	'0/15	'0/17	'0/6	'0/13	'0/2	'3/3	'0/55	'0/2	'0/21	'0/13	'0/9
5	232900000	235300000	2400000	loss	11	11BM19	332T (Clade_B-2) 2.5	2.5	2.5 (1)	Cell-line	DFT1		Subclonal			2R1BM14-3R1BM14-6BM19-9BM14-10R1BM14-11BM19-15BM14-16R19-17R19-18R19-1842			TRUE	1			'0/14	'0/1	'0/52	'0/40	'0/37	'0/28	'0/2	'0/1	'0/1	'0/3	'0/10	'0/12	'0/63	0/7	'0/11	0/7	'0/15	'0/17	'0/6	'0/13	'0/2	'0/3	'0/55	'1/2	'0/21	'0/13	'0/9
5	232900000	235300000	2400000	loss	11	11BM20	331T (Clade_B-3) 2.5	2.5	2.5 (1)	Cell-line	DFT1		Subclonal			2R1BM15-3R1BM15-6BM20-9BM15-10R1BM15-11BM20-15BM15-16R20-17R20-18R20			TRUE	1			'0/14	'0/1	'0/52	'0/40	'0/37	'0/28	'0/2	'0/1	'0/1	'0/3	'0/10	'0/12	'0/63	0/7	'0/11	0/7	'0/15	'0/17	'0/6	'0/13	'0/2	'0/3	'0/55	'0/2	'1/21	'0/13	'0/9
5	232900000	235300000	2400000	loss	11	11BM21	333Ta (Clade_B-3) 2.5	2.5	2.5 (1)	Cell-line	DFT1		Subclonal			2R1BM16-6BM21-11BM21-15BM16-16R21-203R1-840R3-911R2-1019R1-1020R1-1042R16		11-120	TRUE	1			'0/14	'0/1	'0/52	'0/40	'0/37	'0/28	'0/2	'0/1	'0/1	'0/3	'0/10	'0/12	'0/63	0/7	'0/11	0/7	'0/15	'0/17	'0/6	'0/13	'0/2	'0/3	'0/55	'0/2	'1/21	'0/13	'0/9
5	232900000	235300000	2400000	loss	11	11BM22	36T2a (Clade_B-4) 2	2	2 (1)	Cell-line	DFT1					2R1BM17-3R1BM17-6BM22-9BM17-10R1BM17-11BM22-15BM17-16R22-17R22-18R22			TRUE	1			'0/14	'0/1	'0/52	'0/40	'0/37	'0/28	'0/2	'0/1	'0/1	'0/3	'0/10	'0/12	'0/63	0/7	'0/11	0/7	'0/15	'0/17	'0/6	'0/13	'0/2	'0/3	'0/55	'0/2	'0/21	'1/13	'0/9
5	232900000	235300000	2400000	loss	11	11BM23	85T (Clade_B-4) 2	2	2 (1)	Cell-line	DFT1					2R1BM19-3R1BM19-6BM23-9BM19-10R1BM19-11BM23-15BM19-16R23			TRUE	1			'0/14	'0/1	'0/52	'0/40	'0/37	'0/28	'0/2	'0/1	'0/1	'0/3	'0/10	'0/12	'0/63	0/7	'0/11	0/7	'0/15	'0/17	'0/6	'0/13	'0/2	'0/3	'0/55	'0/2	'0/21	'1/13	'0/9
5	232900000	235300000	2400000	loss	11	11BM24	86T (Clade_B-4) 2, 86T2 (Clade_B-4) 2	2	2 (2)	Cell-line	DFT1					2R1BM20-3R1BM20-6BM24-9BM20-10R1BM20-11BM24-15BM20-16R24-17R24-18R24			TRUE	2			'0/14	'0/1	'0/52	'0/40	'0/37	'0/28	'0/2	'0/1	'0/1	'0/3	'0/10	'0/12	'0/63	0/7	'0/11	0/7	'0/15	'0/17	'0/6	'0/13	'0/2	'0/3	'0/55	'0/2	'0/21	'2/13	'0/9
5	232900000	235300000	2400000	loss	11	11BM25	614T1 (Clade_B-4) 2	2	2 (1)	Cell-line	DFT1					2R1BM18-3R1BM18-6BM25-9BM18-10R1BM18-11BM25-15BM18-16R25			TRUE	1			'0/14	'0/1	'0/52	'0/40	'0/37	'0/28	'0/2	'0/1	'0/1	'0/3	'0/10	'0/12	'0/63	0/7	'0/11	0/7	'0/15	'0/17	'0/6	'0/13	'0/2	'0/3	'0/55	'0/2	'0/21	'1/13	'0/9
5	232900000	235300000	2400000	loss	11	11BM26	427T1 (Clade_B-8) 2	2	2 (1)	Cell-line	DFT1					2R1BM21-3R1BM21-6BM26-9BM21-10R1BM21-11BM26-15BM21-16R26-515			TRUE	1			'0/14	'0/1	'0/52	'0/40	'0/37	'0/28	'0/2	'0/1	'0/1	'0/3	'0/10	'0/12	'0/63	0/7	'0/11	0/7	'0/15	'0/17	'0/6	'0/13	'0/2	'0/3	'0/55	'0/2	'0/21	'0/13	'0/9
5	232900000	235300000	2400000	loss	11	11BM27	1076T2 (Clade_B-9) 2.5	2.5	2.5 (1)		DFT1		Subclonal	Tetraploid (7)		6BM27-11BM27-16R27-17R27-18R27			TRUE	1			'0/14	'0/1	'0/52	'0/40	'0/37	'0/28	'0/2	'0/1	'0/1	'0/3	'0/10	'0/12	'0/63	0/7	'0/11	0/7	'0/15	'0/17	'0/6	'0/13	'0/2	'0/3	'0/55	'0/2	'0/21	'0/13	'0/9
5	232900000	235300000	2400000	loss	11	11BM28	1191T1 (Clade_B-9) 2.5	2.5	2.5 (1)		DFT1		Subclonal	Tetraploid (7)		6BM28-11BM28-16R28		11-1861	TRUE	1			'0/14	'0/1	'0/52	'0/40	'0/37	'0/28	'0/2	'0/1	'0/1	'0/3	'0/10	'0/12	'0/63	0/7	'0/11	0/7	'0/15	'0/17	'0/6	'0/13	'0/2	'0/3	'0/55	'0/2	'0/21	'0/13	'0/9
5	232900000	235300000	2400000	loss	11	11BM30	146T (Clade_C-2) 2, 148T (Clade_C-2) 2, 149T (Clade_C-2) 2, 365T2 (Clade_C-2) 2, 411T1 (Clade_C-2) 2, 463T3 (Clade_C-2) 2, 1017T3 (Clade_C-2) 2, 1030T1 (Clade_C-2) 2	2	2 (8)		DFT1					6BM30-11BM30-16R30-17R30-18R30			TRUE	8			'0/14	'0/1	'0/52	'0/40	'0/37	'0/28	'0/2	'0/1	'0/1	'0/3	'0/10	'0/12	'0/63	0/7	'0/11	0/7	'0/15	'0/17	'0/6	'0/13	'0/2	'0/3	'0/55	'0/2	'0/21	'0/13	'0/9
5	232900000	235300000	2400000	loss	11	11BM31	618T1 (Clade_C-2) 2.5	2.5	2.5 (1)	Cell-line	DFT1		Subclonal			2R1BM24-6BM31-11BM31-15BM24-16R31-17R31-18R31-411-1042R24			TRUE	1			'0/14	'0/1	'0/52	'0/40	'0/37	'0/28	'0/2	'0/1	'0/1	'0/3	'0/10	'0/12	'0/63	0/7	'0/11	0/7	'0/15	'0/17	'0/6	'0/13	'0/2	'0/3	'0/55	'0/2	'0/21	'0/13	'0/9
5	232900000	235300000	2400000	loss	11	11BM32	617T1 (Clade_C-2) 2	2	2 (1)	Cell-line	DFT1					2R1BM23-3R1BM23-6BM32-9BM23-10R1BM23-11BM32-15BM23-16R32-17R32-18R32-954		11-120	TRUE	1			'0/14	'0/1	'0/52	'0/40	'0/37	'0/28	'0/2	'0/1	'0/1	'0/3	'0/10	'0/12	'0/63	0/7	'0/11	0/7	'0/15	'0/17	'0/6	'0/13	'0/2	'0/3	'0/55	'0/2	'0/21	'0/13	'0/9
5	232900000	235300000	2400000	loss	11	11BM33	464T2 (Clade_C3-3) 2, 465T1 (Clade_C3-3) 2, 103T (Clade_C-3) 2.5, 167T (Clade_C-3) 2, 167T1.1 (Clade_C-3) 2, 167T2 (Clade_C-3) 2, 167T3 (Clade_C-3) 2, 169T (Clade_C-3) 2, 174T2 (Clade_C-3) 2, 181T1 (Clade_C-3) 2, 464T1 (Clade_C-3) 2, 987T2 (Clade_C-3) 2, 1026T1 (Clade_C-3) 2	2, 2.5	2 (12), 2.5 (1)		DFT1		Subclonal_variable			6BM33-11BM33-16R33-17R33-18R33			TRUE	13			'0/14	'0/1	'0/52	'0/40	'0/37	'0/28	'0/2	'0/1	'0/1	'0/3	'0/10	'0/12	'0/63	0/7	'0/11	0/7	'0/15	'0/17	'0/6	'0/13	'0/2	'0/3	'0/55	'0/2	'0/21	'0/13	'0/9
5	232900000	235300000	2400000	loss	11	11BM34	493T1 (Clade_C-3) 2, 513T1 (Clade_C-3) 2, 528T1 (Clade_C-3) 2.5, 528T2 (Clade_C-3) 2, 540T1 (Clade_C-3) 2.5, 540T4 (Clade_C-3) 2.5, 678T1 (Clade_C-3) 2, 1045T1 (Clade_C-3) 2, 1045T2 (Clade_C-3) 2, 1045T3 (Clade_C-3) 2, 1045T4 (Clade_C-3) 2, 1052T1 (Clade_C-3) 2.5	2, 2.5	2 (8), 2.5 (4)		DFT1		Subclonal_variable	Tetraploid (9)		6BM34-11BM34-16R34-17R34-18R34			TRUE	12			'0/14	'0/1	'0/52	'0/40	'0/37	'0/28	'0/2	'0/1	'0/1	'0/3	'0/10	'0/12	'0/63	0/7	'0/11	0/7	'0/15	'0/17	'0/6	'0/13	'0/2	'0/3	'0/55	'0/2	'0/21	'0/13	'0/9
5	232900000	235300000	2400000	loss	11	11BM35	684T1 (Clade_C-3) 2	2	2 (1)		DFT1			Tetraploid (9)		6BM35-11BM35-16R35-17R35-18R35			TRUE	1			'0/14	'0/1	'0/52	'0/40	'0/37	'0/28	'0/2	'0/1	'0/1	'0/3	'0/10	'0/12	'0/63	0/7	'0/11	0/7	'0/15	'0/17	'0/6	'0/13	'0/2	'0/3	'0/55	'0/2	'0/21	'0/13	'0/9
5	232900000	235300000	2400000	loss	11	11BM36	63T2 (Clade_A1-3A) 2, 67T (Clade_A1-3A) 2	2	2 (2)		DFT1					6BM36-11BM36-16R36-17R36-18R36			TRUE	2			'0/14	'0/1	'2/52	'0/40	'0/37	'0/28	'0/2	'0/1	'0/1	'0/3	'0/10	'0/12	'0/63	0/7	'0/11	0/7	'0/15	'0/17	'0/6	'0/13	'0/2	'0/3	'0/55	'0/2	'0/21	'0/13	'0/9
5	232900000	235300000	2400000	loss	11	11BM37	385T1 (Clade_A1-3A) 2	2	2 (1)		DFT1					6BM37-11BM37-16R37-17R37-18R37-434			TRUE	1			'0/14	'0/1	'1/52	'0/40	'0/37	'0/28	'0/2	'0/1	'0/1	'0/3	'0/10	'0/12	'0/63	0/7	'0/11	0/7	'0/15	'0/17	'0/6	'0/13	'0/2	'0/3	'0/55	'0/2	'0/21	'0/13	'0/9
5	232900000	235300000	2400000	loss	11	11BM38	444T1 (Clade_A1-3A) 2.5, 821T2 (Clade_A1-3A) 2	2, 2.5	2 (1), 2.5 (1)		DFT1		Subclonal_variable			6BM38-11BM38-16R38-17R38-18R38			TRUE	2			'0/14	'0/1	'2/52	'0/40	'0/37	'0/28	'0/2	'0/1	'0/1	'0/3	'0/10	'0/12	'0/63	0/7	'0/11	0/7	'0/15	'0/17	'0/6	'0/13	'0/2	'0/3	'0/55	'0/2	'0/21	'0/13	'0/9
5	232900000	235300000	2400000	loss	11	11BM39	360T1 (Clade_C-2) 2	2	2 (1)		DFT1					6BM39-11BM39-16R39-17R39-18R39			TRUE	1			'0/14	'0/1	'0/52	'0/40	'0/37	'0/28	'0/2	'0/1	'0/1	'0/3	'0/10	'0/12	'0/63	0/7	'0/11	0/7	'0/15	'0/17	'0/6	'0/13	'0/2	'0/3	'0/55	'0/2	'0/21	'0/13	'0/9
5	232900000	235300000	2400000	gain	11	11G1CN4	669T1 (Clade_B-6) 4	4	4 (1)		DFT1				6G1CN4-11G1CN4-284R1-285R1-1803R1				TRUE	1			'0/14	'0/1	'0/52	'0/40	'0/37	'0/28	'0/2	'0/1	'0/1	'0/3	'0/10	'0/12	'0/63	0/7	'0/11	0/7	'0/15	'0/17	'0/6	'0/13	'0/2	'0/3	'0/55	'0/2	'0/21	'0/13	'0/9
5	232900000	235300000	2400000	gain	11	11G2CN4	209T3 (Clade_A1-3A) 4	4	4 (1)		DFT1			Tetraploid (1)	6G2CN4-11G2CN4-114-284R2-285R2-1803R2				TRUE	1			'0/14	'0/1	'1/52	'0/40	'0/37	'0/28	'0/2	'0/1	'0/1	'0/3	'0/10	'0/12	'0/63	0/7	'0/11	0/7	'0/15	'0/17	'0/6	'0/13	'0/2	'0/3	'0/55	'0/2	'0/21	'0/13	'0/9
1	153900000	169200000	15300000	loss	12	12	52T1 (Clade_A1-1) 1, 52T2 (Clade_A1-1) 1, 88T (Clade_A1-1) 1, 88T2 (Clade_A1-1) 1, 220T (Clade_A1-1) 1, 358T2 (Clade_A1-1) 1, 358T3 (Clade_A1-1) 1, 358T3.1 (Clade_A1-1) 1, 395T1 (Clade_A1-1) 1, 1067T1 (Clade_A1-1) 1, 1068T1 (Clade_A1-1) 1, 1068T4 (Clade_A1-1) 1, 1069T2 (Clade_A1-1) 1, 1070T2 (Clade_A1-1) 1, 84T1 (Clade_A1-2) 1, 136T (Clade_A1-3A1) 1, 205T1 (Clade_A1-3A1) 1, 206T1 (Clade_A1-3A1) 1…	1, 1.5	1 (621), 1.5 (1)		DFT1		Subclonal_variable			4R1-12-13		12-854		622			'14/14	'1/1	'52/52	'40/40	'37/37	'28/28	'2/2	'1/1	'1/1	'3/3	'10/10	'12/12	'63/63	7/7	'11/11	7/7	'15/15	'17/17	'6/6	'13/13	'2/2	'3/3	'55/55	'2/2	'21/21	'13/13	'9/9
1	164700000	166100000	1400000	gain	12	12BM1	46T1 (Clade_C-1) 2, 1058T1 (Clade_C-1) 2, 1060T1 (Clade_C-1) 2, 1061T1 (Clade_C-1) 2	2	2 (4)		DFT1	PBM			12BM1-115G1CN4-141-142-143-818					4			'0/14	'0/1	'0/52	'0/40	'0/37	'0/28	'0/2	'0/1	'0/1	'0/3	'0/10	'0/12	'0/63	0/7	'0/11	0/7	'0/15	'0/17	'0/6	'0/13	'0/2	'0/3	'0/55	'0/2	'0/21	'0/13	'0/9
1	153900000	169200000	15300000	gain	12	12BM2	610T1 (Clade_B-8) 1.5	1.5	1.5 (1)		DFT1		Subclonal		12BM2-13BM1-37R38-120R38-150R1-879-900-1831R3					1			'0/14	'0/1	'0/52	'0/40	'0/37	'0/28	'0/2	'0/1	'0/1	'0/3	'0/10	'0/12	'0/63	0/7	'0/11	0/7	'0/15	'0/17	'0/6	'0/13	'0/2	'0/3	'0/55	'0/2	'0/21	'0/13	'0/9
1	363500000	370800000	7300000	loss	13	13	52T1 (Clade_A1-1) 1, 52T2 (Clade_A1-1) 1, 88T (Clade_A1-1) 1, 88T2 (Clade_A1-1) 1, 220T (Clade_A1-1) 1, 358T2 (Clade_A1-1) 1, 358T3 (Clade_A1-1) 1, 358T3.1 (Clade_A1-1) 1, 395T1 (Clade_A1-1) 1, 1067T1 (Clade_A1-1) 1, 1068T1 (Clade_A1-1) 1, 1068T4 (Clade_A1-1) 1, 1069T2 (Clade_A1-1) 1, 1070T2 (Clade_A1-1) 1, 84T1 (Clade_A1-2) 1, 136T (Clade_A1-3A1) 1, 205T1 (Clade_A1-3A1) 1, 206T1 (Clade_A1-3A1) 1…	1, 1.5	1 (621), 1.5 (1)		DFT1		Subclonal_variable			4R1-12-13		13-854		622			'14/14	'1/1	'52/52	'40/40	'37/37	'28/28	'2/2	'1/1	'1/1	'3/3	'10/10	'12/12	'63/63	7/7	'11/11	7/7	'15/15	'17/17	'6/6	'13/13	'2/2	'3/3	'55/55	'2/2	'21/21	'13/13	'9/9
1	363500000	370800000	7300000	gain	13	13BM1	610T1 (Clade_B-8) 1.5	1.5	1.5 (1)		DFT1		Subclonal		12BM2-13BM1-37R38-120R38-150R1-879-900-1831R3					1			'0/14	'0/1	'0/52	'0/40	'0/37	'0/28	'0/2	'0/1	'0/1	'0/3	'0/10	'0/12	'0/63	0/7	'0/11	0/7	'0/15	'0/17	'0/6	'0/13	'0/2	'0/3	'0/55	'0/2	'0/21	'0/13	'0/9
2	2300000	3000000	700000	gain	15	15	52T1 (Clade_A1-1) 3, 52T2 (Clade_A1-1) 3, 88T (Clade_A1-1) 2, 88T2 (Clade_A1-1) 2, 220T (Clade_A1-1) 2, 358T2 (Clade_A1-1) 3, 358T3 (Clade_A1-1) 3, 358T3.1 (Clade_A1-1) 3, 395T1 (Clade_A1-1) 3, 1067T1 (Clade_A1-1) 3, 1068T1 (Clade_A1-1) 3, 1068T4 (Clade_A1-1) 3, 1069T2 (Clade_A1-1) 3, 1070T2 (Clade_A1-1) 3, 84T1 (Clade_A1-2) 3, 136T (Clade_A1-3A1) 3, 205T1 (Clade_A1-3A1) 3, 206T1 (Clade_A1-3A1) 3…	2, 2.5, 3, 4, 5	2 (28), 2.5 (9), 3 (576), 4 (3), 5 (7)		DFT1		Subclonal_variable		2R1-3R1-5-6-9-10R1-11-15-19			15-1839		623			'14/14	'1/1	'52/52	'40/40	'37/37	'28/28	'2/2	'1/1	'1/1	'3/3	'10/10	'12/12	'63/63	7/7	'11/11	7/7	'15/15	'17/17	'6/6	'13/13	'2/2	'3/3	'55/55	'2/2	'21/21	'13/13	'9/9
2	2300000	3000000	700000	loss	15	15BM2	220T (Clade_A1-1) 2	2	2 (1)	Cell-line	DFT1					2R1BM2-3R1BM2-9BM2-10R1BM2-15BM2				1			'1/14	'0/1	'0/52	'0/40	'0/37	'0/28	'0/2	'0/1	'0/1	'0/3	'0/10	'0/12	'0/63	0/7	'0/11	0/7	'0/15	'0/17	'0/6	'0/13	'0/2	'0/3	'0/55	'0/2	'0/21	'0/13	'0/9
2	2300000	3000000	700000	loss	15	15BM3	88T (Clade_A1-1) 2, 88T2 (Clade_A1-1) 2	2	2 (2)	Cell-line	DFT1					2R1BM3-3R1BM3-6BM1-9BM3-10R1BM3-11BM1-15BM3-16R1-17R1-18R1				2			'2/14	'0/1	'0/52	'0/40	'0/37	'0/28	'0/2	'0/1	'0/1	'0/3	'0/10	'0/12	'0/63	0/7	'0/11	0/7	'0/15	'0/17	'0/6	'0/13	'0/2	'0/3	'0/55	'0/2	'0/21	'0/13	'0/9
2	2300000	3000000	700000	loss	15	15BM4	87T (Clade_A1-3A3) 2, 87T2 (Clade_A1-3A3) 2, 90T (Clade_A1-3A3) 2, 90T2 (Clade_A1-3A3) 2, 114T (Clade_A1-3A3) 2, 363T1 (Clade_A1-3A3) 2.5, 993T1.1 (Clade_A1-3A3) 2, 993T1.2 (Clade_A1-3A3) 2, 994T1.1 (Clade_A1-3A3) 2, 995T1.1 (Clade_A1-3A3) 2, 995T1.2 (Clade_A1-3A3) 2, 996T1 (Clade_A1-3A3) 2, 996T2 (Clade_A1-3A3) 2	2, 2.5	2 (12), 2.5 (1)	Cell-line	DFT1		Subclonal_variable			2R1BM4-3R1BM4-9BM4-10R1BM4-15BM4				13			'0/14	'0/1	'0/52	'0/40	'0/37	'13/28	'0/2	'0/1	'0/1	'0/3	'0/10	'0/12	'0/63	0/7	'0/11	0/7	'0/15	'0/17	'0/6	'0/13	'0/2	'0/3	'0/55	'0/2	'0/21	'0/13	'0/9
2	2300000	3000000	700000	loss	15	15BM5	96T (Clade_A2-1) 2	2	2 (1)	Cell-line	DFT1					2R1BM5-3R1BM5-9BM5-10R1BM5-15BM5				1			'0/14	'0/1	'0/52	'0/40	'0/37	'0/28	'0/2	'0/1	'0/1	'0/3	'1/10	'0/12	'0/63	0/7	'0/11	0/7	'0/15	'0/17	'0/6	'0/13	'0/2	'0/3	'0/55	'0/2	'0/21	'0/13	'0/9
2	2300000	3000000	700000	loss	15	15BM6	619T1 (Clade_A2-10) 2.5	2.5	2.5 (1)	Cell-line	DFT1		Subclonal			2R1BM6-3R1BM6-9BM6-10R1BM6-15BM6				1			'0/14	'0/1	'0/52	'0/40	'0/37	'0/28	'0/2	'0/1	'0/1	'0/3	'0/10	'1/12	'0/63	0/7	'0/11	0/7	'0/15	'0/17	'0/6	'0/13	'0/2	'0/3	'0/55	'0/2	'0/21	'0/13	'0/9
2	2300000	3000000	700000	loss	15	15BM8	219T (Clade_A2-4) 2.5	2.5	2.5 (1)	Cell-line	DFT1		Subclonal			2R1BM8-3R1BM8-9BM8-10R1BM8-15BM8				1			'0/14	'0/1	'0/52	'0/40	'0/37	'0/28	'0/2	'0/1	'0/1	'0/3	'0/10	'0/12	'0/63	0/7	'0/11	1/7	'0/15	'0/17	'0/6	'0/13	'0/2	'0/3	'0/55	'0/2	'0/21	'0/13	'0/9
2	2300000	3000000	700000	loss	15	15BM9	221T (Clade_A2-4) 2.5	2.5	2.5 (1)	Cell-line	DFT1		Subclonal	Tetraploid (3)		2R1BM9-3R1BM9-9BM9-10R1BM9-15BM9				1			'0/14	'0/1	'0/52	'0/40	'0/37	'0/28	'0/2	'0/1	'0/1	'0/3	'0/10	'0/12	'0/63	0/7	'0/11	1/7	'0/15	'0/17	'0/6	'0/13	'0/2	'0/3	'0/55	'0/2	'0/21	'0/13	'0/9
2	2300000	3000000	700000	loss	15	15BM10	95T (Clade_A2-6) 2	2	2 (1)	Cell-line	DFT1					2R1BM10-3R1BM10-6BM14-9BM10-10R1BM10-11BM14-15BM10-16R14-17R14-18R14				1			'0/14	'0/1	'0/52	'0/40	'0/37	'0/28	'0/2	'0/1	'0/1	'0/3	'0/10	'0/12	'0/63	0/7	'0/11	0/7	'0/15	'1/17	'0/6	'0/13	'0/2	'0/3	'0/55	'0/2	'0/21	'0/13	'0/9
2	2300000	3000000	700000	loss	15	15BM12	218T (Clade_A2-8) 2.5	2.5	2.5 (1)	Cell-line	DFT1		Subclonal	Tetraploid (5)		2R1BM12-3R1BM12-9BM12-10R1BM12-15BM12-262-1014-1809-1840				1			'0/14	'0/1	'0/52	'0/40	'0/37	'0/28	'0/2	'0/1	'0/1	'0/3	'0/10	'0/12	'0/63	0/7	'0/11	0/7	'0/15	'0/17	'0/6	'1/13	'0/2	'0/3	'0/55	'0/2	'0/21	'0/13	'0/9
2	2300000	3000000	700000	loss	15	15BM14	332T (Clade_B-2) 2	2	2 (1)	Cell-line	DFT1					2R1BM14-3R1BM14-6BM19-9BM14-10R1BM14-11BM19-15BM14-16R19-17R19-18R19-1842				1			'0/14	'0/1	'0/52	'0/40	'0/37	'0/28	'0/2	'0/1	'0/1	'0/3	'0/10	'0/12	'0/63	0/7	'0/11	0/7	'0/15	'0/17	'0/6	'0/13	'0/2	'0/3	'0/55	'1/2	'0/21	'0/13	'0/9
2	2300000	3000000	700000	loss	15	15BM15	331T (Clade_B-3) 2	2	2 (1)	Cell-line	DFT1					2R1BM15-3R1BM15-6BM20-9BM15-10R1BM15-11BM20-15BM15-16R20-17R20-18R20				1			'0/14	'0/1	'0/52	'0/40	'0/37	'0/28	'0/2	'0/1	'0/1	'0/3	'0/10	'0/12	'0/63	0/7	'0/11	0/7	'0/15	'0/17	'0/6	'0/13	'0/2	'0/3	'0/55	'0/2	'1/21	'0/13	'0/9
2	2300000	3000000	700000	loss	15	15BM16	333Ta (Clade_B-3) 2	2	2 (1)	Cell-line	DFT1					2R1BM16-6BM21-11BM21-15BM16-16R21-203R1-840R3-911R2-1019R1-1020R1-1042R16				1			'0/14	'0/1	'0/52	'0/40	'0/37	'0/28	'0/2	'0/1	'0/1	'0/3	'0/10	'0/12	'0/63	0/7	'0/11	0/7	'0/15	'0/17	'0/6	'0/13	'0/2	'0/3	'0/55	'0/2	'1/21	'0/13	'0/9
2	2300000	3000000	700000	loss	15	15BM17	36T2a (Clade_B-4) 2	2	2 (1)	Cell-line	DFT1					2R1BM17-3R1BM17-6BM22-9BM17-10R1BM17-11BM22-15BM17-16R22-17R22-18R22				1			'0/14	'0/1	'0/52	'0/40	'0/37	'0/28	'0/2	'0/1	'0/1	'0/3	'0/10	'0/12	'0/63	0/7	'0/11	0/7	'0/15	'0/17	'0/6	'0/13	'0/2	'0/3	'0/55	'0/2	'0/21	'1/13	'0/9
2	2300000	3000000	700000	loss	15	15BM18	614T1 (Clade_B-4) 2	2	2 (1)	Cell-line	DFT1					2R1BM18-3R1BM18-6BM25-9BM18-10R1BM18-11BM25-15BM18-16R25				1			'0/14	'0/1	'0/52	'0/40	'0/37	'0/28	'0/2	'0/1	'0/1	'0/3	'0/10	'0/12	'0/63	0/7	'0/11	0/7	'0/15	'0/17	'0/6	'0/13	'0/2	'0/3	'0/55	'0/2	'0/21	'1/13	'0/9
2	2300000	3000000	700000	loss	15	15BM19	85T (Clade_B-4) 2	2	2 (1)	Cell-line	DFT1					2R1BM19-3R1BM19-6BM23-9BM19-10R1BM19-11BM23-15BM19-16R23				1			'0/14	'0/1	'0/52	'0/40	'0/37	'0/28	'0/2	'0/1	'0/1	'0/3	'0/10	'0/12	'0/63	0/7	'0/11	0/7	'0/15	'0/17	'0/6	'0/13	'0/2	'0/3	'0/55	'0/2	'0/21	'1/13	'0/9
2	2300000	3000000	700000	loss	15	15BM20	86T (Clade_B-4) 2, 86T2 (Clade_B-4) 2	2	2 (2)	Cell-line	DFT1					2R1BM20-3R1BM20-6BM24-9BM20-10R1BM20-11BM24-15BM20-16R24-17R24-18R24				2			'0/14	'0/1	'0/52	'0/40	'0/37	'0/28	'0/2	'0/1	'0/1	'0/3	'0/10	'0/12	'0/63	0/7	'0/11	0/7	'0/15	'0/17	'0/6	'0/13	'0/2	'0/3	'0/55	'0/2	'0/21	'2/13	'0/9
2	2300000	3000000	700000	loss	15	15BM21	427T1 (Clade_B-8) 2	2	2 (1)	Cell-line	DFT1					2R1BM21-3R1BM21-6BM26-9BM21-10R1BM21-11BM26-15BM21-16R26-515				1			'0/14	'0/1	'0/52	'0/40	'0/37	'0/28	'0/2	'0/1	'0/1	'0/3	'0/10	'0/12	'0/63	0/7	'0/11	0/7	'0/15	'0/17	'0/6	'0/13	'0/2	'0/3	'0/55	'0/2	'0/21	'0/13	'0/9
2	2300000	3000000	700000	loss	15	15BM22	615T1 (Clade_B-8) 2	2	2 (1)	Cell-line	DFT1					2R1BM22-3R1BM22-9BM22-10R1BM22-15BM22				1			'0/14	'0/1	'0/52	'0/40	'0/37	'0/28	'0/2	'0/1	'0/1	'0/3	'0/10	'0/12	'0/63	0/7	'0/11	0/7	'0/15	'0/17	'0/6	'0/13	'0/2	'0/3	'0/55	'0/2	'0/21	'0/13	'0/9
2	2300000	3000000	700000	loss	15	15BM23	617T1 (Clade_C-2) 2	2	2 (1)	Cell-line	DFT1					2R1BM23-3R1BM23-6BM32-9BM23-10R1BM23-11BM32-15BM23-16R32-17R32-18R32-954				1			'0/14	'0/1	'0/52	'0/40	'0/37	'0/28	'0/2	'0/1	'0/1	'0/3	'0/10	'0/12	'0/63	0/7	'0/11	0/7	'0/15	'0/17	'0/6	'0/13	'0/2	'0/3	'0/55	'0/2	'0/21	'0/13	'0/9
2	2300000	3000000	700000	loss	15	15BM24	618T1 (Clade_C-2) 2.5	2.5	2.5 (1)	Cell-line	DFT1		Subclonal			2R1BM24-6BM31-11BM31-15BM24-16R31-17R31-18R31-411-1042R24				1			'0/14	'0/1	'0/52	'0/40	'0/37	'0/28	'0/2	'0/1	'0/1	'0/3	'0/10	'0/12	'0/63	0/7	'0/11	0/7	'0/15	'0/17	'0/6	'0/13	'0/2	'0/3	'0/55	'0/2	'0/21	'0/13	'0/9
2	2300000	3000000	700000	loss	15	15BM30	428T1 (Clade_A2-8) 2.5	2.5	2.5 (1)		DFT1		Subclonal	Tetraploid (5)		2R1BM30-3R1BM30-9BM30-10R1BM30-15BM30-203R3				1			'0/14	'0/1	'0/52	'0/40	'0/37	'0/28	'0/2	'0/1	'0/1	'0/3	'0/10	'0/12	'0/63	0/7	'0/11	0/7	'0/15	'0/17	'0/6	'1/13	'0/2	'0/3	'0/55	'0/2	'0/21	'0/13	'0/9
2	2300000	3000000	700000	loss	15	15BM37	134T6 (Clade_B-8) 2.5	2.5	2.5 (1)		DFT1		Subclonal			2R1BM37-3R1BM37-9BM37-10R1BM37-15BM37				1			'0/14	'0/1	'0/52	'0/40	'0/37	'0/28	'0/2	'0/1	'0/1	'0/3	'0/10	'0/12	'0/63	0/7	'0/11	0/7	'0/15	'0/17	'0/6	'0/13	'0/2	'0/3	'0/55	'0/2	'0/21	'0/13	'0/9
2	2300000	3000000	700000	loss	15	15BM40	480T1 (Clade_B9) 2.5	2.5	2.5 (1)		DFT1		Subclonal			2R1BM40-3R1BM40-9BM40-10R1BM40-15BM40-16R40				1			'0/14	'0/1	'0/52	'0/40	'0/37	'0/28	'0/2	'0/1	'0/1	'0/3	'0/10	'0/12	'0/63	0/7	'0/11	0/7	'0/15	'0/17	'0/6	'0/13	'0/2	'0/3	'0/55	'0/2	'0/21	'0/13	'0/9
2	2300000	3000000	700000	gain	15	15G1CN4	54T1 (Clade_A2-10) 5, 104T (Clade_A2-10) 4, 105T (Clade_A2-10) 5, 122T1 (Clade_A2-10) 5, 127T (Clade_A2-10) 5, 155T (Clade_A2-10) 5, 175T1 (Clade_A2-10) 4, 1010T1 (Clade_A2-10) 5, 1025T2 (Clade_A2-10) 5	4, 5	4 (2), 5 (7)		DFT1				10R1G1CN4-15G1CN4-93G1CN4-93G1CN5-102G1CN4					9			'0/14	'0/1	'0/52	'0/40	'0/37	'0/28	'0/2	'0/1	'0/1	'0/3	'0/10	'9/12	'0/63	0/7	'0/11	0/7	'0/15	'0/17	'0/6	'0/13	'0/2	'0/3	'0/55	'0/2	'0/21	'0/13	'0/9
2	2300000	3000000	700000	gain	15	15G1CN5	54T1 (Clade_A2-10) 5, 105T (Clade_A2-10) 5, 122T1 (Clade_A2-10) 5, 127T (Clade_A2-10) 5, 155T (Clade_A2-10) 5, 1010T1 (Clade_A2-10) 5, 1025T2 (Clade_A2-10) 5	5	5 (7)		DFT1				10R1G1CN5-15G1CN5-102G1CN5				TRUE	7			'0/14	'0/1	'0/52	'0/40	'0/37	'0/28	'0/2	'0/1	'0/1	'0/3	'0/10	'7/12	'0/63	0/7	'0/11	0/7	'0/15	'0/17	'0/6	'0/13	'0/2	'0/3	'0/55	'0/2	'0/21	'0/13	'0/9
2	2300000	3000000	700000	gain	15	15G2CN4	998T1 (Clade_A2-6) 4, 1044T4 (Clade_A2-6) 3.5	3.5, 4	3.5 (1), 4 (1)		DFT1		Subclonal_variable		15G2CN4-313G1CN4-316G1CN4					2			'0/14	'0/1	'0/52	'0/40	'0/37	'0/28	'0/2	'0/1	'0/1	'0/3	'0/10	'0/12	'0/63	0/7	'0/11	0/7	'0/15	'2/17	'0/6	'0/13	'0/2	'0/3	'0/55	'0/2	'0/21	'0/13	'0/9
X	7200000	8300000	1100000	loss	16	16R1	88T (Clade_A1-1) 1.5, 88T2 (Clade_A1-1) 1.5	1.5	1.5 (2)	Cell-line	DFT1		Subclonal			2R1BM3-3R1BM3-6BM1-9BM3-10R1BM3-11BM1-15BM3-16R1-17R1-18R1	16-284		TRUE	2	MECP2		'2/14	'0/1	'0/52	'0/40	'0/37	'0/28	'0/2	'0/1	'0/1	'0/3	'0/10	'0/12	'0/63	0/7	'0/11	0/7	'0/15	'0/17	'0/6	'0/13	'0/2	'0/3	'0/55	'0/2	'0/21	'0/13	'0/9
X	7200000	8300000	1100000	loss	16	16R2	5T (Clade_A1-3A) 1.5, 449T1 (Clade_A1-3A) 1	1, 1.5	1 (1), 1.5 (1)		DFT1		Subclonal_variable			6BM2-11BM2-16R2-17R2-18R2	16-284		TRUE	2	MECP2		'0/14	'0/1	'2/52	'0/40	'0/37	'0/28	'0/2	'0/1	'0/1	'0/3	'0/10	'0/12	'0/63	0/7	'0/11	0/7	'0/15	'0/17	'0/6	'0/13	'0/2	'0/3	'0/55	'0/2	'0/21	'0/13	'0/9
X	7200000	8300000	1100000	loss	16	16R3	92T (Clade_A1-3A) 1.5	1.5	1.5 (1)	Cell-line	DFT1		Subclonal			6BM3-11BM3-16R3	16-284		TRUE	1	MECP2		'0/14	'0/1	'1/52	'0/40	'0/37	'0/28	'0/2	'0/1	'0/1	'0/3	'0/10	'0/12	'0/63	0/7	'0/11	0/7	'0/15	'0/17	'0/6	'0/13	'0/2	'0/3	'0/55	'0/2	'0/21	'0/13	'0/9
X	7200000	8300000	1100000	loss	16	16R4	327T (Clade_A1-3A1) 1, 335T (Clade_A1-3A1) 1, 336T (Clade_A1-3A1) 1, 811T1 (Clade_A1-3A1) 1, 811T2 (Clade_A1-3A1) 1, 811T4 (Clade_A1-3A1) 1, 812T2 (Clade_A1-3A1) 1, 812T3 (Clade_A1-3A1) 1, 816T1 (Clade_A1-3A1) 1, 816T2 (Clade_A1-3A1) 1, 818T2 (Clade_A1-3A1) 1, 875T1 (Clade_A1-3A1) 1, 875T2 (Clade_A1-3A1) 1, 875T3 (Clade_A1-3A1) 1, 875T4 (Clade_A1-3A1) 1, 875T5 (Clade_A1-3A1) 1, 875T6 (Clade_A1-3A…	1	1 (20)		DFT1					6BM4-11BM4-16R4-17R4-18R4	16-284		TRUE	20	MECP2		'0/14	'0/1	'0/52	'20/40	'0/37	'0/28	'0/2	'0/1	'0/1	'0/3	'0/10	'0/12	'0/63	0/7	'0/11	0/7	'0/15	'0/17	'0/6	'0/13	'0/2	'0/3	'0/55	'0/2	'0/21	'0/13	'0/9
X	7200000	8300000	1100000	loss	16	16R5	107T1 (Clade_A1-3A2) 1.5, 107T2 (Clade_A1-3A2) 1.5, 109T1 (Clade_A1-3A2) 1	1, 1.5	1 (1), 1.5 (2)		DFT1		Subclonal_variable			6BM5-11BM5-16R5-17R5-18R5	16-284		TRUE	3	MECP2		'0/14	'0/1	'0/52	'0/40	'3/37	'0/28	'0/2	'0/1	'0/1	'0/3	'0/10	'0/12	'0/63	0/7	'0/11	0/7	'0/15	'0/17	'0/6	'0/13	'0/2	'0/3	'0/55	'0/2	'0/21	'0/13	'0/9
X	7200000	8300000	1100000	loss	16	16R6	39T1 (Clade_A1-3A3) 1, 39T2 (Clade_A1-3A3) 1, 39T3a (Clade_A1-3A3) 1, 39T4a (Clade_A1-3A3) 1, 40T2a (Clade_A1-3A3) 1, 40T3a (Clade_A1-3A3) 1.5, 40T4a (Clade_A1-3A3) 1, 40T5a (Clade_A1-3A3) 1, 40T6a (Clade_A1-3A3) 1, 40T7a (Clade_A1-3A3) 1, 40T8a (Clade_A1-3A3) 1, 40T9a (Clade_A1-3A3) 1, 45T1 (Clade_A1-3A3) 1, 45T3 (Clade_A1-3A3) 1, 45T5 (Clade_A1-3A3) 1, 87T (Clade_A1-3A3) 1, 87T2 (Clade_A1-3A3) …	1, 1.5	1 (27), 1.5 (1)		DFT1		Subclonal_variable			6BM6-11BM6-16R6-17R6-18R6	16-284		TRUE	28	MECP2		'0/14	'0/1	'0/52	'0/40	'0/37	'28/28	'0/2	'0/1	'0/1	'0/3	'0/10	'0/12	'0/63	0/7	'0/11	0/7	'0/15	'0/17	'0/6	'0/13	'0/2	'0/3	'0/55	'0/2	'0/21	'0/13	'0/9
X	7200000	8300000	1100000	loss	16	16R7	12T (Clade_A2-1) 1, 12Ta (Clade_A2-1) 1, 12Tb (Clade_A2-1) 1, 96T (Clade_A2-1) 1, 371T1 (Clade_A2-1) 1, 372T1 (Clade_A2-1) 1, 374T1 (Clade_A2-1) 1, 375T2 (Clade_A2-1) 1, 381T1 (Clade_A2-1) 1, 446T1 (Clade_A2-1) 1	1	1 (10)		DFT1					6BM7-11BM7-16R7-17R7-18R7-88-95	16-284		TRUE	10	MECP2		'0/14	'0/1	'0/52	'0/40	'0/37	'0/28	'0/2	'0/1	'0/1	'0/3	'10/10	'0/12	'0/63	0/7	'0/11	0/7	'0/15	'0/17	'0/6	'0/13	'0/2	'0/3	'0/55	'0/2	'0/21	'0/13	'0/9
X	7200000	8300000	1100000	loss	16	16R8	267T1 (Clade_A2-2) 1, 329T1 (Clade_A2-2) 1, 805T1 (Clade_A2-2) 1, 805T2 (Clade_A2-2) 1, 805T3 (Clade_A2-2) 1, 1000T1.1 (Clade_A2-2) 1	1	1 (6)		DFT1					6BM8-11BM8-16R8-17R8-18R8-117	16-284		TRUE	6	MECP2		'0/14	'0/1	'0/52	'0/40	'0/37	'0/28	'0/2	'0/1	'0/1	'0/3	'0/10	'0/12	'0/63	6/7	'0/11	0/7	'0/15	'0/17	'0/6	'0/13	'0/2	'0/3	'0/55	'0/2	'0/21	'0/13	'0/9
X	7200000	8300000	1100000	loss	16	16R9	208T2 (Clade_A2-3) 1.5, 208T2a (Clade_A2-3) 1.5	1.5	1.5 (2)		DFT1		Subclonal			6BM9-11BM9-16R9-17R9-18R9	16-284		TRUE	2	MECP2		'0/14	'0/1	'0/52	'0/40	'0/37	'0/28	'0/2	'0/1	'0/1	'0/3	'0/10	'0/12	'0/63	0/7	'2/11	0/7	'0/15	'0/17	'0/6	'0/13	'0/2	'0/3	'0/55	'0/2	'0/21	'0/13	'0/9
X	7200000	8300000	1100000	loss	16	16R10	367T1 (Clade_A2-3) 1	1	1 (1)		DFT1					6BM10-11BM10-16R10-17R10-18R10-981	16-284		TRUE	1	MECP2		'0/14	'0/1	'0/52	'0/40	'0/37	'0/28	'0/2	'0/1	'0/1	'0/3	'0/10	'0/12	'0/63	0/7	'1/11	0/7	'0/15	'0/17	'0/6	'0/13	'0/2	'0/3	'0/55	'0/2	'0/21	'0/13	'0/9
X	7200000	8300000	1100000	loss	16	16R11	421T1 (Clade_A2-3) 1.5	1.5	1.5 (1)		DFT1		Subclonal			6BM11-11BM11-16R11-17R11-18R11	16-284		TRUE	1	MECP2		'0/14	'0/1	'0/52	'0/40	'0/37	'0/28	'0/2	'0/1	'0/1	'0/3	'0/10	'0/12	'0/63	0/7	'1/11	0/7	'0/15	'0/17	'0/6	'0/13	'0/2	'0/3	'0/55	'0/2	'0/21	'0/13	'0/9
X	7200000	8300000	1100000	loss	16	16R12	17T (Clade_A2-4) 1, 18T (Clade_A2-4) 1, 49T1 (Clade_A2-4) 1, 49T3 (Clade_A2-4) 1, 219T (Clade_A2-4) 1, 221T (Clade_A2-4) 1, 437T (Clade_A2-4) 1	1	1 (7)		DFT1					6BM12-11BM12-16R12-17R12-18R12-118	16-284		TRUE	7	MECP2		'0/14	'0/1	'0/52	'0/40	'0/37	'0/28	'0/2	'0/1	'0/1	'0/3	'0/10	'0/12	'0/63	0/7	'0/11	'7/7	'0/15	'0/17	'0/6	'0/13	'0/2	'0/3	'0/55	'0/2	'0/21	'0/13	'0/9
X	7200000	8300000	1100000	loss	16	16R13	476T2 (Clade_A2-5) 1, 476T3 (Clade_A2-5) 1, 477T2 (Clade_A2-5) 1, 477T3 (Clade_A2-5) 1, 477T4 (Clade_A2-5) 1, 477T5 (Clade_A2-5) 1, 639T1 (Clade_A2-5) 1, 983T1 (Clade_A2-5) 1, 983T2 (Clade_A2-5) 1, 1046T1 (Clade_A2-5) 1, 1047T1.1 (Clade_A2-5) 1, 1048T1 (Clade_A2-5) 1, 1081T1 (Clade_A2-5) 1, 1082T1 (Clade_A2-5) 1	1	1 (14)		DFT1			Tetraploid (4) [prior to tetraploidisation]		6BM13-11BM13-16R13-17R13-18R13-60	16-284		TRUE	14	MECP2		'0/14	'0/1	'0/52	'0/40	'0/37	'0/28	'0/2	'0/1	'0/1	'0/3	'0/10	'0/12	'0/63	0/7	'0/11	0/7	'14/15	'0/17	'0/6	'0/13	'0/2	'0/3	'0/55	'0/2	'0/21	'0/13	'0/9
X	7200000	8300000	1100000	loss	16	16R14	95T (Clade_A2-6) 1	1	1 (1)	Cell-line	DFT1					2R1BM10-3R1BM10-6BM14-9BM10-10R1BM10-11BM14-15BM10-16R14-17R14-18R14	16-284		TRUE	1	MECP2		'0/14	'0/1	'0/52	'0/40	'0/37	'0/28	'0/2	'0/1	'0/1	'0/3	'0/10	'0/12	'0/63	0/7	'0/11	0/7	'0/15	'1/17	'0/6	'0/13	'0/2	'0/3	'0/55	'0/2	'0/21	'0/13	'0/9
X	7200000	8300000	1100000	loss	16	16R15	1072T4 (Clade_A2-7) 1, 1075T1 (Clade_A2-7) 1	1	1 (2)		DFT1					6BM15-11BM15-16R15-17R15-18R15	16-284		TRUE	2	MECP2		'0/14	'0/1	'0/52	'0/40	'0/37	'0/28	'0/2	'0/1	'0/1	'0/3	'0/10	'0/12	'0/63	0/7	'0/11	0/7	'0/15	'0/17	'2/6	'0/13	'0/2	'0/3	'0/55	'0/2	'0/21	'0/13	'0/9
X	7200000	8300000	1100000	loss	16	16R17	47T1 (Clade_A2-8) 1, 53T2 (Clade_A2-8) 1, 57T1 (Clade_A2-8) 1, 108T1 (Clade_A2-8) 1, 117T (Clade_A2-8) 1, 214T (Clade_A2-8) 1, 218T (Clade_A2-8) 1, 397T2 (Clade_A2-8) 1, 398T1 (Clade_A2-8) 1, 419T1 (Clade_A2-8) 1, 419T2 (Clade_A2-8) 1, 428T1 (Clade_A2-8) 1, 620T1 (Clade_A2-8) 1, 370T1 (Clade_A2-9) 1, 378T1 (Clade_A2-9) 1, 54T1 (Clade_A2-10) 1, 104T (Clade_A2-10) 1, 105T (Clade_A2-10) 1, 122T1 (Cl…	1	1 (90)		DFT1					6BM17-11BM17-16R17-17R17-18R17	16-284		TRUE	90	MECP2		'0/14	'0/1	'0/52	'0/40	'0/37	'0/28	'0/2	'0/1	'0/1	'0/3	'0/10	'12/12	'63/63	0/7	'0/11	0/7	'0/15	'0/17	'0/6	'13/13	'2/2	'0/3	'0/55	'0/2	'0/21	'0/13	'0/9
X	7200000	8300000	1100000	loss	16	16R18	876T1 (Clade_B-1) 1.5, 876T2 (Clade_B-1) 1.5, 1059T2 (Clade_B-1) 1	1, 1.5	1 (1), 1.5 (2)		DFT1		Subclonal_variable			6BM18-11BM18-16R18-17R18-18R18-137-172-220-221-222	16-284		TRUE	3	MECP2		'0/14	'0/1	'0/52	'0/40	'0/37	'0/28	'0/2	'0/1	'0/1	'0/3	'0/10	'0/12	'0/63	0/7	'0/11	0/7	'0/15	'0/17	'0/6	'0/13	'0/2	'3/3	'0/55	'0/2	'0/21	'0/13	'0/9
X	7200000	8300000	1100000	loss	16	16R19	332T (Clade_B-2) 1.5	1.5	1.5 (1)	Cell-line	DFT1		Subclonal			2R1BM14-3R1BM14-6BM19-9BM14-10R1BM14-11BM19-15BM14-16R19-17R19-18R19-1842	16-284		TRUE	1	MECP2		'0/14	'0/1	'0/52	'0/40	'0/37	'0/28	'0/2	'0/1	'0/1	'0/3	'0/10	'0/12	'0/63	0/7	'0/11	0/7	'0/15	'0/17	'0/6	'0/13	'0/2	'0/3	'0/55	'1/2	'0/21	'0/13	'0/9
X	7200000	8300000	1100000	loss	16	16R20	331T (Clade_B-3) 1.5	1.5	1.5 (1)	Cell-line	DFT1		Subclonal			2R1BM15-3R1BM15-6BM20-9BM15-10R1BM15-11BM20-15BM15-16R20-17R20-18R20	16-284		TRUE	1	MECP2		'0/14	'0/1	'0/52	'0/40	'0/37	'0/28	'0/2	'0/1	'0/1	'0/3	'0/10	'0/12	'0/63	0/7	'0/11	0/7	'0/15	'0/17	'0/6	'0/13	'0/2	'0/3	'0/55	'0/2	'1/21	'0/13	'0/9
X	7200000	8300000	1100000	loss	16	16R21	333Ta (Clade_B-3) 1.5	1.5	1.5 (1)	Cell-line	DFT1		Subclonal			2R1BM16-6BM21-11BM21-15BM16-16R21-203R1-840R3-911R2-1019R1-1020R1-1042R16	16-284		TRUE	1	MECP2		'0/14	'0/1	'0/52	'0/40	'0/37	'0/28	'0/2	'0/1	'0/1	'0/3	'0/10	'0/12	'0/63	0/7	'0/11	0/7	'0/15	'0/17	'0/6	'0/13	'0/2	'0/3	'0/55	'0/2	'1/21	'0/13	'0/9
X	7200000	8300000	1100000	loss	16	16R22	36T2a (Clade_B-4) 1	1	1 (1)	Cell-line	DFT1					2R1BM17-3R1BM17-6BM22-9BM17-10R1BM17-11BM22-15BM17-16R22-17R22-18R22	16-284		TRUE	1	MECP2		'0/14	'0/1	'0/52	'0/40	'0/37	'0/28	'0/2	'0/1	'0/1	'0/3	'0/10	'0/12	'0/63	0/7	'0/11	0/7	'0/15	'0/17	'0/6	'0/13	'0/2	'0/3	'0/55	'0/2	'0/21	'1/13	'0/9
X	7200000	8300000	1100000	loss	16	16R23	85T (Clade_B-4) 1	1	1 (1)	Cell-line	DFT1					2R1BM19-3R1BM19-6BM23-9BM19-10R1BM19-11BM23-15BM19-16R23	16-284		TRUE	1	MECP2		'0/14	'0/1	'0/52	'0/40	'0/37	'0/28	'0/2	'0/1	'0/1	'0/3	'0/10	'0/12	'0/63	0/7	'0/11	0/7	'0/15	'0/17	'0/6	'0/13	'0/2	'0/3	'0/55	'0/2	'0/21	'1/13	'0/9
X	7200000	8300000	1100000	loss	16	16R24	86T (Clade_B-4) 1, 86T2 (Clade_B-4) 1	1	1 (2)	Cell-line	DFT1					2R1BM20-3R1BM20-6BM24-9BM20-10R1BM20-11BM24-15BM20-16R24-17R24-18R24	16-284		TRUE	2	MECP2		'0/14	'0/1	'0/52	'0/40	'0/37	'0/28	'0/2	'0/1	'0/1	'0/3	'0/10	'0/12	'0/63	0/7	'0/11	0/7	'0/15	'0/17	'0/6	'0/13	'0/2	'0/3	'0/55	'0/2	'0/21	'2/13	'0/9
X	7200000	8300000	1100000	loss	16	16R25	614T1 (Clade_B-4) 1	1	1 (1)	Cell-line	DFT1					2R1BM18-3R1BM18-6BM25-9BM18-10R1BM18-11BM25-15BM18-16R25	16-284		TRUE	1	MECP2		'0/14	'0/1	'0/52	'0/40	'0/37	'0/28	'0/2	'0/1	'0/1	'0/3	'0/10	'0/12	'0/63	0/7	'0/11	0/7	'0/15	'0/17	'0/6	'0/13	'0/2	'0/3	'0/55	'0/2	'0/21	'1/13	'0/9
X	7200000	8300000	1100000	loss	16	16R26	427T1 (Clade_B-8) 1	1	1 (1)	Cell-line	DFT1					2R1BM21-3R1BM21-6BM26-9BM21-10R1BM21-11BM26-15BM21-16R26-515	16-284		TRUE	1	MECP2		'0/14	'0/1	'0/52	'0/40	'0/37	'0/28	'0/2	'0/1	'0/1	'0/3	'0/10	'0/12	'0/63	0/7	'0/11	0/7	'0/15	'0/17	'0/6	'0/13	'0/2	'0/3	'0/55	'0/2	'0/21	'0/13	'0/9
X	7200000	8300000	1100000	loss	16	16R27	1076T2 (Clade_B-9) 1.5	1.5	1.5 (1)		DFT1		Subclonal	Tetraploid (7)		6BM27-11BM27-16R27-17R27-18R27	16-284		TRUE	1	MECP2		'0/14	'0/1	'0/52	'0/40	'0/37	'0/28	'0/2	'0/1	'0/1	'0/3	'0/10	'0/12	'0/63	0/7	'0/11	0/7	'0/15	'0/17	'0/6	'0/13	'0/2	'0/3	'0/55	'0/2	'0/21	'0/13	'0/9
X	7200000	8300000	1100000	loss	16	16R28	1191T1 (Clade_B-9) 1.5	1.5	1.5 (1)		DFT1		Subclonal	Tetraploid (7)		6BM28-11BM28-16R28	16-284		TRUE	1	MECP2		'0/14	'0/1	'0/52	'0/40	'0/37	'0/28	'0/2	'0/1	'0/1	'0/3	'0/10	'0/12	'0/63	0/7	'0/11	0/7	'0/15	'0/17	'0/6	'0/13	'0/2	'0/3	'0/55	'0/2	'0/21	'0/13	'0/9
X	7200000	8300000	1100000	loss	16	16R30	146T (Clade_C-2) 1, 148T (Clade_C-2) 1, 149T (Clade_C-2) 1, 365T2 (Clade_C-2) 1, 411T1 (Clade_C-2) 1, 463T3 (Clade_C-2) 1, 1017T3 (Clade_C-2) 1, 1030T1 (Clade_C-2) 1	1	1 (8)		DFT1					6BM30-11BM30-16R30-17R30-18R30	16-284		TRUE	8	MECP2		'0/14	'0/1	'0/52	'0/40	'0/37	'0/28	'0/2	'0/1	'0/1	'0/3	'0/10	'0/12	'0/63	0/7	'0/11	0/7	'0/15	'0/17	'0/6	'0/13	'0/2	'0/3	'0/55	'0/2	'0/21	'0/13	'0/9
X	7200000	8300000	1100000	loss	16	16R31	618T1 (Clade_C-2) 1.5	1.5	1.5 (1)	Cell-line	DFT1		Subclonal			2R1BM24-6BM31-11BM31-15BM24-16R31-17R31-18R31-411-1042R24	16-284		TRUE	1	MECP2		'0/14	'0/1	'0/52	'0/40	'0/37	'0/28	'0/2	'0/1	'0/1	'0/3	'0/10	'0/12	'0/63	0/7	'0/11	0/7	'0/15	'0/17	'0/6	'0/13	'0/2	'0/3	'0/55	'0/2	'0/21	'0/13	'0/9
X	7200000	8300000	1100000	loss	16	16R32	617T1 (Clade_C-2) 1	1	1 (1)	Cell-line	DFT1					2R1BM23-3R1BM23-6BM32-9BM23-10R1BM23-11BM32-15BM23-16R32-17R32-18R32-954	16-284		TRUE	1	MECP2		'0/14	'0/1	'0/52	'0/40	'0/37	'0/28	'0/2	'0/1	'0/1	'0/3	'0/10	'0/12	'0/63	0/7	'0/11	0/7	'0/15	'0/17	'0/6	'0/13	'0/2	'0/3	'0/55	'0/2	'0/21	'0/13	'0/9
X	7200000	8300000	1100000	loss	16	16R33	464T2 (Clade_C3-3) 1, 465T1 (Clade_C3-3) 1, 103T (Clade_C-3) 1.5, 167T (Clade_C-3) 1, 167T1.1 (Clade_C-3) 1, 167T2 (Clade_C-3) 1, 167T3 (Clade_C-3) 1, 169T (Clade_C-3) 1, 174T2 (Clade_C-3) 1, 181T1 (Clade_C-3) 1, 464T1 (Clade_C-3) 1, 987T2 (Clade_C-3) 1, 1026T1 (Clade_C-3) 1	1, 1.5	1 (12), 1.5 (1)		DFT1		Subclonal_variable			6BM33-11BM33-16R33-17R33-18R33	16-284		TRUE	13	MECP2		'0/14	'0/1	'0/52	'0/40	'0/37	'0/28	'0/2	'0/1	'0/1	'0/3	'0/10	'0/12	'0/63	0/7	'0/11	0/7	'0/15	'0/17	'0/6	'0/13	'0/2	'0/3	'0/55	'0/2	'0/21	'0/13	'0/9
X	7200000	8300000	1100000	loss	16	16R34	493T1 (Clade_C-3) 1, 513T1 (Clade_C-3) 1, 528T1 (Clade_C-3) 1.5, 528T2 (Clade_C-3) 1, 540T1 (Clade_C-3) 1.5, 540T4 (Clade_C-3) 1.5, 678T1 (Clade_C-3) 1, 1045T1 (Clade_C-3) 1, 1045T2 (Clade_C-3) 1, 1045T3 (Clade_C-3) 1, 1045T4 (Clade_C-3) 1, 1052T1 (Clade_C-3) 1.5	1, 1.5	1 (8), 1.5 (4)		DFT1		Subclonal_variable	Tetraploid (9)		6BM34-11BM34-16R34-17R34-18R34	16-284		TRUE	12	MECP2		'0/14	'0/1	'0/52	'0/40	'0/37	'0/28	'0/2	'0/1	'0/1	'0/3	'0/10	'0/12	'0/63	0/7	'0/11	0/7	'0/15	'0/17	'0/6	'0/13	'0/2	'0/3	'0/55	'0/2	'0/21	'0/13	'0/9
X	7200000	8300000	1100000	loss	16	16R35	684T1 (Clade_C-3) 1	1	1 (1)		DFT1			Tetraploid (9)		6BM35-11BM35-16R35-17R35-18R35	16-284		TRUE	1	MECP2		'0/14	'0/1	'0/52	'0/40	'0/37	'0/28	'0/2	'0/1	'0/1	'0/3	'0/10	'0/12	'0/63	0/7	'0/11	0/7	'0/15	'0/17	'0/6	'0/13	'0/2	'0/3	'0/55	'0/2	'0/21	'0/13	'0/9
X	7200000	8300000	1100000	loss	16	16R36	63T2 (Clade_A1-3A) 1, 67T (Clade_A1-3A) 1	1	1 (2)		DFT1					6BM36-11BM36-16R36-17R36-18R36	16-284		TRUE	2	MECP2		'0/14	'0/1	'2/52	'0/40	'0/37	'0/28	'0/2	'0/1	'0/1	'0/3	'0/10	'0/12	'0/63	0/7	'0/11	0/7	'0/15	'0/17	'0/6	'0/13	'0/2	'0/3	'0/55	'0/2	'0/21	'0/13	'0/9
X	7200000	8300000	1100000	loss	16	16R37	385T1 (Clade_A1-3A) 1	1	1 (1)		DFT1					6BM37-11BM37-16R37-17R37-18R37-434	16-284		TRUE	1	MECP2		'0/14	'0/1	'1/52	'0/40	'0/37	'0/28	'0/2	'0/1	'0/1	'0/3	'0/10	'0/12	'0/63	0/7	'0/11	0/7	'0/15	'0/17	'0/6	'0/13	'0/2	'0/3	'0/55	'0/2	'0/21	'0/13	'0/9
X	7200000	8300000	1100000	loss	16	16R38	444T1 (Clade_A1-3A) 1.5, 821T2 (Clade_A1-3A) 1	1, 1.5	1 (1), 1.5 (1)		DFT1		Subclonal_variable			6BM38-11BM38-16R38-17R38-18R38	16-284		TRUE	2	MECP2		'0/14	'0/1	'2/52	'0/40	'0/37	'0/28	'0/2	'0/1	'0/1	'0/3	'0/10	'0/12	'0/63	0/7	'0/11	0/7	'0/15	'0/17	'0/6	'0/13	'0/2	'0/3	'0/55	'0/2	'0/21	'0/13	'0/9
X	7200000	8300000	1100000	loss	16	16R39	360T1 (Clade_C-2) 1	1	1 (1)		DFT1					6BM39-11BM39-16R39-17R39-18R39	16-284		TRUE	1	MECP2		'0/14	'0/1	'0/52	'0/40	'0/37	'0/28	'0/2	'0/1	'0/1	'0/3	'0/10	'0/12	'0/63	0/7	'0/11	0/7	'0/15	'0/17	'0/6	'0/13	'0/2	'0/3	'0/55	'0/2	'0/21	'0/13	'0/9
X	7200000	8300000	1100000	loss	16	16R40	480T1 (Clade_B9) 1	1	1 (1)		DFT1					2R1BM40-3R1BM40-9BM40-10R1BM40-15BM40-16R40	16-284		TRUE	1	MECP2		'0/14	'0/1	'0/52	'0/40	'0/37	'0/28	'0/2	'0/1	'0/1	'0/3	'0/10	'0/12	'0/63	0/7	'0/11	0/7	'0/15	'0/17	'0/6	'0/13	'0/2	'0/3	'0/55	'0/2	'0/21	'0/13	'0/9
X	7200000	8300000	1100000	gain	284	284R1	669T1 (Clade_B-6) 3	3	3 (1)		DFT1				6G1CN4-11G1CN4-284R1-285R1-1803R1		16-284		TRUE	1	MECP2		'0/14	'0/1	'0/52	'0/40	'0/37	'0/28	'0/2	'0/1	'0/1	'0/3	'0/10	'0/12	'0/63	0/7	'0/11	0/7	'0/15	'0/17	'0/6	'0/13	'0/2	'0/3	'0/55	'0/2	'0/21	'0/13	'0/9
X	7200000	8300000	1100000	gain	284	284R2	209T3 (Clade_A1-3A) 3	3	3 (1)		DFT1			Tetraploid (1)	6G2CN4-11G2CN4-114-284R2-285R2-1803R2		16-284		TRUE	1	MECP2		'0/14	'0/1	'1/52	'0/40	'0/37	'0/28	'0/2	'0/1	'0/1	'0/3	'0/10	'0/12	'0/63	0/7	'0/11	0/7	'0/15	'0/17	'0/6	'0/13	'0/2	'0/3	'0/55	'0/2	'0/21	'0/13	'0/9
X	952000	1659000	707000	loss	17	17R1	88T (Clade_A1-1) 1.5, 88T2 (Clade_A1-1) 1.5	1.5	1.5 (2)	Cell-line	DFT1		Subclonal			2R1BM3-3R1BM3-6BM1-9BM3-10R1BM3-11BM1-15BM3-16R1-17R1-18R1	17-1803		TRUE	2			'2/14	'0/1	'0/52	'0/40	'0/37	'0/28	'0/2	'0/1	'0/1	'0/3	'0/10	'0/12	'0/63	0/7	'0/11	0/7	'0/15	'0/17	'0/6	'0/13	'0/2	'0/3	'0/55	'0/2	'0/21	'0/13	'0/9
X	952000	1659000	707000	loss	17	17R2	5T (Clade_A1-3A) 1.5, 449T1 (Clade_A1-3A) 1	1, 1.5	1 (1), 1.5 (1)		DFT1		Subclonal_variable			6BM2-11BM2-16R2-17R2-18R2	17-1803		TRUE	2			'0/14	'0/1	'2/52	'0/40	'0/37	'0/28	'0/2	'0/1	'0/1	'0/3	'0/10	'0/12	'0/63	0/7	'0/11	0/7	'0/15	'0/17	'0/6	'0/13	'0/2	'0/3	'0/55	'0/2	'0/21	'0/13	'0/9
X	952000	1659000	707000	loss	17	17R4	327T (Clade_A1-3A1) 1, 335T (Clade_A1-3A1) 1, 336T (Clade_A1-3A1) 1, 811T1 (Clade_A1-3A1) 1, 811T2 (Clade_A1-3A1) 1, 811T4 (Clade_A1-3A1) 1, 812T2 (Clade_A1-3A1) 1, 812T3 (Clade_A1-3A1) 1, 816T1 (Clade_A1-3A1) 1, 816T2 (Clade_A1-3A1) 1, 818T2 (Clade_A1-3A1) 1, 875T1 (Clade_A1-3A1) 1, 875T2 (Clade_A1-3A1) 1, 875T3 (Clade_A1-3A1) 1, 875T4 (Clade_A1-3A1) 1, 875T5 (Clade_A1-3A1) 1, 875T6 (Clade_A1-3A…	1	1 (20)		DFT1					6BM4-11BM4-16R4-17R4-18R4	17-1803		TRUE	20			'0/14	'0/1	'0/52	'20/40	'0/37	'0/28	'0/2	'0/1	'0/1	'0/3	'0/10	'0/12	'0/63	0/7	'0/11	0/7	'0/15	'0/17	'0/6	'0/13	'0/2	'0/3	'0/55	'0/2	'0/21	'0/13	'0/9
X	952000	1659000	707000	loss	17	17R5	107T1 (Clade_A1-3A2) 1.5, 107T2 (Clade_A1-3A2) 1.5, 109T1 (Clade_A1-3A2) 1	1, 1.5	1 (1), 1.5 (2)		DFT1		Subclonal_variable			6BM5-11BM5-16R5-17R5-18R5	17-1803		TRUE	3			'0/14	'0/1	'0/52	'0/40	'3/37	'0/28	'0/2	'0/1	'0/1	'0/3	'0/10	'0/12	'0/63	0/7	'0/11	0/7	'0/15	'0/17	'0/6	'0/13	'0/2	'0/3	'0/55	'0/2	'0/21	'0/13	'0/9
X	952000	1659000	707000	loss	17	17R6	39T1 (Clade_A1-3A3) 1, 39T2 (Clade_A1-3A3) 1, 39T3a (Clade_A1-3A3) 1, 39T4a (Clade_A1-3A3) 1, 40T2a (Clade_A1-3A3) 1, 40T3a (Clade_A1-3A3) 1.5, 40T4a (Clade_A1-3A3) 1, 40T5a (Clade_A1-3A3) 1, 40T6a (Clade_A1-3A3) 1, 40T7a (Clade_A1-3A3) 1, 40T8a (Clade_A1-3A3) 1, 40T9a (Clade_A1-3A3) 1, 45T1 (Clade_A1-3A3) 1, 45T3 (Clade_A1-3A3) 1, 45T5 (Clade_A1-3A3) 1, 87T (Clade_A1-3A3) 1, 87T2 (Clade_A1-3A3) …	1, 1.5	1 (27), 1.5 (1)		DFT1		Subclonal_variable			6BM6-11BM6-16R6-17R6-18R6	17-1803		TRUE	28			'0/14	'0/1	'0/52	'0/40	'0/37	'28/28	'0/2	'0/1	'0/1	'0/3	'0/10	'0/12	'0/63	0/7	'0/11	0/7	'0/15	'0/17	'0/6	'0/13	'0/2	'0/3	'0/55	'0/2	'0/21	'0/13	'0/9
X	952000	1659000	707000	loss	17	17R7	12T (Clade_A2-1) 1, 12Ta (Clade_A2-1) 1, 12Tb (Clade_A2-1) 1, 96T (Clade_A2-1) 1, 371T1 (Clade_A2-1) 1, 372T1 (Clade_A2-1) 1, 374T1 (Clade_A2-1) 1, 375T2 (Clade_A2-1) 1, 381T1 (Clade_A2-1) 1, 446T1 (Clade_A2-1) 1	1	1 (10)		DFT1					6BM7-11BM7-16R7-17R7-18R7-88-95	17-1803		TRUE	10			'0/14	'0/1	'0/52	'0/40	'0/37	'0/28	'0/2	'0/1	'0/1	'0/3	'10/10	'0/12	'0/63	0/7	'0/11	0/7	'0/15	'0/17	'0/6	'0/13	'0/2	'0/3	'0/55	'0/2	'0/21	'0/13	'0/9
X	952000	1659000	707000	loss	17	17R8	267T1 (Clade_A2-2) 1, 329T1 (Clade_A2-2) 1, 805T1 (Clade_A2-2) 1, 805T2 (Clade_A2-2) 1, 805T3 (Clade_A2-2) 1, 1000T1.1 (Clade_A2-2) 1	1	1 (6)		DFT1					6BM8-11BM8-16R8-17R8-18R8-117	17-1803		TRUE	6			'0/14	'0/1	'0/52	'0/40	'0/37	'0/28	'0/2	'0/1	'0/1	'0/3	'0/10	'0/12	'0/63	6/7	'0/11	0/7	'0/15	'0/17	'0/6	'0/13	'0/2	'0/3	'0/55	'0/2	'0/21	'0/13	'0/9
X	952000	1659000	707000	loss	17	17R9	208T2 (Clade_A2-3) 1.5, 208T2a (Clade_A2-3) 1.5	1.5	1.5 (2)		DFT1		Subclonal			6BM9-11BM9-16R9-17R9-18R9	17-1803		TRUE	2			'0/14	'0/1	'0/52	'0/40	'0/37	'0/28	'0/2	'0/1	'0/1	'0/3	'0/10	'0/12	'0/63	0/7	'2/11	0/7	'0/15	'0/17	'0/6	'0/13	'0/2	'0/3	'0/55	'0/2	'0/21	'0/13	'0/9
X	952000	1659000	707000	loss	17	17R10	367T1 (Clade_A2-3) 1	1	1 (1)		DFT1					6BM10-11BM10-16R10-17R10-18R10-981	17-1803		TRUE	1			'0/14	'0/1	'0/52	'0/40	'0/37	'0/28	'0/2	'0/1	'0/1	'0/3	'0/10	'0/12	'0/63	0/7	'1/11	0/7	'0/15	'0/17	'0/6	'0/13	'0/2	'0/3	'0/55	'0/2	'0/21	'0/13	'0/9
X	952000	1659000	707000	loss	17	17R11	421T1 (Clade_A2-3) 1.5	1.5	1.5 (1)		DFT1		Subclonal			6BM11-11BM11-16R11-17R11-18R11	17-1803		TRUE	1			'0/14	'0/1	'0/52	'0/40	'0/37	'0/28	'0/2	'0/1	'0/1	'0/3	'0/10	'0/12	'0/63	0/7	'1/11	0/7	'0/15	'0/17	'0/6	'0/13	'0/2	'0/3	'0/55	'0/2	'0/21	'0/13	'0/9
X	952000	1659000	707000	loss	17	17R12	17T (Clade_A2-4) 1, 18T (Clade_A2-4) 1, 49T1 (Clade_A2-4) 1, 49T3 (Clade_A2-4) 1, 219T (Clade_A2-4) 1, 221T (Clade_A2-4) 1, 437T (Clade_A2-4) 1	1	1 (7)		DFT1					6BM12-11BM12-16R12-17R12-18R12-118	17-1803		TRUE	7			'0/14	'0/1	'0/52	'0/40	'0/37	'0/28	'0/2	'0/1	'0/1	'0/3	'0/10	'0/12	'0/63	0/7	'0/11	'7/7	'0/15	'0/17	'0/6	'0/13	'0/2	'0/3	'0/55	'0/2	'0/21	'0/13	'0/9
X	952000	1659000	707000	loss	17	17R13	476T2 (Clade_A2-5) 1, 476T3 (Clade_A2-5) 1, 477T2 (Clade_A2-5) 1, 477T3 (Clade_A2-5) 1, 477T4 (Clade_A2-5) 1, 477T5 (Clade_A2-5) 1, 639T1 (Clade_A2-5) 1, 983T1 (Clade_A2-5) 1, 983T2 (Clade_A2-5) 1, 1046T1 (Clade_A2-5) 1, 1047T1.1 (Clade_A2-5) 1, 1048T1 (Clade_A2-5) 1, 1081T1 (Clade_A2-5) 1, 1082T1 (Clade_A2-5) 1	1	1 (14)		DFT1			Tetraploid (4) [prior to tetraploidisation]		6BM13-11BM13-16R13-17R13-18R13-60	17-1803		TRUE	14			'0/14	'0/1	'0/52	'0/40	'0/37	'0/28	'0/2	'0/1	'0/1	'0/3	'0/10	'0/12	'0/63	0/7	'0/11	0/7	'14/15	'0/17	'0/6	'0/13	'0/2	'0/3	'0/55	'0/2	'0/21	'0/13	'0/9
X	952000	1659000	707000	loss	17	17R14	95T (Clade_A2-6) 1	1	1 (1)	Cell-line	DFT1					2R1BM10-3R1BM10-6BM14-9BM10-10R1BM10-11BM14-15BM10-16R14-17R14-18R14	17-1803		TRUE	1			'0/14	'0/1	'0/52	'0/40	'0/37	'0/28	'0/2	'0/1	'0/1	'0/3	'0/10	'0/12	'0/63	0/7	'0/11	0/7	'0/15	'1/17	'0/6	'0/13	'0/2	'0/3	'0/55	'0/2	'0/21	'0/13	'0/9
X	952000	1659000	707000	loss	17	17R15	1072T4 (Clade_A2-7) 1, 1075T1 (Clade_A2-7) 1	1	1 (2)		DFT1					6BM15-11BM15-16R15-17R15-18R15	17-1803		TRUE	2			'0/14	'0/1	'0/52	'0/40	'0/37	'0/28	'0/2	'0/1	'0/1	'0/3	'0/10	'0/12	'0/63	0/7	'0/11	0/7	'0/15	'0/17	'2/6	'0/13	'0/2	'0/3	'0/55	'0/2	'0/21	'0/13	'0/9
X	952000	1659000	707000	loss	17	17R17	47T1 (Clade_A2-8) 1, 53T2 (Clade_A2-8) 1, 57T1 (Clade_A2-8) 1, 108T1 (Clade_A2-8) 1, 117T (Clade_A2-8) 1, 214T (Clade_A2-8) 1, 218T (Clade_A2-8) 1, 397T2 (Clade_A2-8) 1, 398T1 (Clade_A2-8) 1, 419T1 (Clade_A2-8) 1, 419T2 (Clade_A2-8) 1, 428T1 (Clade_A2-8) 1, 620T1 (Clade_A2-8) 1, 370T1 (Clade_A2-9) 1, 378T1 (Clade_A2-9) 1, 54T1 (Clade_A2-10) 1, 104T (Clade_A2-10) 1, 105T (Clade_A2-10) 1, 122T1 (Cl…	1	1 (90)		DFT1					6BM17-11BM17-16R17-17R17-18R17	17-1803		TRUE	90			'0/14	'0/1	'0/52	'0/40	'0/37	'0/28	'0/2	'0/1	'0/1	'0/3	'0/10	'12/12	'63/63	0/7	'0/11	0/7	'0/15	'0/17	'0/6	'13/13	'2/2	'0/3	'0/55	'0/2	'0/21	'0/13	'0/9
X	952000	1659000	707000	loss	17	17R18	876T1 (Clade_B-1) 1.5, 876T2 (Clade_B-1) 1.5, 1059T2 (Clade_B-1) 1	1, 1.5	1 (1), 1.5 (2)		DFT1		Subclonal_variable			6BM18-11BM18-16R18-17R18-18R18-137-172-220-221-222	17-1803		TRUE	3			'0/14	'0/1	'0/52	'0/40	'0/37	'0/28	'0/2	'0/1	'0/1	'0/3	'0/10	'0/12	'0/63	0/7	'0/11	0/7	'0/15	'0/17	'0/6	'0/13	'0/2	'3/3	'0/55	'0/2	'0/21	'0/13	'0/9
X	952000	1659000	707000	loss	17	17R19	332T (Clade_B-2) 1.5	1.5	1.5 (1)	Cell-line	DFT1		Subclonal			2R1BM14-3R1BM14-6BM19-9BM14-10R1BM14-11BM19-15BM14-16R19-17R19-18R19-1842	17-1803		TRUE	1			'0/14	'0/1	'0/52	'0/40	'0/37	'0/28	'0/2	'0/1	'0/1	'0/3	'0/10	'0/12	'0/63	0/7	'0/11	0/7	'0/15	'0/17	'0/6	'0/13	'0/2	'0/3	'0/55	'1/2	'0/21	'0/13	'0/9
X	952000	1659000	707000	loss	17	17R20	331T (Clade_B-3) 1.5	1.5	1.5 (1)	Cell-line	DFT1		Subclonal			2R1BM15-3R1BM15-6BM20-9BM15-10R1BM15-11BM20-15BM15-16R20-17R20-18R20	17-1803		TRUE	1			'0/14	'0/1	'0/52	'0/40	'0/37	'0/28	'0/2	'0/1	'0/1	'0/3	'0/10	'0/12	'0/63	0/7	'0/11	0/7	'0/15	'0/17	'0/6	'0/13	'0/2	'0/3	'0/55	'0/2	'1/21	'0/13	'0/9
X	952000	1659000	707000	loss	17	17R22	36T2a (Clade_B-4) 1	1	1 (1)	Cell-line	DFT1					2R1BM17-3R1BM17-6BM22-9BM17-10R1BM17-11BM22-15BM17-16R22-17R22-18R22	17-1803		TRUE	1			'0/14	'0/1	'0/52	'0/40	'0/37	'0/28	'0/2	'0/1	'0/1	'0/3	'0/10	'0/12	'0/63	0/7	'0/11	0/7	'0/15	'0/17	'0/6	'0/13	'0/2	'0/3	'0/55	'0/2	'0/21	'1/13	'0/9
X	952000	1659000	707000	loss	17	17R24	86T (Clade_B-4) 1, 86T2 (Clade_B-4) 1	1	1 (2)	Cell-line	DFT1					2R1BM20-3R1BM20-6BM24-9BM20-10R1BM20-11BM24-15BM20-16R24-17R24-18R24	17-1803		TRUE	2			'0/14	'0/1	'0/52	'0/40	'0/37	'0/28	'0/2	'0/1	'0/1	'0/3	'0/10	'0/12	'0/63	0/7	'0/11	0/7	'0/15	'0/17	'0/6	'0/13	'0/2	'0/3	'0/55	'0/2	'0/21	'2/13	'0/9
X	952000	1659000	707000	loss	17	17R27	1076T2 (Clade_B-9) 1.5	1.5	1.5 (1)		DFT1		Subclonal	Tetraploid (7)		6BM27-11BM27-16R27-17R27-18R27	17-1803		TRUE	1			'0/14	'0/1	'0/52	'0/40	'0/37	'0/28	'0/2	'0/1	'0/1	'0/3	'0/10	'0/12	'0/63	0/7	'0/11	0/7	'0/15	'0/17	'0/6	'0/13	'0/2	'0/3	'0/55	'0/2	'0/21	'0/13	'0/9
X	952000	1659000	707000	loss	17	17R29	1192T1 (Clade_B-9) 1.5	1.5	1.5 (1)		DFT1		Subclonal	Tetraploid (7)		17R29-18R29-932	17-1803		TRUE	1			'0/14	'0/1	'0/52	'0/40	'0/37	'0/28	'0/2	'0/1	'0/1	'0/3	'0/10	'0/12	'0/63	0/7	'0/11	0/7	'0/15	'0/17	'0/6	'0/13	'0/2	'0/3	'0/55	'0/2	'0/21	'0/13	'0/9
X	952000	1659000	707000	loss	17	17R30	146T (Clade_C-2) 1, 148T (Clade_C-2) 1, 149T (Clade_C-2) 1, 365T2 (Clade_C-2) 1, 411T1 (Clade_C-2) 1, 463T3 (Clade_C-2) 1, 1017T3 (Clade_C-2) 1, 1030T1 (Clade_C-2) 1	1	1 (8)		DFT1					6BM30-11BM30-16R30-17R30-18R30	17-1803		TRUE	8			'0/14	'0/1	'0/52	'0/40	'0/37	'0/28	'0/2	'0/1	'0/1	'0/3	'0/10	'0/12	'0/63	0/7	'0/11	0/7	'0/15	'0/17	'0/6	'0/13	'0/2	'0/3	'0/55	'0/2	'0/21	'0/13	'0/9
X	952000	1659000	707000	loss	17	17R31	618T1 (Clade_C-2) 1.5	1.5	1.5 (1)	Cell-line	DFT1		Subclonal			2R1BM24-6BM31-11BM31-15BM24-16R31-17R31-18R31-411-1042R24	17-1803		TRUE	1			'0/14	'0/1	'0/52	'0/40	'0/37	'0/28	'0/2	'0/1	'0/1	'0/3	'0/10	'0/12	'0/63	0/7	'0/11	0/7	'0/15	'0/17	'0/6	'0/13	'0/2	'0/3	'0/55	'0/2	'0/21	'0/13	'0/9
X	952000	1659000	707000	loss	17	17R32	617T1 (Clade_C-2) 1	1	1 (1)	Cell-line	DFT1					2R1BM23-3R1BM23-6BM32-9BM23-10R1BM23-11BM32-15BM23-16R32-17R32-18R32-954	17-1803		TRUE	1			'0/14	'0/1	'0/52	'0/40	'0/37	'0/28	'0/2	'0/1	'0/1	'0/3	'0/10	'0/12	'0/63	0/7	'0/11	0/7	'0/15	'0/17	'0/6	'0/13	'0/2	'0/3	'0/55	'0/2	'0/21	'0/13	'0/9
X	952000	1659000	707000	loss	17	17R33	464T2 (Clade_C3-3) 1, 465T1 (Clade_C3-3) 1, 103T (Clade_C-3) 1.5, 167T (Clade_C-3) 1, 167T1.1 (Clade_C-3) 1, 167T2 (Clade_C-3) 1, 167T3 (Clade_C-3) 1, 169T (Clade_C-3) 1, 174T2 (Clade_C-3) 1, 181T1 (Clade_C-3) 1, 464T1 (Clade_C-3) 1, 987T2 (Clade_C-3) 1, 1026T1 (Clade_C-3) 1	1, 1.5	1 (12), 1.5 (1)		DFT1		Subclonal_variable			6BM33-11BM33-16R33-17R33-18R33	17-1803		TRUE	13			'0/14	'0/1	'0/52	'0/40	'0/37	'0/28	'0/2	'0/1	'0/1	'0/3	'0/10	'0/12	'0/63	0/7	'0/11	0/7	'0/15	'0/17	'0/6	'0/13	'0/2	'0/3	'0/55	'0/2	'0/21	'0/13	'0/9
X	952000	1659000	707000	loss	17	17R34	493T1 (Clade_C-3) 1, 513T1 (Clade_C-3) 1, 528T1 (Clade_C-3) 1.5, 528T2 (Clade_C-3) 1, 540T1 (Clade_C-3) 1.5, 540T4 (Clade_C-3) 1.5, 678T1 (Clade_C-3) 1, 1045T1 (Clade_C-3) 1, 1045T2 (Clade_C-3) 1, 1045T3 (Clade_C-3) 1, 1045T4 (Clade_C-3) 1, 1052T1 (Clade_C-3) 1.5	1, 1.5	1 (8), 1.5 (4)		DFT1		Subclonal_variable	Tetraploid (9)		6BM34-11BM34-16R34-17R34-18R34	17-1803		TRUE	12			'0/14	'0/1	'0/52	'0/40	'0/37	'0/28	'0/2	'0/1	'0/1	'0/3	'0/10	'0/12	'0/63	0/7	'0/11	0/7	'0/15	'0/17	'0/6	'0/13	'0/2	'0/3	'0/55	'0/2	'0/21	'0/13	'0/9
X	952000	1659000	707000	loss	17	17R35	684T1 (Clade_C-3) 1	1	1 (1)		DFT1			Tetraploid (9)		6BM35-11BM35-16R35-17R35-18R35	17-1803		TRUE	1			'0/14	'0/1	'0/52	'0/40	'0/37	'0/28	'0/2	'0/1	'0/1	'0/3	'0/10	'0/12	'0/63	0/7	'0/11	0/7	'0/15	'0/17	'0/6	'0/13	'0/2	'0/3	'0/55	'0/2	'0/21	'0/13	'0/9
X	952000	1659000	707000	loss	17	17R36	63T2 (Clade_A1-3A) 1, 67T (Clade_A1-3A) 1	1	1 (2)		DFT1					6BM36-11BM36-16R36-17R36-18R36	17-1803		TRUE	2			'0/14	'0/1	'2/52	'0/40	'0/37	'0/28	'0/2	'0/1	'0/1	'0/3	'0/10	'0/12	'0/63	0/7	'0/11	0/7	'0/15	'0/17	'0/6	'0/13	'0/2	'0/3	'0/55	'0/2	'0/21	'0/13	'0/9
X	952000	1659000	707000	loss	17	17R37	385T1 (Clade_A1-3A) 1	1	1 (1)		DFT1					6BM37-11BM37-16R37-17R37-18R37-434	17-1803		TRUE	1			'0/14	'0/1	'1/52	'0/40	'0/37	'0/28	'0/2	'0/1	'0/1	'0/3	'0/10	'0/12	'0/63	0/7	'0/11	0/7	'0/15	'0/17	'0/6	'0/13	'0/2	'0/3	'0/55	'0/2	'0/21	'0/13	'0/9
X	952000	1659000	707000	loss	17	17R38	444T1 (Clade_A1-3A) 1.5, 821T2 (Clade_A1-3A) 1	1, 1.5	1 (1), 1.5 (1)		DFT1		Subclonal_variable			6BM38-11BM38-16R38-17R38-18R38	17-1803		TRUE	2			'0/14	'0/1	'2/52	'0/40	'0/37	'0/28	'0/2	'0/1	'0/1	'0/3	'0/10	'0/12	'0/63	0/7	'0/11	0/7	'0/15	'0/17	'0/6	'0/13	'0/2	'0/3	'0/55	'0/2	'0/21	'0/13	'0/9
X	952000	1659000	707000	loss	17	17R39	360T1 (Clade_C-2) 1	1	1 (1)		DFT1					6BM39-11BM39-16R39-17R39-18R39	17-1803		TRUE	1			'0/14	'0/1	'0/52	'0/40	'0/37	'0/28	'0/2	'0/1	'0/1	'0/3	'0/10	'0/12	'0/63	0/7	'0/11	0/7	'0/15	'0/17	'0/6	'0/13	'0/2	'0/3	'0/55	'0/2	'0/21	'0/13	'0/9
X	952000	1659000	707000	loss	17	17R41	669T4 (Clade_B-6) 1	1	1 (1)		DFT1					17R41-18R41	17-1803		TRUE	1			'0/14	'0/1	'0/52	'0/40	'0/37	'0/28	'0/2	'0/1	'0/1	'0/3	'0/10	'0/12	'0/63	0/7	'0/11	0/7	'0/15	'0/17	'0/6	'0/13	'0/2	'0/3	'0/55	'0/2	'0/21	'0/13	'0/9
X	952000	1659000	707000	gain	1803	1803R1	669T1 (Clade_B-6) 3	3	3 (1)		DFT1				6G1CN4-11G1CN4-284R1-285R1-1803R1		17-1803		TRUE	1			'0/14	'0/1	'0/52	'0/40	'0/37	'0/28	'0/2	'0/1	'0/1	'0/3	'0/10	'0/12	'0/63	0/7	'0/11	0/7	'0/15	'0/17	'0/6	'0/13	'0/2	'0/3	'0/55	'0/2	'0/21	'0/13	'0/9
X	952000	1659000	707000	gain	1803	1803R2	209T3 (Clade_A1-3A) 3	3	3 (1)		DFT1			Tetraploid (1)	6G2CN4-11G2CN4-114-284R2-285R2-1803R2		17-1803		TRUE	1			'0/14	'0/1	'1/52	'0/40	'0/37	'0/28	'0/2	'0/1	'0/1	'0/3	'0/10	'0/12	'0/63	0/7	'0/11	0/7	'0/15	'0/17	'0/6	'0/13	'0/2	'0/3	'0/55	'0/2	'0/21	'0/13	'0/9
X	952000	1659000	707000	gain	1803	1803R3	78Ta (Clade_A1-3A5) 3	3	3 (1)		DFT1				40R7-285R3-460-461-462-464-465-466-1040-1803R3-1808R2-1831R1		17-1803		TRUE	1			'0/14	'0/1	'0/52	'0/40	'0/37	'0/28	'0/2	'1/1	'0/1	'0/3	'0/10	'0/12	'0/63	0/7	'0/11	0/7	'0/15	'0/17	'0/6	'0/13	'0/2	'0/3	'0/55	'0/2	'0/21	'0/13	'0/9
X	14100000	14800000	700000	loss	18	18R1	88T (Clade_A1-1) 1.5, 88T2 (Clade_A1-1) 1.5	1.5	1.5 (2)	Cell-line	DFT1		Subclonal			2R1BM3-3R1BM3-6BM1-9BM3-10R1BM3-11BM1-15BM3-16R1-17R1-18R1	18-285		TRUE	2			'2/14	'0/1	'0/52	'0/40	'0/37	'0/28	'0/2	'0/1	'0/1	'0/3	'0/10	'0/12	'0/63	0/7	'0/11	0/7	'0/15	'0/17	'0/6	'0/13	'0/2	'0/3	'0/55	'0/2	'0/21	'0/13	'0/9
X	14100000	14800000	700000	loss	18	18R2	5T (Clade_A1-3A) 1.5, 449T1 (Clade_A1-3A) 1	1, 1.5	1 (1), 1.5 (1)		DFT1		Subclonal_variable			6BM2-11BM2-16R2-17R2-18R2	18-285		TRUE	2			'0/14	'0/1	'2/52	'0/40	'0/37	'0/28	'0/2	'0/1	'0/1	'0/3	'0/10	'0/12	'0/63	0/7	'0/11	0/7	'0/15	'0/17	'0/6	'0/13	'0/2	'0/3	'0/55	'0/2	'0/21	'0/13	'0/9
X	14100000	14800000	700000	loss	18	18R4	327T (Clade_A1-3A1) 1, 335T (Clade_A1-3A1) 1, 336T (Clade_A1-3A1) 1, 811T1 (Clade_A1-3A1) 1, 811T2 (Clade_A1-3A1) 1, 811T4 (Clade_A1-3A1) 1, 812T2 (Clade_A1-3A1) 1, 812T3 (Clade_A1-3A1) 1, 816T1 (Clade_A1-3A1) 1, 816T2 (Clade_A1-3A1) 1, 818T2 (Clade_A1-3A1) 1, 875T1 (Clade_A1-3A1) 1, 875T2 (Clade_A1-3A1) 1, 875T3 (Clade_A1-3A1) 1, 875T4 (Clade_A1-3A1) 1, 875T5 (Clade_A1-3A1) 1, 875T6 (Clade_A1-3A…	1	1 (20)		DFT1					6BM4-11BM4-16R4-17R4-18R4	18-285		TRUE	20			'0/14	'0/1	'0/52	'20/40	'0/37	'0/28	'0/2	'0/1	'0/1	'0/3	'0/10	'0/12	'0/63	0/7	'0/11	0/7	'0/15	'0/17	'0/6	'0/13	'0/2	'0/3	'0/55	'0/2	'0/21	'0/13	'0/9
X	14100000	14800000	700000	loss	18	18R5	107T1 (Clade_A1-3A2) 1.5, 107T2 (Clade_A1-3A2) 1.5, 109T1 (Clade_A1-3A2) 1	1, 1.5	1 (1), 1.5 (2)		DFT1		Subclonal_variable			6BM5-11BM5-16R5-17R5-18R5	18-285		TRUE	3			'0/14	'0/1	'0/52	'0/40	'3/37	'0/28	'0/2	'0/1	'0/1	'0/3	'0/10	'0/12	'0/63	0/7	'0/11	0/7	'0/15	'0/17	'0/6	'0/13	'0/2	'0/3	'0/55	'0/2	'0/21	'0/13	'0/9
X	14100000	14800000	700000	loss	18	18R6	39T1 (Clade_A1-3A3) 1, 39T2 (Clade_A1-3A3) 1, 39T3a (Clade_A1-3A3) 1, 39T4a (Clade_A1-3A3) 1, 40T2a (Clade_A1-3A3) 1, 40T3a (Clade_A1-3A3) 1.5, 40T4a (Clade_A1-3A3) 1, 40T5a (Clade_A1-3A3) 1, 40T6a (Clade_A1-3A3) 1, 40T7a (Clade_A1-3A3) 1, 40T8a (Clade_A1-3A3) 1, 40T9a (Clade_A1-3A3) 1, 45T1 (Clade_A1-3A3) 1, 45T3 (Clade_A1-3A3) 1, 45T5 (Clade_A1-3A3) 1, 87T (Clade_A1-3A3) 1, 87T2 (Clade_A1-3A3) …	1, 1.5	1 (27), 1.5 (1)		DFT1		Subclonal_variable			6BM6-11BM6-16R6-17R6-18R6	18-285		TRUE	28			'0/14	'0/1	'0/52	'0/40	'0/37	'28/28	'0/2	'0/1	'0/1	'0/3	'0/10	'0/12	'0/63	0/7	'0/11	0/7	'0/15	'0/17	'0/6	'0/13	'0/2	'0/3	'0/55	'0/2	'0/21	'0/13	'0/9
X	14100000	14800000	700000	loss	18	18R7	12T (Clade_A2-1) 1, 12Ta (Clade_A2-1) 1, 12Tb (Clade_A2-1) 1, 96T (Clade_A2-1) 1, 371T1 (Clade_A2-1) 1, 372T1 (Clade_A2-1) 1, 374T1 (Clade_A2-1) 1, 375T2 (Clade_A2-1) 1, 381T1 (Clade_A2-1) 1, 446T1 (Clade_A2-1) 1	1	1 (10)		DFT1					6BM7-11BM7-16R7-17R7-18R7-88-95	18-285		TRUE	10			'0/14	'0/1	'0/52	'0/40	'0/37	'0/28	'0/2	'0/1	'0/1	'0/3	'10/10	'0/12	'0/63	0/7	'0/11	0/7	'0/15	'0/17	'0/6	'0/13	'0/2	'0/3	'0/55	'0/2	'0/21	'0/13	'0/9
X	14100000	14800000	700000	loss	18	18R8	267T1 (Clade_A2-2) 1, 329T1 (Clade_A2-2) 1, 805T1 (Clade_A2-2) 1, 805T2 (Clade_A2-2) 1, 805T3 (Clade_A2-2) 1, 1000T1.1 (Clade_A2-2) 1	1	1 (6)		DFT1					6BM8-11BM8-16R8-17R8-18R8-117	18-285		TRUE	6			'0/14	'0/1	'0/52	'0/40	'0/37	'0/28	'0/2	'0/1	'0/1	'0/3	'0/10	'0/12	'0/63	6/7	'0/11	0/7	'0/15	'0/17	'0/6	'0/13	'0/2	'0/3	'0/55	'0/2	'0/21	'0/13	'0/9
X	14100000	14800000	700000	loss	18	18R9	208T2 (Clade_A2-3) 1.5, 208T2a (Clade_A2-3) 1.5	1.5	1.5 (2)		DFT1		Subclonal			6BM9-11BM9-16R9-17R9-18R9	18-285		TRUE	2			'0/14	'0/1	'0/52	'0/40	'0/37	'0/28	'0/2	'0/1	'0/1	'0/3	'0/10	'0/12	'0/63	0/7	'2/11	0/7	'0/15	'0/17	'0/6	'0/13	'0/2	'0/3	'0/55	'0/2	'0/21	'0/13	'0/9
X	14100000	14800000	700000	loss	18	18R10	367T1 (Clade_A2-3) 1	1	1 (1)		DFT1					6BM10-11BM10-16R10-17R10-18R10-981	18-285		TRUE	1			'0/14	'0/1	'0/52	'0/40	'0/37	'0/28	'0/2	'0/1	'0/1	'0/3	'0/10	'0/12	'0/63	0/7	'1/11	0/7	'0/15	'0/17	'0/6	'0/13	'0/2	'0/3	'0/55	'0/2	'0/21	'0/13	'0/9
X	14100000	14800000	700000	loss	18	18R11	421T1 (Clade_A2-3) 1.5	1.5	1.5 (1)		DFT1		Subclonal			6BM11-11BM11-16R11-17R11-18R11	18-285		TRUE	1			'0/14	'0/1	'0/52	'0/40	'0/37	'0/28	'0/2	'0/1	'0/1	'0/3	'0/10	'0/12	'0/63	0/7	'1/11	0/7	'0/15	'0/17	'0/6	'0/13	'0/2	'0/3	'0/55	'0/2	'0/21	'0/13	'0/9
X	14100000	14800000	700000	loss	18	18R12	17T (Clade_A2-4) 1, 18T (Clade_A2-4) 1, 49T1 (Clade_A2-4) 1, 49T3 (Clade_A2-4) 1, 219T (Clade_A2-4) 1, 221T (Clade_A2-4) 1, 437T (Clade_A2-4) 1	1	1 (7)		DFT1					6BM12-11BM12-16R12-17R12-18R12-118	18-285		TRUE	7			'0/14	'0/1	'0/52	'0/40	'0/37	'0/28	'0/2	'0/1	'0/1	'0/3	'0/10	'0/12	'0/63	0/7	'0/11	'7/7	'0/15	'0/17	'0/6	'0/13	'0/2	'0/3	'0/55	'0/2	'0/21	'0/13	'0/9
X	14100000	14800000	700000	loss	18	18R13	476T2 (Clade_A2-5) 1, 476T3 (Clade_A2-5) 1, 477T2 (Clade_A2-5) 1, 477T3 (Clade_A2-5) 1, 477T4 (Clade_A2-5) 1, 477T5 (Clade_A2-5) 1, 639T1 (Clade_A2-5) 1, 983T1 (Clade_A2-5) 1, 983T2 (Clade_A2-5) 1, 1046T1 (Clade_A2-5) 1, 1047T1.1 (Clade_A2-5) 1, 1048T1 (Clade_A2-5) 1, 1081T1 (Clade_A2-5) 1, 1082T1 (Clade_A2-5) 1	1	1 (14)		DFT1			Tetraploid (4) [prior to tetraploidisation]		6BM13-11BM13-16R13-17R13-18R13-60	18-285		TRUE	14			'0/14	'0/1	'0/52	'0/40	'0/37	'0/28	'0/2	'0/1	'0/1	'0/3	'0/10	'0/12	'0/63	0/7	'0/11	0/7	'14/15	'0/17	'0/6	'0/13	'0/2	'0/3	'0/55	'0/2	'0/21	'0/13	'0/9
X	14100000	14800000	700000	loss	18	18R14	95T (Clade_A2-6) 1	1	1 (1)	Cell-line	DFT1					2R1BM10-3R1BM10-6BM14-9BM10-10R1BM10-11BM14-15BM10-16R14-17R14-18R14	18-285		TRUE	1			'0/14	'0/1	'0/52	'0/40	'0/37	'0/28	'0/2	'0/1	'0/1	'0/3	'0/10	'0/12	'0/63	0/7	'0/11	0/7	'0/15	'1/17	'0/6	'0/13	'0/2	'0/3	'0/55	'0/2	'0/21	'0/13	'0/9
X	14100000	14800000	700000	loss	18	18R15	1072T4 (Clade_A2-7) 1, 1075T1 (Clade_A2-7) 1	1	1 (2)		DFT1					6BM15-11BM15-16R15-17R15-18R15	18-285		TRUE	2			'0/14	'0/1	'0/52	'0/40	'0/37	'0/28	'0/2	'0/1	'0/1	'0/3	'0/10	'0/12	'0/63	0/7	'0/11	0/7	'0/15	'0/17	'2/6	'0/13	'0/2	'0/3	'0/55	'0/2	'0/21	'0/13	'0/9
X	14100000	14800000	700000	loss	18	18R17	47T1 (Clade_A2-8) 1, 53T2 (Clade_A2-8) 1, 57T1 (Clade_A2-8) 1, 108T1 (Clade_A2-8) 1, 117T (Clade_A2-8) 1, 214T (Clade_A2-8) 1, 218T (Clade_A2-8) 1, 397T2 (Clade_A2-8) 1, 398T1 (Clade_A2-8) 1, 419T1 (Clade_A2-8) 1, 419T2 (Clade_A2-8) 1, 428T1 (Clade_A2-8) 1, 620T1 (Clade_A2-8) 1, 370T1 (Clade_A2-9) 1, 378T1 (Clade_A2-9) 1, 54T1 (Clade_A2-10) 1, 104T (Clade_A2-10) 1, 105T (Clade_A2-10) 1, 122T1 (Cl…	1	1 (90)		DFT1					6BM17-11BM17-16R17-17R17-18R17	18-285		TRUE	90			'0/14	'0/1	'0/52	'0/40	'0/37	'0/28	'0/2	'0/1	'0/1	'0/3	'0/10	'12/12	'63/63	0/7	'0/11	0/7	'0/15	'0/17	'0/6	'13/13	'2/2	'0/3	'0/55	'0/2	'0/21	'0/13	'0/9
X	14100000	14800000	700000	loss	18	18R18	876T1 (Clade_B-1) 1.5, 876T2 (Clade_B-1) 1.5, 1059T2 (Clade_B-1) 1	1, 1.5	1 (1), 1.5 (2)		DFT1		Subclonal_variable			6BM18-11BM18-16R18-17R18-18R18-137-172-220-221-222	18-285		TRUE	3			'0/14	'0/1	'0/52	'0/40	'0/37	'0/28	'0/2	'0/1	'0/1	'0/3	'0/10	'0/12	'0/63	0/7	'0/11	0/7	'0/15	'0/17	'0/6	'0/13	'0/2	'3/3	'0/55	'0/2	'0/21	'0/13	'0/9
X	14100000	14800000	700000	loss	18	18R19	332T (Clade_B-2) 1.5	1.5	1.5 (1)	Cell-line	DFT1		Subclonal			2R1BM14-3R1BM14-6BM19-9BM14-10R1BM14-11BM19-15BM14-16R19-17R19-18R19-1842	18-285		TRUE	1			'0/14	'0/1	'0/52	'0/40	'0/37	'0/28	'0/2	'0/1	'0/1	'0/3	'0/10	'0/12	'0/63	0/7	'0/11	0/7	'0/15	'0/17	'0/6	'0/13	'0/2	'0/3	'0/55	'1/2	'0/21	'0/13	'0/9
X	14100000	14800000	700000	loss	18	18R20	331T (Clade_B-3) 1.5	1.5	1.5 (1)	Cell-line	DFT1		Subclonal			2R1BM15-3R1BM15-6BM20-9BM15-10R1BM15-11BM20-15BM15-16R20-17R20-18R20	18-285		TRUE	1			'0/14	'0/1	'0/52	'0/40	'0/37	'0/28	'0/2	'0/1	'0/1	'0/3	'0/10	'0/12	'0/63	0/7	'0/11	0/7	'0/15	'0/17	'0/6	'0/13	'0/2	'0/3	'0/55	'0/2	'1/21	'0/13	'0/9
X	14100000	14800000	700000	loss	18	18R22	36T2a (Clade_B-4) 1	1	1 (1)	Cell-line	DFT1					2R1BM17-3R1BM17-6BM22-9BM17-10R1BM17-11BM22-15BM17-16R22-17R22-18R22	18-285		TRUE	1			'0/14	'0/1	'0/52	'0/40	'0/37	'0/28	'0/2	'0/1	'0/1	'0/3	'0/10	'0/12	'0/63	0/7	'0/11	0/7	'0/15	'0/17	'0/6	'0/13	'0/2	'0/3	'0/55	'0/2	'0/21	'1/13	'0/9
X	14100000	14800000	700000	loss	18	18R24	86T (Clade_B-4) 1, 86T2 (Clade_B-4) 1	1	1 (2)	Cell-line	DFT1					2R1BM20-3R1BM20-6BM24-9BM20-10R1BM20-11BM24-15BM20-16R24-17R24-18R24	18-285		TRUE	2			'0/14	'0/1	'0/52	'0/40	'0/37	'0/28	'0/2	'0/1	'0/1	'0/3	'0/10	'0/12	'0/63	0/7	'0/11	0/7	'0/15	'0/17	'0/6	'0/13	'0/2	'0/3	'0/55	'0/2	'0/21	'2/13	'0/9
X	14100000	14800000	700000	loss	18	18R27	1076T2 (Clade_B-9) 1.5	1.5	1.5 (1)		DFT1		Subclonal	Tetraploid (7)		6BM27-11BM27-16R27-17R27-18R27	18-285		TRUE	1			'0/14	'0/1	'0/52	'0/40	'0/37	'0/28	'0/2	'0/1	'0/1	'0/3	'0/10	'0/12	'0/63	0/7	'0/11	0/7	'0/15	'0/17	'0/6	'0/13	'0/2	'0/3	'0/55	'0/2	'0/21	'0/13	'0/9
X	14100000	14800000	700000	loss	18	18R29	1192T1 (Clade_B-9) 1.5	1.5	1.5 (1)		DFT1		Subclonal	Tetraploid (7)		17R29-18R29-932	18-285		TRUE	1			'0/14	'0/1	'0/52	'0/40	'0/37	'0/28	'0/2	'0/1	'0/1	'0/3	'0/10	'0/12	'0/63	0/7	'0/11	0/7	'0/15	'0/17	'0/6	'0/13	'0/2	'0/3	'0/55	'0/2	'0/21	'0/13	'0/9
X	14100000	14800000	700000	loss	18	18R30	146T (Clade_C-2) 1, 148T (Clade_C-2) 1, 149T (Clade_C-2) 1, 365T2 (Clade_C-2) 1, 411T1 (Clade_C-2) 1, 463T3 (Clade_C-2) 1, 1017T3 (Clade_C-2) 1, 1030T1 (Clade_C-2) 1	1	1 (8)		DFT1					6BM30-11BM30-16R30-17R30-18R30	18-285		TRUE	8			'0/14	'0/1	'0/52	'0/40	'0/37	'0/28	'0/2	'0/1	'0/1	'0/3	'0/10	'0/12	'0/63	0/7	'0/11	0/7	'0/15	'0/17	'0/6	'0/13	'0/2	'0/3	'0/55	'0/2	'0/21	'0/13	'0/9
X	14100000	14800000	700000	loss	18	18R31	618T1 (Clade_C-2) 1.5	1.5	1.5 (1)	Cell-line	DFT1		Subclonal			2R1BM24-6BM31-11BM31-15BM24-16R31-17R31-18R31-411-1042R24	18-285		TRUE	1			'0/14	'0/1	'0/52	'0/40	'0/37	'0/28	'0/2	'0/1	'0/1	'0/3	'0/10	'0/12	'0/63	0/7	'0/11	0/7	'0/15	'0/17	'0/6	'0/13	'0/2	'0/3	'0/55	'0/2	'0/21	'0/13	'0/9
X	14100000	14800000	700000	loss	18	18R32	617T1 (Clade_C-2) 1	1	1 (1)	Cell-line	DFT1					2R1BM23-3R1BM23-6BM32-9BM23-10R1BM23-11BM32-15BM23-16R32-17R32-18R32-954	18-285		TRUE	1			'0/14	'0/1	'0/52	'0/40	'0/37	'0/28	'0/2	'0/1	'0/1	'0/3	'0/10	'0/12	'0/63	0/7	'0/11	0/7	'0/15	'0/17	'0/6	'0/13	'0/2	'0/3	'0/55	'0/2	'0/21	'0/13	'0/9
X	14100000	14800000	700000	loss	18	18R33	464T2 (Clade_C3-3) 1, 465T1 (Clade_C3-3) 1, 103T (Clade_C-3) 1.5, 167T (Clade_C-3) 1, 167T1.1 (Clade_C-3) 1, 167T2 (Clade_C-3) 1, 167T3 (Clade_C-3) 1, 169T (Clade_C-3) 1, 174T2 (Clade_C-3) 1, 181T1 (Clade_C-3) 1, 464T1 (Clade_C-3) 1, 987T2 (Clade_C-3) 1, 1026T1 (Clade_C-3) 1	1, 1.5	1 (12), 1.5 (1)		DFT1		Subclonal_variable			6BM33-11BM33-16R33-17R33-18R33	18-285		TRUE	13			'0/14	'0/1	'0/52	'0/40	'0/37	'0/28	'0/2	'0/1	'0/1	'0/3	'0/10	'0/12	'0/63	0/7	'0/11	0/7	'0/15	'0/17	'0/6	'0/13	'0/2	'0/3	'0/55	'0/2	'0/21	'0/13	'0/9
X	14100000	14800000	700000	loss	18	18R34	493T1 (Clade_C-3) 1, 513T1 (Clade_C-3) 1, 528T1 (Clade_C-3) 1.5, 528T2 (Clade_C-3) 1, 540T1 (Clade_C-3) 1.5, 540T4 (Clade_C-3) 1.5, 678T1 (Clade_C-3) 1, 1045T1 (Clade_C-3) 1, 1045T2 (Clade_C-3) 1, 1045T3 (Clade_C-3) 1, 1045T4 (Clade_C-3) 1, 1052T1 (Clade_C-3) 1.5	1, 1.5	1 (8), 1.5 (4)		DFT1		Subclonal_variable	Tetraploid (9)		6BM34-11BM34-16R34-17R34-18R34	18-285		TRUE	12			'0/14	'0/1	'0/52	'0/40	'0/37	'0/28	'0/2	'0/1	'0/1	'0/3	'0/10	'0/12	'0/63	0/7	'0/11	0/7	'0/15	'0/17	'0/6	'0/13	'0/2	'0/3	'0/55	'0/2	'0/21	'0/13	'0/9
X	14100000	14800000	700000	loss	18	18R35	684T1 (Clade_C-3) 1	1	1 (1)		DFT1			Tetraploid (9)		6BM35-11BM35-16R35-17R35-18R35	18-285		TRUE	1			'0/14	'0/1	'0/52	'0/40	'0/37	'0/28	'0/2	'0/1	'0/1	'0/3	'0/10	'0/12	'0/63	0/7	'0/11	0/7	'0/15	'0/17	'0/6	'0/13	'0/2	'0/3	'0/55	'0/2	'0/21	'0/13	'0/9
X	14100000	14800000	700000	loss	18	18R36	63T2 (Clade_A1-3A) 1, 67T (Clade_A1-3A) 1	1	1 (2)		DFT1					6BM36-11BM36-16R36-17R36-18R36	18-285		TRUE	2			'0/14	'0/1	'2/52	'0/40	'0/37	'0/28	'0/2	'0/1	'0/1	'0/3	'0/10	'0/12	'0/63	0/7	'0/11	0/7	'0/15	'0/17	'0/6	'0/13	'0/2	'0/3	'0/55	'0/2	'0/21	'0/13	'0/9
X	14100000	14800000	700000	loss	18	18R37	385T1 (Clade_A1-3A) 1	1	1 (1)		DFT1					6BM37-11BM37-16R37-17R37-18R37-434	18-285		TRUE	1			'0/14	'0/1	'1/52	'0/40	'0/37	'0/28	'0/2	'0/1	'0/1	'0/3	'0/10	'0/12	'0/63	0/7	'0/11	0/7	'0/15	'0/17	'0/6	'0/13	'0/2	'0/3	'0/55	'0/2	'0/21	'0/13	'0/9
X	14100000	14800000	700000	loss	18	18R38	444T1 (Clade_A1-3A) 1.5, 821T2 (Clade_A1-3A) 1	1, 1.5	1 (1), 1.5 (1)		DFT1		Subclonal_variable			6BM38-11BM38-16R38-17R38-18R38	18-285		TRUE	2			'0/14	'0/1	'2/52	'0/40	'0/37	'0/28	'0/2	'0/1	'0/1	'0/3	'0/10	'0/12	'0/63	0/7	'0/11	0/7	'0/15	'0/17	'0/6	'0/13	'0/2	'0/3	'0/55	'0/2	'0/21	'0/13	'0/9
X	14100000	14800000	700000	loss	18	18R39	360T1 (Clade_C-2) 1	1	1 (1)		DFT1					6BM39-11BM39-16R39-17R39-18R39	18-285		TRUE	1			'0/14	'0/1	'0/52	'0/40	'0/37	'0/28	'0/2	'0/1	'0/1	'0/3	'0/10	'0/12	'0/63	0/7	'0/11	0/7	'0/15	'0/17	'0/6	'0/13	'0/2	'0/3	'0/55	'0/2	'0/21	'0/13	'0/9
X	14100000	14800000	700000	loss	18	18R41	669T4 (Clade_B-6) 1	1	1 (1)		DFT1					17R41-18R41	18-285		TRUE	1			'0/14	'0/1	'0/52	'0/40	'0/37	'0/28	'0/2	'0/1	'0/1	'0/3	'0/10	'0/12	'0/63	0/7	'0/11	0/7	'0/15	'0/17	'0/6	'0/13	'0/2	'0/3	'0/55	'0/2	'0/21	'0/13	'0/9
X	14100000	14800000	700000	loss	18	18R42	204T (Clade_B-204T) 1	1	1 (1)	Cell-line	DFT1			Tetraploid (8)		2R1BM1-18R42-203R4-840R1-848-851-853-874-1015-1017-1042R1-1044-1839	18-285		TRUE	1			'0/14	'0/1	'0/52	'0/40	'0/37	'0/28	'0/2	'0/1	'0/1	'0/3	'0/10	'0/12	'0/63	0/7	'0/11	0/7	'0/15	'0/17	'0/6	'0/13	'0/2	'0/3	'0/55	'0/2	'0/21	'0/13	'0/9
X	14100000	14800000	700000	gain	285	285R1	669T1 (Clade_B-6) 3	3	3 (1)		DFT1				6G1CN4-11G1CN4-284R1-285R1-1803R1		18-285		TRUE	1			'0/14	'0/1	'0/52	'0/40	'0/37	'0/28	'0/2	'0/1	'0/1	'0/3	'0/10	'0/12	'0/63	0/7	'0/11	0/7	'0/15	'0/17	'0/6	'0/13	'0/2	'0/3	'0/55	'0/2	'0/21	'0/13	'0/9
X	14100000	14800000	700000	gain	285	285R2	209T3 (Clade_A1-3A) 3	3	3 (1)		DFT1			Tetraploid (1)	6G2CN4-11G2CN4-114-284R2-285R2-1803R2		18-285		TRUE	1			'0/14	'0/1	'1/52	'0/40	'0/37	'0/28	'0/2	'0/1	'0/1	'0/3	'0/10	'0/12	'0/63	0/7	'0/11	0/7	'0/15	'0/17	'0/6	'0/13	'0/2	'0/3	'0/55	'0/2	'0/21	'0/13	'0/9
X	14100000	14800000	700000	gain	285	285R3	78Ta (Clade_A1-3A5) 3	3	3 (1)		DFT1				40R7-285R3-460-461-462-464-465-466-1040-1803R3-1808R2-1831R1		18-285		TRUE	1			'0/14	'0/1	'0/52	'0/40	'0/37	'0/28	'0/2	'1/1	'0/1	'0/3	'0/10	'0/12	'0/63	0/7	'0/11	0/7	'0/15	'0/17	'0/6	'0/13	'0/2	'0/3	'0/55	'0/2	'0/21	'0/13	'0/9
1	570700000	571500000	800000	gain	19	19	52T1 (Clade_A1-1) 3, 52T2 (Clade_A1-1) 3, 88T (Clade_A1-1) 3, 88T2 (Clade_A1-1) 3, 220T (Clade_A1-1) 3, 358T2 (Clade_A1-1) 3, 358T3 (Clade_A1-1) 3, 358T3.1 (Clade_A1-1) 3, 395T1 (Clade_A1-1) 3, 1067T1 (Clade_A1-1) 3, 1068T1 (Clade_A1-1) 3, 1068T4 (Clade_A1-1) 3, 1069T2 (Clade_A1-1) 3, 1070T2 (Clade_A1-1) 3, 84T1 (Clade_A1-2) 3, 136T (Clade_A1-3A1) 3, 205T1 (Clade_A1-3A1) 3, 206T1 (Clade_A1-3A1) 3…	3, 4	3 (622), 4 (1)		DFT1				2R1-3R1-5-6-9-10R1-11-15-19			19-854, 19-873		623			'14/14	'1/1	'52/52	'40/40	'37/37	'28/28	'2/2	'1/1	'1/1	'3/3	'10/10	'12/12	'63/63	7/7	'11/11	7/7	'15/15	'17/17	'6/6	'13/13	'2/2	'3/3	'55/55	'2/2	'21/21	'13/13	'9/9
1	570700000	571500000	800000	gain	19	19G1CN4	639T1 (Clade_A2-5) 4	4	4 (1)		DFT1			Tetraploid (4)	19G1CN4-873-1801R1			19-873		1			'0/14	'0/1	'0/52	'0/40	'0/37	'0/28	'0/2	'0/1	'0/1	'0/3	'0/10	'0/12	'0/63	0/7	'0/11	0/7	'1/15	'0/17	'0/6	'0/13	'0/2	'0/3	'0/55	'0/2	'0/21	'0/13	'0/9
2	594300000	595300000	1000000	loss	20	20R1	50T1 (Clade_B-3) 1, 50T2 (Clade_B-3) 1, 51T1 (Clade_B-3) 1, 51T2 (Clade_B-3) 1, 82T (Clade_B-3) 1, 331T (Clade_B-3) 1, 333Ta (Clade_B-3) 1, 341T (Clade_B-3) 1, 353T1 (Clade_B-3) 1, 406T1 (Clade_B-3) 1, 412T1 (Clade_B-3) 1, 413T1 (Clade_B-3) 1, 414T1 (Clade_B-3) 1, 425T1 (Clade_B-3) 1, 471T2 (Clade_B-3) 1, 472T5 (Clade_B-3) 1, 632T1 (Clade_B-3) 1, 697T1 (Clade_B-3) 1, 700T1 (Clade_B-3) 1, 700T2 (C…	1	1 (204)		DFT1							20-83, 20-1839		204	WDR48		'0/14	'0/1	'0/52	'0/40	'0/37	'0/28	'0/2	'0/1	'0/1	'0/3	'0/10	'0/12	'0/63	0/7	'0/11	0/7	'0/15	'0/17	'0/6	'0/13	'0/2	'0/3	'55/55	'0/2	'21/21	'13/13	'9/9
2	594300000	595300000	1000000	loss	20	20R2	447T1 (Clade_A2-7) 1, 1071T1 (Clade_A2-7) 1, 1072T4 (Clade_A2-7) 1, 1073T2 (Clade_A2-7) 1, 1075T1 (Clade_A2-7) 1	1	1 (5)		DFT1									5	WDR48		'0/14	'0/1	'0/52	'0/40	'0/37	'0/28	'0/2	'0/1	'0/1	'0/3	'0/10	'0/12	'0/63	0/7	'0/11	0/7	'0/15	'0/17	'5/6	'0/13	'0/2	'0/3	'0/55	'0/2	'0/21	'0/13	'0/9
5	193600000	206100000	12500000	loss	21	21R1	101T1 (Clade_B-5) 1, 272T1 (Clade_B-5) 1, 272T2 (Clade_B-5) 1, 272T3 (Clade_B-5) 1, 364T1 (Clade_B-5) 1, 475T2 (Clade_B-5) 1, 475T4 (Clade_B-5) 1, 636T1 (Clade_B-5) 1, 874T1 (Clade_B-5) 1, 257T3 (Clade_B-6) 1, 473T1 (Clade_B-6) 1, 473T3 (Clade_B-6) 1, 474T1 (Clade_B-6) 1, 628T1 (Clade_B-6) 1, 628T2 (Clade_B-6) 1, 628T3 (Clade_B-6) 1, 629T1 (Clade_B-6) 1, 630T1 (Clade_B-6) 1, 669T1 (Clade_B-6) 1, …	1	1 (170)		DFT1						21-69	21-120, 21-1861		170			'0/14	'0/1	'0/52	'0/40	'0/37	'0/28	'0/2	'0/1	'0/1	'0/3	'0/10	'0/12	'0/63	0/7	'0/11	0/7	'0/15	'0/17	'0/6	'0/13	'0/2	'0/3	'55/55	'0/2	'0/21	'0/13	'9/9
5	193600000	206100000	12500000	loss	21	21R2	206T2 (Clade_A1-3A1) 1.5	1.5	1.5 (1)		DFT1		Subclonal			21R2-956	21-69			1			'0/14	'0/1	'0/52	'1/40	'0/37	'0/28	'0/2	'0/1	'0/1	'0/3	'0/10	'0/12	'0/63	0/7	'0/11	0/7	'0/15	'0/17	'0/6	'0/13	'0/2	'0/3	'0/55	'0/2	'0/21	'0/13	'0/9
5	193600000	206100000	12500000	loss	21	21R3	371T1 (Clade_A2-1) 1, 372T1 (Clade_A2-1) 1.5	1, 1.5	1 (1), 1.5 (1)		DFT1		Subclonal_variable				21-69			2			'0/14	'0/1	'0/52	'0/40	'0/37	'0/28	'0/2	'0/1	'0/1	'0/3	'2/10	'0/12	'0/63	0/7	'0/11	0/7	'0/15	'0/17	'0/6	'0/13	'0/2	'0/3	'0/55	'0/2	'0/21	'0/13	'0/9
5	193600000	206100000	12500000	loss	21	21R5	148T (Clade_C-2) 1	1	1 (1)		DFT1					21R5-51R2-586-1041	21-69			1			'0/14	'0/1	'0/52	'0/40	'0/37	'0/28	'0/2	'0/1	'0/1	'0/3	'0/10	'0/12	'0/63	0/7	'0/11	0/7	'0/15	'0/17	'0/6	'0/13	'0/2	'0/3	'0/55	'0/2	'0/21	'0/13	'0/9
5	193600000	206100000	12500000	loss	21	21R6	51T1 (Clade_B-3) 1	1	1 (1)		DFT1					21R6-570-571	21-69			1			'0/14	'0/1	'0/52	'0/40	'0/37	'0/28	'0/2	'0/1	'0/1	'0/3	'0/10	'0/12	'0/63	0/7	'0/11	0/7	'0/15	'0/17	'0/6	'0/13	'0/2	'0/3	'0/55	'0/2	'1/21	'0/13	'0/9
5	193600000	206100000	12500000	loss	21	21R7	114T (Clade_A1-3A3) 1	1	1 (1)	Cell-line	DFT1					21R7-429-430-431-432-433	21-69			1			'0/14	'0/1	'0/52	'0/40	'0/37	'1/28	'0/2	'0/1	'0/1	'0/3	'0/10	'0/12	'0/63	0/7	'0/11	0/7	'0/15	'0/17	'0/6	'0/13	'0/2	'0/3	'0/55	'0/2	'0/21	'0/13	'0/9
5	193600000	206100000	12500000	loss	21	21R8	875T1 (Clade_A1-3A1) 1, 875T2 (Clade_A1-3A1) 1, 875T3 (Clade_A1-3A1) 1, 875T5 (Clade_A1-3A1) 1, 875T6 (Clade_A1-3A1) 1, 875T10 (Clade_A1-3A1) 1	1	1 (6)		DFT1						21-69			6			'0/14	'0/1	'0/52	'6/40	'0/37	'0/28	'0/2	'0/1	'0/1	'0/3	'0/10	'0/12	'0/63	0/7	'0/11	0/7	'0/15	'0/17	'0/6	'0/13	'0/2	'0/3	'0/55	'0/2	'0/21	'0/13	'0/9
2	211900000	241500000	29600000	loss	22	22	267T1 (Clade_A2-2) 1, 329T1 (Clade_A2-2) 1, 451T1 (Clade_A2-2) 1, 805T1 (Clade_A2-2) 1, 805T2 (Clade_A2-2) 1, 805T3 (Clade_A2-2) 1, 1000T1.1 (Clade_A2-2) 1, 37T1 (Clade_A2-3) 1, 208T1 (Clade_A2-3) 1, 208T1a (Clade_A2-3) 1, 208T2 (Clade_A2-3) 1, 208T2a (Clade_A2-3) 1, 367T1 (Clade_A2-3) 1, 421T1 (Clade_A2-3) 1, 422T1 (Clade_A2-3) 1, 448T1 (Clade_A2-3) 1, 1000T1a (Clade_A2-3) 1, 1000T3 (Clade_A2-3)…	1	1 (153)		DFT1									153	OCLN		'0/14	'0/1	'0/52	'0/40	'0/37	'0/28	'0/2	'0/1	'0/1	'0/3	'0/10	'12/12	'63/63	7/7	'11/11	7/7	'15/15	'17/17	'6/6	'13/13	'2/2	'0/3	'0/55	'0/2	'0/21	'0/13	'0/9
2	237100000	238500000	1400000	gain	22	22BM1	805T1 (Clade_A2-2) 2, 805T2 (Clade_A2-2) 2, 805T3 (Clade_A2-2) 2	2	2 (3)		DFT1	PBM			22BM1-856					3			'0/14	'0/1	'0/52	'0/40	'0/37	'0/28	'0/2	'0/1	'0/1	'0/3	'0/10	'0/12	'0/63	3/7	'0/11	0/7	'0/15	'0/17	'0/6	'0/13	'0/2	'0/3	'0/55	'0/2	'0/21	'0/13	'0/9
3	382900000	439100000	56200000	loss	23	23	84T1 (Clade_A1-2) 1, 136T (Clade_A1-3A1) 1, 205T1 (Clade_A1-3A1) 1, 206T1 (Clade_A1-3A1) 1, 206T2 (Clade_A1-3A1) 1, 206T3 (Clade_A1-3A1) 1, 206T4 (Clade_A1-3A1) 1, 206T5 (Clade_A1-3A1) 1, 207T1 (Clade_A1-3A1) 1, 207T2 (Clade_A1-3A1) 1, 207T3 (Clade_A1-3A1) 1, 213T2 (Clade_A1-3A1) 1, 327T (Clade_A1-3A1) 1, 334T1 (Clade_A1-3A1) 1, 334T2 (Clade_A1-3A1) 1, 334T3 (Clade_A1-3A1) 1, 335T (Clade_A1-3A1) …	1	1 (165)		DFT1					23-24				165	KLHL1, SLAIN1, PCHD8, LECT1, SPERT	SLITRK5	'0/14	'1/1	'52/52	'40/40	'37/37	'28/28	'2/2	'1/1	'1/1	'3/3	'0/10	'0/12	'0/63	0/7	'0/11	0/7	'0/15	'0/17	'0/6	'0/13	'0/2	'0/3	'0/55	'0/2	'0/21	'0/13	'0/9
3	450200000	459200000	9000000	loss	24	24	84T1 (Clade_A1-2) 1, 136T (Clade_A1-3A1) 1, 205T1 (Clade_A1-3A1) 1, 206T1 (Clade_A1-3A1) 1, 206T2 (Clade_A1-3A1) 1, 206T3 (Clade_A1-3A1) 1, 206T4 (Clade_A1-3A1) 1, 206T5 (Clade_A1-3A1) 1, 207T1 (Clade_A1-3A1) 1, 207T2 (Clade_A1-3A1) 1, 207T3 (Clade_A1-3A1) 1, 213T2 (Clade_A1-3A1) 1, 327T (Clade_A1-3A1) 1, 334T1 (Clade_A1-3A1) 1, 334T2 (Clade_A1-3A1) 1, 334T3 (Clade_A1-3A1) 1, 335T (Clade_A1-3A1) …	1	1 (165)		DFT1					23-24				165	MDH1B		'0/14	'1/1	'52/52	'40/40	'37/37	'28/28	'2/2	'1/1	'1/1	'3/3	'0/10	'0/12	'0/63	0/7	'0/11	0/7	'0/15	'0/17	'0/6	'0/13	'0/2	'0/3	'0/55	'0/2	'0/21	'0/13	'0/9
2	529700000	530200000	500000	loss	25	25	32T1 (Clade_B-4) 1, 32T3 (Clade_B-4) 1, 32T4 (Clade_B-4) 1, 36T2a (Clade_B-4) 1, 85T (Clade_B-4) 1, 86T (Clade_B-4) 1, 86T2 (Clade_B-4) 1, 110T1 (Clade_B-4) 1, 119T (Clade_B-4) 1, 393T1 (Clade_B-4) 1, 394T5 (Clade_B-4) 1, 400T1 (Clade_B-4) 1, 614T1 (Clade_B-4) 1, 101T1 (Clade_B-5) 1, 272T1 (Clade_B-5) 1, 272T2 (Clade_B-5) 1, 272T3 (Clade_B-5) 1, 364T1 (Clade_B-5) 1, 475T2 (Clade_B-5) 1, 475T4 (Cl…	1	1 (183)		DFT1							25-83, 25-1839		183			'0/14	'0/1	'0/52	'0/40	'0/37	'0/28	'0/2	'0/1	'0/1	'0/3	'0/10	'0/12	'0/63	0/7	'0/11	0/7	'0/15	'0/17	'0/6	'0/13	'0/2	'0/3	'55/55	'0/2	'0/21	'13/13	'9/9
3	502400000	503300000	900000	loss	26	26	37T1 (Clade_A2-3) 1, 208T1 (Clade_A2-3) 1, 208T1a (Clade_A2-3) 1, 208T2 (Clade_A2-3) 1, 208T2a (Clade_A2-3) 1, 367T1 (Clade_A2-3) 1, 421T1 (Clade_A2-3) 1, 422T1 (Clade_A2-3) 1, 448T1 (Clade_A2-3) 1, 1000T1a (Clade_A2-3) 1, 1000T3 (Clade_A2-3) 1, 17T (Clade_A2-4) 1, 18T (Clade_A2-4) 1, 49T1 (Clade_A2-4) 1, 49T3 (Clade_A2-4) 1, 219T (Clade_A2-4) 1, 221T (Clade_A2-4) 1, 437T (Clade_A2-4) 1, 460T1 (C…	1	1 (146)		DFT1					26-27R1	26-1339	26-276		146			'0/14	'0/1	'0/52	'0/40	'0/37	'0/28	'0/2	'0/1	'0/1	'0/3	'0/10	'12/12	'63/63	0/7	'11/11	'7/7	'15/15	'17/17	'6/6	'13/13	'2/2	'0/3	'0/55	'0/2	'0/21	'0/13	'0/9
3	515000000	515600000	600000	loss	27	27R1	37T1 (Clade_A2-3) 1, 208T1 (Clade_A2-3) 1, 208T1a (Clade_A2-3) 1, 208T2 (Clade_A2-3) 1, 208T2a (Clade_A2-3) 1, 367T1 (Clade_A2-3) 1, 421T1 (Clade_A2-3) 1, 422T1 (Clade_A2-3) 1, 448T1 (Clade_A2-3) 1, 1000T1a (Clade_A2-3) 1, 1000T3 (Clade_A2-3) 1, 17T (Clade_A2-4) 1, 18T (Clade_A2-4) 1, 49T1 (Clade_A2-4) 1, 49T3 (Clade_A2-4) 1, 219T (Clade_A2-4) 1, 221T (Clade_A2-4) 1, 437T (Clade_A2-4) 1, 460T1 (C…	1	1 (146)		DFT1					26-27R1		27-276		146			'0/14	'0/1	'0/52	'0/40	'0/37	'0/28	'0/2	'0/1	'0/1	'0/3	'0/10	'12/12	'63/63	0/7	'11/11	'7/7	'15/15	'17/17	'6/6	'13/13	'2/2	'0/3	'0/55	'0/2	'0/21	'0/13	'0/9
3	515000000	515600000	600000	loss	27	27R2	181T1 (Clade_C-3) 1	1	1 (1)		DFT1					27R2-603				1			'0/14	'0/1	'0/52	'0/40	'0/37	'0/28	'0/2	'0/1	'0/1	'0/3	'0/10	'0/12	'0/63	0/7	'0/11	0/7	'0/15	'0/17	'0/6	'0/13	'0/2	'0/3	'0/55	'0/2	'0/21	'0/13	'0/9
3	515000000	515600000	600000	loss	27	27R3	359T1 (Non-DFTD) 1	1	1 (1)		Non-DFTD					27R3-53R3-61R2-291R2-1368-1369-1370-1376-1378-1379-1380-1382-1384-1403R2-1722R1-1782R1-1844				1			'0/14	'0/1	'0/52	'0/40	'0/37	'0/28	'0/2	'0/1	'0/1	'0/3	'0/10	'0/12	'0/63	0/7	'0/11	0/7	'0/15	'0/17	'0/6	'0/13	'0/2	'0/3	'0/55	'0/2	'0/21	'0/13	'0/9
5	17100000	18300000	1200000	gain	28	28R1	128T1 (Clade_A2-11) 4, 128T2 (Clade_A2-11) 4, 144T (Clade_A2-11) 4, 153T (Clade_A2-11) 4, 154T (Clade_A2-11) 4, 154T1.1 (Clade_A2-11) 4, 154T2 (Clade_A2-11) 4, 156T (Clade_A2-11) 4, 157T (Clade_A2-11) 4, 158T (Clade_A2-11) 4, 159T (Clade_A2-11) 4, 161T1 (Clade_A2-11) 4, 161T2 (Clade_A2-11) 4, 163T (Clade_A2-11) 4, 165T (Clade_A2-11) 4, 165T3 (Clade_A2-11) 4, 166T (Clade_A2-11) 4, 168T (Clade_A2-1…	3, 4	3 (1), 4 (58)		DFT1				5G1CN4-28R1-29-31-32-1834					59			'0/14	'0/1	'0/52	'0/40	'0/37	'0/28	'0/2	'0/1	'0/1	'0/3	'0/10	'0/12	'59/63	0/7	'0/11	0/7	'0/15	'0/17	'0/6	'0/13	'0/2	'0/3	'0/55	'0/2	'0/21	'0/13	'0/9
5	17100000	18300000	1200000	gain	28	28R1G1CN4	128T1 (Clade_A2-11) 4, 128T2 (Clade_A2-11) 4, 144T (Clade_A2-11) 4, 153T (Clade_A2-11) 4, 154T (Clade_A2-11) 4, 154T1.1 (Clade_A2-11) 4, 154T2 (Clade_A2-11) 4, 156T (Clade_A2-11) 4, 157T (Clade_A2-11) 4, 158T (Clade_A2-11) 4, 159T (Clade_A2-11) 4, 161T1 (Clade_A2-11) 4, 161T2 (Clade_A2-11) 4, 163T (Clade_A2-11) 4, 165T (Clade_A2-11) 4, 165T3 (Clade_A2-11) 4, 166T (Clade_A2-11) 4, 168T (Clade_A2-1…	4	4 (58)		DFT1				28R1G1CN4-29G1CN4-1834G1CN4					58			'0/14	'0/1	'0/52	'0/40	'0/37	'0/28	'0/2	'0/1	'0/1	'0/3	'0/10	'0/12	'58/63	0/7	'0/11	0/7	'0/15	'0/17	'0/6	'0/13	'0/2	'0/3	'0/55	'0/2	'0/21	'0/13	'0/9
5	17100000	18300000	1200000	gain	28	28R2	1060T1 (Clade_C-1) 3, 1061T1 (Clade_C-1) 3	3	3 (2)		DFT1									2			'0/14	'0/1	'0/52	'0/40	'0/37	'0/28	'0/2	'0/1	'0/1	'0/3	'0/10	'0/12	'0/63	0/7	'0/11	0/7	'0/15	'0/17	'0/6	'0/13	'0/2	'0/3	'0/55	'0/2	'0/21	'0/13	'0/9
5	17100000	18300000	1200000	gain	28	28R3	17T (Clade_A2-4) 4, 18T (Clade_A2-4) 4, 219T (Clade_A2-4) 6	4, 6	4 (2), 6 (1)		DFT1				28R3-28R3G1CN4			28-34		3			'0/14	'0/1	'0/52	'0/40	'0/37	'0/28	'0/2	'0/1	'0/1	'0/3	'0/10	'0/12	'0/63	0/7	'0/11	3/7	'0/15	'0/17	'0/6	'0/13	'0/2	'0/3	'0/55	'0/2	'0/21	'0/13	'0/9
5	17100000	18300000	1200000	gain	28	28R3G1CN4	17T (Clade_A2-4) 4, 18T (Clade_A2-4) 4, 219T (Clade_A2-4) 6	4, 6	4 (2), 6 (1)		DFT1				28R3-28R3G1CN4			28-34		3			'0/14	'0/1	'0/52	'0/40	'0/37	'0/28	'0/2	'0/1	'0/1	'0/3	'0/10	'0/12	'0/63	0/7	'0/11	3/7	'0/15	'0/17	'0/6	'0/13	'0/2	'0/3	'0/55	'0/2	'0/21	'0/13	'0/9
5	17100000	18300000	1200000	gain	28	28R3G1CN5	219T (Clade_A2-4) 6	6	6 (1)	Cell-line	DFT1				28R3G1CN5-28R3G1CN6-34R8-35R8-36R8-37R8-38R8-39R8-69R5-967			28-34		1			'0/14	'0/1	'0/52	'0/40	'0/37	'0/28	'0/2	'0/1	'0/1	'0/3	'0/10	'0/12	'0/63	0/7	'0/11	1/7	'0/15	'0/17	'0/6	'0/13	'0/2	'0/3	'0/55	'0/2	'0/21	'0/13	'0/9
5	17100000	18300000	1200000	gain	28	28R3G1CN6	219T (Clade_A2-4) 6	6	6 (1)	Cell-line	DFT1				28R3G1CN5-28R3G1CN6-34R8-35R8-36R8-37R8-38R8-39R8-69R5-967			28-34		1			'0/14	'0/1	'0/52	'0/40	'0/37	'0/28	'0/2	'0/1	'0/1	'0/3	'0/10	'0/12	'0/63	0/7	'0/11	1/7	'0/15	'0/17	'0/6	'0/13	'0/2	'0/3	'0/55	'0/2	'0/21	'0/13	'0/9
4	265700000	266900000	1200000	gain	29	29	128T1 (Clade_A2-11) 4, 128T2 (Clade_A2-11) 4, 144T (Clade_A2-11) 4, 153T (Clade_A2-11) 4, 154T (Clade_A2-11) 4, 154T1.1 (Clade_A2-11) 4, 154T2 (Clade_A2-11) 4, 156T (Clade_A2-11) 4, 157T (Clade_A2-11) 4, 158T (Clade_A2-11) 4, 159T (Clade_A2-11) 4, 161T1 (Clade_A2-11) 4, 161T2 (Clade_A2-11) 4, 163T (Clade_A2-11) 4, 165T (Clade_A2-11) 4, 165T3 (Clade_A2-11) 4, 166T (Clade_A2-11) 4, 168T (Clade_A2-1…	3, 4	3 (1), 4 (58)		DFT1				5G1CN4-28R1-29-31-32-1834					59			'0/14	'0/1	'0/52	'0/40	'0/37	'0/28	'0/2	'0/1	'0/1	'0/3	'0/10	'0/12	'59/63	0/7	'0/11	0/7	'0/15	'0/17	'0/6	'0/13	'0/2	'0/3	'0/55	'0/2	'0/21	'0/13	'0/9
4	265700000	266900000	1200000	gain	29	29G1CN4	128T1 (Clade_A2-11) 4, 128T2 (Clade_A2-11) 4, 144T (Clade_A2-11) 4, 153T (Clade_A2-11) 4, 154T (Clade_A2-11) 4, 154T1.1 (Clade_A2-11) 4, 154T2 (Clade_A2-11) 4, 156T (Clade_A2-11) 4, 157T (Clade_A2-11) 4, 158T (Clade_A2-11) 4, 159T (Clade_A2-11) 4, 161T1 (Clade_A2-11) 4, 161T2 (Clade_A2-11) 4, 163T (Clade_A2-11) 4, 165T (Clade_A2-11) 4, 165T3 (Clade_A2-11) 4, 166T (Clade_A2-11) 4, 168T (Clade_A2-1…	4	4 (58)		DFT1				28R1G1CN4-29G1CN4-1834G1CN4					58			'0/14	'0/1	'0/52	'0/40	'0/37	'0/28	'0/2	'0/1	'0/1	'0/3	'0/10	'0/12	'58/63	0/7	'0/11	0/7	'0/15	'0/17	'0/6	'0/13	'0/2	'0/3	'0/55	'0/2	'0/21	'0/13	'0/9
2	27800000	28900000	1100000	gain	31	31	128T1 (Clade_A2-11) 3, 128T2 (Clade_A2-11) 3, 144T (Clade_A2-11) 3, 153T (Clade_A2-11) 3, 154T (Clade_A2-11) 3, 154T1.1 (Clade_A2-11) 3, 154T2 (Clade_A2-11) 3, 156T (Clade_A2-11) 3, 157T (Clade_A2-11) 3, 158T (Clade_A2-11) 3, 159T (Clade_A2-11) 3, 161T1 (Clade_A2-11) 3, 161T2 (Clade_A2-11) 3, 163T (Clade_A2-11) 3, 165T (Clade_A2-11) 3, 165T3 (Clade_A2-11) 3, 166T (Clade_A2-11) 3, 168T (Clade_A2-1…	2.5, 3	2.5 (1), 3 (58)		DFT1		Subclonal_variable		5G1CN4-28R1-29-31-32-1834					59			'0/14	'0/1	'0/52	'0/40	'0/37	'0/28	'0/2	'0/1	'0/1	'0/3	'0/10	'0/12	'59/63	0/7	'0/11	0/7	'0/15	'0/17	'0/6	'0/13	'0/2	'0/3	'0/55	'0/2	'0/21	'0/13	'0/9
2	521400000	522500000	1100000	gain	32	32	128T1 (Clade_A2-11) 3, 128T2 (Clade_A2-11) 3, 144T (Clade_A2-11) 3, 153T (Clade_A2-11) 3, 154T (Clade_A2-11) 3, 154T1.1 (Clade_A2-11) 3, 154T2 (Clade_A2-11) 3, 156T (Clade_A2-11) 3, 157T (Clade_A2-11) 3, 158T (Clade_A2-11) 3, 159T (Clade_A2-11) 3, 161T1 (Clade_A2-11) 3, 161T2 (Clade_A2-11) 3, 163T (Clade_A2-11) 3, 165T (Clade_A2-11) 3, 165T3 (Clade_A2-11) 3, 166T (Clade_A2-11) 3, 168T (Clade_A2-1…	2.5, 3	2.5 (1), 3 (58)		DFT1		Subclonal_variable		5G1CN4-28R1-29-31-32-1834					59			'0/14	'0/1	'0/52	'0/40	'0/37	'0/28	'0/2	'0/1	'0/1	'0/3	'0/10	'0/12	'59/63	0/7	'0/11	0/7	'0/15	'0/17	'0/6	'0/13	'0/2	'0/3	'0/55	'0/2	'0/21	'0/13	'0/9
1	217000000	218700000	1700000	loss	33	33	39T1 (Clade_A1-3A3) 1, 39T2 (Clade_A1-3A3) 1, 39T3a (Clade_A1-3A3) 1, 39T4a (Clade_A1-3A3) 1, 40T2a (Clade_A1-3A3) 1, 40T3a (Clade_A1-3A3) 1, 40T4a (Clade_A1-3A3) 1, 40T5a (Clade_A1-3A3) 1, 40T6a (Clade_A1-3A3) 1, 40T7a (Clade_A1-3A3) 1, 40T8a (Clade_A1-3A3) 1, 40T9a (Clade_A1-3A3) 1, 45T1 (Clade_A1-3A3) 1, 45T3 (Clade_A1-3A3) 1, 45T5 (Clade_A1-3A3) 1, 87T (Clade_A1-3A3) 1, 87T2 (Clade_A1-3A3) 1,…	1	1 (43)		DFT1									43			'0/14	'0/1	'15/52	'0/40	'0/37	'28/28	'0/2	'0/1	'0/1	'0/3	'0/10	'0/12	'0/63	0/7	'0/11	0/7	'0/15	'0/17	'0/6	'0/13	'0/2	'0/3	'0/55	'0/2	'0/21	'0/13	'0/9
5	0	58500000	58500000	gain	34	34R2	220T (Clade_A1-1) 3	3	3 (1)	Cell-line	DFT1				34R2-35R2-36R2-37R2-38R2-39R2					1	CERK, C22orf28	IGF1	'1/14	'0/1	'0/52	'0/40	'0/37	'0/28	'0/2	'0/1	'0/1	'0/3	'0/10	'0/12	'0/63	0/7	'0/11	0/7	'0/15	'0/17	'0/6	'0/13	'0/2	'0/3	'0/55	'0/2	'0/21	'0/13	'0/9
5	0	58500000	58500000	gain	34	34R3	88T (Clade_A1-1) 3, 88T2 (Clade_A1-1) 3	3	3 (2)	Cell-line	DFT1				34R3-35R3-36R3-37R3-38R3-39R3					2	CERK, C22orf28	IGF1	'2/14	'0/1	'0/52	'0/40	'0/37	'0/28	'0/2	'0/1	'0/1	'0/3	'0/10	'0/12	'0/63	0/7	'0/11	0/7	'0/15	'0/17	'0/6	'0/13	'0/2	'0/3	'0/55	'0/2	'0/21	'0/13	'0/9
5	0	58500000	58500000	gain	34	34R4	87T (Clade_A1-3A3) 3, 87T2 (Clade_A1-3A3) 3, 90T (Clade_A1-3A3) 3, 90T2 (Clade_A1-3A3) 3, 114T (Clade_A1-3A3) 3, 363T1 (Clade_A1-3A3) 3, 993T1.1 (Clade_A1-3A3) 3, 993T1.2 (Clade_A1-3A3) 3, 994T1.1 (Clade_A1-3A3) 3, 995T1.1 (Clade_A1-3A3) 3, 995T1.2 (Clade_A1-3A3) 3, 996T1 (Clade_A1-3A3) 3, 996T2 (Clade_A1-3A3) 3	3	3 (13)	Cell-line	DFT1				34R4-35R4-36R4-37R4-38R4-39R4					13	CERK, C22orf28	IGF1	'0/14	'0/1	'0/52	'0/40	'0/37	'13/28	'0/2	'0/1	'0/1	'0/3	'0/10	'0/12	'0/63	0/7	'0/11	0/7	'0/15	'0/17	'0/6	'0/13	'0/2	'0/3	'0/55	'0/2	'0/21	'0/13	'0/9
5	0	58500000	58500000	gain	34	34R5	96T (Clade_A2-1) 3	3	3 (1)	Cell-line	DFT1				7BM1-34R5-35R5-36R5-37R5-38R5-39R5-193R1-194R1-376-377-378-379R1-380-381-382-834R1-1029R2-1038-1079R2					1	CERK, C22orf28	IGF1	'0/14	'0/1	'0/52	'0/40	'0/37	'0/28	'0/2	'0/1	'0/1	'0/3	'1/10	'0/12	'0/63	0/7	'0/11	0/7	'0/15	'0/17	'0/6	'0/13	'0/2	'0/3	'0/55	'0/2	'0/21	'0/13	'0/9
5	0	58500000	58500000	gain	34	34R6	619T1 (Clade_A2-10) 2.5	2.5	2.5 (1)	Cell-line	DFT1		Subclonal		34R6-35R6-36R6-37R6-38R6-39R6-69R6					1	CERK, C22orf28	IGF1	'0/14	'0/1	'0/52	'0/40	'0/37	'0/28	'0/2	'0/1	'0/1	'0/3	'0/10	'1/12	'0/63	0/7	'0/11	0/7	'0/15	'0/17	'0/6	'0/13	'0/2	'0/3	'0/55	'0/2	'0/21	'0/13	'0/9
5	0	58500000	58500000	gain	34	34R7	822T1 (Clade_A2-11) 2.5	2.5	2.5 (1)	Cell-line	DFT1		Subclonal		34R7-35R7-36R7-37R7-38R7-39R7					1	CERK, C22orf28	IGF1	'0/14	'0/1	'0/52	'0/40	'0/37	'0/28	'0/2	'0/1	'0/1	'0/3	'0/10	'0/12	'1/63	0/7	'0/11	0/7	'0/15	'0/17	'0/6	'0/13	'0/2	'0/3	'0/55	'0/2	'0/21	'0/13	'0/9
5	0	58500000	58500000	gain	34	34R8	219T (Clade_A2-4) 3	3	3 (1)	Cell-line	DFT1				28R3G1CN5-28R3G1CN6-34R8-35R8-36R8-37R8-38R8-39R8-69R5-967			28-34		1	CERK, C22orf28	IGF1	'0/14	'0/1	'0/52	'0/40	'0/37	'0/28	'0/2	'0/1	'0/1	'0/3	'0/10	'0/12	'0/63	0/7	'0/11	1/7	'0/15	'0/17	'0/6	'0/13	'0/2	'0/3	'0/55	'0/2	'0/21	'0/13	'0/9
5	0	58500000	58500000	gain	34	34R9	221T (Clade_A2-4) 2.5	2.5	2.5 (1)	Cell-line	DFT1		Subclonal	Tetraploid (3)	34R9-35R9-36R9-37R9-38R9-39R9-69R10					1	CERK, C22orf28	IGF1	'0/14	'0/1	'0/52	'0/40	'0/37	'0/28	'0/2	'0/1	'0/1	'0/3	'0/10	'0/12	'0/63	0/7	'0/11	1/7	'0/15	'0/17	'0/6	'0/13	'0/2	'0/3	'0/55	'0/2	'0/21	'0/13	'0/9
5	0	58500000	58500000	gain	34	34R10	95T (Clade_A2-6) 3	3	3 (1)	Cell-line	DFT1				34R10-35R10-36R10-37R10-38R10-39R10-56R3-69R12					1	CERK, C22orf28	IGF1	'0/14	'0/1	'0/52	'0/40	'0/37	'0/28	'0/2	'0/1	'0/1	'0/3	'0/10	'0/12	'0/63	0/7	'0/11	0/7	'0/15	'1/17	'0/6	'0/13	'0/2	'0/3	'0/55	'0/2	'0/21	'0/13	'0/9
5	0	58500000	58500000	gain	34	34R11	214T (Clade_A2-8) 2.5	2.5	2.5 (1)	Cell-line	DFT1		Subclonal	Tetraploid (5)	34R11-35R11-36R11-37R11-38R11-39R11-69R3					1	CERK, C22orf28	IGF1	'0/14	'0/1	'0/52	'0/40	'0/37	'0/28	'0/2	'0/1	'0/1	'0/3	'0/10	'0/12	'0/63	0/7	'0/11	0/7	'0/15	'0/17	'0/6	'1/13	'0/2	'0/3	'0/55	'0/2	'0/21	'0/13	'0/9
5	0	58500000	58500000	gain	34	34R12	218T (Clade_A2-8) 2.5	2.5	2.5 (1)	Cell-line	DFT1		Subclonal	Tetraploid (5)	34R12-35R12-36R12-37R12-38R12-39R12					1	CERK, C22orf28	IGF1	'0/14	'0/1	'0/52	'0/40	'0/37	'0/28	'0/2	'0/1	'0/1	'0/3	'0/10	'0/12	'0/63	0/7	'0/11	0/7	'0/15	'0/17	'0/6	'1/13	'0/2	'0/3	'0/55	'0/2	'0/21	'0/13	'0/9
5	0	58500000	58500000	gain	34	34R14	332T (Clade_B-2) 3	3	3 (1)	Cell-line	DFT1				34R14-35R14-36R14-37R14-38R14-39R14-69R8					1	CERK, C22orf28	IGF1	'0/14	'0/1	'0/52	'0/40	'0/37	'0/28	'0/2	'0/1	'0/1	'0/3	'0/10	'0/12	'0/63	0/7	'0/11	0/7	'0/15	'0/17	'0/6	'0/13	'0/2	'0/3	'0/55	'1/2	'0/21	'0/13	'0/9
5	0	58500000	58500000	gain	34	34R15	331T (Clade_B-3) 2.5	2.5	2.5 (1)	Cell-line	DFT1		Subclonal		5G2CN4-34R15-35R15-36R15-37R15-38R15-39R15-407-408-1807					1	CERK, C22orf28	IGF1	'0/14	'0/1	'0/52	'0/40	'0/37	'0/28	'0/2	'0/1	'0/1	'0/3	'0/10	'0/12	'0/63	0/7	'0/11	0/7	'0/15	'0/17	'0/6	'0/13	'0/2	'0/3	'0/55	'0/2	'1/21	'0/13	'0/9
5	0	58500000	58500000	gain	34	34R17	36T2a (Clade_B-4) 3	3	3 (1)	Cell-line	DFT1				34R17-35R17-36R17-37R17-38R17-39R17-1006					1	CERK, C22orf28	IGF1	'0/14	'0/1	'0/52	'0/40	'0/37	'0/28	'0/2	'0/1	'0/1	'0/3	'0/10	'0/12	'0/63	0/7	'0/11	0/7	'0/15	'0/17	'0/6	'0/13	'0/2	'0/3	'0/55	'0/2	'0/21	'1/13	'0/9
5	0	58500000	58500000	gain	34	34R19	85T (Clade_B-4) 3	3	3 (1)	Cell-line	DFT1				34R19-35R19-36R19-37R19-38R19-39R19-69R11-405					1	CERK, C22orf28	IGF1	'0/14	'0/1	'0/52	'0/40	'0/37	'0/28	'0/2	'0/1	'0/1	'0/3	'0/10	'0/12	'0/63	0/7	'0/11	0/7	'0/15	'0/17	'0/6	'0/13	'0/2	'0/3	'0/55	'0/2	'0/21	'1/13	'0/9
5	0	58500000	58500000	gain	34	34R20	86T (Clade_B-4) 3, 86T2 (Clade_B-4) 3	3	3 (2)	Cell-line	DFT1				34R20-35R20-36R20-37R20-38R20-39R20					2	CERK, C22orf28	IGF1	'0/14	'0/1	'0/52	'0/40	'0/37	'0/28	'0/2	'0/1	'0/1	'0/3	'0/10	'0/12	'0/63	0/7	'0/11	0/7	'0/15	'0/17	'0/6	'0/13	'0/2	'0/3	'0/55	'0/2	'0/21	'2/13	'0/9
5	0	58500000	58500000	gain	34	34R21	427T1 (Clade_B-8) 3	3	3 (1)	Cell-line	DFT1				34R21-35R21-36R21-37R21-38R21-39R21-987G1CN4-1810G1CN4			34-987, 34-1810		1	CERK, C22orf28	IGF1	'0/14	'0/1	'0/52	'0/40	'0/37	'0/28	'0/2	'0/1	'0/1	'0/3	'0/10	'0/12	'0/63	0/7	'0/11	0/7	'0/15	'0/17	'0/6	'0/13	'0/2	'0/3	'0/55	'0/2	'0/21	'0/13	'0/9
5	0	58500000	58500000	gain	34	34R22	615T1 (Clade_B-8) 3	3	3 (1)	Cell-line	DFT1				34R22-35R22-36R22-37R22-38R22-39R22					1	CERK, C22orf28	IGF1	'0/14	'0/1	'0/52	'0/40	'0/37	'0/28	'0/2	'0/1	'0/1	'0/3	'0/10	'0/12	'0/63	0/7	'0/11	0/7	'0/15	'0/17	'0/6	'0/13	'0/2	'0/3	'0/55	'0/2	'0/21	'0/13	'0/9
5	0	58500000	58500000	gain	34	34R24	618T1 (Clade_C-2) 2.5	2.5	2.5 (1)	Cell-line	DFT1		Subclonal		34R24-35R24-36R24-37R24-38R24-39R24-69R7-276R1-1029R1					1	CERK, C22orf28	IGF1	'0/14	'0/1	'0/52	'0/40	'0/37	'0/28	'0/2	'0/1	'0/1	'0/3	'0/10	'0/12	'0/63	0/7	'0/11	0/7	'0/15	'0/17	'0/6	'0/13	'0/2	'0/3	'0/55	'0/2	'0/21	'0/13	'0/9
5	0	58500000	58500000	gain	34	34R30	428T1 (Clade_A2-8) 2.5	2.5	2.5 (1)		DFT1		Subclonal	Tetraploid (5)	34R30-35R30-36R30-37R30-38R30-39R30-69R13					1	CERK, C22orf28	IGF1	'0/14	'0/1	'0/52	'0/40	'0/37	'0/28	'0/2	'0/1	'0/1	'0/3	'0/10	'0/12	'0/63	0/7	'0/11	0/7	'0/15	'0/17	'0/6	'1/13	'0/2	'0/3	'0/55	'0/2	'0/21	'0/13	'0/9
5	0	58500000	58500000	gain	34	34R34	669T4 (Clade_B-6) 3	3	3 (1)		DFT1				34R34-35R34-36R34-37R34-38R34-39R34					1	CERK, C22orf28	IGF1	'0/14	'0/1	'0/52	'0/40	'0/37	'0/28	'0/2	'0/1	'0/1	'0/3	'0/10	'0/12	'0/63	0/7	'0/11	0/7	'0/15	'0/17	'0/6	'0/13	'0/2	'0/3	'0/55	'0/2	'0/21	'0/13	'0/9
5	0	58500000	58500000	gain	34	34R37	134T6 (Clade_B-8) 2.5	2.5	2.5 (1)		DFT1		Subclonal		34R37-35R37-36R37-37R37-38R37-39R37					1	CERK, C22orf28	IGF1	'0/14	'0/1	'0/52	'0/40	'0/37	'0/28	'0/2	'0/1	'0/1	'0/3	'0/10	'0/12	'0/63	0/7	'0/11	0/7	'0/15	'0/17	'0/6	'0/13	'0/2	'0/3	'0/55	'0/2	'0/21	'0/13	'0/9
5	75500000	85400000	9900000	gain	35	35R2	220T (Clade_A1-1) 3	3	3 (1)	Cell-line	DFT1				34R2-35R2-36R2-37R2-38R2-39R2					1			'1/14	'0/1	'0/52	'0/40	'0/37	'0/28	'0/2	'0/1	'0/1	'0/3	'0/10	'0/12	'0/63	0/7	'0/11	0/7	'0/15	'0/17	'0/6	'0/13	'0/2	'0/3	'0/55	'0/2	'0/21	'0/13	'0/9
5	75500000	85400000	9900000	gain	35	35R3	88T (Clade_A1-1) 3, 88T2 (Clade_A1-1) 3	3	3 (2)	Cell-line	DFT1				34R3-35R3-36R3-37R3-38R3-39R3					2			'2/14	'0/1	'0/52	'0/40	'0/37	'0/28	'0/2	'0/1	'0/1	'0/3	'0/10	'0/12	'0/63	0/7	'0/11	0/7	'0/15	'0/17	'0/6	'0/13	'0/2	'0/3	'0/55	'0/2	'0/21	'0/13	'0/9
5	75500000	85400000	9900000	gain	35	35R4	87T (Clade_A1-3A3) 3, 87T2 (Clade_A1-3A3) 3, 90T (Clade_A1-3A3) 3, 90T2 (Clade_A1-3A3) 3, 114T (Clade_A1-3A3) 3, 363T1 (Clade_A1-3A3) 3, 993T1.1 (Clade_A1-3A3) 3, 993T1.2 (Clade_A1-3A3) 3, 994T1.1 (Clade_A1-3A3) 3, 995T1.1 (Clade_A1-3A3) 3, 995T1.2 (Clade_A1-3A3) 3, 996T1 (Clade_A1-3A3) 3, 996T2 (Clade_A1-3A3) 3	3	3 (13)	Cell-line	DFT1				34R4-35R4-36R4-37R4-38R4-39R4					13			'0/14	'0/1	'0/52	'0/40	'0/37	'13/28	'0/2	'0/1	'0/1	'0/3	'0/10	'0/12	'0/63	0/7	'0/11	0/7	'0/15	'0/17	'0/6	'0/13	'0/2	'0/3	'0/55	'0/2	'0/21	'0/13	'0/9
5	75500000	85400000	9900000	gain	35	35R5	96T (Clade_A2-1) 3	3	3 (1)	Cell-line	DFT1				7BM1-34R5-35R5-36R5-37R5-38R5-39R5-193R1-194R1-376-377-378-379R1-380-381-382-834R1-1029R2-1038-1079R2					1			'0/14	'0/1	'0/52	'0/40	'0/37	'0/28	'0/2	'0/1	'0/1	'0/3	'1/10	'0/12	'0/63	0/7	'0/11	0/7	'0/15	'0/17	'0/6	'0/13	'0/2	'0/3	'0/55	'0/2	'0/21	'0/13	'0/9
5	75500000	85400000	9900000	gain	35	35R6	619T1 (Clade_A2-10) 2.5	2.5	2.5 (1)	Cell-line	DFT1		Subclonal		34R6-35R6-36R6-37R6-38R6-39R6-69R6					1			'0/14	'0/1	'0/52	'0/40	'0/37	'0/28	'0/2	'0/1	'0/1	'0/3	'0/10	'1/12	'0/63	0/7	'0/11	0/7	'0/15	'0/17	'0/6	'0/13	'0/2	'0/3	'0/55	'0/2	'0/21	'0/13	'0/9
5	75500000	85400000	9900000	gain	35	35R7	822T1 (Clade_A2-11) 2.5	2.5	2.5 (1)	Cell-line	DFT1		Subclonal		34R7-35R7-36R7-37R7-38R7-39R7					1			'0/14	'0/1	'0/52	'0/40	'0/37	'0/28	'0/2	'0/1	'0/1	'0/3	'0/10	'0/12	'1/63	0/7	'0/11	0/7	'0/15	'0/17	'0/6	'0/13	'0/2	'0/3	'0/55	'0/2	'0/21	'0/13	'0/9
5	75500000	85400000	9900000	gain	35	35R8	219T (Clade_A2-4) 3	3	3 (1)	Cell-line	DFT1				28R3G1CN5-28R3G1CN6-34R8-35R8-36R8-37R8-38R8-39R8-69R5-967					1			'0/14	'0/1	'0/52	'0/40	'0/37	'0/28	'0/2	'0/1	'0/1	'0/3	'0/10	'0/12	'0/63	0/7	'0/11	1/7	'0/15	'0/17	'0/6	'0/13	'0/2	'0/3	'0/55	'0/2	'0/21	'0/13	'0/9
5	75500000	85400000	9900000	gain	35	35R9	221T (Clade_A2-4) 2.5	2.5	2.5 (1)	Cell-line	DFT1		Subclonal	Tetraploid (3)	34R9-35R9-36R9-37R9-38R9-39R9-69R10					1			'0/14	'0/1	'0/52	'0/40	'0/37	'0/28	'0/2	'0/1	'0/1	'0/3	'0/10	'0/12	'0/63	0/7	'0/11	1/7	'0/15	'0/17	'0/6	'0/13	'0/2	'0/3	'0/55	'0/2	'0/21	'0/13	'0/9
5	75500000	85400000	9900000	gain	35	35R10	95T (Clade_A2-6) 3	3	3 (1)	Cell-line	DFT1				34R10-35R10-36R10-37R10-38R10-39R10-56R3-69R12					1			'0/14	'0/1	'0/52	'0/40	'0/37	'0/28	'0/2	'0/1	'0/1	'0/3	'0/10	'0/12	'0/63	0/7	'0/11	0/7	'0/15	'1/17	'0/6	'0/13	'0/2	'0/3	'0/55	'0/2	'0/21	'0/13	'0/9
5	75500000	85400000	9900000	gain	35	35R11	214T (Clade_A2-8) 2.5	2.5	2.5 (1)	Cell-line	DFT1		Subclonal	Tetraploid (5)	34R11-35R11-36R11-37R11-38R11-39R11-69R3					1			'0/14	'0/1	'0/52	'0/40	'0/37	'0/28	'0/2	'0/1	'0/1	'0/3	'0/10	'0/12	'0/63	0/7	'0/11	0/7	'0/15	'0/17	'0/6	'1/13	'0/2	'0/3	'0/55	'0/2	'0/21	'0/13	'0/9
5	75500000	85400000	9900000	gain	35	35R12	218T (Clade_A2-8) 2.5	2.5	2.5 (1)	Cell-line	DFT1		Subclonal	Tetraploid (5)	34R12-35R12-36R12-37R12-38R12-39R12					1			'0/14	'0/1	'0/52	'0/40	'0/37	'0/28	'0/2	'0/1	'0/1	'0/3	'0/10	'0/12	'0/63	0/7	'0/11	0/7	'0/15	'0/17	'0/6	'1/13	'0/2	'0/3	'0/55	'0/2	'0/21	'0/13	'0/9
5	75500000	85400000	9900000	gain	35	35R14	332T (Clade_B-2) 3	3	3 (1)	Cell-line	DFT1				34R14-35R14-36R14-37R14-38R14-39R14-69R8					1			'0/14	'0/1	'0/52	'0/40	'0/37	'0/28	'0/2	'0/1	'0/1	'0/3	'0/10	'0/12	'0/63	0/7	'0/11	0/7	'0/15	'0/17	'0/6	'0/13	'0/2	'0/3	'0/55	'1/2	'0/21	'0/13	'0/9
5	75500000	85400000	9900000	gain	35	35R15	331T (Clade_B-3) 2.5	2.5	2.5 (1)	Cell-line	DFT1		Subclonal		5G2CN4-34R15-35R15-36R15-37R15-38R15-39R15-407-408-1807					1			'0/14	'0/1	'0/52	'0/40	'0/37	'0/28	'0/2	'0/1	'0/1	'0/3	'0/10	'0/12	'0/63	0/7	'0/11	0/7	'0/15	'0/17	'0/6	'0/13	'0/2	'0/3	'0/55	'0/2	'1/21	'0/13	'0/9
5	75500000	85400000	9900000	gain	35	35R17	36T2a (Clade_B-4) 3	3	3 (1)	Cell-line	DFT1				34R17-35R17-36R17-37R17-38R17-39R17-1006					1			'0/14	'0/1	'0/52	'0/40	'0/37	'0/28	'0/2	'0/1	'0/1	'0/3	'0/10	'0/12	'0/63	0/7	'0/11	0/7	'0/15	'0/17	'0/6	'0/13	'0/2	'0/3	'0/55	'0/2	'0/21	'1/13	'0/9
5	75500000	85400000	9900000	gain	35	35R19	85T (Clade_B-4) 3	3	3 (1)	Cell-line	DFT1				34R19-35R19-36R19-37R19-38R19-39R19-69R11-405					1			'0/14	'0/1	'0/52	'0/40	'0/37	'0/28	'0/2	'0/1	'0/1	'0/3	'0/10	'0/12	'0/63	0/7	'0/11	0/7	'0/15	'0/17	'0/6	'0/13	'0/2	'0/3	'0/55	'0/2	'0/21	'1/13	'0/9
5	75500000	85400000	9900000	gain	35	35R20	86T (Clade_B-4) 3, 86T2 (Clade_B-4) 3	3	3 (2)	Cell-line	DFT1				34R20-35R20-36R20-37R20-38R20-39R20					2			'0/14	'0/1	'0/52	'0/40	'0/37	'0/28	'0/2	'0/1	'0/1	'0/3	'0/10	'0/12	'0/63	0/7	'0/11	0/7	'0/15	'0/17	'0/6	'0/13	'0/2	'0/3	'0/55	'0/2	'0/21	'2/13	'0/9
5	75500000	85400000	9900000	gain	35	35R21	427T1 (Clade_B-8) 3	3	3 (1)	Cell-line	DFT1				34R21-35R21-36R21-37R21-38R21-39R21-987G1CN4-1810G1CN4					1			'0/14	'0/1	'0/52	'0/40	'0/37	'0/28	'0/2	'0/1	'0/1	'0/3	'0/10	'0/12	'0/63	0/7	'0/11	0/7	'0/15	'0/17	'0/6	'0/13	'0/2	'0/3	'0/55	'0/2	'0/21	'0/13	'0/9
5	75500000	85400000	9900000	gain	35	35R22	615T1 (Clade_B-8) 3	3	3 (1)	Cell-line	DFT1				34R22-35R22-36R22-37R22-38R22-39R22					1			'0/14	'0/1	'0/52	'0/40	'0/37	'0/28	'0/2	'0/1	'0/1	'0/3	'0/10	'0/12	'0/63	0/7	'0/11	0/7	'0/15	'0/17	'0/6	'0/13	'0/2	'0/3	'0/55	'0/2	'0/21	'0/13	'0/9
5	75500000	85400000	9900000	gain	35	35R24	618T1 (Clade_C-2) 2.5	2.5	2.5 (1)	Cell-line	DFT1		Subclonal		34R24-35R24-36R24-37R24-38R24-39R24-69R7-276R1-1029R1					1			'0/14	'0/1	'0/52	'0/40	'0/37	'0/28	'0/2	'0/1	'0/1	'0/3	'0/10	'0/12	'0/63	0/7	'0/11	0/7	'0/15	'0/17	'0/6	'0/13	'0/2	'0/3	'0/55	'0/2	'0/21	'0/13	'0/9
5	75500000	85400000	9900000	gain	35	35R30	428T1 (Clade_A2-8) 2.5	2.5	2.5 (1)		DFT1		Subclonal	Tetraploid (5)	34R30-35R30-36R30-37R30-38R30-39R30-69R13					1			'0/14	'0/1	'0/52	'0/40	'0/37	'0/28	'0/2	'0/1	'0/1	'0/3	'0/10	'0/12	'0/63	0/7	'0/11	0/7	'0/15	'0/17	'0/6	'1/13	'0/2	'0/3	'0/55	'0/2	'0/21	'0/13	'0/9
5	75500000	85400000	9900000	gain	35	35R34	669T4 (Clade_B-6) 3	3	3 (1)		DFT1				34R34-35R34-36R34-37R34-38R34-39R34					1			'0/14	'0/1	'0/52	'0/40	'0/37	'0/28	'0/2	'0/1	'0/1	'0/3	'0/10	'0/12	'0/63	0/7	'0/11	0/7	'0/15	'0/17	'0/6	'0/13	'0/2	'0/3	'0/55	'0/2	'0/21	'0/13	'0/9
5	75500000	85400000	9900000	gain	35	35R37	134T6 (Clade_B-8) 2.5	2.5	2.5 (1)		DFT1		Subclonal		34R37-35R37-36R37-37R37-38R37-39R37					1			'0/14	'0/1	'0/52	'0/40	'0/37	'0/28	'0/2	'0/1	'0/1	'0/3	'0/10	'0/12	'0/63	0/7	'0/11	0/7	'0/15	'0/17	'0/6	'0/13	'0/2	'0/3	'0/55	'0/2	'0/21	'0/13	'0/9
5	237500000	241500000	4000000	gain	36	36R2	220T (Clade_A1-1) 3	3	3 (1)	Cell-line	DFT1				34R2-35R2-36R2-37R2-38R2-39R2					1		ERBB3	'1/14	'0/1	'0/52	'0/40	'0/37	'0/28	'0/2	'0/1	'0/1	'0/3	'0/10	'0/12	'0/63	0/7	'0/11	0/7	'0/15	'0/17	'0/6	'0/13	'0/2	'0/3	'0/55	'0/2	'0/21	'0/13	'0/9
5	237500000	241500000	4000000	gain	36	36R3	88T (Clade_A1-1) 3, 88T2 (Clade_A1-1) 3	3	3 (2)	Cell-line	DFT1				34R3-35R3-36R3-37R3-38R3-39R3					2		ERBB3	'2/14	'0/1	'0/52	'0/40	'0/37	'0/28	'0/2	'0/1	'0/1	'0/3	'0/10	'0/12	'0/63	0/7	'0/11	0/7	'0/15	'0/17	'0/6	'0/13	'0/2	'0/3	'0/55	'0/2	'0/21	'0/13	'0/9
5	237500000	241500000	4000000	gain	36	36R4	87T (Clade_A1-3A3) 3, 87T2 (Clade_A1-3A3) 3, 90T (Clade_A1-3A3) 3, 90T2 (Clade_A1-3A3) 3, 114T (Clade_A1-3A3) 3, 363T1 (Clade_A1-3A3) 3, 993T1.1 (Clade_A1-3A3) 3, 993T1.2 (Clade_A1-3A3) 3, 994T1.1 (Clade_A1-3A3) 3, 995T1.1 (Clade_A1-3A3) 3, 995T1.2 (Clade_A1-3A3) 3, 996T1 (Clade_A1-3A3) 3, 996T2 (Clade_A1-3A3) 3	3	3 (13)	Cell-line	DFT1				34R4-35R4-36R4-37R4-38R4-39R4					13		ERBB3	'0/14	'0/1	'0/52	'0/40	'0/37	'13/28	'0/2	'0/1	'0/1	'0/3	'0/10	'0/12	'0/63	0/7	'0/11	0/7	'0/15	'0/17	'0/6	'0/13	'0/2	'0/3	'0/55	'0/2	'0/21	'0/13	'0/9
5	237500000	241500000	4000000	gain	36	36R5	96T (Clade_A2-1) 3	3	3 (1)	Cell-line	DFT1				7BM1-34R5-35R5-36R5-37R5-38R5-39R5-193R1-194R1-376-377-378-379R1-380-381-382-834R1-1029R2-1038-1079R2					1		ERBB3	'0/14	'0/1	'0/52	'0/40	'0/37	'0/28	'0/2	'0/1	'0/1	'0/3	'1/10	'0/12	'0/63	0/7	'0/11	0/7	'0/15	'0/17	'0/6	'0/13	'0/2	'0/3	'0/55	'0/2	'0/21	'0/13	'0/9
5	237500000	241500000	4000000	gain	36	36R6	619T1 (Clade_A2-10) 2.5	2.5	2.5 (1)	Cell-line	DFT1		Subclonal		34R6-35R6-36R6-37R6-38R6-39R6-69R6					1		ERBB3	'0/14	'0/1	'0/52	'0/40	'0/37	'0/28	'0/2	'0/1	'0/1	'0/3	'0/10	'1/12	'0/63	0/7	'0/11	0/7	'0/15	'0/17	'0/6	'0/13	'0/2	'0/3	'0/55	'0/2	'0/21	'0/13	'0/9
5	237500000	241500000	4000000	gain	36	36R7	822T1 (Clade_A2-11) 2.5	2.5	2.5 (1)	Cell-line	DFT1		Subclonal		34R7-35R7-36R7-37R7-38R7-39R7					1		ERBB3	'0/14	'0/1	'0/52	'0/40	'0/37	'0/28	'0/2	'0/1	'0/1	'0/3	'0/10	'0/12	'1/63	0/7	'0/11	0/7	'0/15	'0/17	'0/6	'0/13	'0/2	'0/3	'0/55	'0/2	'0/21	'0/13	'0/9
5	237500000	241500000	4000000	gain	36	36R8	219T (Clade_A2-4) 3	3	3 (1)	Cell-line	DFT1				28R3G1CN5-28R3G1CN6-34R8-35R8-36R8-37R8-38R8-39R8-69R5-967					1		ERBB3	'0/14	'0/1	'0/52	'0/40	'0/37	'0/28	'0/2	'0/1	'0/1	'0/3	'0/10	'0/12	'0/63	0/7	'0/11	1/7	'0/15	'0/17	'0/6	'0/13	'0/2	'0/3	'0/55	'0/2	'0/21	'0/13	'0/9
5	237500000	241500000	4000000	gain	36	36R9	221T (Clade_A2-4) 2.5	2.5	2.5 (1)	Cell-line	DFT1		Subclonal	Tetraploid (3)	34R9-35R9-36R9-37R9-38R9-39R9-69R10					1		ERBB3	'0/14	'0/1	'0/52	'0/40	'0/37	'0/28	'0/2	'0/1	'0/1	'0/3	'0/10	'0/12	'0/63	0/7	'0/11	1/7	'0/15	'0/17	'0/6	'0/13	'0/2	'0/3	'0/55	'0/2	'0/21	'0/13	'0/9
5	237500000	241500000	4000000	gain	36	36R10	95T (Clade_A2-6) 3	3	3 (1)	Cell-line	DFT1				34R10-35R10-36R10-37R10-38R10-39R10-56R3-69R12					1		ERBB3	'0/14	'0/1	'0/52	'0/40	'0/37	'0/28	'0/2	'0/1	'0/1	'0/3	'0/10	'0/12	'0/63	0/7	'0/11	0/7	'0/15	'1/17	'0/6	'0/13	'0/2	'0/3	'0/55	'0/2	'0/21	'0/13	'0/9
5	237500000	241500000	4000000	gain	36	36R11	214T (Clade_A2-8) 2.5	2.5	2.5 (1)	Cell-line	DFT1		Subclonal	Tetraploid (5)	34R11-35R11-36R11-37R11-38R11-39R11-69R3					1		ERBB3	'0/14	'0/1	'0/52	'0/40	'0/37	'0/28	'0/2	'0/1	'0/1	'0/3	'0/10	'0/12	'0/63	0/7	'0/11	0/7	'0/15	'0/17	'0/6	'1/13	'0/2	'0/3	'0/55	'0/2	'0/21	'0/13	'0/9
5	237500000	241500000	4000000	gain	36	36R12	218T (Clade_A2-8) 2.5	2.5	2.5 (1)	Cell-line	DFT1		Subclonal	Tetraploid (5)	34R12-35R12-36R12-37R12-38R12-39R12					1		ERBB3	'0/14	'0/1	'0/52	'0/40	'0/37	'0/28	'0/2	'0/1	'0/1	'0/3	'0/10	'0/12	'0/63	0/7	'0/11	0/7	'0/15	'0/17	'0/6	'1/13	'0/2	'0/3	'0/55	'0/2	'0/21	'0/13	'0/9
5	237500000	241500000	4000000	gain	36	36R14	332T (Clade_B-2) 3	3	3 (1)	Cell-line	DFT1				34R14-35R14-36R14-37R14-38R14-39R14-69R8					1		ERBB3	'0/14	'0/1	'0/52	'0/40	'0/37	'0/28	'0/2	'0/1	'0/1	'0/3	'0/10	'0/12	'0/63	0/7	'0/11	0/7	'0/15	'0/17	'0/6	'0/13	'0/2	'0/3	'0/55	'1/2	'0/21	'0/13	'0/9
5	237500000	241500000	4000000	gain	36	36R15	331T (Clade_B-3) 2.5	2.5	2.5 (1)	Cell-line	DFT1		Subclonal		5G2CN4-34R15-35R15-36R15-37R15-38R15-39R15-407-408-1807					1		ERBB3	'0/14	'0/1	'0/52	'0/40	'0/37	'0/28	'0/2	'0/1	'0/1	'0/3	'0/10	'0/12	'0/63	0/7	'0/11	0/7	'0/15	'0/17	'0/6	'0/13	'0/2	'0/3	'0/55	'0/2	'1/21	'0/13	'0/9
5	237500000	241500000	4000000	gain	36	36R17	36T2a (Clade_B-4) 3	3	3 (1)	Cell-line	DFT1				34R17-35R17-36R17-37R17-38R17-39R17-1006					1		ERBB3	'0/14	'0/1	'0/52	'0/40	'0/37	'0/28	'0/2	'0/1	'0/1	'0/3	'0/10	'0/12	'0/63	0/7	'0/11	0/7	'0/15	'0/17	'0/6	'0/13	'0/2	'0/3	'0/55	'0/2	'0/21	'1/13	'0/9
5	237500000	241500000	4000000	gain	36	36R18	614T1 (Clade_B-4) 3	3	3 (1)	Cell-line	DFT1				36R18-69R1-270-812					1		ERBB3	'0/14	'0/1	'0/52	'0/40	'0/37	'0/28	'0/2	'0/1	'0/1	'0/3	'0/10	'0/12	'0/63	0/7	'0/11	0/7	'0/15	'0/17	'0/6	'0/13	'0/2	'0/3	'0/55	'0/2	'0/21	'1/13	'0/9
5	237500000	241500000	4000000	gain	36	36R19	85T (Clade_B-4) 3	3	3 (1)	Cell-line	DFT1				34R19-35R19-36R19-37R19-38R19-39R19-69R11-405					1		ERBB3	'0/14	'0/1	'0/52	'0/40	'0/37	'0/28	'0/2	'0/1	'0/1	'0/3	'0/10	'0/12	'0/63	0/7	'0/11	0/7	'0/15	'0/17	'0/6	'0/13	'0/2	'0/3	'0/55	'0/2	'0/21	'1/13	'0/9
5	237500000	241500000	4000000	gain	36	36R20	86T (Clade_B-4) 3, 86T2 (Clade_B-4) 3	3	3 (2)	Cell-line	DFT1				34R20-35R20-36R20-37R20-38R20-39R20					2		ERBB3	'0/14	'0/1	'0/52	'0/40	'0/37	'0/28	'0/2	'0/1	'0/1	'0/3	'0/10	'0/12	'0/63	0/7	'0/11	0/7	'0/15	'0/17	'0/6	'0/13	'0/2	'0/3	'0/55	'0/2	'0/21	'2/13	'0/9
5	237500000	241500000	4000000	gain	36	36R21	427T1 (Clade_B-8) 3	3	3 (1)	Cell-line	DFT1				34R21-35R21-36R21-37R21-38R21-39R21-987G1CN4-1810G1CN4					1		ERBB3	'0/14	'0/1	'0/52	'0/40	'0/37	'0/28	'0/2	'0/1	'0/1	'0/3	'0/10	'0/12	'0/63	0/7	'0/11	0/7	'0/15	'0/17	'0/6	'0/13	'0/2	'0/3	'0/55	'0/2	'0/21	'0/13	'0/9
5	237500000	241500000	4000000	gain	36	36R22	615T1 (Clade_B-8) 3	3	3 (1)	Cell-line	DFT1				34R22-35R22-36R22-37R22-38R22-39R22					1		ERBB3	'0/14	'0/1	'0/52	'0/40	'0/37	'0/28	'0/2	'0/1	'0/1	'0/3	'0/10	'0/12	'0/63	0/7	'0/11	0/7	'0/15	'0/17	'0/6	'0/13	'0/2	'0/3	'0/55	'0/2	'0/21	'0/13	'0/9
5	237500000	241500000	4000000	gain	36	36R24	618T1 (Clade_C-2) 2.5	2.5	2.5 (1)	Cell-line	DFT1		Subclonal		34R24-35R24-36R24-37R24-38R24-39R24-69R7-276R1-1029R1					1		ERBB3	'0/14	'0/1	'0/52	'0/40	'0/37	'0/28	'0/2	'0/1	'0/1	'0/3	'0/10	'0/12	'0/63	0/7	'0/11	0/7	'0/15	'0/17	'0/6	'0/13	'0/2	'0/3	'0/55	'0/2	'0/21	'0/13	'0/9
5	237500000	241500000	4000000	gain	36	36R30	428T1 (Clade_A2-8) 2.5	2.5	2.5 (1)		DFT1		Subclonal	Tetraploid (5)	34R30-35R30-36R30-37R30-38R30-39R30-69R13					1		ERBB3	'0/14	'0/1	'0/52	'0/40	'0/37	'0/28	'0/2	'0/1	'0/1	'0/3	'0/10	'0/12	'0/63	0/7	'0/11	0/7	'0/15	'0/17	'0/6	'1/13	'0/2	'0/3	'0/55	'0/2	'0/21	'0/13	'0/9
5	237500000	241500000	4000000	gain	36	36R34	669T4 (Clade_B-6) 3	3	3 (1)		DFT1				34R34-35R34-36R34-37R34-38R34-39R34					1		ERBB3	'0/14	'0/1	'0/52	'0/40	'0/37	'0/28	'0/2	'0/1	'0/1	'0/3	'0/10	'0/12	'0/63	0/7	'0/11	0/7	'0/15	'0/17	'0/6	'0/13	'0/2	'0/3	'0/55	'0/2	'0/21	'0/13	'0/9
5	237500000	241500000	4000000	gain	36	36R37	134T6 (Clade_B-8) 2.5	2.5	2.5 (1)		DFT1		Subclonal		34R37-35R37-36R37-37R37-38R37-39R37					1		ERBB3	'0/14	'0/1	'0/52	'0/40	'0/37	'0/28	'0/2	'0/1	'0/1	'0/3	'0/10	'0/12	'0/63	0/7	'0/11	0/7	'0/15	'0/17	'0/6	'0/13	'0/2	'0/3	'0/55	'0/2	'0/21	'0/13	'0/9
X	0	800000	800000	gain	37	37R1	204T (Clade_B-204T) 3	3	3 (1)	Cell-line	DFT1			Tetraploid (8)	37R1-98R1-120R1-150R2-193R2-194R2-253R1-259R2-261R2-263R2-379R3-829-833R2-854-889R1-931-1016-1018-1037-1043-1838-1841-1866					1			'0/14	'0/1	'0/52	'0/40	'0/37	'0/28	'0/2	'0/1	'0/1	'0/3	'0/10	'0/12	'0/63	0/7	'0/11	0/7	'0/15	'0/17	'0/6	'0/13	'0/2	'0/3	'0/55	'0/2	'0/21	'0/13	'0/9
X	0	800000	800000	gain	37	37R2	220T (Clade_A1-1) 3	3	3 (1)	Cell-line	DFT1				34R2-35R2-36R2-37R2-38R2-39R2					1			'1/14	'0/1	'0/52	'0/40	'0/37	'0/28	'0/2	'0/1	'0/1	'0/3	'0/10	'0/12	'0/63	0/7	'0/11	0/7	'0/15	'0/17	'0/6	'0/13	'0/2	'0/3	'0/55	'0/2	'0/21	'0/13	'0/9
X	0	800000	800000	gain	37	37R3	88T (Clade_A1-1) 3, 88T2 (Clade_A1-1) 3	3	3 (2)	Cell-line	DFT1				34R3-35R3-36R3-37R3-38R3-39R3					2			'2/14	'0/1	'0/52	'0/40	'0/37	'0/28	'0/2	'0/1	'0/1	'0/3	'0/10	'0/12	'0/63	0/7	'0/11	0/7	'0/15	'0/17	'0/6	'0/13	'0/2	'0/3	'0/55	'0/2	'0/21	'0/13	'0/9
X	0	800000	800000	gain	37	37R4	87T (Clade_A1-3A3) 3, 87T2 (Clade_A1-3A3) 3, 90T (Clade_A1-3A3) 3, 90T2 (Clade_A1-3A3) 3, 114T (Clade_A1-3A3) 3, 363T1 (Clade_A1-3A3) 3, 993T1.1 (Clade_A1-3A3) 3, 993T1.2 (Clade_A1-3A3) 3, 994T1.1 (Clade_A1-3A3) 3, 995T1.1 (Clade_A1-3A3) 3, 995T1.2 (Clade_A1-3A3) 3, 996T1 (Clade_A1-3A3) 3, 996T2 (Clade_A1-3A3) 3	3	3 (13)	Cell-line	DFT1				34R4-35R4-36R4-37R4-38R4-39R4					13			'0/14	'0/1	'0/52	'0/40	'0/37	'13/28	'0/2	'0/1	'0/1	'0/3	'0/10	'0/12	'0/63	0/7	'0/11	0/7	'0/15	'0/17	'0/6	'0/13	'0/2	'0/3	'0/55	'0/2	'0/21	'0/13	'0/9
X	0	800000	800000	gain	37	37R5	96T (Clade_A2-1) 3	3	3 (1)	Cell-line	DFT1				7BM1-34R5-35R5-36R5-37R5-38R5-39R5-193R1-194R1-376-377-378-379R1-380-381-382-834R1-1029R2-1038-1079R2					1			'0/14	'0/1	'0/52	'0/40	'0/37	'0/28	'0/2	'0/1	'0/1	'0/3	'1/10	'0/12	'0/63	0/7	'0/11	0/7	'0/15	'0/17	'0/6	'0/13	'0/2	'0/3	'0/55	'0/2	'0/21	'0/13	'0/9
X	0	800000	800000	gain	37	37R6	619T1 (Clade_A2-10) 2.5	2.5	2.5 (1)	Cell-line	DFT1		Subclonal		34R6-35R6-36R6-37R6-38R6-39R6-69R6					1			'0/14	'0/1	'0/52	'0/40	'0/37	'0/28	'0/2	'0/1	'0/1	'0/3	'0/10	'1/12	'0/63	0/7	'0/11	0/7	'0/15	'0/17	'0/6	'0/13	'0/2	'0/3	'0/55	'0/2	'0/21	'0/13	'0/9
X	0	800000	800000	gain	37	37R7	822T1 (Clade_A2-11) 2.5	2.5	2.5 (1)	Cell-line	DFT1		Subclonal		34R7-35R7-36R7-37R7-38R7-39R7					1			'0/14	'0/1	'0/52	'0/40	'0/37	'0/28	'0/2	'0/1	'0/1	'0/3	'0/10	'0/12	'1/63	0/7	'0/11	0/7	'0/15	'0/17	'0/6	'0/13	'0/2	'0/3	'0/55	'0/2	'0/21	'0/13	'0/9
X	0	800000	800000	gain	37	37R8	219T (Clade_A2-4) 3	3	3 (1)	Cell-line	DFT1				28R3G1CN5-28R3G1CN6-34R8-35R8-36R8-37R8-38R8-39R8-69R5-967					1			'0/14	'0/1	'0/52	'0/40	'0/37	'0/28	'0/2	'0/1	'0/1	'0/3	'0/10	'0/12	'0/63	0/7	'0/11	1/7	'0/15	'0/17	'0/6	'0/13	'0/2	'0/3	'0/55	'0/2	'0/21	'0/13	'0/9
X	0	800000	800000	gain	37	37R9	221T (Clade_A2-4) 2.5	2.5	2.5 (1)	Cell-line	DFT1		Subclonal	Tetraploid (3)	34R9-35R9-36R9-37R9-38R9-39R9-69R10					1			'0/14	'0/1	'0/52	'0/40	'0/37	'0/28	'0/2	'0/1	'0/1	'0/3	'0/10	'0/12	'0/63	0/7	'0/11	1/7	'0/15	'0/17	'0/6	'0/13	'0/2	'0/3	'0/55	'0/2	'0/21	'0/13	'0/9
X	0	800000	800000	gain	37	37R10	95T (Clade_A2-6) 3	3	3 (1)	Cell-line	DFT1				34R10-35R10-36R10-37R10-38R10-39R10-56R3-69R12					1			'0/14	'0/1	'0/52	'0/40	'0/37	'0/28	'0/2	'0/1	'0/1	'0/3	'0/10	'0/12	'0/63	0/7	'0/11	0/7	'0/15	'1/17	'0/6	'0/13	'0/2	'0/3	'0/55	'0/2	'0/21	'0/13	'0/9
X	0	800000	800000	gain	37	37R11	214T (Clade_A2-8) 2.5	2.5	2.5 (1)	Cell-line	DFT1		Subclonal	Tetraploid (5)	34R11-35R11-36R11-37R11-38R11-39R11-69R3					1			'0/14	'0/1	'0/52	'0/40	'0/37	'0/28	'0/2	'0/1	'0/1	'0/3	'0/10	'0/12	'0/63	0/7	'0/11	0/7	'0/15	'0/17	'0/6	'1/13	'0/2	'0/3	'0/55	'0/2	'0/21	'0/13	'0/9
X	0	800000	800000	gain	37	37R12	218T (Clade_A2-8) 2.5	2.5	2.5 (1)	Cell-line	DFT1		Subclonal	Tetraploid (5)	34R12-35R12-36R12-37R12-38R12-39R12					1			'0/14	'0/1	'0/52	'0/40	'0/37	'0/28	'0/2	'0/1	'0/1	'0/3	'0/10	'0/12	'0/63	0/7	'0/11	0/7	'0/15	'0/17	'0/6	'1/13	'0/2	'0/3	'0/55	'0/2	'0/21	'0/13	'0/9
X	0	800000	800000	gain	37	37R13	620T1 (Clade_A2-8) 2.5	2.5	2.5 (1)	Cell-line	DFT1		Subclonal	Tetraploid (5)	37R13-78R4-120R13-193R3-253R2-254-257R1-259R1-261R1-263R1-379R2-833R1-889R2-910R1-1853					1			'0/14	'0/1	'0/52	'0/40	'0/37	'0/28	'0/2	'0/1	'0/1	'0/3	'0/10	'0/12	'0/63	0/7	'0/11	0/7	'0/15	'0/17	'0/6	'1/13	'0/2	'0/3	'0/55	'0/2	'0/21	'0/13	'0/9
X	0	800000	800000	gain	37	37R14	332T (Clade_B-2) 3	3	3 (1)	Cell-line	DFT1				34R14-35R14-36R14-37R14-38R14-39R14-69R8					1			'0/14	'0/1	'0/52	'0/40	'0/37	'0/28	'0/2	'0/1	'0/1	'0/3	'0/10	'0/12	'0/63	0/7	'0/11	0/7	'0/15	'0/17	'0/6	'0/13	'0/2	'0/3	'0/55	'1/2	'0/21	'0/13	'0/9
X	0	800000	800000	gain	37	37R15	331T (Clade_B-3) 2.5	2.5	2.5 (1)	Cell-line	DFT1		Subclonal		5G2CN4-34R15-35R15-36R15-37R15-38R15-39R15-407-408-1807					1			'0/14	'0/1	'0/52	'0/40	'0/37	'0/28	'0/2	'0/1	'0/1	'0/3	'0/10	'0/12	'0/63	0/7	'0/11	0/7	'0/15	'0/17	'0/6	'0/13	'0/2	'0/3	'0/55	'0/2	'1/21	'0/13	'0/9
X	0	800000	800000	gain	37	37R16	333Ta (Clade_B-3) 2.5	2.5	2.5 (1)	Cell-line	DFT1		Subclonal		37R16-120R16-1831R2					1			'0/14	'0/1	'0/52	'0/40	'0/37	'0/28	'0/2	'0/1	'0/1	'0/3	'0/10	'0/12	'0/63	0/7	'0/11	0/7	'0/15	'0/17	'0/6	'0/13	'0/2	'0/3	'0/55	'0/2	'1/21	'0/13	'0/9
X	0	800000	800000	gain	37	37R17	36T2a (Clade_B-4) 3	3	3 (1)	Cell-line	DFT1				34R17-35R17-36R17-37R17-38R17-39R17-1006					1			'0/14	'0/1	'0/52	'0/40	'0/37	'0/28	'0/2	'0/1	'0/1	'0/3	'0/10	'0/12	'0/63	0/7	'0/11	0/7	'0/15	'0/17	'0/6	'0/13	'0/2	'0/3	'0/55	'0/2	'0/21	'1/13	'0/9
X	0	800000	800000	gain	37	37R19	85T (Clade_B-4) 3	3	3 (1)	Cell-line	DFT1				34R19-35R19-36R19-37R19-38R19-39R19-69R11-405					1			'0/14	'0/1	'0/52	'0/40	'0/37	'0/28	'0/2	'0/1	'0/1	'0/3	'0/10	'0/12	'0/63	0/7	'0/11	0/7	'0/15	'0/17	'0/6	'0/13	'0/2	'0/3	'0/55	'0/2	'0/21	'1/13	'0/9
X	0	800000	800000	gain	37	37R20	86T (Clade_B-4) 3, 86T2 (Clade_B-4) 3	3	3 (2)	Cell-line	DFT1				34R20-35R20-36R20-37R20-38R20-39R20					2			'0/14	'0/1	'0/52	'0/40	'0/37	'0/28	'0/2	'0/1	'0/1	'0/3	'0/10	'0/12	'0/63	0/7	'0/11	0/7	'0/15	'0/17	'0/6	'0/13	'0/2	'0/3	'0/55	'0/2	'0/21	'2/13	'0/9
X	0	800000	800000	gain	37	37R21	427T1 (Clade_B-8) 3	3	3 (1)	Cell-line	DFT1				34R21-35R21-36R21-37R21-38R21-39R21-987G1CN4-1810G1CN4					1			'0/14	'0/1	'0/52	'0/40	'0/37	'0/28	'0/2	'0/1	'0/1	'0/3	'0/10	'0/12	'0/63	0/7	'0/11	0/7	'0/15	'0/17	'0/6	'0/13	'0/2	'0/3	'0/55	'0/2	'0/21	'0/13	'0/9
X	0	800000	800000	gain	37	37R22	615T1 (Clade_B-8) 3	3	3 (1)	Cell-line	DFT1				34R22-35R22-36R22-37R22-38R22-39R22					1			'0/14	'0/1	'0/52	'0/40	'0/37	'0/28	'0/2	'0/1	'0/1	'0/3	'0/10	'0/12	'0/63	0/7	'0/11	0/7	'0/15	'0/17	'0/6	'0/13	'0/2	'0/3	'0/55	'0/2	'0/21	'0/13	'0/9
X	0	800000	800000	gain	37	37R23	617T1 (Clade_C-2) 3	3	3 (1)	Cell-line	DFT1				37R23-120R23					1			'0/14	'0/1	'0/52	'0/40	'0/37	'0/28	'0/2	'0/1	'0/1	'0/3	'0/10	'0/12	'0/63	0/7	'0/11	0/7	'0/15	'0/17	'0/6	'0/13	'0/2	'0/3	'0/55	'0/2	'0/21	'0/13	'0/9
X	0	800000	800000	gain	37	37R24	618T1 (Clade_C-2) 2.5	2.5	2.5 (1)	Cell-line	DFT1		Subclonal		34R24-35R24-36R24-37R24-38R24-39R24-69R7-276R1-1029R1					1			'0/14	'0/1	'0/52	'0/40	'0/37	'0/28	'0/2	'0/1	'0/1	'0/3	'0/10	'0/12	'0/63	0/7	'0/11	0/7	'0/15	'0/17	'0/6	'0/13	'0/2	'0/3	'0/55	'0/2	'0/21	'0/13	'0/9
X	0	800000	800000	gain	37	37R30	428T1 (Clade_A2-8) 2.5	2.5	2.5 (1)		DFT1		Subclonal	Tetraploid (5)	34R30-35R30-36R30-37R30-38R30-39R30-69R13					1			'0/14	'0/1	'0/52	'0/40	'0/37	'0/28	'0/2	'0/1	'0/1	'0/3	'0/10	'0/12	'0/63	0/7	'0/11	0/7	'0/15	'0/17	'0/6	'1/13	'0/2	'0/3	'0/55	'0/2	'0/21	'0/13	'0/9
X	0	800000	800000	gain	37	37R34	669T4 (Clade_B-6) 3	3	3 (1)		DFT1				34R34-35R34-36R34-37R34-38R34-39R34					1			'0/14	'0/1	'0/52	'0/40	'0/37	'0/28	'0/2	'0/1	'0/1	'0/3	'0/10	'0/12	'0/63	0/7	'0/11	0/7	'0/15	'0/17	'0/6	'0/13	'0/2	'0/3	'0/55	'0/2	'0/21	'0/13	'0/9
X	0	800000	800000	gain	37	37R36	134T5 (Clade_B-8) 2.5	2.5	2.5 (1)		DFT1		Subclonal		37R36-120R36					1			'0/14	'0/1	'0/52	'0/40	'0/37	'0/28	'0/2	'0/1	'0/1	'0/3	'0/10	'0/12	'0/63	0/7	'0/11	0/7	'0/15	'0/17	'0/6	'0/13	'0/2	'0/3	'0/55	'0/2	'0/21	'0/13	'0/9
X	0	800000	800000	gain	37	37R37	134T6 (Clade_B-8) 2.5	2.5	2.5 (1)		DFT1		Subclonal		34R37-35R37-36R37-37R37-38R37-39R37					1			'0/14	'0/1	'0/52	'0/40	'0/37	'0/28	'0/2	'0/1	'0/1	'0/3	'0/10	'0/12	'0/63	0/7	'0/11	0/7	'0/15	'0/17	'0/6	'0/13	'0/2	'0/3	'0/55	'0/2	'0/21	'0/13	'0/9
X	0	800000	800000	gain	37	37R38	610T1 (Clade_B-8) 2.5	2.5	2.5 (1)		DFT1		Subclonal		12BM2-13BM1-37R38-120R38-150R1-879-900-1831R3					1			'0/14	'0/1	'0/52	'0/40	'0/37	'0/28	'0/2	'0/1	'0/1	'0/3	'0/10	'0/12	'0/63	0/7	'0/11	0/7	'0/15	'0/17	'0/6	'0/13	'0/2	'0/3	'0/55	'0/2	'0/21	'0/13	'0/9
5	249100000	249900000	800000	gain	38	38R2	220T (Clade_A1-1) 3	3	3 (1)	Cell-line	DFT1				34R2-35R2-36R2-37R2-38R2-39R2					1			'1/14	'0/1	'0/52	'0/40	'0/37	'0/28	'0/2	'0/1	'0/1	'0/3	'0/10	'0/12	'0/63	0/7	'0/11	0/7	'0/15	'0/17	'0/6	'0/13	'0/2	'0/3	'0/55	'0/2	'0/21	'0/13	'0/9
5	249100000	249900000	800000	gain	38	38R3	88T (Clade_A1-1) 3, 88T2 (Clade_A1-1) 3	3	3 (2)	Cell-line	DFT1				34R3-35R3-36R3-37R3-38R3-39R3					2			'2/14	'0/1	'0/52	'0/40	'0/37	'0/28	'0/2	'0/1	'0/1	'0/3	'0/10	'0/12	'0/63	0/7	'0/11	0/7	'0/15	'0/17	'0/6	'0/13	'0/2	'0/3	'0/55	'0/2	'0/21	'0/13	'0/9
5	249100000	249900000	800000	gain	38	38R4	87T (Clade_A1-3A3) 3, 87T2 (Clade_A1-3A3) 3, 90T (Clade_A1-3A3) 3, 90T2 (Clade_A1-3A3) 3, 114T (Clade_A1-3A3) 3, 363T1 (Clade_A1-3A3) 3, 993T1.1 (Clade_A1-3A3) 3, 993T1.2 (Clade_A1-3A3) 3, 994T1.1 (Clade_A1-3A3) 3, 995T1.1 (Clade_A1-3A3) 3, 995T1.2 (Clade_A1-3A3) 3, 996T1 (Clade_A1-3A3) 3, 996T2 (Clade_A1-3A3) 3	3	3 (13)	Cell-line	DFT1				34R4-35R4-36R4-37R4-38R4-39R4					13			'0/14	'0/1	'0/52	'0/40	'0/37	'13/28	'0/2	'0/1	'0/1	'0/3	'0/10	'0/12	'0/63	0/7	'0/11	0/7	'0/15	'0/17	'0/6	'0/13	'0/2	'0/3	'0/55	'0/2	'0/21	'0/13	'0/9
5	249100000	249900000	800000	gain	38	38R5	96T (Clade_A2-1) 3	3	3 (1)	Cell-line	DFT1				7BM1-34R5-35R5-36R5-37R5-38R5-39R5-193R1-194R1-376-377-378-379R1-380-381-382-834R1-1029R2-1038-1079R2					1			'0/14	'0/1	'0/52	'0/40	'0/37	'0/28	'0/2	'0/1	'0/1	'0/3	'1/10	'0/12	'0/63	0/7	'0/11	0/7	'0/15	'0/17	'0/6	'0/13	'0/2	'0/3	'0/55	'0/2	'0/21	'0/13	'0/9
5	249100000	249900000	800000	gain	38	38R6	619T1 (Clade_A2-10) 2.5	2.5	2.5 (1)	Cell-line	DFT1		Subclonal		34R6-35R6-36R6-37R6-38R6-39R6-69R6					1			'0/14	'0/1	'0/52	'0/40	'0/37	'0/28	'0/2	'0/1	'0/1	'0/3	'0/10	'1/12	'0/63	0/7	'0/11	0/7	'0/15	'0/17	'0/6	'0/13	'0/2	'0/3	'0/55	'0/2	'0/21	'0/13	'0/9
5	249100000	249900000	800000	gain	38	38R7	822T1 (Clade_A2-11) 2.5	2.5	2.5 (1)	Cell-line	DFT1		Subclonal		34R7-35R7-36R7-37R7-38R7-39R7					1			'0/14	'0/1	'0/52	'0/40	'0/37	'0/28	'0/2	'0/1	'0/1	'0/3	'0/10	'0/12	'1/63	0/7	'0/11	0/7	'0/15	'0/17	'0/6	'0/13	'0/2	'0/3	'0/55	'0/2	'0/21	'0/13	'0/9
5	249100000	249900000	800000	gain	38	38R8	219T (Clade_A2-4) 3	3	3 (1)	Cell-line	DFT1				28R3G1CN5-28R3G1CN6-34R8-35R8-36R8-37R8-38R8-39R8-69R5-967					1			'0/14	'0/1	'0/52	'0/40	'0/37	'0/28	'0/2	'0/1	'0/1	'0/3	'0/10	'0/12	'0/63	0/7	'0/11	1/7	'0/15	'0/17	'0/6	'0/13	'0/2	'0/3	'0/55	'0/2	'0/21	'0/13	'0/9
5	249100000	249900000	800000	gain	38	38R9	221T (Clade_A2-4) 2.5	2.5	2.5 (1)	Cell-line	DFT1		Subclonal	Tetraploid (3)	34R9-35R9-36R9-37R9-38R9-39R9-69R10					1			'0/14	'0/1	'0/52	'0/40	'0/37	'0/28	'0/2	'0/1	'0/1	'0/3	'0/10	'0/12	'0/63	0/7	'0/11	1/7	'0/15	'0/17	'0/6	'0/13	'0/2	'0/3	'0/55	'0/2	'0/21	'0/13	'0/9
5	249100000	249900000	800000	gain	38	38R10	95T (Clade_A2-6) 3	3	3 (1)	Cell-line	DFT1				34R10-35R10-36R10-37R10-38R10-39R10-56R3-69R12					1			'0/14	'0/1	'0/52	'0/40	'0/37	'0/28	'0/2	'0/1	'0/1	'0/3	'0/10	'0/12	'0/63	0/7	'0/11	0/7	'0/15	'1/17	'0/6	'0/13	'0/2	'0/3	'0/55	'0/2	'0/21	'0/13	'0/9
5	249100000	249900000	800000	gain	38	38R11	214T (Clade_A2-8) 2.5	2.5	2.5 (1)	Cell-line	DFT1		Subclonal	Tetraploid (5)	34R11-35R11-36R11-37R11-38R11-39R11-69R3					1			'0/14	'0/1	'0/52	'0/40	'0/37	'0/28	'0/2	'0/1	'0/1	'0/3	'0/10	'0/12	'0/63	0/7	'0/11	0/7	'0/15	'0/17	'0/6	'1/13	'0/2	'0/3	'0/55	'0/2	'0/21	'0/13	'0/9
5	249100000	249900000	800000	gain	38	38R12	218T (Clade_A2-8) 2.5	2.5	2.5 (1)	Cell-line	DFT1		Subclonal	Tetraploid (5)	34R12-35R12-36R12-37R12-38R12-39R12					1			'0/14	'0/1	'0/52	'0/40	'0/37	'0/28	'0/2	'0/1	'0/1	'0/3	'0/10	'0/12	'0/63	0/7	'0/11	0/7	'0/15	'0/17	'0/6	'1/13	'0/2	'0/3	'0/55	'0/2	'0/21	'0/13	'0/9
5	249100000	249900000	800000	gain	38	38R14	332T (Clade_B-2) 3	3	3 (1)	Cell-line	DFT1				34R14-35R14-36R14-37R14-38R14-39R14-69R8					1			'0/14	'0/1	'0/52	'0/40	'0/37	'0/28	'0/2	'0/1	'0/1	'0/3	'0/10	'0/12	'0/63	0/7	'0/11	0/7	'0/15	'0/17	'0/6	'0/13	'0/2	'0/3	'0/55	'1/2	'0/21	'0/13	'0/9
5	249100000	249900000	800000	gain	38	38R15	331T (Clade_B-3) 2.5	2.5	2.5 (1)	Cell-line	DFT1		Subclonal		5G2CN4-34R15-35R15-36R15-37R15-38R15-39R15-407-408-1807					1			'0/14	'0/1	'0/52	'0/40	'0/37	'0/28	'0/2	'0/1	'0/1	'0/3	'0/10	'0/12	'0/63	0/7	'0/11	0/7	'0/15	'0/17	'0/6	'0/13	'0/2	'0/3	'0/55	'0/2	'1/21	'0/13	'0/9
5	249100000	249900000	800000	gain	38	38R17	36T2a (Clade_B-4) 3	3	3 (1)	Cell-line	DFT1				34R17-35R17-36R17-37R17-38R17-39R17-1006					1			'0/14	'0/1	'0/52	'0/40	'0/37	'0/28	'0/2	'0/1	'0/1	'0/3	'0/10	'0/12	'0/63	0/7	'0/11	0/7	'0/15	'0/17	'0/6	'0/13	'0/2	'0/3	'0/55	'0/2	'0/21	'1/13	'0/9
5	249100000	249900000	800000	gain	38	38R19	85T (Clade_B-4) 3	3	3 (1)	Cell-line	DFT1				34R19-35R19-36R19-37R19-38R19-39R19-69R11-405					1			'0/14	'0/1	'0/52	'0/40	'0/37	'0/28	'0/2	'0/1	'0/1	'0/3	'0/10	'0/12	'0/63	0/7	'0/11	0/7	'0/15	'0/17	'0/6	'0/13	'0/2	'0/3	'0/55	'0/2	'0/21	'1/13	'0/9
5	249100000	249900000	800000	gain	38	38R20	86T (Clade_B-4) 3, 86T2 (Clade_B-4) 3	3	3 (2)	Cell-line	DFT1				34R20-35R20-36R20-37R20-38R20-39R20					2			'0/14	'0/1	'0/52	'0/40	'0/37	'0/28	'0/2	'0/1	'0/1	'0/3	'0/10	'0/12	'0/63	0/7	'0/11	0/7	'0/15	'0/17	'0/6	'0/13	'0/2	'0/3	'0/55	'0/2	'0/21	'2/13	'0/9
5	249100000	249900000	800000	gain	38	38R21	427T1 (Clade_B-8) 3	3	3 (1)	Cell-line	DFT1				34R21-35R21-36R21-37R21-38R21-39R21-987G1CN4-1810G1CN4					1			'0/14	'0/1	'0/52	'0/40	'0/37	'0/28	'0/2	'0/1	'0/1	'0/3	'0/10	'0/12	'0/63	0/7	'0/11	0/7	'0/15	'0/17	'0/6	'0/13	'0/2	'0/3	'0/55	'0/2	'0/21	'0/13	'0/9
5	249100000	249900000	800000	gain	38	38R22	615T1 (Clade_B-8) 3	3	3 (1)	Cell-line	DFT1				34R22-35R22-36R22-37R22-38R22-39R22					1			'0/14	'0/1	'0/52	'0/40	'0/37	'0/28	'0/2	'0/1	'0/1	'0/3	'0/10	'0/12	'0/63	0/7	'0/11	0/7	'0/15	'0/17	'0/6	'0/13	'0/2	'0/3	'0/55	'0/2	'0/21	'0/13	'0/9
5	249100000	249900000	800000	gain	38	38R24	618T1 (Clade_C-2) 2.5	2.5	2.5 (1)	Cell-line	DFT1		Subclonal		34R24-35R24-36R24-37R24-38R24-39R24-69R7-276R1-1029R1					1			'0/14	'0/1	'0/52	'0/40	'0/37	'0/28	'0/2	'0/1	'0/1	'0/3	'0/10	'0/12	'0/63	0/7	'0/11	0/7	'0/15	'0/17	'0/6	'0/13	'0/2	'0/3	'0/55	'0/2	'0/21	'0/13	'0/9
5	249100000	249900000	800000	gain	38	38R30	428T1 (Clade_A2-8) 2.5	2.5	2.5 (1)		DFT1		Subclonal	Tetraploid (5)	34R30-35R30-36R30-37R30-38R30-39R30-69R13					1			'0/14	'0/1	'0/52	'0/40	'0/37	'0/28	'0/2	'0/1	'0/1	'0/3	'0/10	'0/12	'0/63	0/7	'0/11	0/7	'0/15	'0/17	'0/6	'1/13	'0/2	'0/3	'0/55	'0/2	'0/21	'0/13	'0/9
5	249100000	249900000	800000	gain	38	38R34	669T4 (Clade_B-6) 3	3	3 (1)		DFT1				34R34-35R34-36R34-37R34-38R34-39R34					1			'0/14	'0/1	'0/52	'0/40	'0/37	'0/28	'0/2	'0/1	'0/1	'0/3	'0/10	'0/12	'0/63	0/7	'0/11	0/7	'0/15	'0/17	'0/6	'0/13	'0/2	'0/3	'0/55	'0/2	'0/21	'0/13	'0/9
5	249100000	249900000	800000	gain	38	38R37	134T6 (Clade_B-8) 2.5	2.5	2.5 (1)		DFT1		Subclonal		34R37-35R37-36R37-37R37-38R37-39R37					1			'0/14	'0/1	'0/52	'0/40	'0/37	'0/28	'0/2	'0/1	'0/1	'0/3	'0/10	'0/12	'0/63	0/7	'0/11	0/7	'0/15	'0/17	'0/6	'0/13	'0/2	'0/3	'0/55	'0/2	'0/21	'0/13	'0/9
5	242400000	248300000	5900000	gain	39	39R2	220T (Clade_A1-1) 3	3	3 (1)	Cell-line	DFT1				34R2-35R2-36R2-37R2-38R2-39R2					1			'1/14	'0/1	'0/52	'0/40	'0/37	'0/28	'0/2	'0/1	'0/1	'0/3	'0/10	'0/12	'0/63	0/7	'0/11	0/7	'0/15	'0/17	'0/6	'0/13	'0/2	'0/3	'0/55	'0/2	'0/21	'0/13	'0/9
5	242400000	248300000	5900000	gain	39	39R3	88T (Clade_A1-1) 3, 88T2 (Clade_A1-1) 3	3	3 (2)	Cell-line	DFT1				34R3-35R3-36R3-37R3-38R3-39R3					2			'2/14	'0/1	'0/52	'0/40	'0/37	'0/28	'0/2	'0/1	'0/1	'0/3	'0/10	'0/12	'0/63	0/7	'0/11	0/7	'0/15	'0/17	'0/6	'0/13	'0/2	'0/3	'0/55	'0/2	'0/21	'0/13	'0/9
5	242400000	248300000	5900000	gain	39	39R4	87T (Clade_A1-3A3) 3, 87T2 (Clade_A1-3A3) 3, 90T (Clade_A1-3A3) 3, 90T2 (Clade_A1-3A3) 3, 114T (Clade_A1-3A3) 3, 363T1 (Clade_A1-3A3) 3, 993T1.1 (Clade_A1-3A3) 3, 993T1.2 (Clade_A1-3A3) 3, 994T1.1 (Clade_A1-3A3) 3, 995T1.1 (Clade_A1-3A3) 3, 995T1.2 (Clade_A1-3A3) 3, 996T1 (Clade_A1-3A3) 3, 996T2 (Clade_A1-3A3) 3	3	3 (13)	Cell-line	DFT1				34R4-35R4-36R4-37R4-38R4-39R4					13			'0/14	'0/1	'0/52	'0/40	'0/37	'13/28	'0/2	'0/1	'0/1	'0/3	'0/10	'0/12	'0/63	0/7	'0/11	0/7	'0/15	'0/17	'0/6	'0/13	'0/2	'0/3	'0/55	'0/2	'0/21	'0/13	'0/9
5	242400000	248300000	5900000	gain	39	39R5	96T (Clade_A2-1) 3	3	3 (1)	Cell-line	DFT1				7BM1-34R5-35R5-36R5-37R5-38R5-39R5-193R1-194R1-376-377-378-379R1-380-381-382-834R1-1029R2-1038-1079R2					1			'0/14	'0/1	'0/52	'0/40	'0/37	'0/28	'0/2	'0/1	'0/1	'0/3	'1/10	'0/12	'0/63	0/7	'0/11	0/7	'0/15	'0/17	'0/6	'0/13	'0/2	'0/3	'0/55	'0/2	'0/21	'0/13	'0/9
5	242400000	248300000	5900000	gain	39	39R6	619T1 (Clade_A2-10) 2.5	2.5	2.5 (1)	Cell-line	DFT1		Subclonal		34R6-35R6-36R6-37R6-38R6-39R6-69R6					1			'0/14	'0/1	'0/52	'0/40	'0/37	'0/28	'0/2	'0/1	'0/1	'0/3	'0/10	'1/12	'0/63	0/7	'0/11	0/7	'0/15	'0/17	'0/6	'0/13	'0/2	'0/3	'0/55	'0/2	'0/21	'0/13	'0/9
5	242400000	248300000	5900000	gain	39	39R7	822T1 (Clade_A2-11) 2.5	2.5	2.5 (1)	Cell-line	DFT1		Subclonal		34R7-35R7-36R7-37R7-38R7-39R7					1			'0/14	'0/1	'0/52	'0/40	'0/37	'0/28	'0/2	'0/1	'0/1	'0/3	'0/10	'0/12	'1/63	0/7	'0/11	0/7	'0/15	'0/17	'0/6	'0/13	'0/2	'0/3	'0/55	'0/2	'0/21	'0/13	'0/9
5	242400000	248300000	5900000	gain	39	39R8	219T (Clade_A2-4) 3	3	3 (1)	Cell-line	DFT1				28R3G1CN5-28R3G1CN6-34R8-35R8-36R8-37R8-38R8-39R8-69R5-967					1			'0/14	'0/1	'0/52	'0/40	'0/37	'0/28	'0/2	'0/1	'0/1	'0/3	'0/10	'0/12	'0/63	0/7	'0/11	1/7	'0/15	'0/17	'0/6	'0/13	'0/2	'0/3	'0/55	'0/2	'0/21	'0/13	'0/9
5	242400000	248300000	5900000	gain	39	39R9	221T (Clade_A2-4) 2.5	2.5	2.5 (1)	Cell-line	DFT1		Subclonal	Tetraploid (3)	34R9-35R9-36R9-37R9-38R9-39R9-69R10					1			'0/14	'0/1	'0/52	'0/40	'0/37	'0/28	'0/2	'0/1	'0/1	'0/3	'0/10	'0/12	'0/63	0/7	'0/11	1/7	'0/15	'0/17	'0/6	'0/13	'0/2	'0/3	'0/55	'0/2	'0/21	'0/13	'0/9
5	242400000	248300000	5900000	gain	39	39R10	95T (Clade_A2-6) 3	3	3 (1)	Cell-line	DFT1				34R10-35R10-36R10-37R10-38R10-39R10-56R3-69R12					1			'0/14	'0/1	'0/52	'0/40	'0/37	'0/28	'0/2	'0/1	'0/1	'0/3	'0/10	'0/12	'0/63	0/7	'0/11	0/7	'0/15	'1/17	'0/6	'0/13	'0/2	'0/3	'0/55	'0/2	'0/21	'0/13	'0/9
5	242400000	248300000	5900000	gain	39	39R11	214T (Clade_A2-8) 2.5	2.5	2.5 (1)	Cell-line	DFT1		Subclonal	Tetraploid (5)	34R11-35R11-36R11-37R11-38R11-39R11-69R3					1			'0/14	'0/1	'0/52	'0/40	'0/37	'0/28	'0/2	'0/1	'0/1	'0/3	'0/10	'0/12	'0/63	0/7	'0/11	0/7	'0/15	'0/17	'0/6	'1/13	'0/2	'0/3	'0/55	'0/2	'0/21	'0/13	'0/9
5	242400000	248300000	5900000	gain	39	39R12	218T (Clade_A2-8) 2.5	2.5	2.5 (1)	Cell-line	DFT1		Subclonal	Tetraploid (5)	34R12-35R12-36R12-37R12-38R12-39R12					1			'0/14	'0/1	'0/52	'0/40	'0/37	'0/28	'0/2	'0/1	'0/1	'0/3	'0/10	'0/12	'0/63	0/7	'0/11	0/7	'0/15	'0/17	'0/6	'1/13	'0/2	'0/3	'0/55	'0/2	'0/21	'0/13	'0/9
5	242400000	248300000	5900000	gain	39	39R14	332T (Clade_B-2) 3	3	3 (1)	Cell-line	DFT1				34R14-35R14-36R14-37R14-38R14-39R14-69R8					1			'0/14	'0/1	'0/52	'0/40	'0/37	'0/28	'0/2	'0/1	'0/1	'0/3	'0/10	'0/12	'0/63	0/7	'0/11	0/7	'0/15	'0/17	'0/6	'0/13	'0/2	'0/3	'0/55	'1/2	'0/21	'0/13	'0/9
5	242400000	248300000	5900000	gain	39	39R15	331T (Clade_B-3) 2.5	2.5	2.5 (1)	Cell-line	DFT1		Subclonal		5G2CN4-34R15-35R15-36R15-37R15-38R15-39R15-407-408-1807					1			'0/14	'0/1	'0/52	'0/40	'0/37	'0/28	'0/2	'0/1	'0/1	'0/3	'0/10	'0/12	'0/63	0/7	'0/11	0/7	'0/15	'0/17	'0/6	'0/13	'0/2	'0/3	'0/55	'0/2	'1/21	'0/13	'0/9
5	242400000	248300000	5900000	gain	39	39R17	36T2a (Clade_B-4) 3	3	3 (1)	Cell-line	DFT1				34R17-35R17-36R17-37R17-38R17-39R17-1006					1			'0/14	'0/1	'0/52	'0/40	'0/37	'0/28	'0/2	'0/1	'0/1	'0/3	'0/10	'0/12	'0/63	0/7	'0/11	0/7	'0/15	'0/17	'0/6	'0/13	'0/2	'0/3	'0/55	'0/2	'0/21	'1/13	'0/9
5	242400000	248300000	5900000	gain	39	39R19	85T (Clade_B-4) 3	3	3 (1)	Cell-line	DFT1				34R19-35R19-36R19-37R19-38R19-39R19-69R11-405					1			'0/14	'0/1	'0/52	'0/40	'0/37	'0/28	'0/2	'0/1	'0/1	'0/3	'0/10	'0/12	'0/63	0/7	'0/11	0/7	'0/15	'0/17	'0/6	'0/13	'0/2	'0/3	'0/55	'0/2	'0/21	'1/13	'0/9
5	242400000	248300000	5900000	gain	39	39R20	86T (Clade_B-4) 3, 86T2 (Clade_B-4) 3	3	3 (2)	Cell-line	DFT1				34R20-35R20-36R20-37R20-38R20-39R20					2			'0/14	'0/1	'0/52	'0/40	'0/37	'0/28	'0/2	'0/1	'0/1	'0/3	'0/10	'0/12	'0/63	0/7	'0/11	0/7	'0/15	'0/17	'0/6	'0/13	'0/2	'0/3	'0/55	'0/2	'0/21	'2/13	'0/9
5	242400000	248300000	5900000	gain	39	39R21	427T1 (Clade_B-8) 3	3	3 (1)	Cell-line	DFT1				34R21-35R21-36R21-37R21-38R21-39R21-987G1CN4-1810G1CN4					1			'0/14	'0/1	'0/52	'0/40	'0/37	'0/28	'0/2	'0/1	'0/1	'0/3	'0/10	'0/12	'0/63	0/7	'0/11	0/7	'0/15	'0/17	'0/6	'0/13	'0/2	'0/3	'0/55	'0/2	'0/21	'0/13	'0/9
5	242400000	248300000	5900000	gain	39	39R22	615T1 (Clade_B-8) 3	3	3 (1)	Cell-line	DFT1				34R22-35R22-36R22-37R22-38R22-39R22					1			'0/14	'0/1	'0/52	'0/40	'0/37	'0/28	'0/2	'0/1	'0/1	'0/3	'0/10	'0/12	'0/63	0/7	'0/11	0/7	'0/15	'0/17	'0/6	'0/13	'0/2	'0/3	'0/55	'0/2	'0/21	'0/13	'0/9
5	242400000	248300000	5900000	gain	39	39R24	618T1 (Clade_C-2) 2.5	2.5	2.5 (1)	Cell-line	DFT1		Subclonal		34R24-35R24-36R24-37R24-38R24-39R24-69R7-276R1-1029R1					1			'0/14	'0/1	'0/52	'0/40	'0/37	'0/28	'0/2	'0/1	'0/1	'0/3	'0/10	'0/12	'0/63	0/7	'0/11	0/7	'0/15	'0/17	'0/6	'0/13	'0/2	'0/3	'0/55	'0/2	'0/21	'0/13	'0/9
5	242400000	248300000	5900000	gain	39	39R30	428T1 (Clade_A2-8) 2.5	2.5	2.5 (1)		DFT1		Subclonal	Tetraploid (5)	34R30-35R30-36R30-37R30-38R30-39R30-69R13					1			'0/14	'0/1	'0/52	'0/40	'0/37	'0/28	'0/2	'0/1	'0/1	'0/3	'0/10	'0/12	'0/63	0/7	'0/11	0/7	'0/15	'0/17	'0/6	'1/13	'0/2	'0/3	'0/55	'0/2	'0/21	'0/13	'0/9
5	242400000	248300000	5900000	gain	39	39R34	669T4 (Clade_B-6) 3	3	3 (1)		DFT1				34R34-35R34-36R34-37R34-38R34-39R34					1			'0/14	'0/1	'0/52	'0/40	'0/37	'0/28	'0/2	'0/1	'0/1	'0/3	'0/10	'0/12	'0/63	0/7	'0/11	0/7	'0/15	'0/17	'0/6	'0/13	'0/2	'0/3	'0/55	'0/2	'0/21	'0/13	'0/9
5	242400000	248300000	5900000	gain	39	39R37	134T6 (Clade_B-8) 2.5	2.5	2.5 (1)		DFT1		Subclonal		34R37-35R37-36R37-37R37-38R37-39R37					1			'0/14	'0/1	'0/52	'0/40	'0/37	'0/28	'0/2	'0/1	'0/1	'0/3	'0/10	'0/12	'0/63	0/7	'0/11	0/7	'0/15	'0/17	'0/6	'0/13	'0/2	'0/3	'0/55	'0/2	'0/21	'0/13	'0/9
X	5300000	5900000	600000	gain	40	40R1	476T2 (Clade_A2-5) 3, 476T3 (Clade_A2-5) 3, 477T3 (Clade_A2-5) 3, 477T4 (Clade_A2-5) 3, 477T5 (Clade_A2-5) 3, 639T1 (Clade_A2-5) 3, 983T1 (Clade_A2-5) 3, 983T2 (Clade_A2-5) 3, 1046T1 (Clade_A2-5) 4, 1047T1.1 (Clade_A2-5) 4, 1048T1 (Clade_A2-5) 3, 1081T1 (Clade_A2-5) 3, 1082T1 (Clade_A2-5) 3	3, 4	3 (11), 4 (2)		DFT1			Tetraploid (4)	40R1-43R1-49R1		40-1044			13			'0/14	'0/1	'0/52	'0/40	'0/37	'0/28	'0/2	'0/1	'0/1	'0/3	'0/10	'0/12	'0/63	0/7	'0/11	0/7	'13/15	'0/17	'0/6	'0/13	'0/2	'0/3	'0/55	'0/2	'0/21	'0/13	'0/9
X	5300000	5900000	600000	gain	40	40R2	87T2 (Clade_A1-3A3) 4, 90T2 (Clade_A1-3A3) 4, 363T1 (Clade_A1-3A3) 4, 993T1.1 (Clade_A1-3A3) 4, 993T1.2 (Clade_A1-3A3) 4, 994T1.1 (Clade_A1-3A3) 4, 995T1.1 (Clade_A1-3A3) 4, 995T1.2 (Clade_A1-3A3) 4, 996T1 (Clade_A1-3A3) 4, 996T2 (Clade_A1-3A3) 4	4	4 (10)	Cell-line	DFT1				40R2-40R2G1CN4-43R2-48R2-48R2G1CN4-49R2-49R2G1CN4-54R1-54R1G1CN4-73R1-73R1G1CN4-78R1-78R1G1CN4-84-85-85G1CN4		40-1044			10			'0/14	'0/1	'0/52	'0/40	'0/37	'10/28	'0/2	'0/1	'0/1	'0/3	'0/10	'0/12	'0/63	0/7	'0/11	0/7	'0/15	'0/17	'0/6	'0/13	'0/2	'0/3	'0/55	'0/2	'0/21	'0/13	'0/9
X	5300000	5900000	600000	gain	40	40R3	63T2 (Clade_A1-3A) 7, 63T3 (Clade_A1-3A) 5, 67T (Clade_A1-3A) 6, 453T1 (Clade_A1-3A) 5	5, 6, 7	5 (2), 6 (1), 7 (1)		DFT1				40R3-40R3G1CN4-40R3G1CN5-43R3-43R3G1CN4-43R3G1CN5-49R3-49R3G1CN4-49R3G1CN5		40-1044			4			'0/14	'0/1	'4/52	'0/40	'0/37	'0/28	'0/2	'0/1	'0/1	'0/3	'0/10	'0/12	'0/63	0/7	'0/11	0/7	'0/15	'0/17	'0/6	'0/13	'0/2	'0/3	'0/55	'0/2	'0/21	'0/13	'0/9
X	5300000	5900000	600000	gain	40	40R4	112T2 (Clade_A1-3A2) 3	3	3 (1)		DFT1				40R4-49R7-813		40-1044			1			'0/14	'0/1	'0/52	'0/40	'1/37	'0/28	'0/2	'0/1	'0/1	'0/3	'0/10	'0/12	'0/63	0/7	'0/11	0/7	'0/15	'0/17	'0/6	'0/13	'0/2	'0/3	'0/55	'0/2	'0/21	'0/13	'0/9
X	5300000	5900000	600000	gain	40	40R5	813T1 (Clade_A1-3A1) 3	3	3 (1)		DFT1				40R5-49R6		40-1044			1			'0/14	'0/1	'0/52	'1/40	'0/37	'0/28	'0/2	'0/1	'0/1	'0/3	'0/10	'0/12	'0/63	0/7	'0/11	0/7	'0/15	'0/17	'0/6	'0/13	'0/2	'0/3	'0/55	'0/2	'0/21	'0/13	'0/9
X	5300000	5900000	600000	gain	40	40R6	66T1 (Clade_A1-3A) 3	3	3 (1)		DFT1				40R6-49R8-1828-1829		40-1044			1			'0/14	'0/1	'1/52	'0/40	'0/37	'0/28	'0/2	'0/1	'0/1	'0/3	'0/10	'0/12	'0/63	0/7	'0/11	0/7	'0/15	'0/17	'0/6	'0/13	'0/2	'0/3	'0/55	'0/2	'0/21	'0/13	'0/9
X	5300000	5900000	600000	gain	40	40R7	78Ta (Clade_A1-3A5) 3	3	3 (1)		DFT1				40R7-285R3-460-461-462-464-465-466-1040-1803R3-1808R2-1831R1		40-1044			1			'0/14	'0/1	'0/52	'0/40	'0/37	'0/28	'0/2	'1/1	'0/1	'0/3	'0/10	'0/12	'0/63	0/7	'0/11	0/7	'0/15	'0/17	'0/6	'0/13	'0/2	'0/3	'0/55	'0/2	'0/21	'0/13	'0/9
X	5300000	5900000	600000	gain	40	40R1G1CN4	1046T1 (Clade_A2-5) 4, 1047T1.1 (Clade_A2-5) 4	4	4 (2)		DFT1			Tetraploid (4)	40R1G1CN4-43R1G1CN4-49R1G1CN4		40-1044			2			'0/14	'0/1	'0/52	'0/40	'0/37	'0/28	'0/2	'0/1	'0/1	'0/3	'0/10	'0/12	'0/63	0/7	'0/11	0/7	'2/15	'0/17	'0/6	'0/13	'0/2	'0/3	'0/55	'0/2	'0/21	'0/13	'0/9
X	5300000	5900000	600000	gain	40	40R2G1CN4	87T2 (Clade_A1-3A3) 4, 90T2 (Clade_A1-3A3) 4, 363T1 (Clade_A1-3A3) 4, 993T1.1 (Clade_A1-3A3) 4, 993T1.2 (Clade_A1-3A3) 4, 994T1.1 (Clade_A1-3A3) 4, 995T1.1 (Clade_A1-3A3) 4, 995T1.2 (Clade_A1-3A3) 4, 996T1 (Clade_A1-3A3) 4, 996T2 (Clade_A1-3A3) 4	4	4 (10)	Cell-line	DFT1				40R2-40R2G1CN4-43R2-48R2-48R2G1CN4-49R2-49R2G1CN4-54R1-54R1G1CN4-73R1-73R1G1CN4-78R1-78R1G1CN4-84-85-85G1CN4		40-1044			10			'0/14	'0/1	'0/52	'0/40	'0/37	'10/28	'0/2	'0/1	'0/1	'0/3	'0/10	'0/12	'0/63	0/7	'0/11	0/7	'0/15	'0/17	'0/6	'0/13	'0/2	'0/3	'0/55	'0/2	'0/21	'0/13	'0/9
X	5300000	5900000	600000	gain	40	40R3G1CN4	63T2 (Clade_A1-3A) 7, 63T3 (Clade_A1-3A) 5, 67T (Clade_A1-3A) 6, 453T1 (Clade_A1-3A) 5	5, 6, 7	5 (2), 6 (1), 7 (1)		DFT1				40R3-40R3G1CN4-40R3G1CN5-43R3-43R3G1CN4-43R3G1CN5-49R3-49R3G1CN4-49R3G1CN5		40-1044			4			'0/14	'0/1	'4/52	'0/40	'0/37	'0/28	'0/2	'0/1	'0/1	'0/3	'0/10	'0/12	'0/63	0/7	'0/11	0/7	'0/15	'0/17	'0/6	'0/13	'0/2	'0/3	'0/55	'0/2	'0/21	'0/13	'0/9
X	5300000	5900000	600000	gain	40	40R3G1CN5	63T2 (Clade_A1-3A) 7, 63T3 (Clade_A1-3A) 5, 67T (Clade_A1-3A) 6, 453T1 (Clade_A1-3A) 5	5, 6, 7	5 (2), 6 (1), 7 (1)		DFT1				40R3-40R3G1CN4-40R3G1CN5-43R3-43R3G1CN4-43R3G1CN5-49R3-49R3G1CN4-49R3G1CN5		40-1044			4			'0/14	'0/1	'4/52	'0/40	'0/37	'0/28	'0/2	'0/1	'0/1	'0/3	'0/10	'0/12	'0/63	0/7	'0/11	0/7	'0/15	'0/17	'0/6	'0/13	'0/2	'0/3	'0/55	'0/2	'0/21	'0/13	'0/9
X	5300000	5900000	600000	gain	40	40R3G1CN6	63T2 (Clade_A1-3A) 7, 67T (Clade_A1-3A) 6	6, 7	6 (1), 7 (1)		DFT1				40R3G1CN6-43R3G1CN6-49R3G1CN6-73R3-101R2		40-1044			2			'0/14	'0/1	'2/52	'0/40	'0/37	'0/28	'0/2	'0/1	'0/1	'0/3	'0/10	'0/12	'0/63	0/7	'0/11	0/7	'0/15	'0/17	'0/6	'0/13	'0/2	'0/3	'0/55	'0/2	'0/21	'0/13	'0/9
X	5300000	5900000	600000	gain	40	40R3G1CN7	63T2 (Clade_A1-3A) 7	7	7 (1)		DFT1				40R3G1CN7-43R3G1CN7-49R3G1CN7		40-1044			1			'0/14	'0/1	'1/52	'0/40	'0/37	'0/28	'0/2	'0/1	'0/1	'0/3	'0/10	'0/12	'0/63	0/7	'0/11	0/7	'0/15	'0/17	'0/6	'0/13	'0/2	'0/3	'0/55	'0/2	'0/21	'0/13	'0/9
5	236700000	237400000	700000	loss	42	42R1	999T1 (Clade_A1-3A1) 1, 999T2 (Clade_A1-3A1) 1, 999T3 (Clade_A1-3A1) 1, 999T6 (Clade_A1-3A1) 1	1	1 (4)		DFT1					42R1-59R1-82R1-122R1-340				4			'0/14	'0/1	'0/52	'4/40	'0/37	'0/28	'0/2	'0/1	'0/1	'0/3	'0/10	'0/12	'0/63	0/7	'0/11	0/7	'0/15	'0/17	'0/6	'0/13	'0/2	'0/3	'0/55	'0/2	'0/21	'0/13	'0/9
5	236700000	237400000	700000	loss	42	42R3	451T1 (Clade_A2-2) 1	1	1 (1)		DFT1					42R3-122R2-961-962				1			'0/14	'0/1	'0/52	'0/40	'0/37	'0/28	'0/2	'0/1	'0/1	'0/3	'0/10	'0/12	'0/63	1/7	'0/11	0/7	'0/15	'0/17	'0/6	'0/13	'0/2	'0/3	'0/55	'0/2	'0/21	'0/13	'0/9
5	236700000	237400000	700000	loss	42	42R4	202T1 (DFT2) 1, 202T2 (DFT2) 1, 203T1 (DFT2) 1, 203T2 (DFT2) 1, 203T3 (DFT2) 1, 338T (DFT2) 1, 338Ta (DFT2) 1, 339T (DFT2) 1, 339Ta (DFT2) 1, 637T1 (DFT2) 1, 637T2 (DFT2) 1, 638T1 (DFT2) 1, 638T2 (DFT2) 1, 807T1a (DFT2) 1, 809T1 (DFT2) 1, 809T1a (DFT2) 1, 812T1 (DFT2) 1, 818T3 (DFT2) 1	1	1 (18)		DFT2					1R2-42R4-971-1775-1776R1-1781-1782R2-1783-1784-1787-1791-1792-1792L1CN0-1793-1794-1795-1797				18			'0/14	'0/1	'0/52	'0/40	'0/37	'0/28	'0/2	'0/1	'0/1	'0/3	'0/10	'0/12	'0/63	0/7	'0/11	0/7	'0/15	'0/17	'0/6	'0/13	'0/2	'0/3	'0/55	'0/2	'0/21	'0/13	'0/9
X	1659000	2200000	541000	gain	43	43R1	476T2 (Clade_A2-5) 3, 476T3 (Clade_A2-5) 3, 477T3 (Clade_A2-5) 3, 477T4 (Clade_A2-5) 3, 477T5 (Clade_A2-5) 3, 639T1 (Clade_A2-5) 3, 983T1 (Clade_A2-5) 3, 983T2 (Clade_A2-5) 3, 1046T1 (Clade_A2-5) 4, 1047T1.1 (Clade_A2-5) 4, 1048T1 (Clade_A2-5) 3, 1081T1 (Clade_A2-5) 3, 1082T1 (Clade_A2-5) 3	3, 4	3 (11), 4 (2)		DFT1			Tetraploid (4)	40R1-43R1-49R1		43-67			13			'0/14	'0/1	'0/52	'0/40	'0/37	'0/28	'0/2	'0/1	'0/1	'0/3	'0/10	'0/12	'0/63	0/7	'0/11	0/7	'13/15	'0/17	'0/6	'0/13	'0/2	'0/3	'0/55	'0/2	'0/21	'0/13	'0/9
X	1659000	2200000	541000	gain	43	43R2	87T2 (Clade_A1-3A3) 4, 90T2 (Clade_A1-3A3) 4, 363T1 (Clade_A1-3A3) 4, 993T1.1 (Clade_A1-3A3) 4, 993T1.2 (Clade_A1-3A3) 4, 994T1.1 (Clade_A1-3A3) 4, 995T1.1 (Clade_A1-3A3) 4, 995T1.2 (Clade_A1-3A3) 4, 996T1 (Clade_A1-3A3) 4, 996T2 (Clade_A1-3A3) 4	4	4 (10)	Cell-line	DFT1				40R2-40R2G1CN4-43R2-48R2-48R2G1CN4-49R2-49R2G1CN4-54R1-54R1G1CN4-73R1-73R1G1CN4-78R1-78R1G1CN4-84-85-85G1CN4		43-67			10			'0/14	'0/1	'0/52	'0/40	'0/37	'10/28	'0/2	'0/1	'0/1	'0/3	'0/10	'0/12	'0/63	0/7	'0/11	0/7	'0/15	'0/17	'0/6	'0/13	'0/2	'0/3	'0/55	'0/2	'0/21	'0/13	'0/9
X	1659000	2200000	541000	gain	43	43R3	63T2 (Clade_A1-3A) 7, 63T3 (Clade_A1-3A) 5, 67T (Clade_A1-3A) 6, 453T1 (Clade_A1-3A) 5	5, 6, 7	5 (2), 6 (1), 7 (1)		DFT1				40R3-40R3G1CN4-40R3G1CN5-43R3-43R3G1CN4-43R3G1CN5-49R3-49R3G1CN4-49R3G1CN5		43-67			4			'0/14	'0/1	'4/52	'0/40	'0/37	'0/28	'0/2	'0/1	'0/1	'0/3	'0/10	'0/12	'0/63	0/7	'0/11	0/7	'0/15	'0/17	'0/6	'0/13	'0/2	'0/3	'0/55	'0/2	'0/21	'0/13	'0/9
X	1659000	2200000	541000	gain	43	43R4	66T1 (Clade_A1-3A) 3, 66T3 (Clade_A1-3A) 3	3	3 (2)		DFT1						43-67			2			'0/14	'0/1	'2/52	'0/40	'0/37	'0/28	'0/2	'0/1	'0/1	'0/3	'0/10	'0/12	'0/63	0/7	'0/11	0/7	'0/15	'0/17	'0/6	'0/13	'0/2	'0/3	'0/55	'0/2	'0/21	'0/13	'0/9
X	1659000	2200000	541000	gain	43	43R5	71T2 (Clade_A1-3A) 3	3	3 (1)		DFT1				43R5-49R9		43-67			1			'0/14	'0/1	'1/52	'0/40	'0/37	'0/28	'0/2	'0/1	'0/1	'0/3	'0/10	'0/12	'0/63	0/7	'0/11	0/7	'0/15	'0/17	'0/6	'0/13	'0/2	'0/3	'0/55	'0/2	'0/21	'0/13	'0/9
X	1659000	2200000	541000	gain	43	43R1G1CN4	1046T1 (Clade_A2-5) 4, 1047T1.1 (Clade_A2-5) 4	4	4 (2)		DFT1			Tetraploid (4)	40R1G1CN4-43R1G1CN4-49R1G1CN4		43-67			2			'0/14	'0/1	'0/52	'0/40	'0/37	'0/28	'0/2	'0/1	'0/1	'0/3	'0/10	'0/12	'0/63	0/7	'0/11	0/7	'2/15	'0/17	'0/6	'0/13	'0/2	'0/3	'0/55	'0/2	'0/21	'0/13	'0/9
X	1659000	2200000	541000	gain	43	43R3G1CN4	63T2 (Clade_A1-3A) 7, 63T3 (Clade_A1-3A) 5, 67T (Clade_A1-3A) 6, 453T1 (Clade_A1-3A) 5	5, 6, 7	5 (2), 6 (1), 7 (1)		DFT1				40R3-40R3G1CN4-40R3G1CN5-43R3-43R3G1CN4-43R3G1CN5-49R3-49R3G1CN4-49R3G1CN5		43-67			4			'0/14	'0/1	'4/52	'0/40	'0/37	'0/28	'0/2	'0/1	'0/1	'0/3	'0/10	'0/12	'0/63	0/7	'0/11	0/7	'0/15	'0/17	'0/6	'0/13	'0/2	'0/3	'0/55	'0/2	'0/21	'0/13	'0/9
X	1659000	2200000	541000	gain	43	43R3G1CN5	63T2 (Clade_A1-3A) 7, 63T3 (Clade_A1-3A) 5, 67T (Clade_A1-3A) 6, 453T1 (Clade_A1-3A) 5	5, 6, 7	5 (2), 6 (1), 7 (1)		DFT1				40R3-40R3G1CN4-40R3G1CN5-43R3-43R3G1CN4-43R3G1CN5-49R3-49R3G1CN4-49R3G1CN5		43-67			4			'0/14	'0/1	'4/52	'0/40	'0/37	'0/28	'0/2	'0/1	'0/1	'0/3	'0/10	'0/12	'0/63	0/7	'0/11	0/7	'0/15	'0/17	'0/6	'0/13	'0/2	'0/3	'0/55	'0/2	'0/21	'0/13	'0/9
X	1659000	2200000	541000	gain	43	43R3G1CN6	63T2 (Clade_A1-3A) 7, 67T (Clade_A1-3A) 6	6, 7	6 (1), 7 (1)		DFT1				40R3G1CN6-43R3G1CN6-49R3G1CN6-73R3-101R2		43-67			2			'0/14	'0/1	'2/52	'0/40	'0/37	'0/28	'0/2	'0/1	'0/1	'0/3	'0/10	'0/12	'0/63	0/7	'0/11	0/7	'0/15	'0/17	'0/6	'0/13	'0/2	'0/3	'0/55	'0/2	'0/21	'0/13	'0/9
X	1659000	2200000	541000	gain	43	43R3G1CN7	63T2 (Clade_A1-3A) 7	7	7 (1)		DFT1				40R3G1CN7-43R3G1CN7-49R3G1CN7		43-67			1			'0/14	'0/1	'1/52	'0/40	'0/37	'0/28	'0/2	'0/1	'0/1	'0/3	'0/10	'0/12	'0/63	0/7	'0/11	0/7	'0/15	'0/17	'0/6	'0/13	'0/2	'0/3	'0/55	'0/2	'0/21	'0/13	'0/9
3	486700000	491100000	4400000	loss	47	47R1	50T1 (Clade_B-3) 1, 50T2 (Clade_B-3) 1, 51T2 (Clade_B-3) 1, 331T (Clade_B-3) 1, 333Ta (Clade_B-3) 1, 341T (Clade_B-3) 1, 413T1 (Clade_B-3) 1, 414T1 (Clade_B-3) 1, 425T1 (Clade_B-3) 1, 471T2 (Clade_B-3) 1, 472T5 (Clade_B-3) 1, 632T1 (Clade_B-3) 1, 697T1 (Clade_B-3) 1, 700T1 (Clade_B-3) 1, 700T2 (Clade_B-3) 1, 700T3 (Clade_B-3) 1	1	1 (16)		DFT1					47R1-51R3-57-58				16			'0/14	'0/1	'0/52	'0/40	'0/37	'0/28	'0/2	'0/1	'0/1	'0/3	'0/10	'0/12	'0/63	0/7	'0/11	0/7	'0/15	'0/17	'0/6	'0/13	'0/2	'0/3	'0/55	'0/2	'16/21	'0/13	'0/9
3	486700000	491100000	4400000	loss	47	47R2	236T3 (Clade_B-8) 1, 627T1 (Clade_B-8) 1, 879T1 (Clade_B-8) 1, 879T2 (Clade_B-8) 1, 879T3 (Clade_B-8) 1, 879T4 (Clade_B-8) 1, 879T5 (Clade_B-8) 1, 879T6 (Clade_B-8) 1, 879T7 (Clade_B-8) 1	1	1 (9)		DFT1					47R2-96				9			'0/14	'0/1	'0/52	'0/40	'0/37	'0/28	'0/2	'0/1	'0/1	'0/3	'0/10	'0/12	'0/63	0/7	'0/11	0/7	'0/15	'0/17	'0/6	'0/13	'0/2	'0/3	'0/55	'0/2	'0/21	'0/13	'0/9
2	368800000	373000000	4200000	gain	48	48R1	52T1 (Clade_A1-1) 3, 52T2 (Clade_A1-1) 3, 88T (Clade_A1-1) 3, 88T2 (Clade_A1-1) 3, 220T (Clade_A1-1) 3, 358T2 (Clade_A1-1) 3, 358T3 (Clade_A1-1) 3, 358T3.1 (Clade_A1-1) 3, 395T1 (Clade_A1-1) 3, 1067T1 (Clade_A1-1) 3, 1068T1 (Clade_A1-1) 3, 1068T4 (Clade_A1-1) 3, 1069T2 (Clade_A1-1) 3, 1070T2 (Clade_A1-1) 3	3	3 (14)		DFT1				48R1-55R1-56R1-63-63G1CN4-64-64G1CN4-65-65G1CN4-66					14			'14/14	'0/1	'0/52	'0/40	'0/37	'0/28	'0/2	'0/1	'0/1	'0/3	'0/10	'0/12	'0/63	0/7	'0/11	0/7	'0/15	'0/17	'0/6	'0/13	'0/2	'0/3	'0/55	'0/2	'0/21	'0/13	'0/9
2	368800000	373000000	4200000	gain	48	48R2	87T2 (Clade_A1-3A3) 4, 90T2 (Clade_A1-3A3) 4, 363T1 (Clade_A1-3A3) 4, 993T1.1 (Clade_A1-3A3) 4, 993T1.2 (Clade_A1-3A3) 4, 994T1.1 (Clade_A1-3A3) 4, 995T1.1 (Clade_A1-3A3) 4, 995T1.2 (Clade_A1-3A3) 4, 996T1 (Clade_A1-3A3) 4, 996T2 (Clade_A1-3A3) 4	4	4 (10)	Cell-line	DFT1				40R2-40R2G1CN4-43R2-48R2-48R2G1CN4-49R2-49R2G1CN4-54R1-54R1G1CN4-73R1-73R1G1CN4-78R1-78R1G1CN4-84-85-85G1CN4					10			'0/14	'0/1	'0/52	'0/40	'0/37	'10/28	'0/2	'0/1	'0/1	'0/3	'0/10	'0/12	'0/63	0/7	'0/11	0/7	'0/15	'0/17	'0/6	'0/13	'0/2	'0/3	'0/55	'0/2	'0/21	'0/13	'0/9
2	368800000	373000000	4200000	gain	48	48R2G1CN4	87T2 (Clade_A1-3A3) 4, 90T2 (Clade_A1-3A3) 4, 363T1 (Clade_A1-3A3) 4, 993T1.1 (Clade_A1-3A3) 4, 993T1.2 (Clade_A1-3A3) 4, 994T1.1 (Clade_A1-3A3) 4, 995T1.1 (Clade_A1-3A3) 4, 995T1.2 (Clade_A1-3A3) 4, 996T1 (Clade_A1-3A3) 4, 996T2 (Clade_A1-3A3) 4	4	4 (10)	Cell-line	DFT1				40R2-40R2G1CN4-43R2-48R2-48R2G1CN4-49R2-49R2G1CN4-54R1-54R1G1CN4-73R1-73R1G1CN4-78R1-78R1G1CN4-84-85-85G1CN4					10			'0/14	'0/1	'0/52	'0/40	'0/37	'10/28	'0/2	'0/1	'0/1	'0/3	'0/10	'0/12	'0/63	0/7	'0/11	0/7	'0/15	'0/17	'0/6	'0/13	'0/2	'0/3	'0/55	'0/2	'0/21	'0/13	'0/9
X	6300000	7100000	800000	gain	49	49R1	476T2 (Clade_A2-5) 3, 476T3 (Clade_A2-5) 3, 477T3 (Clade_A2-5) 3, 477T4 (Clade_A2-5) 3, 477T5 (Clade_A2-5) 3, 639T1 (Clade_A2-5) 3, 983T1 (Clade_A2-5) 3, 983T2 (Clade_A2-5) 3, 1046T1 (Clade_A2-5) 4, 1047T1.1 (Clade_A2-5) 4, 1048T1 (Clade_A2-5) 3, 1081T1 (Clade_A2-5) 3, 1082T1 (Clade_A2-5) 3	3, 4	3 (11), 4 (2)		DFT1			Tetraploid (4)	40R1-43R1-49R1					13			'0/14	'0/1	'0/52	'0/40	'0/37	'0/28	'0/2	'0/1	'0/1	'0/3	'0/10	'0/12	'0/63	0/7	'0/11	0/7	'13/15	'0/17	'0/6	'0/13	'0/2	'0/3	'0/55	'0/2	'0/21	'0/13	'0/9
X	6300000	7100000	800000	gain	49	49R2	87T2 (Clade_A1-3A3) 4, 90T2 (Clade_A1-3A3) 4, 363T1 (Clade_A1-3A3) 4, 993T1.1 (Clade_A1-3A3) 4, 993T1.2 (Clade_A1-3A3) 4, 994T1.1 (Clade_A1-3A3) 4, 995T1.1 (Clade_A1-3A3) 4, 995T1.2 (Clade_A1-3A3) 4, 996T1 (Clade_A1-3A3) 4, 996T2 (Clade_A1-3A3) 4	4	4 (10)	Cell-line	DFT1				40R2-40R2G1CN4-43R2-48R2-48R2G1CN4-49R2-49R2G1CN4-54R1-54R1G1CN4-73R1-73R1G1CN4-78R1-78R1G1CN4-84-85-85G1CN4					10			'0/14	'0/1	'0/52	'0/40	'0/37	'10/28	'0/2	'0/1	'0/1	'0/3	'0/10	'0/12	'0/63	0/7	'0/11	0/7	'0/15	'0/17	'0/6	'0/13	'0/2	'0/3	'0/55	'0/2	'0/21	'0/13	'0/9
X	6300000	7100000	800000	gain	49	49R3	63T2 (Clade_A1-3A) 7, 63T3 (Clade_A1-3A) 5, 67T (Clade_A1-3A) 6, 453T1 (Clade_A1-3A) 5	5, 6, 7	5 (2), 6 (1), 7 (1)		DFT1				40R3-40R3G1CN4-40R3G1CN5-43R3-43R3G1CN4-43R3G1CN5-49R3-49R3G1CN4-49R3G1CN5					4			'0/14	'0/1	'4/52	'0/40	'0/37	'0/28	'0/2	'0/1	'0/1	'0/3	'0/10	'0/12	'0/63	0/7	'0/11	0/7	'0/15	'0/17	'0/6	'0/13	'0/2	'0/3	'0/55	'0/2	'0/21	'0/13	'0/9
X	6300000	7100000	800000	gain	49	49R5	227T1 (Clade_A2-11) 3, 227T2 (Clade_A2-11) 3	3	3 (2)		DFT1									2			'0/14	'0/1	'0/52	'0/40	'0/37	'0/28	'0/2	'0/1	'0/1	'0/3	'0/10	'0/12	'2/63	0/7	'0/11	0/7	'0/15	'0/17	'0/6	'0/13	'0/2	'0/3	'0/55	'0/2	'0/21	'0/13	'0/9
X	6300000	7100000	800000	gain	49	49R6	813T1 (Clade_A1-3A1) 3	3	3 (1)		DFT1				40R5-49R6					1			'0/14	'0/1	'0/52	'1/40	'0/37	'0/28	'0/2	'0/1	'0/1	'0/3	'0/10	'0/12	'0/63	0/7	'0/11	0/7	'0/15	'0/17	'0/6	'0/13	'0/2	'0/3	'0/55	'0/2	'0/21	'0/13	'0/9
X	6300000	7100000	800000	gain	49	49R7	112T2 (Clade_A1-3A2) 3	3	3 (1)		DFT1				40R4-49R7-813					1			'0/14	'0/1	'0/52	'0/40	'1/37	'0/28	'0/2	'0/1	'0/1	'0/3	'0/10	'0/12	'0/63	0/7	'0/11	0/7	'0/15	'0/17	'0/6	'0/13	'0/2	'0/3	'0/55	'0/2	'0/21	'0/13	'0/9
X	6300000	7100000	800000	gain	49	49R8	66T1 (Clade_A1-3A) 3	3	3 (1)		DFT1				40R6-49R8-1828-1829					1			'0/14	'0/1	'1/52	'0/40	'0/37	'0/28	'0/2	'0/1	'0/1	'0/3	'0/10	'0/12	'0/63	0/7	'0/11	0/7	'0/15	'0/17	'0/6	'0/13	'0/2	'0/3	'0/55	'0/2	'0/21	'0/13	'0/9
X	6300000	7100000	800000	gain	49	49R9	71T2 (Clade_A1-3A) 3	3	3 (1)		DFT1				43R5-49R9					1			'0/14	'0/1	'1/52	'0/40	'0/37	'0/28	'0/2	'0/1	'0/1	'0/3	'0/10	'0/12	'0/63	0/7	'0/11	0/7	'0/15	'0/17	'0/6	'0/13	'0/2	'0/3	'0/55	'0/2	'0/21	'0/13	'0/9
X	6300000	7100000	800000	gain	49	49R10	92T (Clade_A1-3A) 3	3	3 (1)	Cell-line	DFT1				49R10-428R1					1			'0/14	'0/1	'1/52	'0/40	'0/37	'0/28	'0/2	'0/1	'0/1	'0/3	'0/10	'0/12	'0/63	0/7	'0/11	0/7	'0/15	'0/17	'0/6	'0/13	'0/2	'0/3	'0/55	'0/2	'0/21	'0/13	'0/9
X	6300000	7100000	800000	gain	49	49R1G1CN4	1046T1 (Clade_A2-5) 4, 1047T1.1 (Clade_A2-5) 4	4	4 (2)		DFT1			Tetraploid (4)	40R1G1CN4-43R1G1CN4-49R1G1CN4					2			'0/14	'0/1	'0/52	'0/40	'0/37	'0/28	'0/2	'0/1	'0/1	'0/3	'0/10	'0/12	'0/63	0/7	'0/11	0/7	'2/15	'0/17	'0/6	'0/13	'0/2	'0/3	'0/55	'0/2	'0/21	'0/13	'0/9
X	6300000	7100000	800000	gain	49	49R2G1CN4	87T2 (Clade_A1-3A3) 4, 90T2 (Clade_A1-3A3) 4, 363T1 (Clade_A1-3A3) 4, 993T1.1 (Clade_A1-3A3) 4, 993T1.2 (Clade_A1-3A3) 4, 994T1.1 (Clade_A1-3A3) 4, 995T1.1 (Clade_A1-3A3) 4, 995T1.2 (Clade_A1-3A3) 4, 996T1 (Clade_A1-3A3) 4, 996T2 (Clade_A1-3A3) 4	4	4 (10)	Cell-line	DFT1				40R2-40R2G1CN4-43R2-48R2-48R2G1CN4-49R2-49R2G1CN4-54R1-54R1G1CN4-73R1-73R1G1CN4-78R1-78R1G1CN4-84-85-85G1CN4					10			'0/14	'0/1	'0/52	'0/40	'0/37	'10/28	'0/2	'0/1	'0/1	'0/3	'0/10	'0/12	'0/63	0/7	'0/11	0/7	'0/15	'0/17	'0/6	'0/13	'0/2	'0/3	'0/55	'0/2	'0/21	'0/13	'0/9
X	6300000	7100000	800000	gain	49	49R3G1CN4	63T2 (Clade_A1-3A) 7, 63T3 (Clade_A1-3A) 5, 67T (Clade_A1-3A) 6, 453T1 (Clade_A1-3A) 5	5, 6, 7	5 (2), 6 (1), 7 (1)		DFT1				40R3-40R3G1CN4-40R3G1CN5-43R3-43R3G1CN4-43R3G1CN5-49R3-49R3G1CN4-49R3G1CN5					4			'0/14	'0/1	'4/52	'0/40	'0/37	'0/28	'0/2	'0/1	'0/1	'0/3	'0/10	'0/12	'0/63	0/7	'0/11	0/7	'0/15	'0/17	'0/6	'0/13	'0/2	'0/3	'0/55	'0/2	'0/21	'0/13	'0/9
X	6300000	7100000	800000	gain	49	49R3G1CN5	63T2 (Clade_A1-3A) 7, 63T3 (Clade_A1-3A) 5, 67T (Clade_A1-3A) 6, 453T1 (Clade_A1-3A) 5	5, 6, 7	5 (2), 6 (1), 7 (1)		DFT1				40R3-40R3G1CN4-40R3G1CN5-43R3-43R3G1CN4-43R3G1CN5-49R3-49R3G1CN4-49R3G1CN5					4			'0/14	'0/1	'4/52	'0/40	'0/37	'0/28	'0/2	'0/1	'0/1	'0/3	'0/10	'0/12	'0/63	0/7	'0/11	0/7	'0/15	'0/17	'0/6	'0/13	'0/2	'0/3	'0/55	'0/2	'0/21	'0/13	'0/9
X	6300000	7100000	800000	gain	49	49R3G1CN6	63T2 (Clade_A1-3A) 7, 67T (Clade_A1-3A) 6	6, 7	6 (1), 7 (1)		DFT1				40R3G1CN6-43R3G1CN6-49R3G1CN6-73R3-101R2					2			'0/14	'0/1	'2/52	'0/40	'0/37	'0/28	'0/2	'0/1	'0/1	'0/3	'0/10	'0/12	'0/63	0/7	'0/11	0/7	'0/15	'0/17	'0/6	'0/13	'0/2	'0/3	'0/55	'0/2	'0/21	'0/13	'0/9
X	6300000	7100000	800000	gain	49	49R3G1CN7	63T2 (Clade_A1-3A) 7	7	7 (1)		DFT1				40R3G1CN7-43R3G1CN7-49R3G1CN7					1			'0/14	'0/1	'1/52	'0/40	'0/37	'0/28	'0/2	'0/1	'0/1	'0/3	'0/10	'0/12	'0/63	0/7	'0/11	0/7	'0/15	'0/17	'0/6	'0/13	'0/2	'0/3	'0/55	'0/2	'0/21	'0/13	'0/9
6	44700000	55800000	11100000	loss	50	50	257T3 (Clade_B-6) 1, 473T1 (Clade_B-6) 1, 473T3 (Clade_B-6) 1, 474T1 (Clade_B-6) 1, 628T1 (Clade_B-6) 1, 628T2 (Clade_B-6) 1, 628T3 (Clade_B-6) 1, 629T1 (Clade_B-6) 1, 630T1 (Clade_B-6) 1, 669T1 (Clade_B-6) 1, 669T2 (Clade_B-6) 1, 669T3 (Clade_B-6) 1, 669T4 (Clade_B-6) 1, 669T5 (Clade_B-6) 1, 669T6 (Clade_B-6) 1, 985T1 (Clade_B-6) 1, 986T1 (Clade_B-6) 1, 990T1 (Clade_B-6) 1, 1054T1 (Clade_B-6) 1,…	1	1 (20)		DFT1									20	AGA		'0/14	'0/1	'0/52	'0/40	'0/37	'0/28	'0/2	'0/1	'0/1	'0/3	'0/10	'0/12	'0/63	0/7	'0/11	0/7	'0/15	'0/17	'0/6	'0/13	'0/2	'0/3	'0/55	'0/2	'0/21	'0/13	'0/9
3	400900000	414100000	13200000	loss	51	51R1	1058T1 (Clade_C-1) 1, 1060T1 (Clade_C-1) 1, 1061T1 (Clade_C-1) 1	1	1 (3)		DFT1					51R1-144-145-184-185-186				3	KLHL1, SLAIN1		'0/14	'0/1	'0/52	'0/40	'0/37	'0/28	'0/2	'0/1	'0/1	'0/3	'0/10	'0/12	'0/63	0/7	'0/11	0/7	'0/15	'0/17	'0/6	'0/13	'0/2	'0/3	'0/55	'0/2	'0/21	'0/13	'0/9
3	400800000	410700000	9900000	loss	51	51R2	148T (Clade_C-2) 1	1	1 (1)		DFT1					21R5-51R2-586-1041				1	KLHL1		'0/14	'0/1	'0/52	'0/40	'0/37	'0/28	'0/2	'0/1	'0/1	'0/3	'0/10	'0/12	'0/63	0/7	'0/11	0/7	'0/15	'0/17	'0/6	'0/13	'0/2	'0/3	'0/55	'0/2	'0/21	'0/13	'0/9
3	400900000	413500000	12600000	loss	51	51R3	50T1 (Clade_B-3) 1, 50T2 (Clade_B-3) 1, 51T2 (Clade_B-3) 1, 331T (Clade_B-3) 1, 333Ta (Clade_B-3) 1, 341T (Clade_B-3) 1, 413T1 (Clade_B-3) 1, 414T1 (Clade_B-3) 1, 425T1 (Clade_B-3) 1, 471T2 (Clade_B-3) 1, 472T5 (Clade_B-3) 1, 632T1 (Clade_B-3) 1, 697T1 (Clade_B-3) 1, 700T1 (Clade_B-3) 1, 700T2 (Clade_B-3) 1, 700T3 (Clade_B-3) 1	1	1 (16)		DFT1					47R1-51R3-57-58				16	KLHL1		'0/14	'0/1	'0/52	'0/40	'0/37	'0/28	'0/2	'0/1	'0/1	'0/3	'0/10	'0/12	'0/63	0/7	'0/11	0/7	'0/15	'0/17	'0/6	'0/13	'0/2	'0/3	'0/55	'0/2	'16/21	'0/13	'0/9
3	300000000	303900000	3900000	loss	52	52R1	995T1.1 (Clade_A1-3A3) 1.5, 995T1.2 (Clade_A1-3A3) 1.5, 996T2 (Clade_A1-3A3) 1	1, 1.5	1 (1), 1.5 (2)	Cell-line	DFT1		Subclonal_variable			52R1-53R2-290-291R1-292-293				3			'0/14	'0/1	'0/52	'0/40	'0/37	'3/28	'0/2	'0/1	'0/1	'0/3	'0/10	'0/12	'0/63	0/7	'0/11	0/7	'0/15	'0/17	'0/6	'0/13	'0/2	'0/3	'0/55	'0/2	'0/21	'0/13	'0/9
3	300600000	303900000	3300000	loss	52	52R2	493T1 (Clade_C-3) 1, 493T2 (Clade_C-3) 1, 499T1 (Clade_C-3) 1, 513T1 (Clade_C-3) 1, 528T1 (Clade_C-3) 1, 528T2 (Clade_C-3) 1, 540T1 (Clade_C-3) 1, 540T4 (Clade_C-3) 1, 631T1 (Clade_C-3) 1, 678T1 (Clade_C-3) 1, 684T1 (Clade_C-3) 1, 1045T1 (Clade_C-3) 1, 1045T2 (Clade_C-3) 1, 1045T3 (Clade_C-3) 1, 1045T4 (Clade_C-3) 1, 1052T1 (Clade_C-3) 1	1	1 (16)		DFT1			Tetraploid (9) [prior to tetraploidisation]		52R2-53R1-61R1-68-823		52-345		16			'0/14	'0/1	'0/52	'0/40	'0/37	'0/28	'0/2	'0/1	'0/1	'0/3	'0/10	'0/12	'0/63	0/7	'0/11	0/7	'0/15	'0/17	'0/6	'0/13	'0/2	'0/3	'0/55	'0/2	'0/21	'0/13	'0/9
3	323600000	325500000	1900000	loss	53	53R1	493T1 (Clade_C-3) 1, 493T2 (Clade_C-3) 1, 499T1 (Clade_C-3) 1, 513T1 (Clade_C-3) 1, 528T1 (Clade_C-3) 1, 528T2 (Clade_C-3) 1, 540T1 (Clade_C-3) 1, 540T4 (Clade_C-3) 1, 631T1 (Clade_C-3) 1, 678T1 (Clade_C-3) 1, 684T1 (Clade_C-3) 1, 1045T1 (Clade_C-3) 1, 1045T2 (Clade_C-3) 1, 1045T3 (Clade_C-3) 1, 1045T4 (Clade_C-3) 1, 1052T1 (Clade_C-3) 1	1	1 (16)		DFT1			Tetraploid (9) [prior to tetraploidisation]		52R2-53R1-61R1-68-823		53-345		16			'0/14	'0/1	'0/52	'0/40	'0/37	'0/28	'0/2	'0/1	'0/1	'0/3	'0/10	'0/12	'0/63	0/7	'0/11	0/7	'0/15	'0/17	'0/6	'0/13	'0/2	'0/3	'0/55	'0/2	'0/21	'0/13	'0/9
3	323600000	325500000	1900000	loss	53	53R2	995T1.1 (Clade_A1-3A3) 1.5, 995T1.2 (Clade_A1-3A3) 1.5, 996T2 (Clade_A1-3A3) 1	1, 1.5	1 (1), 1.5 (2)	Cell-line	DFT1		Subclonal_variable			52R1-53R2-290-291R1-292-293				3			'0/14	'0/1	'0/52	'0/40	'0/37	'3/28	'0/2	'0/1	'0/1	'0/3	'0/10	'0/12	'0/63	0/7	'0/11	0/7	'0/15	'0/17	'0/6	'0/13	'0/2	'0/3	'0/55	'0/2	'0/21	'0/13	'0/9
3	323600000	325500000	1900000	loss	53	53R3	359T1 (Non-DFTD) 1.5	1.5	1.5 (1)		Non-DFTD		Subclonal			27R3-53R3-61R2-291R2-1368-1369-1370-1376-1378-1379-1380-1382-1384-1403R2-1722R1-1782R1-1844				1			'0/14	'0/1	'0/52	'0/40	'0/37	'0/28	'0/2	'0/1	'0/1	'0/3	'0/10	'0/12	'0/63	0/7	'0/11	0/7	'0/15	'0/17	'0/6	'0/13	'0/2	'0/3	'0/55	'0/2	'0/21	'0/13	'0/9
2	361100000	365600000	4500000	gain	54	54R1	87T2 (Clade_A1-3A3) 4, 90T2 (Clade_A1-3A3) 4, 363T1 (Clade_A1-3A3) 4, 993T1.1 (Clade_A1-3A3) 4, 993T1.2 (Clade_A1-3A3) 4, 994T1.1 (Clade_A1-3A3) 4, 995T1.1 (Clade_A1-3A3) 4, 995T1.2 (Clade_A1-3A3) 4, 996T1 (Clade_A1-3A3) 4, 996T2 (Clade_A1-3A3) 4	4	4 (10)	Cell-line	DFT1				40R2-40R2G1CN4-43R2-48R2-48R2G1CN4-49R2-49R2G1CN4-54R1-54R1G1CN4-73R1-73R1G1CN4-78R1-78R1G1CN4-84-85-85G1CN4		54-262			10		TBX3	'0/14	'0/1	'0/52	'0/40	'0/37	'10/28	'0/2	'0/1	'0/1	'0/3	'0/10	'0/12	'0/63	0/7	'0/11	0/7	'0/15	'0/17	'0/6	'0/13	'0/2	'0/3	'0/55	'0/2	'0/21	'0/13	'0/9
2	361100000	365600000	4500000	gain	54	54R2	146T (Clade_C-2) 3, 148T (Clade_C-2) 3, 149T (Clade_C-2) 3, 365T2 (Clade_C-2) 3, 1017T3 (Clade_C-2) 3, 1030T1 (Clade_C-2) 3	3	3 (6)		DFT1				54R2-73R2-101R1-129R1-130		54-262			6		TBX3	'0/14	'0/1	'0/52	'0/40	'0/37	'0/28	'0/2	'0/1	'0/1	'0/3	'0/10	'0/12	'0/63	0/7	'0/11	0/7	'0/15	'0/17	'0/6	'0/13	'0/2	'0/3	'0/55	'0/2	'0/21	'0/13	'0/9
2	361100000	365600000	4500000	gain	54	54R3	812T2 (Clade_A1-3A1) 3	3	3 (1)		DFT1				54R3-101R3-156		54-262			1		TBX3	'0/14	'0/1	'0/52	'1/40	'0/37	'0/28	'0/2	'0/1	'0/1	'0/3	'0/10	'0/12	'0/63	0/7	'0/11	0/7	'0/15	'0/17	'0/6	'0/13	'0/2	'0/3	'0/55	'0/2	'0/21	'0/13	'0/9
2	361100000	365600000	4500000	gain	54	54R4	357T1 (Clade_A1-3A2) 2.5	2.5	2.5 (1)		DFT1		Subclonal		54R4-78R2-129R2		54-262			1		TBX3	'0/14	'0/1	'0/52	'0/40	'1/37	'0/28	'0/2	'0/1	'0/1	'0/3	'0/10	'0/12	'0/63	0/7	'0/11	0/7	'0/15	'0/17	'0/6	'0/13	'0/2	'0/3	'0/55	'0/2	'0/21	'0/13	'0/9
2	361100000	365600000	4500000	gain	54	54R1G1CN4	87T2 (Clade_A1-3A3) 4, 90T2 (Clade_A1-3A3) 4, 363T1 (Clade_A1-3A3) 4, 993T1.1 (Clade_A1-3A3) 4, 993T1.2 (Clade_A1-3A3) 4, 994T1.1 (Clade_A1-3A3) 4, 995T1.1 (Clade_A1-3A3) 4, 995T1.2 (Clade_A1-3A3) 4, 996T1 (Clade_A1-3A3) 4, 996T2 (Clade_A1-3A3) 4	4	4 (10)	Cell-line	DFT1				40R2-40R2G1CN4-43R2-48R2-48R2G1CN4-49R2-49R2G1CN4-54R1-54R1G1CN4-73R1-73R1G1CN4-78R1-78R1G1CN4-84-85-85G1CN4		54-262			10		TBX3	'0/14	'0/1	'0/52	'0/40	'0/37	'10/28	'0/2	'0/1	'0/1	'0/3	'0/10	'0/12	'0/63	0/7	'0/11	0/7	'0/15	'0/17	'0/6	'0/13	'0/2	'0/3	'0/55	'0/2	'0/21	'0/13	'0/9
2	354900000	355700000	800000	gain	55	55R1	52T1 (Clade_A1-1) 3, 52T2 (Clade_A1-1) 3, 88T (Clade_A1-1) 3, 88T2 (Clade_A1-1) 3, 220T (Clade_A1-1) 3, 358T2 (Clade_A1-1) 3, 358T3 (Clade_A1-1) 3, 358T3.1 (Clade_A1-1) 3, 395T1 (Clade_A1-1) 3, 1067T1 (Clade_A1-1) 3, 1068T1 (Clade_A1-1) 3, 1068T4 (Clade_A1-1) 3, 1069T2 (Clade_A1-1) 3, 1070T2 (Clade_A1-1) 3	3	3 (14)		DFT1				48R1-55R1-56R1-63-63G1CN4-64-64G1CN4-65-65G1CN4-66					14			'14/14	'0/1	'0/52	'0/40	'0/37	'0/28	'0/2	'0/1	'0/1	'0/3	'0/10	'0/12	'0/63	0/7	'0/11	0/7	'0/15	'0/17	'0/6	'0/13	'0/2	'0/3	'0/55	'0/2	'0/21	'0/13	'0/9
2	354900000	355700000	800000	gain	55	55R2	987T2 (Clade_C-3) 3	3	3 (1)		DFT1									1			'0/14	'0/1	'0/52	'0/40	'0/37	'0/28	'0/2	'0/1	'0/1	'0/3	'0/10	'0/12	'0/63	0/7	'0/11	0/7	'0/15	'0/17	'0/6	'0/13	'0/2	'0/3	'0/55	'0/2	'0/21	'0/13	'0/9
2	409000000	410900000	1900000	gain	56	56R1	52T1 (Clade_A1-1) 3, 52T2 (Clade_A1-1) 3, 88T (Clade_A1-1) 3, 88T2 (Clade_A1-1) 3, 220T (Clade_A1-1) 3, 358T2 (Clade_A1-1) 3, 358T3 (Clade_A1-1) 3, 358T3.1 (Clade_A1-1) 3, 395T1 (Clade_A1-1) 3, 1067T1 (Clade_A1-1) 3, 1068T1 (Clade_A1-1) 3, 1068T4 (Clade_A1-1) 3, 1069T2 (Clade_A1-1) 3, 1070T2 (Clade_A1-1) 3	3	3 (14)		DFT1				48R1-55R1-56R1-63-63G1CN4-64-64G1CN4-65-65G1CN4-66					14			'14/14	'0/1	'0/52	'0/40	'0/37	'0/28	'0/2	'0/1	'0/1	'0/3	'0/10	'0/12	'0/63	0/7	'0/11	0/7	'0/15	'0/17	'0/6	'0/13	'0/2	'0/3	'0/55	'0/2	'0/21	'0/13	'0/9
2	409000000	410900000	1900000	gain	56	56R3	95T (Clade_A2-6) 3	3	3 (1)	Cell-line	DFT1				34R10-35R10-36R10-37R10-38R10-39R10-56R3-69R12					1			'0/14	'0/1	'0/52	'0/40	'0/37	'0/28	'0/2	'0/1	'0/1	'0/3	'0/10	'0/12	'0/63	0/7	'0/11	0/7	'0/15	'1/17	'0/6	'0/13	'0/2	'0/3	'0/55	'0/2	'0/21	'0/13	'0/9
3	418100000	441300000	23200000	loss	57	57	50T1 (Clade_B-3) 1, 50T2 (Clade_B-3) 1, 51T2 (Clade_B-3) 1, 331T (Clade_B-3) 1, 333Ta (Clade_B-3) 1, 341T (Clade_B-3) 1, 413T1 (Clade_B-3) 1, 414T1 (Clade_B-3) 1, 425T1 (Clade_B-3) 1, 471T2 (Clade_B-3) 1, 472T5 (Clade_B-3) 1, 632T1 (Clade_B-3) 1, 697T1 (Clade_B-3) 1, 700T1 (Clade_B-3) 1, 700T2 (Clade_B-3) 1, 700T3 (Clade_B-3) 1	1	1 (16)		DFT1					47R1-51R3-57-58				16	PCHD8, LECT1, SPERT		'0/14	'0/1	'0/52	'0/40	'0/37	'0/28	'0/2	'0/1	'0/1	'0/3	'0/10	'0/12	'0/63	0/7	'0/11	0/7	'0/15	'0/17	'0/6	'0/13	'0/2	'0/3	'0/55	'0/2	'16/21	'0/13	'0/9
3	447900000	459200000	11300000	loss	58	58	50T1 (Clade_B-3) 1, 50T2 (Clade_B-3) 1, 51T2 (Clade_B-3) 1, 331T (Clade_B-3) 1, 333Ta (Clade_B-3) 1, 341T (Clade_B-3) 1, 413T1 (Clade_B-3) 1, 414T1 (Clade_B-3) 1, 425T1 (Clade_B-3) 1, 471T2 (Clade_B-3) 1, 472T5 (Clade_B-3) 1, 632T1 (Clade_B-3) 1, 697T1 (Clade_B-3) 1, 700T1 (Clade_B-3) 1, 700T2 (Clade_B-3) 1, 700T3 (Clade_B-3) 1	1	1 (16)		DFT1					47R1-51R3-57-58				16	MDH1B		'0/14	'0/1	'0/52	'0/40	'0/37	'0/28	'0/2	'0/1	'0/1	'0/3	'0/10	'0/12	'0/63	0/7	'0/11	0/7	'0/15	'0/17	'0/6	'0/13	'0/2	'0/3	'0/55	'0/2	'16/21	'0/13	'0/9
1	20100000	21800000	1700000	loss	59	59R1	999T1 (Clade_A1-3A1) 1, 999T2 (Clade_A1-3A1) 1, 999T3 (Clade_A1-3A1) 1, 999T6 (Clade_A1-3A1) 1	1	1 (4)		DFT1					42R1-59R1-82R1-122R1-340				4			'0/14	'0/1	'0/52	'4/40	'0/37	'0/28	'0/2	'0/1	'0/1	'0/3	'0/10	'0/12	'0/63	0/7	'0/11	0/7	'0/15	'0/17	'0/6	'0/13	'0/2	'0/3	'0/55	'0/2	'0/21	'0/13	'0/9
1	20100000	21800000	1700000	loss	59	59R2	881T1 (Clade_B-9) 1	1	1 (1)		DFT1									1			'0/14	'0/1	'0/52	'0/40	'0/37	'0/28	'0/2	'0/1	'0/1	'0/3	'0/10	'0/12	'0/63	0/7	'0/11	0/7	'0/15	'0/17	'0/6	'0/13	'0/2	'0/3	'0/55	'0/2	'0/21	'0/13	'0/9
1	20100000	21800000	1700000	loss	59	59R3	453T1 (Clade_A1-3A) 1	1	1 (1)		DFT1					59R3-844-1031				1			'0/14	'0/1	'1/52	'0/40	'0/37	'0/28	'0/2	'0/1	'0/1	'0/3	'0/10	'0/12	'0/63	0/7	'0/11	0/7	'0/15	'0/17	'0/6	'0/13	'0/2	'0/3	'0/55	'0/2	'0/21	'0/13	'0/9
1	20100000	21800000	1700000	loss	59	59R4	131T (Non-DFTD) 1	1	1 (1)		Non-DFTD					59R4-1094-1097-1100-1102-1104-1106-1108-1110-1112				1			'0/14	'0/1	'0/52	'0/40	'0/37	'0/28	'0/2	'0/1	'0/1	'0/3	'0/10	'0/12	'0/63	0/7	'0/11	0/7	'0/15	'0/17	'0/6	'0/13	'0/2	'0/3	'0/55	'0/2	'0/21	'0/13	'0/9
1	20100000	21800000	1700000	loss	59	59R5	327T (Clade_A1-3A1) 1.5, 875T1 (Clade_A1-3A1) 1, 875T2 (Clade_A1-3A1) 1, 875T3 (Clade_A1-3A1) 1, 875T5 (Clade_A1-3A1) 1, 875T6 (Clade_A1-3A1) 1, 875T10 (Clade_A1-3A1) 1	1, 1.5	1 (6), 1.5 (1)		DFT1		Subclonal_variable			59R5-82R2				7			'0/14	'0/1	'0/52	'7/40	'0/37	'0/28	'0/2	'0/1	'0/1	'0/3	'0/10	'0/12	'0/63	0/7	'0/11	0/7	'0/15	'0/17	'0/6	'0/13	'0/2	'0/3	'0/55	'0/2	'0/21	'0/13	'0/9
1	147300000	148700000	1400000	loss	60	60	476T2 (Clade_A2-5) 1, 476T3 (Clade_A2-5) 1, 477T2 (Clade_A2-5) 1, 477T3 (Clade_A2-5) 1, 477T4 (Clade_A2-5) 1, 477T5 (Clade_A2-5) 1, 639T1 (Clade_A2-5) 1, 983T1 (Clade_A2-5) 1, 983T2 (Clade_A2-5) 1, 1046T1 (Clade_A2-5) 1, 1047T1.1 (Clade_A2-5) 1, 1048T1 (Clade_A2-5) 1, 1081T1 (Clade_A2-5) 1, 1082T1 (Clade_A2-5) 1	1	1 (14)		DFT1			Tetraploid (4) [prior to tetraploidisation]		6BM13-11BM13-16R13-17R13-18R13-60				14			'0/14	'0/1	'0/52	'0/40	'0/37	'0/28	'0/2	'0/1	'0/1	'0/3	'0/10	'0/12	'0/63	0/7	'0/11	0/7	'14/15	'0/17	'0/6	'0/13	'0/2	'0/3	'0/55	'0/2	'0/21	'0/13	'0/9
3	285800000	286600000	800000	loss	61	61R1	493T1 (Clade_C-3) 1, 493T2 (Clade_C-3) 1, 499T1 (Clade_C-3) 1, 513T1 (Clade_C-3) 1, 528T1 (Clade_C-3) 1, 528T2 (Clade_C-3) 1, 540T1 (Clade_C-3) 1, 540T4 (Clade_C-3) 1, 631T1 (Clade_C-3) 1, 678T1 (Clade_C-3) 1, 684T1 (Clade_C-3) 1, 1045T1 (Clade_C-3) 1, 1045T2 (Clade_C-3) 1, 1045T3 (Clade_C-3) 1, 1045T4 (Clade_C-3) 1, 1052T1 (Clade_C-3) 1	1	1 (16)		DFT1			Tetraploid (9) [prior to tetraploidisation]		52R2-53R1-61R1-68-823		61-345		16			'0/14	'0/1	'0/52	'0/40	'0/37	'0/28	'0/2	'0/1	'0/1	'0/3	'0/10	'0/12	'0/63	0/7	'0/11	0/7	'0/15	'0/17	'0/6	'0/13	'0/2	'0/3	'0/55	'0/2	'0/21	'0/13	'0/9
3	285800000	286600000	800000	loss	61	61R2	359T1 (Non-DFTD) 1	1	1 (1)		Non-DFTD					27R3-53R3-61R2-291R2-1368-1369-1370-1376-1378-1379-1380-1382-1384-1403R2-1722R1-1782R1-1844				1			'0/14	'0/1	'0/52	'0/40	'0/37	'0/28	'0/2	'0/1	'0/1	'0/3	'0/10	'0/12	'0/63	0/7	'0/11	0/7	'0/15	'0/17	'0/6	'0/13	'0/2	'0/3	'0/55	'0/2	'0/21	'0/13	'0/9
2	111100000	111700000	600000	loss	62	62	361T2 (Clade_C-3) 1, 493T1 (Clade_C-3) 1, 493T2 (Clade_C-3) 1, 499T1 (Clade_C-3) 1, 513T1 (Clade_C-3) 1, 528T1 (Clade_C-3) 1, 528T2 (Clade_C-3) 1, 540T1 (Clade_C-3) 1, 540T4 (Clade_C-3) 1, 631T1 (Clade_C-3) 1, 678T1 (Clade_C-3) 1, 684T1 (Clade_C-3) 1, 1045T1 (Clade_C-3) 1, 1045T2 (Clade_C-3) 1, 1045T3 (Clade_C-3) 1, 1045T4 (Clade_C-3) 1, 1052T1 (Clade_C-3) 1	1	1 (17)		DFT1									17			'0/14	'0/1	'0/52	'0/40	'0/37	'0/28	'0/2	'0/1	'0/1	'0/3	'0/10	'0/12	'0/63	0/7	'0/11	0/7	'0/15	'0/17	'0/6	'0/13	'0/2	'0/3	'0/55	'0/2	'0/21	'0/13	'0/9
1	251200000	252300000	1100000	gain	63	63	52T1 (Clade_A1-1) 9, 52T2 (Clade_A1-1) 10, 88T (Clade_A1-1) 4, 88T2 (Clade_A1-1) 4, 220T (Clade_A1-1) 6, 358T2 (Clade_A1-1) 7, 358T3 (Clade_A1-1) 7, 358T3.1 (Clade_A1-1) 7, 395T1 (Clade_A1-1) 7, 1067T1 (Clade_A1-1) 8, 1068T1 (Clade_A1-1) 8, 1068T4 (Clade_A1-1) 7, 1069T2 (Clade_A1-1) 8, 1070T2 (Clade_A1-1) 8	4, 6, 7, 8, 9, 10	4 (2), 6 (1), 7 (5), 8 (4), 9 (1), 10 (1)		DFT1				48R1-55R1-56R1-63-63G1CN4-64-64G1CN4-65-65G1CN4-66					14		DICER1	'14/14	'0/1	'0/52	'0/40	'0/37	'0/28	'0/2	'0/1	'0/1	'0/3	'0/10	'0/12	'0/63	0/7	'0/11	0/7	'0/15	'0/17	'0/6	'0/13	'0/2	'0/3	'0/55	'0/2	'0/21	'0/13	'0/9
1	251200000	252300000	1100000	gain	63	63G1CN4	52T1 (Clade_A1-1) 9, 52T2 (Clade_A1-1) 10, 88T (Clade_A1-1) 4, 88T2 (Clade_A1-1) 4, 220T (Clade_A1-1) 6, 358T2 (Clade_A1-1) 7, 358T3 (Clade_A1-1) 7, 358T3.1 (Clade_A1-1) 7, 395T1 (Clade_A1-1) 7, 1067T1 (Clade_A1-1) 8, 1068T1 (Clade_A1-1) 8, 1068T4 (Clade_A1-1) 7, 1069T2 (Clade_A1-1) 8, 1070T2 (Clade_A1-1) 8	4, 6, 7, 8, 9, 10	4 (2), 6 (1), 7 (5), 8 (4), 9 (1), 10 (1)		DFT1				48R1-55R1-56R1-63-63G1CN4-64-64G1CN4-65-65G1CN4-66					14		DICER1	'14/14	'0/1	'0/52	'0/40	'0/37	'0/28	'0/2	'0/1	'0/1	'0/3	'0/10	'0/12	'0/63	0/7	'0/11	0/7	'0/15	'0/17	'0/6	'0/13	'0/2	'0/3	'0/55	'0/2	'0/21	'0/13	'0/9
1	251200000	252300000	1100000	gain	63	63G1CN5	52T1 (Clade_A1-1) 9, 52T2 (Clade_A1-1) 10, 220T (Clade_A1-1) 6, 358T2 (Clade_A1-1) 7, 358T3 (Clade_A1-1) 7, 358T3.1 (Clade_A1-1) 7, 395T1 (Clade_A1-1) 7, 1067T1 (Clade_A1-1) 8, 1068T1 (Clade_A1-1) 8, 1068T4 (Clade_A1-1) 7, 1069T2 (Clade_A1-1) 8, 1070T2 (Clade_A1-1) 8	6, 7, 8, 9, 10	6 (1), 7 (5), 8 (4), 9 (1), 10 (1)		DFT1				63G1CN5-63G1CN6-64G1CN5-64G1CN6-65G1CN5-65G1CN6				TRUE	12		DICER1	'12/14	'0/1	'0/52	'0/40	'0/37	'0/28	'0/2	'0/1	'0/1	'0/3	'0/10	'0/12	'0/63	0/7	'0/11	0/7	'0/15	'0/17	'0/6	'0/13	'0/2	'0/3	'0/55	'0/2	'0/21	'0/13	'0/9
1	251200000	252300000	1100000	gain	63	63G1CN6	52T1 (Clade_A1-1) 9, 52T2 (Clade_A1-1) 10, 220T (Clade_A1-1) 6, 358T2 (Clade_A1-1) 7, 358T3 (Clade_A1-1) 7, 358T3.1 (Clade_A1-1) 7, 395T1 (Clade_A1-1) 7, 1067T1 (Clade_A1-1) 8, 1068T1 (Clade_A1-1) 8, 1068T4 (Clade_A1-1) 7, 1069T2 (Clade_A1-1) 8, 1070T2 (Clade_A1-1) 8	6, 7, 8, 9, 10	6 (1), 7 (5), 8 (4), 9 (1), 10 (1)		DFT1				63G1CN5-63G1CN6-64G1CN5-64G1CN6-65G1CN5-65G1CN6				TRUE	12		DICER1	'12/14	'0/1	'0/52	'0/40	'0/37	'0/28	'0/2	'0/1	'0/1	'0/3	'0/10	'0/12	'0/63	0/7	'0/11	0/7	'0/15	'0/17	'0/6	'0/13	'0/2	'0/3	'0/55	'0/2	'0/21	'0/13	'0/9
1	251200000	252300000	1100000	gain	63	63G1CN7	52T1 (Clade_A1-1) 9, 52T2 (Clade_A1-1) 10, 358T2 (Clade_A1-1) 7, 358T3 (Clade_A1-1) 7, 358T3.1 (Clade_A1-1) 7, 395T1 (Clade_A1-1) 7, 1067T1 (Clade_A1-1) 8, 1068T1 (Clade_A1-1) 8, 1068T4 (Clade_A1-1) 7, 1069T2 (Clade_A1-1) 8, 1070T2 (Clade_A1-1) 8	7, 8, 9, 10	7 (5), 8 (4), 9 (1), 10 (1),		DFT1				63G1CN7-64G1CN7-65G1CN7				TRUE	11		DICER1	'11/14	'0/1	'0/52	'0/40	'0/37	'0/28	'0/2	'0/1	'0/1	'0/3	'0/10	'0/12	'0/63	0/7	'0/11	0/7	'0/15	'0/17	'0/6	'0/13	'0/2	'0/3	'0/55	'0/2	'0/21	'0/13	'0/9
1	251200000	252300000	1100000	gain	63	63G1CN8	52T1 (Clade_A1-1) 9, 52T2 (Clade_A1-1) 10, 1067T1 (Clade_A1-1) 8, 1068T1 (Clade_A1-1) 8, 1069T2 (Clade_A1-1) 8, 1070T2 (Clade_A1-1) 8	8, 9, 10	8 (4), 9 (1), 10 (1)		DFT1				63G1CN8-64G1CN8-65G1CN8				TRUE	6		DICER1	'6/14	'0/1	'0/52	'0/40	'0/37	'0/28	'0/2	'0/1	'0/1	'0/3	'0/10	'0/12	'0/63	0/7	'0/11	0/7	'0/15	'0/17	'0/6	'0/13	'0/2	'0/3	'0/55	'0/2	'0/21	'0/13	'0/9
1	251200000	252300000	1100000	gain	63	63G1CN9	52T1 (Clade_A1-1) 9, 52T2 (Clade_A1-1) 10	9, 10	9 (1), 10 (1)		DFT1				63G1CN9-64G1CN9-65G1CN9				TRUE	2		DICER1	'2/14	'0/1	'0/52	'0/40	'0/37	'0/28	'0/2	'0/1	'0/1	'0/3	'0/10	'0/12	'0/63	0/7	'0/11	0/7	'0/15	'0/17	'0/6	'0/13	'0/2	'0/3	'0/55	'0/2	'0/21	'0/13	'0/9
1	251200000	252300000	1100000	gain	63	63G1CN10	52T2 (Clade_A1-1) 10	10	10 (1)		DFT1				63G1CN10-64G1CN10-65G1CN10				TRUE	1		DICER1	'1/14	'0/1	'0/52	'0/40	'0/37	'0/28	'0/2	'0/1	'0/1	'0/3	'0/10	'0/12	'0/63	0/7	'0/11	0/7	'0/15	'0/17	'0/6	'0/13	'0/2	'0/3	'0/55	'0/2	'0/21	'0/13	'0/9
1	253400000	258400000	5000000	gain	64	64	52T1 (Clade_A1-1) 9, 52T2 (Clade_A1-1) 10, 88T (Clade_A1-1) 4, 88T2 (Clade_A1-1) 4, 220T (Clade_A1-1) 6, 358T2 (Clade_A1-1) 7, 358T3 (Clade_A1-1) 7, 358T3.1 (Clade_A1-1) 7, 395T1 (Clade_A1-1) 7, 1067T1 (Clade_A1-1) 8, 1068T1 (Clade_A1-1) 8, 1068T4 (Clade_A1-1) 7, 1069T2 (Clade_A1-1) 8, 1070T2 (Clade_A1-1) 8	4, 6, 7, 8, 9, 10	4 (2), 6 (1), 7 (5), 8 (4), 9 (1), 10 (1)		DFT1				48R1-55R1-56R1-63-63G1CN4-64-64G1CN4-65-65G1CN4-66					14			'14/14	'0/1	'0/52	'0/40	'0/37	'0/28	'0/2	'0/1	'0/1	'0/3	'0/10	'0/12	'0/63	0/7	'0/11	0/7	'0/15	'0/17	'0/6	'0/13	'0/2	'0/3	'0/55	'0/2	'0/21	'0/13	'0/9
1	253400000	258400000	5000000	gain	64	64G1CN4	52T1 (Clade_A1-1) 9, 52T2 (Clade_A1-1) 10, 88T (Clade_A1-1) 4, 88T2 (Clade_A1-1) 4, 220T (Clade_A1-1) 6, 358T2 (Clade_A1-1) 7, 358T3 (Clade_A1-1) 7, 358T3.1 (Clade_A1-1) 7, 395T1 (Clade_A1-1) 7, 1067T1 (Clade_A1-1) 8, 1068T1 (Clade_A1-1) 8, 1068T4 (Clade_A1-1) 7, 1069T2 (Clade_A1-1) 8, 1070T2 (Clade_A1-1) 8	4, 6, 7, 8, 9, 10	4 (2), 6 (1), 7 (5), 8 (4), 9 (1), 10 (1)		DFT1				48R1-55R1-56R1-63-63G1CN4-64-64G1CN4-65-65G1CN4-66					14			'14/14	'0/1	'0/52	'0/40	'0/37	'0/28	'0/2	'0/1	'0/1	'0/3	'0/10	'0/12	'0/63	0/7	'0/11	0/7	'0/15	'0/17	'0/6	'0/13	'0/2	'0/3	'0/55	'0/2	'0/21	'0/13	'0/9
1	253400000	258400000	5000000	gain	64	64G1CN5	52T1 (Clade_A1-1) 9, 52T2 (Clade_A1-1) 10, 220T (Clade_A1-1) 6, 358T2 (Clade_A1-1) 7, 358T3 (Clade_A1-1) 7, 358T3.1 (Clade_A1-1) 7, 395T1 (Clade_A1-1) 7, 1067T1 (Clade_A1-1) 8, 1068T1 (Clade_A1-1) 8, 1068T4 (Clade_A1-1) 7, 1069T2 (Clade_A1-1) 8, 1070T2 (Clade_A1-1) 8	6, 7, 8, 9, 10	6 (1), 7 (5), 8 (4), 9 (1), 10 (1)		DFT1				63G1CN5-63G1CN6-64G1CN5-64G1CN6-65G1CN5-65G1CN6				TRUE	12			'12/14	'0/1	'0/52	'0/40	'0/37	'0/28	'0/2	'0/1	'0/1	'0/3	'0/10	'0/12	'0/63	0/7	'0/11	0/7	'0/15	'0/17	'0/6	'0/13	'0/2	'0/3	'0/55	'0/2	'0/21	'0/13	'0/9
1	253400000	258400000	5000000	gain	64	64G1CN6	52T1 (Clade_A1-1) 9, 52T2 (Clade_A1-1) 10, 220T (Clade_A1-1) 6, 358T2 (Clade_A1-1) 7, 358T3 (Clade_A1-1) 7, 358T3.1 (Clade_A1-1) 7, 395T1 (Clade_A1-1) 7, 1067T1 (Clade_A1-1) 8, 1068T1 (Clade_A1-1) 8, 1068T4 (Clade_A1-1) 7, 1069T2 (Clade_A1-1) 8, 1070T2 (Clade_A1-1) 8	6, 7, 8, 9, 10	6 (1), 7 (5), 8 (4), 9 (1), 10 (1)		DFT1				63G1CN5-63G1CN6-64G1CN5-64G1CN6-65G1CN5-65G1CN6				TRUE	12			'12/14	'0/1	'0/52	'0/40	'0/37	'0/28	'0/2	'0/1	'0/1	'0/3	'0/10	'0/12	'0/63	0/7	'0/11	0/7	'0/15	'0/17	'0/6	'0/13	'0/2	'0/3	'0/55	'0/2	'0/21	'0/13	'0/9
1	253400000	258400000	5000000	gain	64	64G1CN7	52T1 (Clade_A1-1) 9, 52T2 (Clade_A1-1) 10, 358T2 (Clade_A1-1) 7, 358T3 (Clade_A1-1) 7, 358T3.1 (Clade_A1-1) 7, 395T1 (Clade_A1-1) 7, 1067T1 (Clade_A1-1) 8, 1068T1 (Clade_A1-1) 8, 1068T4 (Clade_A1-1) 7, 1069T2 (Clade_A1-1) 8, 1070T2 (Clade_A1-1) 8	7, 8, 9, 10	7 (5), 8 (4), 9 (1), 10 (1),		DFT1				63G1CN7-64G1CN7-65G1CN7				TRUE	11			'11/14	'0/1	'0/52	'0/40	'0/37	'0/28	'0/2	'0/1	'0/1	'0/3	'0/10	'0/12	'0/63	0/7	'0/11	0/7	'0/15	'0/17	'0/6	'0/13	'0/2	'0/3	'0/55	'0/2	'0/21	'0/13	'0/9
1	253400000	258400000	5000000	gain	64	64G1CN8	52T1 (Clade_A1-1) 9, 52T2 (Clade_A1-1) 10, 1067T1 (Clade_A1-1) 8, 1068T1 (Clade_A1-1) 8, 1069T2 (Clade_A1-1) 8, 1070T2 (Clade_A1-1) 8	8, 9, 10	8 (4), 9 (1), 10 (1)		DFT1				63G1CN8-64G1CN8-65G1CN8				TRUE	6			'6/14	'0/1	'0/52	'0/40	'0/37	'0/28	'0/2	'0/1	'0/1	'0/3	'0/10	'0/12	'0/63	0/7	'0/11	0/7	'0/15	'0/17	'0/6	'0/13	'0/2	'0/3	'0/55	'0/2	'0/21	'0/13	'0/9
1	253400000	258400000	5000000	gain	64	64G1CN9	52T1 (Clade_A1-1) 9, 52T2 (Clade_A1-1) 10	9, 10	9 (1), 10 (1)		DFT1				63G1CN9-64G1CN9-65G1CN9				TRUE	2			'2/14	'0/1	'0/52	'0/40	'0/37	'0/28	'0/2	'0/1	'0/1	'0/3	'0/10	'0/12	'0/63	0/7	'0/11	0/7	'0/15	'0/17	'0/6	'0/13	'0/2	'0/3	'0/55	'0/2	'0/21	'0/13	'0/9
1	253400000	258400000	5000000	gain	64	64G1CN10	52T2 (Clade_A1-1) 10	10	10 (1)		DFT1				63G1CN10-64G1CN10-65G1CN10				TRUE	1			'1/14	'0/1	'0/52	'0/40	'0/37	'0/28	'0/2	'0/1	'0/1	'0/3	'0/10	'0/12	'0/63	0/7	'0/11	0/7	'0/15	'0/17	'0/6	'0/13	'0/2	'0/3	'0/55	'0/2	'0/21	'0/13	'0/9
1	260900000	267300000	6400000	gain	65	65	52T1 (Clade_A1-1) 9, 52T2 (Clade_A1-1) 10, 88T (Clade_A1-1) 4, 88T2 (Clade_A1-1) 4, 220T (Clade_A1-1) 6, 358T2 (Clade_A1-1) 7, 358T3 (Clade_A1-1) 7, 358T3.1 (Clade_A1-1) 7, 395T1 (Clade_A1-1) 7, 1067T1 (Clade_A1-1) 8, 1068T1 (Clade_A1-1) 8, 1068T4 (Clade_A1-1) 7, 1069T2 (Clade_A1-1) 8, 1070T2 (Clade_A1-1) 8	4, 6, 7, 8, 9, 10	4 (2), 6 (1), 7 (5), 8 (4), 9 (1), 10 (1)		DFT1				48R1-55R1-56R1-63-63G1CN4-64-64G1CN4-65-65G1CN4-66					14	TCERG1L		'14/14	'0/1	'0/52	'0/40	'0/37	'0/28	'0/2	'0/1	'0/1	'0/3	'0/10	'0/12	'0/63	0/7	'0/11	0/7	'0/15	'0/17	'0/6	'0/13	'0/2	'0/3	'0/55	'0/2	'0/21	'0/13	'0/9
1	260900000	267300000	6400000	gain	65	65G1CN4	52T1 (Clade_A1-1) 9, 52T2 (Clade_A1-1) 10, 88T (Clade_A1-1) 4, 88T2 (Clade_A1-1) 4, 220T (Clade_A1-1) 6, 358T2 (Clade_A1-1) 7, 358T3 (Clade_A1-1) 7, 358T3.1 (Clade_A1-1) 7, 395T1 (Clade_A1-1) 7, 1067T1 (Clade_A1-1) 8, 1068T1 (Clade_A1-1) 8, 1068T4 (Clade_A1-1) 7, 1069T2 (Clade_A1-1) 8, 1070T2 (Clade_A1-1) 8	4, 6, 7, 8, 9, 10	4 (2), 6 (1), 7 (5), 8 (4), 9 (1), 10 (1)		DFT1				48R1-55R1-56R1-63-63G1CN4-64-64G1CN4-65-65G1CN4-66					14	TCERG1L		'14/14	'0/1	'0/52	'0/40	'0/37	'0/28	'0/2	'0/1	'0/1	'0/3	'0/10	'0/12	'0/63	0/7	'0/11	0/7	'0/15	'0/17	'0/6	'0/13	'0/2	'0/3	'0/55	'0/2	'0/21	'0/13	'0/9
1	260900000	267300000	6400000	gain	65	65G1CN5	52T1 (Clade_A1-1) 9, 52T2 (Clade_A1-1) 10, 220T (Clade_A1-1) 6, 358T2 (Clade_A1-1) 7, 358T3 (Clade_A1-1) 7, 358T3.1 (Clade_A1-1) 7, 395T1 (Clade_A1-1) 7, 1067T1 (Clade_A1-1) 8, 1068T1 (Clade_A1-1) 8, 1068T4 (Clade_A1-1) 7, 1069T2 (Clade_A1-1) 8, 1070T2 (Clade_A1-1) 8	6, 7, 8, 9, 10	6 (1), 7 (5), 8 (4), 9 (1), 10 (1)		DFT1				63G1CN5-63G1CN6-64G1CN5-64G1CN6-65G1CN5-65G1CN6				TRUE	12	TCERG1L		'12/14	'0/1	'0/52	'0/40	'0/37	'0/28	'0/2	'0/1	'0/1	'0/3	'0/10	'0/12	'0/63	0/7	'0/11	0/7	'0/15	'0/17	'0/6	'0/13	'0/2	'0/3	'0/55	'0/2	'0/21	'0/13	'0/9
1	260900000	267300000	6400000	gain	65	65G1CN6	52T1 (Clade_A1-1) 9, 52T2 (Clade_A1-1) 10, 220T (Clade_A1-1) 6, 358T2 (Clade_A1-1) 7, 358T3 (Clade_A1-1) 7, 358T3.1 (Clade_A1-1) 7, 395T1 (Clade_A1-1) 7, 1067T1 (Clade_A1-1) 8, 1068T1 (Clade_A1-1) 8, 1068T4 (Clade_A1-1) 7, 1069T2 (Clade_A1-1) 8, 1070T2 (Clade_A1-1) 8	6, 7, 8, 9, 10	6 (1), 7 (5), 8 (4), 9 (1), 10 (1)		DFT1				63G1CN5-63G1CN6-64G1CN5-64G1CN6-65G1CN5-65G1CN6				TRUE	12	TCERG1L		'12/14	'0/1	'0/52	'0/40	'0/37	'0/28	'0/2	'0/1	'0/1	'0/3	'0/10	'0/12	'0/63	0/7	'0/11	0/7	'0/15	'0/17	'0/6	'0/13	'0/2	'0/3	'0/55	'0/2	'0/21	'0/13	'0/9
1	260900000	267300000	6400000	gain	65	65G1CN7	52T1 (Clade_A1-1) 9, 52T2 (Clade_A1-1) 10, 358T2 (Clade_A1-1) 7, 358T3 (Clade_A1-1) 7, 358T3.1 (Clade_A1-1) 7, 395T1 (Clade_A1-1) 7, 1067T1 (Clade_A1-1) 8, 1068T1 (Clade_A1-1) 8, 1068T4 (Clade_A1-1) 7, 1069T2 (Clade_A1-1) 8, 1070T2 (Clade_A1-1) 8	7, 8, 9, 10	7 (5), 8 (4), 9 (1), 10 (1),		DFT1				63G1CN7-64G1CN7-65G1CN7				TRUE	11	TCERG1L		'11/14	'0/1	'0/52	'0/40	'0/37	'0/28	'0/2	'0/1	'0/1	'0/3	'0/10	'0/12	'0/63	0/7	'0/11	0/7	'0/15	'0/17	'0/6	'0/13	'0/2	'0/3	'0/55	'0/2	'0/21	'0/13	'0/9
1	260900000	267300000	6400000	gain	65	65G1CN8	52T1 (Clade_A1-1) 9, 52T2 (Clade_A1-1) 10, 1067T1 (Clade_A1-1) 8, 1068T1 (Clade_A1-1) 8, 1069T2 (Clade_A1-1) 8, 1070T2 (Clade_A1-1) 8	8, 9, 10	8 (4), 9 (1), 10 (1)		DFT1				63G1CN8-64G1CN8-65G1CN8				TRUE	6	TCERG1L		'6/14	'0/1	'0/52	'0/40	'0/37	'0/28	'0/2	'0/1	'0/1	'0/3	'0/10	'0/12	'0/63	0/7	'0/11	0/7	'0/15	'0/17	'0/6	'0/13	'0/2	'0/3	'0/55	'0/2	'0/21	'0/13	'0/9
1	260900000	267300000	6400000	gain	65	65G1CN9	52T1 (Clade_A1-1) 9, 52T2 (Clade_A1-1) 10	9, 10	9 (1), 10 (1)		DFT1				63G1CN9-64G1CN9-65G1CN9				TRUE	2	TCERG1L		'2/14	'0/1	'0/52	'0/40	'0/37	'0/28	'0/2	'0/1	'0/1	'0/3	'0/10	'0/12	'0/63	0/7	'0/11	0/7	'0/15	'0/17	'0/6	'0/13	'0/2	'0/3	'0/55	'0/2	'0/21	'0/13	'0/9
1	260900000	267300000	6400000	gain	65	65G1CN10	52T2 (Clade_A1-1) 10	10	10 (1)		DFT1				63G1CN10-64G1CN10-65G1CN10				TRUE	1	TCERG1L		'1/14	'0/1	'0/52	'0/40	'0/37	'0/28	'0/2	'0/1	'0/1	'0/3	'0/10	'0/12	'0/63	0/7	'0/11	0/7	'0/15	'0/17	'0/6	'0/13	'0/2	'0/3	'0/55	'0/2	'0/21	'0/13	'0/9
2	411700000	417600000	5900000	gain	66	66	52T1 (Clade_A1-1) 3, 52T2 (Clade_A1-1) 3, 88T (Clade_A1-1) 3, 88T2 (Clade_A1-1) 3, 220T (Clade_A1-1) 3, 358T2 (Clade_A1-1) 3, 358T3 (Clade_A1-1) 3, 358T3.1 (Clade_A1-1) 3, 395T1 (Clade_A1-1) 3, 1067T1 (Clade_A1-1) 3, 1068T1 (Clade_A1-1) 3, 1068T4 (Clade_A1-1) 3, 1069T2 (Clade_A1-1) 3, 1070T2 (Clade_A1-1) 3	3	3 (14)		DFT1				48R1-55R1-56R1-63-63G1CN4-64-64G1CN4-65-65G1CN4-66					14		KDELR2	'14/14	'0/1	'0/52	'0/40	'0/37	'0/28	'0/2	'0/1	'0/1	'0/3	'0/10	'0/12	'0/63	0/7	'0/11	0/7	'0/15	'0/17	'0/6	'0/13	'0/2	'0/3	'0/55	'0/2	'0/21	'0/13	'0/9
X	1659000	2200000	541000	loss	67	67R1	146T (Clade_C-2) 1, 148T (Clade_C-2) 1, 149T (Clade_C-2) 1, 365T2 (Clade_C-2) 1, 1017T3 (Clade_C-2) 1, 1030T1 (Clade_C-2) 1	1	1 (6)		DFT1					67R1-816-1032R1	43-67			6			'0/14	'0/1	'0/52	'0/40	'0/37	'0/28	'0/2	'0/1	'0/1	'0/3	'0/10	'0/12	'0/63	0/7	'0/11	0/7	'0/15	'0/17	'0/6	'0/13	'0/2	'0/3	'0/55	'0/2	'0/21	'0/13	'0/9
X	1659000	2200000	541000	loss	67	67R2	421T1 (Clade_A2-3) 1, 422T1 (Clade_A2-3) 1	1	1 (2)		DFT1					67R2-1032R2	43-67			2			'0/14	'0/1	'0/52	'0/40	'0/37	'0/28	'0/2	'0/1	'0/1	'0/3	'0/10	'0/12	'0/63	0/7	'2/11	0/7	'0/15	'0/17	'0/6	'0/13	'0/2	'0/3	'0/55	'0/2	'0/21	'0/13	'0/9
X	1659000	2200000	541000	loss	67	67R3	84T1 (Clade_A1-2) 1	1	1 (1)		DFT1					67R3-200-414	43-67			1			'0/14	'1/1	'0/52	'0/40	'0/37	'0/28	'0/2	'0/1	'0/1	'0/3	'0/10	'0/12	'0/63	0/7	'0/11	0/7	'0/15	'0/17	'0/6	'0/13	'0/2	'0/3	'0/55	'0/2	'0/21	'0/13	'0/9
3	292000000	292500000	500000	loss	68	68	493T1 (Clade_C-3) 1, 493T2 (Clade_C-3) 1, 499T1 (Clade_C-3) 1, 513T1 (Clade_C-3) 1, 528T1 (Clade_C-3) 1, 528T2 (Clade_C-3) 1, 540T1 (Clade_C-3) 1, 540T4 (Clade_C-3) 1, 631T1 (Clade_C-3) 1, 678T1 (Clade_C-3) 1, 684T1 (Clade_C-3) 1, 1045T1 (Clade_C-3) 1, 1045T2 (Clade_C-3) 1, 1045T3 (Clade_C-3) 1, 1045T4 (Clade_C-3) 1, 1052T1 (Clade_C-3) 1	1	1 (16)		DFT1			Tetraploid (9) [prior to tetraploidisation]		52R2-53R1-61R1-68-823		68-345		16			'0/14	'0/1	'0/52	'0/40	'0/37	'0/28	'0/2	'0/1	'0/1	'0/3	'0/10	'0/12	'0/63	0/7	'0/11	0/7	'0/15	'0/17	'0/6	'0/13	'0/2	'0/3	'0/55	'0/2	'0/21	'0/13	'0/9
5	193600000	206100000	12500000	gain	69	69R1	614T1 (Clade_B-4) 3	3	3 (1)	Cell-line	DFT1				36R18-69R1-270-812		21-69			1			'0/14	'0/1	'0/52	'0/40	'0/37	'0/28	'0/2	'0/1	'0/1	'0/3	'0/10	'0/12	'0/63	0/7	'0/11	0/7	'0/15	'0/17	'0/6	'0/13	'0/2	'0/3	'0/55	'0/2	'0/21	'1/13	'0/9
5	193600000	206100000	12500000	gain	69	69R2	209T3 (Clade_A1-3A) 2.5, 877T1 (Clade_A1-3A) 2.5	2.5	2.5 (2)		DFT1		Subclonal	Tetraploid (1)			21-69		TRUE	2			'0/14	'0/1	'2/52	'0/40	'0/37	'0/28	'0/2	'0/1	'0/1	'0/3	'0/10	'0/12	'0/63	0/7	'0/11	0/7	'0/15	'0/17	'0/6	'0/13	'0/2	'0/3	'0/55	'0/2	'0/21	'0/13	'0/9
5	193600000	206100000	12500000	gain	69	69R3	214T (Clade_A2-8) 2.5	2.5	2.5 (1)	Cell-line	DFT1		Subclonal	Tetraploid (5)	34R11-35R11-36R11-37R11-38R11-39R11-69R3		21-69			1			'0/14	'0/1	'0/52	'0/40	'0/37	'0/28	'0/2	'0/1	'0/1	'0/3	'0/10	'0/12	'0/63	0/7	'0/11	0/7	'0/15	'0/17	'0/6	'1/13	'0/2	'0/3	'0/55	'0/2	'0/21	'0/13	'0/9
5	193600000	206100000	12500000	gain	69	69R4	208T2 (Clade_A2-3) 2.5, 208T2a (Clade_A2-3) 3	2.5, 3	2.5 (1), 3 (1)		DFT1		Subclonal_variable				21-69			2			'0/14	'0/1	'0/52	'0/40	'0/37	'0/28	'0/2	'0/1	'0/1	'0/3	'0/10	'0/12	'0/63	0/7	'2/11	0/7	'0/15	'0/17	'0/6	'0/13	'0/2	'0/3	'0/55	'0/2	'0/21	'0/13	'0/9
5	193600000	206100000	12500000	gain	69	69R5	219T (Clade_A2-4) 3	3	3 (1)	Cell-line	DFT1				28R3G1CN5-28R3G1CN6-34R8-35R8-36R8-37R8-38R8-39R8-69R5-967		21-69			1			'0/14	'0/1	'0/52	'0/40	'0/37	'0/28	'0/2	'0/1	'0/1	'0/3	'0/10	'0/12	'0/63	0/7	'0/11	1/7	'0/15	'0/17	'0/6	'0/13	'0/2	'0/3	'0/55	'0/2	'0/21	'0/13	'0/9
5	193600000	206100000	12500000	gain	69	69R6	619T1 (Clade_A2-10) 2.5	2.5	2.5 (1)	Cell-line	DFT1		Subclonal		34R6-35R6-36R6-37R6-38R6-39R6-69R6		21-69			1			'0/14	'0/1	'0/52	'0/40	'0/37	'0/28	'0/2	'0/1	'0/1	'0/3	'0/10	'1/12	'0/63	0/7	'0/11	0/7	'0/15	'0/17	'0/6	'0/13	'0/2	'0/3	'0/55	'0/2	'0/21	'0/13	'0/9
5	193600000	206100000	12500000	gain	69	69R7	618T1 (Clade_C-2) 2.5	2.5	2.5 (1)	Cell-line	DFT1		Subclonal		34R24-35R24-36R24-37R24-38R24-39R24-69R7-276R1-1029R1		21-69			1			'0/14	'0/1	'0/52	'0/40	'0/37	'0/28	'0/2	'0/1	'0/1	'0/3	'0/10	'0/12	'0/63	0/7	'0/11	0/7	'0/15	'0/17	'0/6	'0/13	'0/2	'0/3	'0/55	'0/2	'0/21	'0/13	'0/9
5	193600000	206100000	12500000	gain	69	69R8	332T (Clade_B-2) 3	3	3 (1)	Cell-line	DFT1				34R14-35R14-36R14-37R14-38R14-39R14-69R8		21-69			1			'0/14	'0/1	'0/52	'0/40	'0/37	'0/28	'0/2	'0/1	'0/1	'0/3	'0/10	'0/12	'0/63	0/7	'0/11	0/7	'0/15	'0/17	'0/6	'0/13	'0/2	'0/3	'0/55	'1/2	'0/21	'0/13	'0/9
5	193600000	206100000	12500000	gain	69	69R10	221T (Clade_A2-4) 2.5	2.5	2.5 (1)	Cell-line	DFT1		Subclonal	Tetraploid (3)	34R9-35R9-36R9-37R9-38R9-39R9-69R10		21-69			1			'0/14	'0/1	'0/52	'0/40	'0/37	'0/28	'0/2	'0/1	'0/1	'0/3	'0/10	'0/12	'0/63	0/7	'0/11	1/7	'0/15	'0/17	'0/6	'0/13	'0/2	'0/3	'0/55	'0/2	'0/21	'0/13	'0/9
5	193600000	206100000	12500000	gain	69	69R11	85T (Clade_B-4) 3	3	3 (1)	Cell-line	DFT1				34R19-35R19-36R19-37R19-38R19-39R19-69R11-405		21-69			1			'0/14	'0/1	'0/52	'0/40	'0/37	'0/28	'0/2	'0/1	'0/1	'0/3	'0/10	'0/12	'0/63	0/7	'0/11	0/7	'0/15	'0/17	'0/6	'0/13	'0/2	'0/3	'0/55	'0/2	'0/21	'1/13	'0/9
5	193600000	206100000	12500000	gain	69	69R12	95T (Clade_A2-6) 3	3	3 (1)	Cell-line	DFT1				34R10-35R10-36R10-37R10-38R10-39R10-56R3-69R12		21-69			1			'0/14	'0/1	'0/52	'0/40	'0/37	'0/28	'0/2	'0/1	'0/1	'0/3	'0/10	'0/12	'0/63	0/7	'0/11	0/7	'0/15	'1/17	'0/6	'0/13	'0/2	'0/3	'0/55	'0/2	'0/21	'0/13	'0/9
5	193600000	206100000	12500000	gain	69	69R13	428T1 (Clade_A2-8) 2.5	2.5	2.5 (1)		DFT1		Subclonal	Tetraploid (5)	34R30-35R30-36R30-37R30-38R30-39R30-69R13		21-69			1			'0/14	'0/1	'0/52	'0/40	'0/37	'0/28	'0/2	'0/1	'0/1	'0/3	'0/10	'0/12	'0/63	0/7	'0/11	0/7	'0/15	'0/17	'0/6	'1/13	'0/2	'0/3	'0/55	'0/2	'0/21	'0/13	'0/9
2	410900000	411700000	800000	loss	70	70	52T1 (Clade_A1-1) 1, 52T2 (Clade_A1-1) 1, 88T (Clade_A1-1) 1, 88T2 (Clade_A1-1) 1, 220T (Clade_A1-1) 1, 358T2 (Clade_A1-1) 1, 358T3 (Clade_A1-1) 1, 358T3.1 (Clade_A1-1) 1, 395T1 (Clade_A1-1) 1, 1067T1 (Clade_A1-1) 1, 1068T1 (Clade_A1-1) 1, 1068T4 (Clade_A1-1) 1, 1069T2 (Clade_A1-1) 1, 1070T2 (Clade_A1-1) 1	1	1 (14)		DFT1									14			'14/14	'0/1	'0/52	'0/40	'0/37	'0/28	'0/2	'0/1	'0/1	'0/3	'0/10	'0/12	'0/63	0/7	'0/11	0/7	'0/15	'0/17	'0/6	'0/13	'0/2	'0/3	'0/55	'0/2	'0/21	'0/13	'0/9
2	212900000	230800000	17900000	loss	72	72	205T1 (Clade_A1-3A1) 1, 206T1 (Clade_A1-3A1) 1, 206T2 (Clade_A1-3A1) 1, 206T3 (Clade_A1-3A1) 1, 206T4 (Clade_A1-3A1) 1, 206T5 (Clade_A1-3A1) 1, 213T2 (Clade_A1-3A1) 1, 813T1 (Clade_A1-3A1) 1, 999T1 (Clade_A1-3A1) 1, 999T2 (Clade_A1-3A1) 1, 999T3 (Clade_A1-3A1) 1, 999T6 (Clade_A1-3A1) 1	1	1 (12)		DFT1									12	OCLN		'0/14	'0/1	'0/52	'12/40	'0/37	'0/28	'0/2	'0/1	'0/1	'0/3	'0/10	'0/12	'0/63	0/7	'0/11	0/7	'0/15	'0/17	'0/6	'0/13	'0/2	'0/3	'0/55	'0/2	'0/21	'0/13	'0/9
X	2300000	3900000	1600000	gain	73	73R1	87T2 (Clade_A1-3A3) 4, 90T2 (Clade_A1-3A3) 4, 363T1 (Clade_A1-3A3) 4, 993T1.1 (Clade_A1-3A3) 4, 993T1.2 (Clade_A1-3A3) 4, 994T1.1 (Clade_A1-3A3) 4, 995T1.1 (Clade_A1-3A3) 4, 995T1.2 (Clade_A1-3A3) 4, 996T1 (Clade_A1-3A3) 4, 996T2 (Clade_A1-3A3) 4	4	4 (10)	Cell-line	DFT1				40R2-40R2G1CN4-43R2-48R2-48R2G1CN4-49R2-49R2G1CN4-54R1-54R1G1CN4-73R1-73R1G1CN4-78R1-78R1G1CN4-84-85-85G1CN4					10			'0/14	'0/1	'0/52	'0/40	'0/37	'10/28	'0/2	'0/1	'0/1	'0/3	'0/10	'0/12	'0/63	0/7	'0/11	0/7	'0/15	'0/17	'0/6	'0/13	'0/2	'0/3	'0/55	'0/2	'0/21	'0/13	'0/9
X	2300000	3900000	1600000	gain	73	73R2	146T (Clade_C-2) 3, 148T (Clade_C-2) 3, 149T (Clade_C-2) 3, 365T2 (Clade_C-2) 3, 1017T3 (Clade_C-2) 3, 1030T1 (Clade_C-2) 3	3	3 (6)		DFT1				54R2-73R2-101R1-129R1-130					6			'0/14	'0/1	'0/52	'0/40	'0/37	'0/28	'0/2	'0/1	'0/1	'0/3	'0/10	'0/12	'0/63	0/7	'0/11	0/7	'0/15	'0/17	'0/6	'0/13	'0/2	'0/3	'0/55	'0/2	'0/21	'0/13	'0/9
X	2300000	3900000	1600000	gain	73	73R3	63T2 (Clade_A1-3A) 3, 67T (Clade_A1-3A) 3	3	3 (2)		DFT1				40R3G1CN6-43R3G1CN6-49R3G1CN6-73R3-101R2					2			'0/14	'0/1	'2/52	'0/40	'0/37	'0/28	'0/2	'0/1	'0/1	'0/3	'0/10	'0/12	'0/63	0/7	'0/11	0/7	'0/15	'0/17	'0/6	'0/13	'0/2	'0/3	'0/55	'0/2	'0/21	'0/13	'0/9
X	2300000	3900000	1600000	gain	73	73R1G1CN4	87T2 (Clade_A1-3A3) 4, 90T2 (Clade_A1-3A3) 4, 363T1 (Clade_A1-3A3) 4, 993T1.1 (Clade_A1-3A3) 4, 993T1.2 (Clade_A1-3A3) 4, 994T1.1 (Clade_A1-3A3) 4, 995T1.1 (Clade_A1-3A3) 4, 995T1.2 (Clade_A1-3A3) 4, 996T1 (Clade_A1-3A3) 4, 996T2 (Clade_A1-3A3) 4	4	4 (10)	Cell-line	DFT1				40R2-40R2G1CN4-43R2-48R2-48R2G1CN4-49R2-49R2G1CN4-54R1-54R1G1CN4-73R1-73R1G1CN4-78R1-78R1G1CN4-84-85-85G1CN4					10			'0/14	'0/1	'0/52	'0/40	'0/37	'10/28	'0/2	'0/1	'0/1	'0/3	'0/10	'0/12	'0/63	0/7	'0/11	0/7	'0/15	'0/17	'0/6	'0/13	'0/2	'0/3	'0/55	'0/2	'0/21	'0/13	'0/9
2	241100000	242100000	1000000	gain	77	77	205T1 (Clade_A1-3A1) 3, 206T1 (Clade_A1-3A1) 3, 206T2 (Clade_A1-3A1) 3, 206T3 (Clade_A1-3A1) 3, 206T4 (Clade_A1-3A1) 3, 206T5 (Clade_A1-3A1) 3, 213T2 (Clade_A1-3A1) 3, 813T1 (Clade_A1-3A1) 3, 999T1 (Clade_A1-3A1) 3, 999T2 (Clade_A1-3A1) 3, 999T3 (Clade_A1-3A1) 3, 999T6 (Clade_A1-3A1) 3	3	3 (12)		DFT1									12			'0/14	'0/1	'0/52	'12/40	'0/37	'0/28	'0/2	'0/1	'0/1	'0/3	'0/10	'0/12	'0/63	0/7	'0/11	0/7	'0/15	'0/17	'0/6	'0/13	'0/2	'0/3	'0/55	'0/2	'0/21	'0/13	'0/9
2	354000000	355700000	1700000	gain	78	78R1	87T2 (Clade_A1-3A3) 4, 90T2 (Clade_A1-3A3) 4, 363T1 (Clade_A1-3A3) 4, 993T1.1 (Clade_A1-3A3) 4, 993T1.2 (Clade_A1-3A3) 4, 994T1.1 (Clade_A1-3A3) 4, 995T1.1 (Clade_A1-3A3) 4, 995T1.2 (Clade_A1-3A3) 4, 996T1 (Clade_A1-3A3) 4, 996T2 (Clade_A1-3A3) 4	4	4 (10)	Cell-line	DFT1				40R2-40R2G1CN4-43R2-48R2-48R2G1CN4-49R2-49R2G1CN4-54R1-54R1G1CN4-73R1-73R1G1CN4-78R1-78R1G1CN4-84-85-85G1CN4					10			'0/14	'0/1	'0/52	'0/40	'0/37	'10/28	'0/2	'0/1	'0/1	'0/3	'0/10	'0/12	'0/63	0/7	'0/11	0/7	'0/15	'0/17	'0/6	'0/13	'0/2	'0/3	'0/55	'0/2	'0/21	'0/13	'0/9
2	354000000	355700000	1700000	gain	78	78R2	357T1 (Clade_A1-3A2) 2.5	2.5	2.5 (1)		DFT1		Subclonal		54R4-78R2-129R2					1			'0/14	'0/1	'0/52	'0/40	'1/37	'0/28	'0/2	'0/1	'0/1	'0/3	'0/10	'0/12	'0/63	0/7	'0/11	0/7	'0/15	'0/17	'0/6	'0/13	'0/2	'0/3	'0/55	'0/2	'0/21	'0/13	'0/9
2	354000000	355700000	1700000	gain	78	78R4	620T1 (Clade_A2-8) 2.5	2.5	2.5 (1)	Cell-line	DFT1		Subclonal	Tetraploid (5)	37R13-78R4-120R13-193R3-253R2-254-257R1-259R1-261R1-263R1-379R2-833R1-889R2-910R1-1853					1			'0/14	'0/1	'0/52	'0/40	'0/37	'0/28	'0/2	'0/1	'0/1	'0/3	'0/10	'0/12	'0/63	0/7	'0/11	0/7	'0/15	'0/17	'0/6	'1/13	'0/2	'0/3	'0/55	'0/2	'0/21	'0/13	'0/9
2	354000000	355700000	1700000	gain	78	78R1G1CN4	87T2 (Clade_A1-3A3) 4, 90T2 (Clade_A1-3A3) 4, 363T1 (Clade_A1-3A3) 4, 993T1.1 (Clade_A1-3A3) 4, 993T1.2 (Clade_A1-3A3) 4, 994T1.1 (Clade_A1-3A3) 4, 995T1.1 (Clade_A1-3A3) 4, 995T1.2 (Clade_A1-3A3) 4, 996T1 (Clade_A1-3A3) 4, 996T2 (Clade_A1-3A3) 4	4	4 (10)	Cell-line	DFT1				40R2-40R2G1CN4-43R2-48R2-48R2G1CN4-49R2-49R2G1CN4-54R1-54R1G1CN4-73R1-73R1G1CN4-78R1-78R1G1CN4-84-85-85G1CN4					10			'0/14	'0/1	'0/52	'0/40	'0/37	'10/28	'0/2	'0/1	'0/1	'0/3	'0/10	'0/12	'0/63	0/7	'0/11	0/7	'0/15	'0/17	'0/6	'0/13	'0/2	'0/3	'0/55	'0/2	'0/21	'0/13	'0/9
4	2100000	59600000	57500000	loss	80	80	53T2 (Clade_A2-8) 1.5, 57T1 (Clade_A2-8) 1.5, 108T1 (Clade_A2-8) 1.5, 117T (Clade_A2-8) 1.5, 218T (Clade_A2-8) 1.5, 398T1 (Clade_A2-8) 1.5, 419T1 (Clade_A2-8) 1.5, 419T2 (Clade_A2-8) 1.5, 428T1 (Clade_A2-8) 1.5, 620T1 (Clade_A2-8) 1.5	1.5	1.5 (10)		DFT1		Subclonal	Tetraploid (5)		80-984		80-1042		10	ST6GALNAC5		'0/14	'0/1	'0/52	'0/40	'0/37	'0/28	'0/2	'0/1	'0/1	'0/3	'0/10	'0/12	'0/63	0/7	'0/11	0/7	'0/15	'0/17	'0/6	'10/13	'0/2	'0/3	'0/55	'0/2	'0/21	'0/13	'0/9
1	30200000	34400000	4200000	loss	81	81	411T1 (Clade_C-2) 1	1	1 (1)		DFT1					81-817				1			'0/14	'0/1	'0/52	'0/40	'0/37	'0/28	'0/2	'0/1	'0/1	'0/3	'0/10	'0/12	'0/63	0/7	'0/11	0/7	'0/15	'0/17	'0/6	'0/13	'0/2	'0/3	'0/55	'0/2	'0/21	'0/13	'0/9
1	30200000	33900000	3700000	loss	82	82R1	999T1 (Clade_A1-3A1) 1, 999T2 (Clade_A1-3A1) 1, 999T3 (Clade_A1-3A1) 1, 999T6 (Clade_A1-3A1) 1	1	1 (4)		DFT1					42R1-59R1-82R1-122R1-340				4			'0/14	'0/1	'0/52	'4/40	'0/37	'0/28	'0/2	'0/1	'0/1	'0/3	'0/10	'0/12	'0/63	0/7	'0/11	0/7	'0/15	'0/17	'0/6	'0/13	'0/2	'0/3	'0/55	'0/2	'0/21	'0/13	'0/9
1	30200000	33900000	3700000	loss	82	82R2	327T (Clade_A1-3A1) 1.5, 875T1 (Clade_A1-3A1) 1, 875T2 (Clade_A1-3A1) 1, 875T3 (Clade_A1-3A1) 1, 875T5 (Clade_A1-3A1) 1, 875T6 (Clade_A1-3A1) 1, 875T10 (Clade_A1-3A1) 1	1, 1.5	1 (6), 1.5 (1)		DFT1		Subclonal_variable			59R5-82R2				7			'0/14	'0/1	'0/52	'7/40	'0/37	'0/28	'0/2	'0/1	'0/1	'0/3	'0/10	'0/12	'0/63	0/7	'0/11	0/7	'0/15	'0/17	'0/6	'0/13	'0/2	'0/3	'0/55	'0/2	'0/21	'0/13	'0/9
2	378000000	599000000	221000000	gain	83	83	1193T1 (Clade_B-9) 2.5	2.5	2.5 (1)		DFT1		Subclonal	Tetraploid (7)	5G3CN4-83			8-83, 20-83, 25-83		1	ENM4095 (RPS6), ACO1, QPRT, REEP5, DMRT1, CHL1, NINJ1, RAMP3, PRKCD, WDR48	PRDM6, HABP4, RECK, KDELR2, MED9, FANCG/VCP, RMI1, AQP8, ATRIP, GL841583.1y, GL841583.1x, GL841593.1x, GL841593.1y, FANCD2, UROC1, FBLN2, EGFR, IGFBP1, ADCY1	'0/14	'0/1	'0/52	'0/40	'0/37	'0/28	'0/2	'0/1	'0/1	'0/3	'0/10	'0/12	'0/63	0/7	'0/11	0/7	'0/15	'0/17	'0/6	'0/13	'0/2	'0/3	'0/55	'0/2	'0/21	'0/13	'0/9
1	41900000	89700000	47800000	gain	84	84	87T2 (Clade_A1-3A3) 3, 90T2 (Clade_A1-3A3) 3, 363T1 (Clade_A1-3A3) 3, 993T1.1 (Clade_A1-3A3) 3, 993T1.2 (Clade_A1-3A3) 3, 994T1.1 (Clade_A1-3A3) 3, 995T1.1 (Clade_A1-3A3) 3, 995T1.2 (Clade_A1-3A3) 3, 996T1 (Clade_A1-3A3) 3, 996T2 (Clade_A1-3A3) 3	3	3 (10)	Cell-line	DFT1				40R2-40R2G1CN4-43R2-48R2-48R2G1CN4-49R2-49R2G1CN4-54R1-54R1G1CN4-73R1-73R1G1CN4-78R1-78R1G1CN4-84-85-85G1CN4					10			'0/14	'0/1	'0/52	'0/40	'0/37	'10/28	'0/2	'0/1	'0/1	'0/3	'0/10	'0/12	'0/63	0/7	'0/11	0/7	'0/15	'0/17	'0/6	'0/13	'0/2	'0/3	'0/55	'0/2	'0/21	'0/13	'0/9
2	409000000	417600000	8600000	gain	85	85	87T2 (Clade_A1-3A3) 4, 90T2 (Clade_A1-3A3) 4, 363T1 (Clade_A1-3A3) 4, 993T1.1 (Clade_A1-3A3) 4, 993T1.2 (Clade_A1-3A3) 4, 994T1.1 (Clade_A1-3A3) 4, 995T1.1 (Clade_A1-3A3) 4, 995T1.2 (Clade_A1-3A3) 4, 996T1 (Clade_A1-3A3) 4, 996T2 (Clade_A1-3A3) 4	4	4 (10)	Cell-line	DFT1				40R2-40R2G1CN4-43R2-48R2-48R2G1CN4-49R2-49R2G1CN4-54R1-54R1G1CN4-73R1-73R1G1CN4-78R1-78R1G1CN4-84-85-85G1CN4					10		KDELR2	'0/14	'0/1	'0/52	'0/40	'0/37	'10/28	'0/2	'0/1	'0/1	'0/3	'0/10	'0/12	'0/63	0/7	'0/11	0/7	'0/15	'0/17	'0/6	'0/13	'0/2	'0/3	'0/55	'0/2	'0/21	'0/13	'0/9
2	409000000	417600000	8600000	gain	85	85G1CN4	87T2 (Clade_A1-3A3) 4, 90T2 (Clade_A1-3A3) 4, 363T1 (Clade_A1-3A3) 4, 993T1.1 (Clade_A1-3A3) 4, 993T1.2 (Clade_A1-3A3) 4, 994T1.1 (Clade_A1-3A3) 4, 995T1.1 (Clade_A1-3A3) 4, 995T1.2 (Clade_A1-3A3) 4, 996T1 (Clade_A1-3A3) 4, 996T2 (Clade_A1-3A3) 4	4	4 (10)	Cell-line	DFT1				40R2-40R2G1CN4-43R2-48R2-48R2G1CN4-49R2-49R2G1CN4-54R1-54R1G1CN4-73R1-73R1G1CN4-78R1-78R1G1CN4-84-85-85G1CN4					10		KDELR2	'0/14	'0/1	'0/52	'0/40	'0/37	'10/28	'0/2	'0/1	'0/1	'0/3	'0/10	'0/12	'0/63	0/7	'0/11	0/7	'0/15	'0/17	'0/6	'0/13	'0/2	'0/3	'0/55	'0/2	'0/21	'0/13	'0/9
2	532400000	533600000	1200000	loss	88	88	12T (Clade_A2-1) 1, 12Ta (Clade_A2-1) 1, 12Tb (Clade_A2-1) 1, 96T (Clade_A2-1) 1, 371T1 (Clade_A2-1) 1, 372T1 (Clade_A2-1) 1, 374T1 (Clade_A2-1) 1, 375T2 (Clade_A2-1) 1, 381T1 (Clade_A2-1) 1, 446T1 (Clade_A2-1) 1	1	1 (10)		DFT1					6BM7-11BM7-16R7-17R7-18R7-88-95				10			'0/14	'0/1	'0/52	'0/40	'0/37	'0/28	'0/2	'0/1	'0/1	'0/3	'10/10	'0/12	'0/63	0/7	'0/11	0/7	'0/15	'0/17	'0/6	'0/13	'0/2	'0/3	'0/55	'0/2	'0/21	'0/13	'0/9
1	261600000	264000000	2400000	gain	89	89	236T3 (Clade_B-8) 4, 610T1 (Clade_B-8) 4, 627T1 (Clade_B-8) 4, 879T1 (Clade_B-8) 4, 879T2 (Clade_B-8) 4, 879T3 (Clade_B-8) 4, 879T4 (Clade_B-8) 4, 879T5 (Clade_B-8) 4, 879T6 (Clade_B-8) 4, 879T7 (Clade_B-8) 4	4	4 (10)		DFT1				89-89G1CN4-111-111G1CN4					10	TCERG1L		'0/14	'0/1	'0/52	'0/40	'0/37	'0/28	'0/2	'0/1	'0/1	'0/3	'0/10	'0/12	'0/63	0/7	'0/11	0/7	'0/15	'0/17	'0/6	'0/13	'0/2	'0/3	'0/55	'0/2	'0/21	'0/13	'0/9
1	261600000	264000000	2400000	gain	89	89G1CN4	236T3 (Clade_B-8) 4, 610T1 (Clade_B-8) 4, 627T1 (Clade_B-8) 4, 879T1 (Clade_B-8) 4, 879T2 (Clade_B-8) 4, 879T3 (Clade_B-8) 4, 879T4 (Clade_B-8) 4, 879T5 (Clade_B-8) 4, 879T6 (Clade_B-8) 4, 879T7 (Clade_B-8) 4	4	4 (10)		DFT1				89-89G1CN4-111-111G1CN4					10	TCERG1L		'0/14	'0/1	'0/52	'0/40	'0/37	'0/28	'0/2	'0/1	'0/1	'0/3	'0/10	'0/12	'0/63	0/7	'0/11	0/7	'0/15	'0/17	'0/6	'0/13	'0/2	'0/3	'0/55	'0/2	'0/21	'0/13	'0/9
1	345400000	346200000	800000	loss	92	92	205T1 (Clade_A1-3A1) 1, 206T1 (Clade_A1-3A1) 1, 206T2 (Clade_A1-3A1) 1, 206T4 (Clade_A1-3A1) 1, 206T5 (Clade_A1-3A1) 1, 999T1 (Clade_A1-3A1) 1, 999T2 (Clade_A1-3A1) 1, 999T3 (Clade_A1-3A1) 1, 999T6 (Clade_A1-3A1) 1	1	1 (9)		DFT1									9			'0/14	'0/1	'0/52	'9/40	'0/37	'0/28	'0/2	'0/1	'0/1	'0/3	'0/10	'0/12	'0/63	0/7	'0/11	0/7	'0/15	'0/17	'0/6	'0/13	'0/2	'0/3	'0/55	'0/2	'0/21	'0/13	'0/9
4	188500000	190800000	2300000	gain	93	93G1CN4	54T1 (Clade_A2-10) 7, 104T (Clade_A2-10) 5, 105T (Clade_A2-10) 8, 122T1 (Clade_A2-10) 8, 127T (Clade_A2-10) 7, 155T (Clade_A2-10) 6, 175T1 (Clade_A2-10) 6, 1010T1 (Clade_A2-10) 8, 1025T2 (Clade_A2-10) 7	5, 6, 7, 8	5 (1), 6 (2), 7 (3), 8 (3)		DFT1				10R1G1CN4-15G1CN4-93G1CN4-93G1CN5-102G1CN4			9-93		9			'0/14	'0/1	'0/52	'0/40	'0/37	'0/28	'0/2	'0/1	'0/1	'0/3	'0/10	'9/12	'0/63	0/7	'0/11	0/7	'0/15	'0/17	'0/6	'0/13	'0/2	'0/3	'0/55	'0/2	'0/21	'0/13	'0/9
4	188500000	190800000	2300000	gain	93	93G1CN5	54T1 (Clade_A2-10) 7, 104T (Clade_A2-10) 5, 105T (Clade_A2-10) 8, 122T1 (Clade_A2-10) 8, 127T (Clade_A2-10) 7, 155T (Clade_A2-10) 6, 175T1 (Clade_A2-10) 6, 1010T1 (Clade_A2-10) 8, 1025T2 (Clade_A2-10) 7	5, 6, 7, 8	5 (1), 6 (2), 7 (3), 8 (3)		DFT1				10R1G1CN4-15G1CN4-93G1CN4-93G1CN5-102G1CN4			9-93		9			'0/14	'0/1	'0/52	'0/40	'0/37	'0/28	'0/2	'0/1	'0/1	'0/3	'0/10	'9/12	'0/63	0/7	'0/11	0/7	'0/15	'0/17	'0/6	'0/13	'0/2	'0/3	'0/55	'0/2	'0/21	'0/13	'0/9
4	188500000	190800000	2300000	gain	93	93G1CN6	54T1 (Clade_A2-10) 7, 105T (Clade_A2-10) 8, 122T1 (Clade_A2-10) 8, 127T (Clade_A2-10) 7, 155T (Clade_A2-10) 6, 175T1 (Clade_A2-10) 6, 1010T1 (Clade_A2-10) 8, 1025T2 (Clade_A2-10) 7	6, 7, 8	6 (2), 7 (3), 8 (3)		DFT1							9-93	TRUE	8			'0/14	'0/1	'0/52	'0/40	'0/37	'0/28	'0/2	'0/1	'0/1	'0/3	'0/10	'8/12	'0/63	0/7	'0/11	0/7	'0/15	'0/17	'0/6	'0/13	'0/2	'0/3	'0/55	'0/2	'0/21	'0/13	'0/9
4	188500000	190800000	2300000	gain	93	93G1CN7	54T1 (Clade_A2-10) 7, 105T (Clade_A2-10) 8, 122T1 (Clade_A2-10) 8, 127T (Clade_A2-10) 7, 1010T1 (Clade_A2-10) 8, 1025T2 (Clade_A2-10) 7	7, 8	7 (3), 8 (3)		DFT1							9-93	TRUE	6			'0/14	'0/1	'0/52	'0/40	'0/37	'0/28	'0/2	'0/1	'0/1	'0/3	'0/10	'6/12	'0/63	0/7	'0/11	0/7	'0/15	'0/17	'0/6	'0/13	'0/2	'0/3	'0/55	'0/2	'0/21	'0/13	'0/9
4	188500000	190800000	2300000	gain	93	93G1CN8	105T (Clade_A2-10) 8, 122T1 (Clade_A2-10) 8, 1010T1 (Clade_A2-10) 8	8	8 (3)		DFT1							9-93	TRUE	3			'0/14	'0/1	'0/52	'0/40	'0/37	'0/28	'0/2	'0/1	'0/1	'0/3	'0/10	'3/12	'0/63	0/7	'0/11	0/7	'0/15	'0/17	'0/6	'0/13	'0/2	'0/3	'0/55	'0/2	'0/21	'0/13	'0/9
5	105500000	106500000	1000000	loss	94	94	477T3 (Clade_A2-5) 1	1	1 (1)		DFT1			Tetraploid (4)		94-846-1005				1			'0/14	'0/1	'0/52	'0/40	'0/37	'0/28	'0/2	'0/1	'0/1	'0/3	'0/10	'0/12	'0/63	0/7	'0/11	0/7	'1/15	'0/17	'0/6	'0/13	'0/2	'0/3	'0/55	'0/2	'0/21	'0/13	'0/9
1	121600000	122200000	600000	loss	95	95	12T (Clade_A2-1) 1, 12Ta (Clade_A2-1) 1, 12Tb (Clade_A2-1) 1, 96T (Clade_A2-1) 1, 371T1 (Clade_A2-1) 1, 372T1 (Clade_A2-1) 1, 374T1 (Clade_A2-1) 1, 375T2 (Clade_A2-1) 1, 381T1 (Clade_A2-1) 1, 446T1 (Clade_A2-1) 1	1	1 (10)		DFT1					6BM7-11BM7-16R7-17R7-18R7-88-95				10			'0/14	'0/1	'0/52	'0/40	'0/37	'0/28	'0/2	'0/1	'0/1	'0/3	'10/10	'0/12	'0/63	0/7	'0/11	0/7	'0/15	'0/17	'0/6	'0/13	'0/2	'0/3	'0/55	'0/2	'0/21	'0/13	'0/9
3	394900000	459200000	64300000	loss	96	96	236T3 (Clade_B-8) 1, 627T1 (Clade_B-8) 1, 879T1 (Clade_B-8) 1, 879T2 (Clade_B-8) 1, 879T3 (Clade_B-8) 1, 879T4 (Clade_B-8) 1, 879T5 (Clade_B-8) 1, 879T6 (Clade_B-8) 1, 879T7 (Clade_B-8) 1	1	1 (9)		DFT1					47R2-96				9	KLHL1, SLAIN1, PCHD8, LECT1, SPERT, ABCA12, MDH1B	SLITRK5	'0/14	'0/1	'0/52	'0/40	'0/37	'0/28	'0/2	'0/1	'0/1	'0/3	'0/10	'0/12	'0/63	0/7	'0/11	0/7	'0/15	'0/17	'0/6	'0/13	'0/2	'0/3	'0/55	'0/2	'0/21	'0/13	'0/9
6	154200000	215300000	61100000	gain	97	97	493T1 (Clade_C-3) 2.5, 513T1 (Clade_C-3) 2.5, 528T1 (Clade_C-3) 2.5, 528T2 (Clade_C-3) 2.5, 540T4 (Clade_C-3) 2.5, 678T1 (Clade_C-3) 2.5, 684T1 (Clade_C-3) 2.5, 1045T1 (Clade_C-3) 2.5, 1045T2 (Clade_C-3) 2.5, 1045T3 (Clade_C-3) 2.5, 1045T4 (Clade_C-3) 2.5, 1052T1 (Clade_C-3) 2.5	2.5	2.5 (12)		DFT1		Subclonal	Tetraploid (9)	97-104			97-203		12	SLC1A2		'0/14	'0/1	'0/52	'0/40	'0/37	'0/28	'0/2	'0/1	'0/1	'0/3	'0/10	'0/12	'0/63	0/7	'0/11	0/7	'0/15	'0/17	'0/6	'0/13	'0/2	'0/3	'0/55	'0/2	'0/21	'0/13	'0/9
4	0	2000000	2000000	gain	98	98R1	204T (Clade_B-204T) 2.5	2.5	2.5 (1)	Cell-line	DFT1		Subclonal	Tetraploid (8)	37R1-98R1-120R1-150R2-193R2-194R2-253R1-259R2-261R2-263R2-379R3-829-833R2-854-889R1-931-1016-1018-1037-1043-1838-1841-1866					1			'0/14	'0/1	'0/52	'0/40	'0/37	'0/28	'0/2	'0/1	'0/1	'0/3	'0/10	'0/12	'0/63	0/7	'0/11	0/7	'0/15	'0/17	'0/6	'0/13	'0/2	'0/3	'0/55	'0/2	'0/21	'0/13	'0/9
4	0	2000000	2000000	gain	98	98R4	131T (Non-DFTD) 2.5	2.5	2.5 (1)		Non-DFTD		Subclonal		3R2-98R4-889R3-1092-1093-1095-1096-1098-1099-1101-1103-1105-1107-1109-1111-1115-1116-1117-1118-1864					1			'0/14	'0/1	'0/52	'0/40	'0/37	'0/28	'0/2	'0/1	'0/1	'0/3	'0/10	'0/12	'0/63	0/7	'0/11	0/7	'0/15	'0/17	'0/6	'0/13	'0/2	'0/3	'0/55	'0/2	'0/21	'0/13	'0/9
X	29100000	30100000	1000000	gain	100	100	471T2 (Clade_B-3) 3, 472T5 (Clade_B-3) 3, 632T1 (Clade_B-3) 3, 697T1 (Clade_B-3) 3, 700T1 (Clade_B-3) 3, 700T2 (Clade_B-3) 3, 700T3 (Clade_B-3) 3	3	3 (7)		DFT1				100-112-113-1035					7			'0/14	'0/1	'0/52	'0/40	'0/37	'0/28	'0/2	'0/1	'0/1	'0/3	'0/10	'0/12	'0/63	0/7	'0/11	0/7	'0/15	'0/17	'0/6	'0/13	'0/2	'0/3	'0/55	'0/2	'7/21	'0/13	'0/9
2	354000000	355000000	1000000	gain	101	101R1	146T (Clade_C-2) 3, 148T (Clade_C-2) 3, 149T (Clade_C-2) 3, 365T2 (Clade_C-2) 3, 1017T3 (Clade_C-2) 3, 1030T1 (Clade_C-2) 3	3	3 (6)		DFT1				54R2-73R2-101R1-129R1-130					6			'0/14	'0/1	'0/52	'0/40	'0/37	'0/28	'0/2	'0/1	'0/1	'0/3	'0/10	'0/12	'0/63	0/7	'0/11	0/7	'0/15	'0/17	'0/6	'0/13	'0/2	'0/3	'0/55	'0/2	'0/21	'0/13	'0/9
2	354000000	355000000	1000000	gain	101	101R2	63T2 (Clade_A1-3A) 3, 67T (Clade_A1-3A) 3	3	3 (2)		DFT1				40R3G1CN6-43R3G1CN6-49R3G1CN6-73R3-101R2					2			'0/14	'0/1	'2/52	'0/40	'0/37	'0/28	'0/2	'0/1	'0/1	'0/3	'0/10	'0/12	'0/63	0/7	'0/11	0/7	'0/15	'0/17	'0/6	'0/13	'0/2	'0/3	'0/55	'0/2	'0/21	'0/13	'0/9
2	354000000	355000000	1000000	gain	101	101R3	812T2 (Clade_A1-3A1) 3	3	3 (1)		DFT1				54R3-101R3-156					1			'0/14	'0/1	'0/52	'1/40	'0/37	'0/28	'0/2	'0/1	'0/1	'0/3	'0/10	'0/12	'0/63	0/7	'0/11	0/7	'0/15	'0/17	'0/6	'0/13	'0/2	'0/3	'0/55	'0/2	'0/21	'0/13	'0/9
4	190800000	191800000	1000000	gain	102	102G1CN4	54T1 (Clade_A2-10) 5, 104T (Clade_A2-10) 4, 105T (Clade_A2-10) 5, 122T1 (Clade_A2-10) 5, 127T (Clade_A2-10) 5, 155T (Clade_A2-10) 5, 175T1 (Clade_A2-10) 4, 1010T1 (Clade_A2-10) 5, 1025T2 (Clade_A2-10) 5	4, 5	4 (2), 5 (7)		DFT1				10R1G1CN4-15G1CN4-93G1CN4-93G1CN5-102G1CN4			9-102		9	PGBD2		'0/14	'0/1	'0/52	'0/40	'0/37	'0/28	'0/2	'0/1	'0/1	'0/3	'0/10	'9/12	'0/63	0/7	'0/11	0/7	'0/15	'0/17	'0/6	'0/13	'0/2	'0/3	'0/55	'0/2	'0/21	'0/13	'0/9
4	190800000	191800000	1000000	gain	102	102G1CN5	54T1 (Clade_A2-10) 5, 105T (Clade_A2-10) 5, 122T1 (Clade_A2-10) 5, 127T (Clade_A2-10) 5, 155T (Clade_A2-10) 5, 1010T1 (Clade_A2-10) 5, 1025T2 (Clade_A2-10) 5	5	5 (7)		DFT1				10R1G1CN5-15G1CN5-102G1CN5			9-102	TRUE	7	PGBD2		'0/14	'0/1	'0/52	'0/40	'0/37	'0/28	'0/2	'0/1	'0/1	'0/3	'0/10	'7/12	'0/63	0/7	'0/11	0/7	'0/15	'0/17	'0/6	'0/13	'0/2	'0/3	'0/55	'0/2	'0/21	'0/13	'0/9
6	0	44700000	44700000	gain	104	104	493T1 (Clade_C-3) 2.5, 513T1 (Clade_C-3) 2.5, 528T1 (Clade_C-3) 2.5, 528T2 (Clade_C-3) 2.5, 540T4 (Clade_C-3) 2.5, 678T1 (Clade_C-3) 2.5, 684T1 (Clade_C-3) 2.5, 1045T1 (Clade_C-3) 2.5, 1045T2 (Clade_C-3) 2.5, 1045T3 (Clade_C-3) 2.5, 1045T4 (Clade_C-3) 2.5, 1052T1 (Clade_C-3) 2.5	2.5	2.5 (12)		DFT1		Subclonal	Tetraploid (9)	97-104			104-203		12	PDE5A	EGF	'0/14	'0/1	'0/52	'0/40	'0/37	'0/28	'0/2	'0/1	'0/1	'0/3	'0/10	'0/12	'0/63	0/7	'0/11	0/7	'0/15	'0/17	'0/6	'0/13	'0/2	'0/3	'0/55	'0/2	'0/21	'0/13	'0/9
4	9800000	10800000	1000000	gain	109	109	78Ta (Clade_A1-3A5) 3, 66T1 (Clade_A1-3A) 3, 66T3 (Clade_A1-3A) 3, 66T6 (Clade_A1-3A) 3, 71T1 (Clade_A1-3A) 3, 71T2 (Clade_A1-3A) 3, 71T3 (Clade_A1-3A) 3	3	3 (7)		DFT1									7			'0/14	'0/1	'6/52	'0/40	'0/37	'0/28	'0/2	'1/1	'0/1	'0/3	'0/10	'0/12	'0/63	0/7	'0/11	0/7	'0/15	'0/17	'0/6	'0/13	'0/2	'0/3	'0/55	'0/2	'0/21	'0/13	'0/9
3	86000000	91200000	5200000	loss	110	110	476T2 (Clade_A2-5) 1.5, 476T3 (Clade_A2-5) 1.5, 477T3 (Clade_A2-5) 1.5, 477T5 (Clade_A2-5) 1.5, 983T1 (Clade_A2-5) 1.5, 983T2 (Clade_A2-5) 1.5, 1048T1 (Clade_A2-5) 1.5	1.5	1.5 (7)		DFT1		Subclonal	Tetraploid (4)						7			'0/14	'0/1	'0/52	'0/40	'0/37	'0/28	'0/2	'0/1	'0/1	'0/3	'0/10	'0/12	'0/63	0/7	'0/11	0/7	'7/15	'0/17	'0/6	'0/13	'0/2	'0/3	'0/55	'0/2	'0/21	'0/13	'0/9
2	123000000	124000000	1000000	gain	111	111	236T3 (Clade_B-8) 4, 610T1 (Clade_B-8) 4, 627T1 (Clade_B-8) 4, 879T1 (Clade_B-8) 4, 879T2 (Clade_B-8) 4, 879T3 (Clade_B-8) 4, 879T4 (Clade_B-8) 4, 879T5 (Clade_B-8) 4, 879T6 (Clade_B-8) 4, 879T7 (Clade_B-8) 4	4	4 (10)		DFT1				89-89G1CN4-111-111G1CN4			111-150		10			'0/14	'0/1	'0/52	'0/40	'0/37	'0/28	'0/2	'0/1	'0/1	'0/3	'0/10	'0/12	'0/63	0/7	'0/11	0/7	'0/15	'0/17	'0/6	'0/13	'0/2	'0/3	'0/55	'0/2	'0/21	'0/13	'0/9
2	123000000	124000000	1000000	gain	111	111G1CN4	236T3 (Clade_B-8) 4, 610T1 (Clade_B-8) 4, 627T1 (Clade_B-8) 4, 879T1 (Clade_B-8) 4, 879T2 (Clade_B-8) 4, 879T3 (Clade_B-8) 4, 879T4 (Clade_B-8) 4, 879T5 (Clade_B-8) 4, 879T6 (Clade_B-8) 4, 879T7 (Clade_B-8) 4	4	4 (10)		DFT1				89-89G1CN4-111-111G1CN4			111-150		10			'0/14	'0/1	'0/52	'0/40	'0/37	'0/28	'0/2	'0/1	'0/1	'0/3	'0/10	'0/12	'0/63	0/7	'0/11	0/7	'0/15	'0/17	'0/6	'0/13	'0/2	'0/3	'0/55	'0/2	'0/21	'0/13	'0/9
X	10900000	12700000	1800000	gain	112	112	471T2 (Clade_B-3) 3, 472T5 (Clade_B-3) 3, 632T1 (Clade_B-3) 3, 697T1 (Clade_B-3) 3, 700T1 (Clade_B-3) 3, 700T2 (Clade_B-3) 3, 700T3 (Clade_B-3) 3	3	3 (7)		DFT1				100-112-113-1035					7			'0/14	'0/1	'0/52	'0/40	'0/37	'0/28	'0/2	'0/1	'0/1	'0/3	'0/10	'0/12	'0/63	0/7	'0/11	0/7	'0/15	'0/17	'0/6	'0/13	'0/2	'0/3	'0/55	'0/2	'7/21	'0/13	'0/9
X	16000000	23400000	7400000	gain	113	113	471T2 (Clade_B-3) 3, 472T5 (Clade_B-3) 3, 632T1 (Clade_B-3) 3, 697T1 (Clade_B-3) 3, 700T1 (Clade_B-3) 3, 700T2 (Clade_B-3) 3, 700T3 (Clade_B-3) 3	3	3 (7)		DFT1				100-112-113-1035					7			'0/14	'0/1	'0/52	'0/40	'0/37	'0/28	'0/2	'0/1	'0/1	'0/3	'0/10	'0/12	'0/63	0/7	'0/11	0/7	'0/15	'0/17	'0/6	'0/13	'0/2	'0/3	'0/55	'0/2	'7/21	'0/13	'0/9
X	61600000	62300000	700000	gain	114	114	209T3 (Clade_A1-3A) 3	3	3 (1)		DFT1			Tetraploid (1)	6G2CN4-11G2CN4-114-284R2-285R2-1803R2					1	TMLHE		'0/14	'0/1	'1/52	'0/40	'0/37	'0/28	'0/2	'0/1	'0/1	'0/3	'0/10	'0/12	'0/63	0/7	'0/11	0/7	'0/15	'0/17	'0/6	'0/13	'0/2	'0/3	'0/55	'0/2	'0/21	'0/13	'0/9
4	188500000	189900000	1400000	gain	115	115G1CN4	46T1 (Clade_C-1) 4, 1058T1 (Clade_C-1) 4, 1060T1 (Clade_C-1) 4, 1061T1 (Clade_C-1) 4	4	4 (4)		DFT1				12BM1-115G1CN4-141-142-143-818			9-115		4			'0/14	'0/1	'0/52	'0/40	'0/37	'0/28	'0/2	'0/1	'0/1	'0/3	'0/10	'0/12	'0/63	0/7	'0/11	0/7	'0/15	'0/17	'0/6	'0/13	'0/2	'0/3	'0/55	'0/2	'0/21	'0/13	'0/9
3	284100000	285600000	1500000	gain	116	116R2	340T (Non-DFTD) 3	3	3 (1)		Non-DFTD				2R2-10R2-116R2-428R2-607R1-1029R3-1284-1286-1287-1287G1CN4-1287G1CN5-1288-1288G1CN4-1289-1290-1290G1CN4-1291-1291G1CN4-1292-1292G1CN4-1293-1293G1CN4-1294-1295-1295G1CN4-1295G2CN5-1296-1296G1CN4-1297-1297G1CN4-1298-1298G1CN4-1298G1CN5-1298G1CN6-1298G1CN7-1298G1CN8-1298G1CN9-1298G1CN10-1298G1CN11-1298G1CN12-1299-1300-1300G1CN3.5-1301-1301G1CN4-1301G1CN5-1301G1CN6-1301G1CN7-1301G1CN8-1302-1302G1CN4-…		116-1724			1			'0/14	'0/1	'0/52	'0/40	'0/37	'0/28	'0/2	'0/1	'0/1	'0/3	'0/10	'0/12	'0/63	0/7	'0/11	0/7	'0/15	'0/17	'0/6	'0/13	'0/2	'0/3	'0/55	'0/2	'0/21	'0/13	'0/9
3	284100000	285600000	1500000	gain	116	116R1	101T2 (Clade_D) 3, 102T2 (Clade_D) 3	3	3 (2)		DFT1				116R1-121R1-206-357-358-359		116-1724			2			'0/14	'0/1	'0/52	'0/40	'0/37	'0/28	'0/2	'0/1	'0/1	'0/3	'0/10	'0/12	'0/63	0/7	'0/11	0/7	'0/15	'0/17	'0/6	'0/13	'0/2	'0/3	'0/55	'0/2	'0/21	'0/13	'0/9
3	147300000	158900000	11600000	loss	117	117	267T1 (Clade_A2-2) 1, 329T1 (Clade_A2-2) 1, 805T1 (Clade_A2-2) 1, 805T2 (Clade_A2-2) 1, 805T3 (Clade_A2-2) 1, 1000T1.1 (Clade_A2-2) 1	1	1 (6)		DFT1					6BM8-11BM8-16R8-17R8-18R8-117				6			'0/14	'0/1	'0/52	'0/40	'0/37	'0/28	'0/2	'0/1	'0/1	'0/3	'0/10	'0/12	'0/63	6/7	'0/11	0/7	'0/15	'0/17	'0/6	'0/13	'0/2	'0/3	'0/55	'0/2	'0/21	'0/13	'0/9
3	257500000	258000000	500000	loss	118	118	17T (Clade_A2-4) 1, 18T (Clade_A2-4) 1, 49T1 (Clade_A2-4) 1, 49T3 (Clade_A2-4) 1, 219T (Clade_A2-4) 1, 221T (Clade_A2-4) 1, 437T (Clade_A2-4) 1	1	1 (7)		DFT1					6BM12-11BM12-16R12-17R12-18R12-118				7			'0/14	'0/1	'0/52	'0/40	'0/37	'0/28	'0/2	'0/1	'0/1	'0/3	'0/10	'0/12	'0/63	0/7	'0/11	7/7	'0/15	'0/17	'0/6	'0/13	'0/2	'0/3	'0/55	'0/2	'0/21	'0/13	'0/9
5	0	249900000	249900000	gain	120	120R1	204T (Clade_B-204T) 2.5	2.5	2.5 (1)	Cell-line	DFT1		Subclonal	Tetraploid (8)	37R1-98R1-120R1-150R2-193R2-194R2-253R1-259R2-261R2-263R2-379R3-829-833R2-854-889R1-931-1016-1018-1037-1043-1838-1841-1866			11-120, 21-120		1	CERK, C22orf28, ECHDC3	IGF1, ERBB3	'0/14	'0/1	'0/52	'0/40	'0/37	'0/28	'0/2	'0/1	'0/1	'0/3	'0/10	'0/12	'0/63	0/7	'0/11	0/7	'0/15	'0/17	'0/6	'0/13	'0/2	'0/3	'0/55	'0/2	'0/21	'0/13	'0/9
5	0	249900000	249900000	gain	120	120R13	620T1 (Clade_A2-8) 2.5	2.5	2.5 (1)	Cell-line	DFT1		Subclonal	Tetraploid (5)	37R13-78R4-120R13-193R3-253R2-254-257R1-259R1-261R1-263R1-379R2-833R1-889R2-910R1-1853			11-120		1	CERK, C22orf28, ECHDC3	IGF1, ERBB3	'0/14	'0/1	'0/52	'0/40	'0/37	'0/28	'0/2	'0/1	'0/1	'0/3	'0/10	'0/12	'0/63	0/7	'0/11	0/7	'0/15	'0/17	'0/6	'1/13	'0/2	'0/3	'0/55	'0/2	'0/21	'0/13	'0/9
5	0	249900000	249900000	gain	120	120R16	333Ta (Clade_B-3) 2.5	2.5	2.5 (1)	Cell-line	DFT1		Subclonal		37R16-120R16-1831R2			11-120		1	CERK, C22orf28, ECHDC3	IGF1, ERBB3	'0/14	'0/1	'0/52	'0/40	'0/37	'0/28	'0/2	'0/1	'0/1	'0/3	'0/10	'0/12	'0/63	0/7	'0/11	0/7	'0/15	'0/17	'0/6	'0/13	'0/2	'0/3	'0/55	'0/2	'1/21	'0/13	'0/9
5	0	249900000	249900000	gain	120	120R36	134T5 (Clade_B-8) 2.5	2.5	2.5 (1)		DFT1		Subclonal		37R36-120R36			11-120, 21-120		1	CERK, C22orf28, ECHDC3	IGF1, ERBB3	'0/14	'0/1	'0/52	'0/40	'0/37	'0/28	'0/2	'0/1	'0/1	'0/3	'0/10	'0/12	'0/63	0/7	'0/11	0/7	'0/15	'0/17	'0/6	'0/13	'0/2	'0/3	'0/55	'0/2	'0/21	'0/13	'0/9
5	0	249900000	249900000	gain	120	120R38	610T1 (Clade_B-8) 2.5	2.5	2.5 (1)		DFT1		Subclonal		12BM2-13BM1-37R38-120R38-150R1-879-900-1831R3			11-120, 21-120		1	CERK, C22orf28, ECHDC3	IGF1, ERBB3	'0/14	'0/1	'0/52	'0/40	'0/37	'0/28	'0/2	'0/1	'0/1	'0/3	'0/10	'0/12	'0/63	0/7	'0/11	0/7	'0/15	'0/17	'0/6	'0/13	'0/2	'0/3	'0/55	'0/2	'0/21	'0/13	'0/9
5	0	249900000	249900000	gain	120	120R23	617T1 (Clade_C-2) 3	3	3 (1)	Cell-line	DFT1				37R23-120R23			11-120		1	CERK, C22orf28, ECHDC3	IGF1, ERBB3	'0/14	'0/1	'0/52	'0/40	'0/37	'0/28	'0/2	'0/1	'0/1	'0/3	'0/10	'0/12	'0/63	0/7	'0/11	0/7	'0/15	'0/17	'0/6	'0/13	'0/2	'0/3	'0/55	'0/2	'0/21	'0/13	'0/9
2	586600000	597500000	10900000	gain	121	121R1	101T2 (Clade_D) 3, 102T2 (Clade_D) 3	3	3 (2)		DFT1				116R1-121R1-206-357-358-359					2	WDR48		'0/14	'0/1	'0/52	'0/40	'0/37	'0/28	'0/2	'0/1	'0/1	'0/3	'0/10	'0/12	'0/63	0/7	'0/11	0/7	'0/15	'0/17	'0/6	'0/13	'0/2	'0/3	'0/55	'0/2	'0/21	'0/13	'0/9
2	586600000	597500000	10900000	gain	121	121R2	57T1 (Clade_A2-8) 2.5	2.5	2.5 (1)		DFT1		Subclonal	Tetraploid (5)						1	WDR48		'0/14	'0/1	'0/52	'0/40	'0/37	'0/28	'0/2	'0/1	'0/1	'0/3	'0/10	'0/12	'0/63	0/7	'0/11	0/7	'0/15	'0/17	'0/6	'1/13	'0/2	'0/3	'0/55	'0/2	'0/21	'0/13	'0/9
1	2200000	3700000	1500000	loss	122	122R1	999T1 (Clade_A1-3A1) 1, 999T2 (Clade_A1-3A1) 1, 999T3 (Clade_A1-3A1) 1, 999T6 (Clade_A1-3A1) 1	1	1 (4)		DFT1					42R1-59R1-82R1-122R1-340				4			'0/14	'0/1	'0/52	'4/40	'0/37	'0/28	'0/2	'0/1	'0/1	'0/3	'0/10	'0/12	'0/63	0/7	'0/11	0/7	'0/15	'0/17	'0/6	'0/13	'0/2	'0/3	'0/55	'0/2	'0/21	'0/13	'0/9
1	2200000	3700000	1500000	loss	122	122R2	451T1 (Clade_A2-2) 1	1	1 (1)		DFT1					42R3-122R2-961-962				1			'0/14	'0/1	'0/52	'0/40	'0/37	'0/28	'0/2	'0/1	'0/1	'0/3	'0/10	'0/12	'0/63	1/7	'0/11	0/7	'0/15	'0/17	'0/6	'0/13	'0/2	'0/3	'0/55	'0/2	'0/21	'0/13	'0/9
5	118300000	185900000	67600000	gain	123	123	68T (Clade_A1-3A2) 3, 70T1 (Clade_A1-3A2) 2.5, 81T (Clade_A1-3A2) 3, 432T1 (Clade_A1-3A2) 3, 436T1 (Clade_A1-3A2) 3, 445T1 (Clade_A1-3A2) 3	2.5, 3	2.5 (1), 3 (5)		DFT1		Subclonal_variable		123-1830					6			'0/14	'0/1	'0/52	'0/40	'6/37	'0/28	'0/2	'0/1	'0/1	'0/3	'0/10	'0/12	'0/63	0/7	'0/11	0/7	'0/15	'0/17	'0/6	'0/13	'0/2	'0/3	'0/55	'0/2	'0/21	'0/13	'0/9
1	254200000	275000000	20800000	gain	127	127	447T1 (Clade_A2-7) 3, 1071T1 (Clade_A2-7) 3, 1072T4 (Clade_A2-7) 3, 1073T2 (Clade_A2-7) 3, 1075T1 (Clade_A2-7) 3	3	3 (5)		DFT1									5	TCERG1L		'0/14	'0/1	'0/52	'0/40	'0/37	'0/28	'0/2	'0/1	'0/1	'0/3	'0/10	'0/12	'0/63	0/7	'0/11	0/7	'0/15	'0/17	'5/6	'0/13	'0/2	'0/3	'0/55	'0/2	'0/21	'0/13	'0/9
4	250900000	251900000	1000000	gain	128	128	178T3 (Clade_B-10) 3, 193T1 (Clade_B-10) 3, 193T2 (Clade_B-10) 3, 194T2 (Clade_B-10) 3, 819T1 (Clade_B-10) 3, 1013T1 (Clade_B-10) 3, 1016T2 (Clade_B-10) 3, 1065T1 (Clade_B-10) 3	3	3 (8)		DFT1									8			'0/14	'0/1	'0/52	'0/40	'0/37	'0/28	'0/2	'0/1	'0/1	'0/3	'0/10	'0/12	'0/63	0/7	'0/11	0/7	'0/15	'0/17	'0/6	'0/13	'0/2	'0/3	'8/55	'0/2	'0/21	'0/13	'0/9
2	368800000	371600000	2800000	gain	129	129R1	146T (Clade_C-2) 3, 148T (Clade_C-2) 3, 149T (Clade_C-2) 3, 365T2 (Clade_C-2) 3, 1017T3 (Clade_C-2) 3, 1030T1 (Clade_C-2) 3	3	3 (6)		DFT1				54R2-73R2-101R1-129R1-130					6			'0/14	'0/1	'0/52	'0/40	'0/37	'0/28	'0/2	'0/1	'0/1	'0/3	'0/10	'0/12	'0/63	0/7	'0/11	0/7	'0/15	'0/17	'0/6	'0/13	'0/2	'0/3	'0/55	'0/2	'0/21	'0/13	'0/9
2	368800000	371600000	2800000	gain	129	129R2	357T1 (Clade_A1-3A2) 2.5	2.5	2.5 (1)		DFT1		Subclonal		54R4-78R2-129R2					1			'0/14	'0/1	'0/52	'0/40	'1/37	'0/28	'0/2	'0/1	'0/1	'0/3	'0/10	'0/12	'0/63	0/7	'0/11	0/7	'0/15	'0/17	'0/6	'0/13	'0/2	'0/3	'0/55	'0/2	'0/21	'0/13	'0/9
2	409000000	413600000	4600000	gain	130	130	146T (Clade_C-2) 4, 148T (Clade_C-2) 3, 149T (Clade_C-2) 3, 365T2 (Clade_C-2) 3, 1017T3 (Clade_C-2) 3, 1030T1 (Clade_C-2) 3	3, 4	3 (5), 4 (1)		DFT1				54R2-73R2-101R1-129R1-130					6		KDELR2	'0/14	'0/1	'0/52	'0/40	'0/37	'0/28	'0/2	'0/1	'0/1	'0/3	'0/10	'0/12	'0/63	0/7	'0/11	0/7	'0/15	'0/17	'0/6	'0/13	'0/2	'0/3	'0/55	'0/2	'0/21	'0/13	'0/9
2	409000000	413600000	4600000	gain	130	130G1CN4	146T (Clade_C-2) 4	4	4 (1)		DFT1									1		KDELR2	'0/14	'0/1	'0/52	'0/40	'0/37	'0/28	'0/2	'0/1	'0/1	'0/3	'0/10	'0/12	'0/63	0/7	'0/11	0/7	'0/15	'0/17	'0/6	'0/13	'0/2	'0/3	'0/55	'0/2	'0/21	'0/13	'0/9
3	57600000	58800000	1200000	gain	135	135	100T1 (Clade_A1-3A2) 3, 115T1 (Clade_A1-3A2) 3, 344T1 (Clade_A1-3A2) 3, 345T1 (Clade_A1-3A2) 3, 346T1 (Clade_A1-3A2) 3	3	3 (5)		DFT1									5			'0/14	'0/1	'0/52	'0/40	'5/37	'0/28	'0/2	'0/1	'0/1	'0/3	'0/10	'0/12	'0/63	0/7	'0/11	0/7	'0/15	'0/17	'0/6	'0/13	'0/2	'0/3	'0/55	'0/2	'0/21	'0/13	'0/9
1	471400000	474100000	2700000	gain	138	138	632T1 (Clade_B-3) 3, 697T1 (Clade_B-3) 3, 700T1 (Clade_B-3) 3, 700T2 (Clade_B-3) 3, 700T3 (Clade_B-3) 3	3	3 (5)		DFT1				138-139G1CN4					5			'0/14	'0/1	'0/52	'0/40	'0/37	'0/28	'0/2	'0/1	'0/1	'0/3	'0/10	'0/12	'0/63	0/7	'0/11	0/7	'0/15	'0/17	'0/6	'0/13	'0/2	'0/3	'0/55	'0/2	'5/21	'0/13	'0/9
4	179300000	181400000	2100000	gain	139	139G1CN4	632T1 (Clade_B-3) 4, 697T1 (Clade_B-3) 4, 700T1 (Clade_B-3) 4, 700T2 (Clade_B-3) 4, 700T3 (Clade_B-3) 4	4	4 (5)		DFT1				138-139G1CN4			9-139		5			'0/14	'0/1	'0/52	'0/40	'0/37	'0/28	'0/2	'0/1	'0/1	'0/3	'0/10	'0/12	'0/63	0/7	'0/11	0/7	'0/15	'0/17	'0/6	'0/13	'0/2	'0/3	'0/55	'0/2	'5/21	'0/13	'0/9
2	14600000	15800000	1200000	gain	141	141	46T1 (Clade_C-1) 3, 1058T1 (Clade_C-1) 3, 1060T1 (Clade_C-1) 3, 1061T1 (Clade_C-1) 3	3	3 (4)		DFT1				12BM1-115G1CN4-141-142-143-818					4			'0/14	'0/1	'0/52	'0/40	'0/37	'0/28	'0/2	'0/1	'0/1	'0/3	'0/10	'0/12	'0/63	0/7	'0/11	0/7	'0/15	'0/17	'0/6	'0/13	'0/2	'0/3	'0/55	'0/2	'0/21	'0/13	'0/9
2	190300000	191800000	1500000	gain	142	142	46T1 (Clade_C-1) 3, 1058T1 (Clade_C-1) 3, 1060T1 (Clade_C-1) 3, 1061T1 (Clade_C-1) 3	3	3 (4)		DFT1				12BM1-115G1CN4-141-142-143-818					4			'0/14	'0/1	'0/52	'0/40	'0/37	'0/28	'0/2	'0/1	'0/1	'0/3	'0/10	'0/12	'0/63	0/7	'0/11	0/7	'0/15	'0/17	'0/6	'0/13	'0/2	'0/3	'0/55	'0/2	'0/21	'0/13	'0/9
3	313400000	314400000	1000000	gain	143	143	46T1 (Clade_C-1) 3, 1058T1 (Clade_C-1) 3, 1060T1 (Clade_C-1) 3, 1061T1 (Clade_C-1) 3	3	3 (4)		DFT1				12BM1-115G1CN4-141-142-143-818					4			'0/14	'0/1	'0/52	'0/40	'0/37	'0/28	'0/2	'0/1	'0/1	'0/3	'0/10	'0/12	'0/63	0/7	'0/11	0/7	'0/15	'0/17	'0/6	'0/13	'0/2	'0/3	'0/55	'0/2	'0/21	'0/13	'0/9
2	213800000	258200000	44400000	loss	144	144	1058T1 (Clade_C-1) 1, 1060T1 (Clade_C-1) 1, 1061T1 (Clade_C-1) 1	1	1 (3)		DFT1					51R1-144-145-184-185-186				3	OCLN		'0/14	'0/1	'0/52	'0/40	'0/37	'0/28	'0/2	'0/1	'0/1	'0/3	'0/10	'0/12	'0/63	0/7	'0/11	0/7	'0/15	'0/17	'0/6	'0/13	'0/2	'0/3	'0/55	'0/2	'0/21	'0/13	'0/9
5	155700000	163900000	8200000	loss	145	145	1058T1 (Clade_C-1) 1, 1060T1 (Clade_C-1) 1, 1061T1 (Clade_C-1) 1	1	1 (3)		DFT1					51R1-144-145-184-185-186				3			'0/14	'0/1	'0/52	'0/40	'0/37	'0/28	'0/2	'0/1	'0/1	'0/3	'0/10	'0/12	'0/63	0/7	'0/11	0/7	'0/15	'0/17	'0/6	'0/13	'0/2	'0/3	'0/55	'0/2	'0/21	'0/13	'0/9
1	561300000	562300000	1000000	loss	146	146	90T2 (Clade_A1-3A3) 1, 993T1.1 (Clade_A1-3A3) 1, 993T1.2 (Clade_A1-3A3) 1, 994T1.1 (Clade_A1-3A3) 1	1	1 (4)	Cell-line	DFT1					5BM1-146-147-148				4			'0/14	'0/1	'0/52	'0/40	'0/37	'4/28	'0/2	'0/1	'0/1	'0/3	'0/10	'0/12	'0/63	0/7	'0/11	0/7	'0/15	'0/17	'0/6	'0/13	'0/2	'0/3	'0/55	'0/2	'0/21	'0/13	'0/9
2	175400000	176600000	1200000	loss	147	147	90T2 (Clade_A1-3A3) 1, 993T1.1 (Clade_A1-3A3) 1, 993T1.2 (Clade_A1-3A3) 1, 994T1.1 (Clade_A1-3A3) 1	1	1 (4)	Cell-line	DFT1					5BM1-146-147-148				4			'0/14	'0/1	'0/52	'0/40	'0/37	'4/28	'0/2	'0/1	'0/1	'0/3	'0/10	'0/12	'0/63	0/7	'0/11	0/7	'0/15	'0/17	'0/6	'0/13	'0/2	'0/3	'0/55	'0/2	'0/21	'0/13	'0/9
2	457100000	487000000	29900000	loss	148	148	90T2 (Clade_A1-3A3) 1, 993T1.1 (Clade_A1-3A3) 1, 993T1.2 (Clade_A1-3A3) 1, 994T1.1 (Clade_A1-3A3) 1	1	1 (4)	Cell-line	DFT1					5BM1-146-147-148				4		FANCG/VCP, RMI1, AQP8	'0/14	'0/1	'0/52	'0/40	'0/37	'4/28	'0/2	'0/1	'0/1	'0/3	'0/10	'0/12	'0/63	0/7	'0/11	0/7	'0/15	'0/17	'0/6	'0/13	'0/2	'0/3	'0/55	'0/2	'0/21	'0/13	'0/9
2	94500000	146400000	51900000	gain	150	150R1	610T1 (Clade_B-8) 2.5	2.5	2.5 (1)		DFT1		Subclonal		12BM2-13BM1-37R38-120R38-150R1-879-900-1831R3			111-150		1	NCOA2, EFCAB1, KIAA1012, KIAA1012	DROSHA, SC107	'0/14	'0/1	'0/52	'0/40	'0/37	'0/28	'0/2	'0/1	'0/1	'0/3	'0/10	'0/12	'0/63	0/7	'0/11	0/7	'0/15	'0/17	'0/6	'0/13	'0/2	'0/3	'0/55	'0/2	'0/21	'0/13	'0/9
2	94500000	146400000	51900000	gain	150	150R2	204T (Clade_B-204T) 2.5	2.5	2.5 (1)	Cell-line	DFT1		Subclonal	Tetraploid (8)	37R1-98R1-120R1-150R2-193R2-194R2-253R1-259R2-261R2-263R2-379R3-829-833R2-854-889R1-931-1016-1018-1037-1043-1838-1841-1866			150-1839		1	NCOA2, EFCAB1, KIAA1012, KIAA1012	DROSHA, SC107	'0/14	'0/1	'0/52	'0/40	'0/37	'0/28	'0/2	'0/1	'0/1	'0/3	'0/10	'0/12	'0/63	0/7	'0/11	0/7	'0/15	'0/17	'0/6	'0/13	'0/2	'0/3	'0/55	'0/2	'0/21	'0/13	'0/9
X	1659000	3776950	2117950	gain	156	156	812T2 (Clade_A1-3A1) 3	3	3 (1)		DFT1				54R3-101R3-156					1			'0/14	'0/1	'0/52	'1/40	'0/37	'0/28	'0/2	'0/1	'0/1	'0/3	'0/10	'0/12	'0/63	0/7	'0/11	0/7	'0/15	'0/17	'0/6	'0/13	'0/2	'0/3	'0/55	'0/2	'0/21	'0/13	'0/9
2	65500000	69800000	4300000	loss	158	158	104T (Clade_A2-10) 1, 105T (Clade_A2-10) 1, 127T (Clade_A2-10) 1, 175T1 (Clade_A2-10) 1	1	1 (4)		DFT1									4		GALNT1, TERT	'0/14	'0/1	'0/52	'0/40	'0/37	'0/28	'0/2	'0/1	'0/1	'0/3	'0/10	'4/12	'0/63	0/7	'0/11	0/7	'0/15	'0/17	'0/6	'0/13	'0/2	'0/3	'0/55	'0/2	'0/21	'0/13	'0/9
3	19900000	60000000	40100000	gain	160	160	37T1 (Clade_A2-3) 3, 421T1 (Clade_A2-3) 3, 422T1 (Clade_A2-3) 3, 448T1 (Clade_A2-3) 3	3	3 (4)		DFT1									4	MAP3K15, ALCAM		'0/14	'0/1	'0/52	'0/40	'0/37	'0/28	'0/2	'0/1	'0/1	'0/3	'0/10	'0/12	'0/63	0/7	'4/11	0/7	'0/15	'0/17	'0/6	'0/13	'0/2	'0/3	'0/55	'0/2	'0/21	'0/13	'0/9
2	297900000	316600000	18700000	loss	164	164R1	805T1 (Clade_A2-2) 1, 805T2 (Clade_A2-2) 1, 805T3 (Clade_A2-2) 1	1	1 (3)		DFT1					164R1-165R1-906				3	ENM01188		'0/14	'0/1	'0/52	'0/40	'0/37	'0/28	'0/2	'0/1	'0/1	'0/3	'0/10	'0/12	'0/63	3/7	'0/11	0/7	'0/15	'0/17	'0/6	'0/13	'0/2	'0/3	'0/55	'0/2	'0/21	'0/13	'0/9
2	297900000	316600000	18700000	loss	164	164R2	407T1 (Clade_B-9) 1	1	1 (1)		DFT1					164R2-165R2-534-914				1	ENM01188		'0/14	'0/1	'0/52	'0/40	'0/37	'0/28	'0/2	'0/1	'0/1	'0/3	'0/10	'0/12	'0/63	0/7	'0/11	0/7	'0/15	'0/17	'0/6	'0/13	'0/2	'0/3	'0/55	'0/2	'0/21	'0/13	'0/9
2	321000000	322800000	1800000	loss	165	165R1	805T1 (Clade_A2-2) 1, 805T2 (Clade_A2-2) 1, 805T3 (Clade_A2-2) 1	1	1 (3)		DFT1					164R1-165R1-906				3			'0/14	'0/1	'0/52	'0/40	'0/37	'0/28	'0/2	'0/1	'0/1	'0/3	'0/10	'0/12	'0/63	3/7	'0/11	0/7	'0/15	'0/17	'0/6	'0/13	'0/2	'0/3	'0/55	'0/2	'0/21	'0/13	'0/9
2	321000000	322800000	1800000	loss	165	165R2	407T1 (Clade_B-9) 1	1	1 (1)		DFT1					164R2-165R2-534-914				1			'0/14	'0/1	'0/52	'0/40	'0/37	'0/28	'0/2	'0/1	'0/1	'0/3	'0/10	'0/12	'0/63	0/7	'0/11	0/7	'0/15	'0/17	'0/6	'0/13	'0/2	'0/3	'0/55	'0/2	'0/21	'0/13	'0/9
1	281500000	283000000	1500000	loss	166	166	328T1 (Clade_A2-6) 1, 328T2 (Clade_A2-6) 1, 328T3 (Clade_A2-6) 1, 354T1 (Clade_A2-6) 1	1	1 (4)		DFT1									4			'0/14	'0/1	'0/52	'0/40	'0/37	'0/28	'0/2	'0/1	'0/1	'0/3	'0/10	'0/12	'0/63	0/7	'0/11	0/7	'0/15	'4/17	'0/6	'0/13	'0/2	'0/3	'0/55	'0/2	'0/21	'0/13	'0/9
2	409000000	410000000	1000000	gain	167	167	328T1 (Clade_A2-6) 3, 328T2 (Clade_A2-6) 3, 328T3 (Clade_A2-6) 3, 354T1 (Clade_A2-6) 3	3	3 (4)		DFT1									4			'0/14	'0/1	'0/52	'0/40	'0/37	'0/28	'0/2	'0/1	'0/1	'0/3	'0/10	'0/12	'0/63	0/7	'0/11	0/7	'0/15	'4/17	'0/6	'0/13	'0/2	'0/3	'0/55	'0/2	'0/21	'0/13	'0/9
3	163400000	177500000	14100000	gain	169	169	1046T1 (Clade_A2-5) 2.5, 1047T1.1 (Clade_A2-5) 2.5, 1081T1 (Clade_A2-5) 2.5, 1082T1 (Clade_A2-5) 2.5	2.5	2.5 (4)		DFT1		Subclonal	Tetraploid (4)	169-217					4	TECTA		'0/14	'0/1	'0/52	'0/40	'0/37	'0/28	'0/2	'0/1	'0/1	'0/3	'0/10	'0/12	'0/63	0/7	'0/11	0/7	'4/15	'0/17	'0/6	'0/13	'0/2	'0/3	'0/55	'0/2	'0/21	'0/13	'0/9
3	270500000	271200000	700000	loss	170	170R1	12T (Clade_A2-1) 1, 12Ta (Clade_A2-1) 1, 12Tb (Clade_A2-1) 1	1	1 (3)		DFT1									3			'0/14	'0/1	'0/52	'0/40	'0/37	'0/28	'0/2	'0/1	'0/1	'0/3	'3/10	'0/12	'0/63	0/7	'0/11	0/7	'0/15	'0/17	'0/6	'0/13	'0/2	'0/3	'0/55	'0/2	'0/21	'0/13	'0/9
3	270500000	271200000	700000	loss	170	170R2	349T1 (Non-DFTD) 1	1	1 (1)		Non-DFTD					170R2-1356-1357-1358-1359-1409R1				1			'0/14	'0/1	'0/52	'0/40	'0/37	'0/28	'0/2	'0/1	'0/1	'0/3	'0/10	'0/12	'0/63	0/7	'0/11	0/7	'0/15	'0/17	'0/6	'0/13	'0/2	'0/3	'0/55	'0/2	'0/21	'0/13	'0/9
2	207600000	239800000	32200000	loss	172	172	876T1 (Clade_B-1) 1, 876T2 (Clade_B-1) 1, 1059T2 (Clade_B-1) 1	1	1 (3)		DFT1					6BM18-11BM18-16R18-17R18-18R18-137-172-220-221-222				3	OCLN		'0/14	'0/1	'0/52	'0/40	'0/37	'0/28	'0/2	'0/1	'0/1	'0/3	'0/10	'0/12	'0/63	0/7	'0/11	0/7	'0/15	'0/17	'0/6	'0/13	'0/2	'3/3	'0/55	'0/2	'0/21	'0/13	'0/9
3	421500000	459200000	37700000	loss	174	174	881T1 (Clade_B-9) 1, 881T2 (Clade_B-9) 1, 881T3 (Clade_B-9) 1	1	1 (3)		DFT1					174-175R1-224-225-847				3	PCHD8, LECT1, SPERT, ABCA12, MDH1B		'0/14	'0/1	'0/52	'0/40	'0/37	'0/28	'0/2	'0/1	'0/1	'0/3	'0/10	'0/12	'0/63	0/7	'0/11	0/7	'0/15	'0/17	'0/6	'0/13	'0/2	'0/3	'0/55	'0/2	'0/21	'0/13	'0/9
6	211900000	212700000	800000	loss	175	175R1	881T1 (Clade_B-9) 1, 881T2 (Clade_B-9) 1, 881T3 (Clade_B-9) 1	1	1 (3)		DFT1					174-175R1-224-225-847				3			'0/14	'0/1	'0/52	'0/40	'0/37	'0/28	'0/2	'0/1	'0/1	'0/3	'0/10	'0/12	'0/63	0/7	'0/11	0/7	'0/15	'0/17	'0/6	'0/13	'0/2	'0/3	'0/55	'0/2	'0/21	'0/13	'0/9
6	211900000	212700000	800000	loss	175	175R2	1026T1 (Clade_C-3) 1	1	1 (1)		DFT1									1			'0/14	'0/1	'0/52	'0/40	'0/37	'0/28	'0/2	'0/1	'0/1	'0/3	'0/10	'0/12	'0/63	0/7	'0/11	0/7	'0/15	'0/17	'0/6	'0/13	'0/2	'0/3	'0/55	'0/2	'0/21	'0/13	'0/9
6	211900000	212700000	800000	loss	175	175R3	364T1 (Clade_B-5) 1	1	1 (1)		DFT1									1			'0/14	'0/1	'0/52	'0/40	'0/37	'0/28	'0/2	'0/1	'0/1	'0/3	'0/10	'0/12	'0/63	0/7	'0/11	0/7	'0/15	'0/17	'0/6	'0/13	'0/2	'0/3	'0/55	'0/2	'0/21	'0/13	'1/9
3	268100000	269000000	900000	gain	180	180	826T1 (Clade_B-10) 4, 1003T1 (Clade_B-10) 4, 1032T1 (Clade_B-10) 4, 1039T1 (Clade_B-10) 4	4	4 (4)		DFT1				180-180G1CN4-181-181G1CN4-182					4			'0/14	'0/1	'0/52	'0/40	'0/37	'0/28	'0/2	'0/1	'0/1	'0/3	'0/10	'0/12	'0/63	0/7	'0/11	0/7	'0/15	'0/17	'0/6	'0/13	'0/2	'0/3	'4/55	'0/2	'0/21	'0/13	'0/9
3	268100000	269000000	900000	gain	180	180G1CN4	826T1 (Clade_B-10) 4, 1003T1 (Clade_B-10) 4, 1032T1 (Clade_B-10) 4, 1039T1 (Clade_B-10) 4	4	4 (4)		DFT1				180-180G1CN4-181-181G1CN4-182					4			'0/14	'0/1	'0/52	'0/40	'0/37	'0/28	'0/2	'0/1	'0/1	'0/3	'0/10	'0/12	'0/63	0/7	'0/11	0/7	'0/15	'0/17	'0/6	'0/13	'0/2	'0/3	'4/55	'0/2	'0/21	'0/13	'0/9
4	283700000	284800000	1100000	gain	181	181	826T1 (Clade_B-10) 4, 1003T1 (Clade_B-10) 4, 1032T1 (Clade_B-10) 4, 1039T1 (Clade_B-10) 4	4	4 (4)		DFT1				180-180G1CN4-181-181G1CN4-182					4			'0/14	'0/1	'0/52	'0/40	'0/37	'0/28	'0/2	'0/1	'0/1	'0/3	'0/10	'0/12	'0/63	0/7	'0/11	0/7	'0/15	'0/17	'0/6	'0/13	'0/2	'0/3	'4/55	'0/2	'0/21	'0/13	'0/9
4	283700000	284800000	1100000	gain	181	181G1CN4	826T1 (Clade_B-10) 4, 1003T1 (Clade_B-10) 4, 1032T1 (Clade_B-10) 4, 1039T1 (Clade_B-10) 4	4	4 (4)		DFT1				180-180G1CN4-181-181G1CN4-182					4			'0/14	'0/1	'0/52	'0/40	'0/37	'0/28	'0/2	'0/1	'0/1	'0/3	'0/10	'0/12	'0/63	0/7	'0/11	0/7	'0/15	'0/17	'0/6	'0/13	'0/2	'0/3	'4/55	'0/2	'0/21	'0/13	'0/9
5	238700000	239700000	1000000	gain	182	182	826T1 (Clade_B-10) 3, 1003T1 (Clade_B-10) 3, 1032T1 (Clade_B-10) 3, 1039T1 (Clade_B-10) 3	3	3 (4)		DFT1				180-180G1CN4-181-181G1CN4-182					4			'0/14	'0/1	'0/52	'0/40	'0/37	'0/28	'0/2	'0/1	'0/1	'0/3	'0/10	'0/12	'0/63	0/7	'0/11	0/7	'0/15	'0/17	'0/6	'0/13	'0/2	'0/3	'4/55	'0/2	'0/21	'0/13	'0/9
3	388400000	391600000	3200000	loss	184	184	1058T1 (Clade_C-1) 1, 1060T1 (Clade_C-1) 1, 1061T1 (Clade_C-1) 1	1	1 (3)		DFT1					51R1-144-145-184-185-186				3			'0/14	'0/1	'0/52	'0/40	'0/37	'0/28	'0/2	'0/1	'0/1	'0/3	'0/10	'0/12	'0/63	0/7	'0/11	0/7	'0/15	'0/17	'0/6	'0/13	'0/2	'0/3	'0/55	'0/2	'0/21	'0/13	'0/9
3	418100000	439100000	21000000	loss	185	185	1058T1 (Clade_C-1) 1, 1060T1 (Clade_C-1) 1, 1061T1 (Clade_C-1) 1	1	1 (3)		DFT1					51R1-144-145-184-185-186				3	PCHD8, LECT1, SPERT		'0/14	'0/1	'0/52	'0/40	'0/37	'0/28	'0/2	'0/1	'0/1	'0/3	'0/10	'0/12	'0/63	0/7	'0/11	0/7	'0/15	'0/17	'0/6	'0/13	'0/2	'0/3	'0/55	'0/2	'0/21	'0/13	'0/9
3	453700000	459100000	5400000	loss	186	186	1058T1 (Clade_C-1) 1, 1060T1 (Clade_C-1) 1, 1061T1 (Clade_C-1) 1	1	1 (3)		DFT1					51R1-144-145-184-185-186				3			'0/14	'0/1	'0/52	'0/40	'0/37	'0/28	'0/2	'0/1	'0/1	'0/3	'0/10	'0/12	'0/63	0/7	'0/11	0/7	'0/15	'0/17	'0/6	'0/13	'0/2	'0/3	'0/55	'0/2	'0/21	'0/13	'0/9
2	184900000	187600000	2700000	gain	193	193R1	96T (Clade_A2-1) 3	3	3 (1)	Cell-line	DFT1				7BM1-34R5-35R5-36R5-37R5-38R5-39R5-193R1-194R1-376-377-378-379R1-380-381-382-834R1-1029R2-1038-1079R2					1	KCTD1		'0/14	'0/1	'0/52	'0/40	'0/37	'0/28	'0/2	'0/1	'0/1	'0/3	'1/10	'0/12	'0/63	0/7	'0/11	0/7	'0/15	'0/17	'0/6	'0/13	'0/2	'0/3	'0/55	'0/2	'0/21	'0/13	'0/9
2	184900000	187600000	2700000	gain	193	193R2	204T (Clade_B-204T) 2.5	2.5	2.5 (1)	Cell-line	DFT1		Subclonal	Tetraploid (8)	37R1-98R1-120R1-150R2-193R2-194R2-253R1-259R2-261R2-263R2-379R3-829-833R2-854-889R1-931-1016-1018-1037-1043-1838-1841-1866			193-1839		1	KCTD1		'0/14	'0/1	'0/52	'0/40	'0/37	'0/28	'0/2	'0/1	'0/1	'0/3	'0/10	'0/12	'0/63	0/7	'0/11	0/7	'0/15	'0/17	'0/6	'0/13	'0/2	'0/3	'0/55	'0/2	'0/21	'0/13	'0/9
2	184900000	187600000	2700000	gain	193	193R3	620T1 (Clade_A2-8) 2.5	2.5	2.5 (1)	Cell-line	DFT1		Subclonal	Tetraploid (5)	37R13-78R4-120R13-193R3-253R2-254-257R1-259R1-261R1-263R1-379R2-833R1-889R2-910R1-1853					1	KCTD1		'0/14	'0/1	'0/52	'0/40	'0/37	'0/28	'0/2	'0/1	'0/1	'0/3	'0/10	'0/12	'0/63	0/7	'0/11	0/7	'0/15	'0/17	'0/6	'1/13	'0/2	'0/3	'0/55	'0/2	'0/21	'0/13	'0/9
2	373800000	374600000	800000	gain	194	194R1	96T (Clade_A2-1) 3	3	3 (1)	Cell-line	DFT1				7BM1-34R5-35R5-36R5-37R5-38R5-39R5-193R1-194R1-376-377-378-379R1-380-381-382-834R1-1029R2-1038-1079R2					1			'0/14	'0/1	'0/52	'0/40	'0/37	'0/28	'0/2	'0/1	'0/1	'0/3	'1/10	'0/12	'0/63	0/7	'0/11	0/7	'0/15	'0/17	'0/6	'0/13	'0/2	'0/3	'0/55	'0/2	'0/21	'0/13	'0/9
2	373800000	374600000	800000	gain	194	194R2	204T (Clade_B-204T) 3	3	3 (1)	Cell-line	DFT1			Tetraploid (8)	37R1-98R1-120R1-150R2-193R2-194R2-253R1-259R2-261R2-263R2-379R3-829-833R2-854-889R1-931-1016-1018-1037-1043-1838-1841-1866			194-1839		1			'0/14	'0/1	'0/52	'0/40	'0/37	'0/28	'0/2	'0/1	'0/1	'0/3	'0/10	'0/12	'0/63	0/7	'0/11	0/7	'0/15	'0/17	'0/6	'0/13	'0/2	'0/3	'0/55	'0/2	'0/21	'0/13	'0/9
2	374500000	377700000	3200000	loss	200	200	84T1 (Clade_A1-2) 1	1	1 (1)		DFT1					67R3-200-414				1			'0/14	'1/1	'0/52	'0/40	'0/37	'0/28	'0/2	'0/1	'0/1	'0/3	'0/10	'0/12	'0/63	0/7	'0/11	0/7	'0/15	'0/17	'0/6	'0/13	'0/2	'0/3	'0/55	'0/2	'0/21	'0/13	'0/9
6	0	215200000	215200000	gain	202	202R1	209T1 (Clade_A1-3A) 2.5, 877T1 (Clade_A1-3A) 2.5	2.5	2.5 (2)		DFT1		Subclonal	Tetraploid (1)			202-203		TRUE	2	PDE5A, AGA, RAPGEF2, SLC1A2	EGF	'0/14	'0/1	'2/52	'0/40	'0/37	'0/28	'0/2	'0/1	'0/1	'0/3	'0/10	'0/12	'0/63	0/7	'0/11	0/7	'0/15	'0/17	'0/6	'0/13	'0/2	'0/3	'0/55	'0/2	'0/21	'0/13	'0/9
6	0	215200000	215200000	gain	202	202R2	207T2 (Clade_A1-3A1) 3	3	3 (1)		DFT1						202-203			1	PDE5A, AGA, RAPGEF2, SLC1A2	EGF	'0/14	'0/1	'0/52	'1/40	'0/37	'0/28	'0/2	'0/1	'0/1	'0/3	'0/10	'0/12	'0/63	0/7	'0/11	0/7	'0/15	'0/17	'0/6	'0/13	'0/2	'0/3	'0/55	'0/2	'0/21	'0/13	'0/9
6	0	215200000	215200000	loss	203	203R1	333Ta (Clade_B-3) 1.5	1.5	1.5 (1)	Cell-line	DFT1		Subclonal			2R1BM16-6BM21-11BM21-15BM16-16R21-203R1-840R3-911R2-1019R1-1020R1-1042R16	202-203			1	PDE5A, AGA, RAPGEF2, SLC1A2	EGF	'0/14	'0/1	'0/52	'0/40	'0/37	'0/28	'0/2	'0/1	'0/1	'0/3	'0/10	'0/12	'0/63	0/7	'0/11	0/7	'0/15	'0/17	'0/6	'0/13	'0/2	'0/3	'0/55	'0/2	'1/21	'0/13	'0/9
6	0	215200000	215200000	loss	203	203R2	1052T1 (Clade_C-3) 1.5	1.5	1.5 (1)		DFT1		Subclonal	Tetraploid (9)			202-203	97-203, 104-203		1	PDE5A, AGA, RAPGEF2, SLC1A2	EGF	'0/14	'0/1	'0/52	'0/40	'0/37	'0/28	'0/2	'0/1	'0/1	'0/3	'0/10	'0/12	'0/63	0/7	'0/11	0/7	'0/15	'0/17	'0/6	'0/13	'0/2	'0/3	'0/55	'0/2	'0/21	'0/13	'0/9
3	262600000	263200000	600000	gain	206	206	101T2 (Clade_D) 3, 102T2 (Clade_D) 3	3	3 (2)		DFT1				116R1-121R1-206-357-358-359		206-950			2			'0/14	'0/1	'0/52	'0/40	'0/37	'0/28	'0/2	'0/1	'0/1	'0/3	'0/10	'0/12	'0/63	0/7	'0/11	0/7	'0/15	'0/17	'0/6	'0/13	'0/2	'0/3	'0/55	'0/2	'0/21	'0/13	'0/9
4	12000000	13000000	1000000	loss	207	207	31T2 (Clade_A1-3A) 1, 34T2a (Clade_A1-3A) 1, 59T3 (Clade_A1-3A) 1, 402T1 (Clade_A1-3A) 1	1	1 (4)		DFT1									4			'0/14	'0/1	'4/52	'0/40	'0/37	'0/28	'0/2	'0/1	'0/1	'0/3	'0/10	'0/12	'0/63	0/7	'0/11	0/7	'0/15	'0/17	'0/6	'0/13	'0/2	'0/3	'0/55	'0/2	'0/21	'0/13	'0/9
1	254800000	256500000	1700000	gain	208	208	83T1 (Clade_A1-3A) 3, 385T1 (Clade_A1-3A) 4, 426T1 (Clade_A1-3A) 3	3, 4	3 (2), 4 (1)		DFT1									3			'0/14	'0/1	'3/52	'0/40	'0/37	'0/28	'0/2	'0/1	'0/1	'0/3	'0/10	'0/12	'0/63	0/7	'0/11	0/7	'0/15	'0/17	'0/6	'0/13	'0/2	'0/3	'0/55	'0/2	'0/21	'0/13	'0/9
1	254800000	256500000	1700000	gain	208	208G1CN4	385T1 (Clade_A1-3A) 4	4	4 (1)		DFT1				208G1CN4-1846-1846G1CN4					1			'0/14	'0/1	'1/52	'0/40	'0/37	'0/28	'0/2	'0/1	'0/1	'0/3	'0/10	'0/12	'0/63	0/7	'0/11	0/7	'0/15	'0/17	'0/6	'0/13	'0/2	'0/3	'0/55	'0/2	'0/21	'0/13	'0/9
1	565500000	566500000	1000000	loss	209	209	444T1 (Clade_A1-3A) 1, 454T1 (Clade_A1-3A) 1, 821T2 (Clade_A1-3A) 1	1	1 (3)		DFT1					209-210				3			'0/14	'0/1	'3/52	'0/40	'0/37	'0/28	'0/2	'0/1	'0/1	'0/3	'0/10	'0/12	'0/63	0/7	'0/11	0/7	'0/15	'0/17	'0/6	'0/13	'0/2	'0/3	'0/55	'0/2	'0/21	'0/13	'0/9
2	283700000	285400000	1700000	loss	210	210	444T1 (Clade_A1-3A) 1, 454T1 (Clade_A1-3A) 1, 821T2 (Clade_A1-3A) 1	1	1 (3)		DFT1					209-210				3			'0/14	'0/1	'3/52	'0/40	'0/37	'0/28	'0/2	'0/1	'0/1	'0/3	'0/10	'0/12	'0/63	0/7	'0/11	0/7	'0/15	'0/17	'0/6	'0/13	'0/2	'0/3	'0/55	'0/2	'0/21	'0/13	'0/9
5	155200000	156200000	1000000	gain	213	213	190T1 (Clade_A2-11) 3, 190T1a (Clade_A2-11) 4, 190T3 (Clade_A2-11) 3	3, 4	3 (2), 4 (1)		DFT1									3			'0/14	'0/1	'0/52	'0/40	'0/37	'0/28	'0/2	'0/1	'0/1	'0/3	'0/10	'0/12	'3/63	0/7	'0/11	0/7	'0/15	'0/17	'0/6	'0/13	'0/2	'0/3	'0/55	'0/2	'0/21	'0/13	'0/9
5	155200000	156200000	1000000	gain	213	213G1CN4	190T1a (Clade_A2-11) 4	4	4 (1)		DFT1									1			'0/14	'0/1	'0/52	'0/40	'0/37	'0/28	'0/2	'0/1	'0/1	'0/3	'0/10	'0/12	'1/63	0/7	'0/11	0/7	'0/15	'0/17	'0/6	'0/13	'0/2	'0/3	'0/55	'0/2	'0/21	'0/13	'0/9
3	31700000	117802145	86102145	gain	217	217	1046T1 (Clade_A2-5) 2.5, 1047T1.1 (Clade_A2-5) 2.5, 1081T1 (Clade_A2-5) 2.5, 1082T1 (Clade_A2-5) 2.5	2.5	2.5 (4)		DFT1		Subclonal	Tetraploid (4)	169-217					4	MAP3K15, ALCAM, SPG20		'0/14	'0/1	'0/52	'0/40	'0/37	'0/28	'0/2	'0/1	'0/1	'0/3	'0/10	'0/12	'0/63	0/7	'0/11	0/7	'4/15	'0/17	'0/6	'0/13	'0/2	'0/3	'0/55	'0/2	'0/21	'0/13	'0/9
1	75900000	86400000	10500000	loss	220	220	876T1 (Clade_B-1) 1, 876T2 (Clade_B-1) 1, 1059T2 (Clade_B-1) 1	1	1 (3)		DFT1					6BM18-11BM18-16R18-17R18-18R18-137-172-220-221-222				3			'0/14	'0/1	'0/52	'0/40	'0/37	'0/28	'0/2	'0/1	'0/1	'0/3	'0/10	'0/12	'0/63	0/7	'0/11	0/7	'0/15	'0/17	'0/6	'0/13	'0/2	'3/3	'0/55	'0/2	'0/21	'0/13	'0/9
2	258000000	259000000	1000000	loss	221	221	876T1 (Clade_B-1) 1, 876T2 (Clade_B-1) 1, 1059T2 (Clade_B-1) 1	1	1 (3)		DFT1					6BM18-11BM18-16R18-17R18-18R18-137-172-220-221-222				3			'0/14	'0/1	'0/52	'0/40	'0/37	'0/28	'0/2	'0/1	'0/1	'0/3	'0/10	'0/12	'0/63	0/7	'0/11	0/7	'0/15	'0/17	'0/6	'0/13	'0/2	'3/3	'0/55	'0/2	'0/21	'0/13	'0/9
2	285000000	291000000	6000000	loss	222	222	876T1 (Clade_B-1) 1, 876T2 (Clade_B-1) 1, 1059T2 (Clade_B-1) 1	1	1 (3)		DFT1					6BM18-11BM18-16R18-17R18-18R18-137-172-220-221-222				3			'0/14	'0/1	'0/52	'0/40	'0/37	'0/28	'0/2	'0/1	'0/1	'0/3	'0/10	'0/12	'0/63	0/7	'0/11	0/7	'0/15	'0/17	'0/6	'0/13	'0/2	'3/3	'0/55	'0/2	'0/21	'0/13	'0/9
2	293000000	294400000	1400000	loss	224	224	881T1 (Clade_B-9) 1, 881T2 (Clade_B-9) 1, 881T3 (Clade_B-9) 1	1	1 (3)		DFT1					174-175R1-224-225-847				3			'0/14	'0/1	'0/52	'0/40	'0/37	'0/28	'0/2	'0/1	'0/1	'0/3	'0/10	'0/12	'0/63	0/7	'0/11	0/7	'0/15	'0/17	'0/6	'0/13	'0/2	'0/3	'0/55	'0/2	'0/21	'0/13	'0/9
3	473700000	491100000	17400000	loss	225	225	881T1 (Clade_B-9) 1, 881T2 (Clade_B-9) 1, 881T3 (Clade_B-9) 1	1	1 (3)		DFT1					174-175R1-224-225-847				3			'0/14	'0/1	'0/52	'0/40	'0/37	'0/28	'0/2	'0/1	'0/1	'0/3	'0/10	'0/12	'0/63	0/7	'0/11	0/7	'0/15	'0/17	'0/6	'0/13	'0/2	'0/3	'0/55	'0/2	'0/21	'0/13	'0/9
1	522200000	524200000	2000000	loss	226	226	1050T1 (Clade_B-7) 1, 1050T2 (Clade_B-7) 1, 1050T3 (Clade_B-7) 1	1	1 (3)		DFT1									3			'0/14	'0/1	'0/52	'0/40	'0/37	'0/28	'0/2	'0/1	'0/1	'0/3	'0/10	'0/12	'0/63	0/7	'0/11	0/7	'0/15	'0/17	'0/6	'0/13	'0/2	'0/3	'0/55	'0/2	'0/21	'0/13	'0/9
1	455000000	462300000	7300000	loss	227	227	222T1 (Clade_B-10) 1, 1012T1 (Clade_B-10) 1, 1017T4 (Clade_B-10) 1, 1064T1 (Clade_B-10) 1, 1066T3 (Clade_B-10) 1	1	1 (5)		DFT1					227-228-946				5			'0/14	'0/1	'0/52	'0/40	'0/37	'0/28	'0/2	'0/1	'0/1	'0/3	'0/10	'0/12	'0/63	0/7	'0/11	0/7	'0/15	'0/17	'0/6	'0/13	'0/2	'0/3	'5/55	'0/2	'0/21	'0/13	'0/9
2	510100000	511200000	1100000	loss	228	228	222T1 (Clade_B-10) 1, 1012T1 (Clade_B-10) 1, 1017T4 (Clade_B-10) 1, 1064T1 (Clade_B-10) 1, 1066T3 (Clade_B-10) 1	1	1 (5)		DFT1					227-228-946				5			'0/14	'0/1	'0/52	'0/40	'0/37	'0/28	'0/2	'0/1	'0/1	'0/3	'0/10	'0/12	'0/63	0/7	'0/11	0/7	'0/15	'0/17	'0/6	'0/13	'0/2	'0/3	'5/55	'0/2	'0/21	'0/13	'0/9
3	480400000	491100000	10700000	loss	229	229R1	199T1 (Clade_B-10) 1, 199T1.1 (Clade_B-10) 1.5	1, 1.5	1 (1), 1.5 (1)		DFT1		Subclonal_variable			229R1-334-803				2			'0/14	'0/1	'0/52	'0/40	'0/37	'0/28	'0/2	'0/1	'0/1	'0/3	'0/10	'0/12	'0/63	0/7	'0/11	0/7	'0/15	'0/17	'0/6	'0/13	'0/2	'0/3	'2/55	'0/2	'0/21	'0/13	'0/9
3	480400000	491100000	10700000	loss	229	229R2	1065T1 (Clade_B-10) 1	1	1 (1)		DFT1					229R2-549-550				1			'0/14	'0/1	'0/52	'0/40	'0/37	'0/28	'0/2	'0/1	'0/1	'0/3	'0/10	'0/12	'0/63	0/7	'0/11	0/7	'0/15	'0/17	'0/6	'0/13	'0/2	'0/3	'1/55	'0/2	'0/21	'0/13	'0/9
6	157100000	163400000	6300000	loss	230	230	152T (Clade_B-10) 1, 178T1 (Clade_B-10) 1, 178T2 (Clade_B-10) 1	1	1 (3)		DFT1					230-231				3			'0/14	'0/1	'0/52	'0/40	'0/37	'0/28	'0/2	'0/1	'0/1	'0/3	'0/10	'0/12	'0/63	0/7	'0/11	0/7	'0/15	'0/17	'0/6	'0/13	'0/2	'0/3	'3/55	'0/2	'0/21	'0/13	'0/9
6	164500000	167300000	2800000	loss	231	231	152T (Clade_B-10) 1, 178T1 (Clade_B-10) 1, 178T2 (Clade_B-10) 1	1	1 (3)		DFT1					230-231				3			'0/14	'0/1	'0/52	'0/40	'0/37	'0/28	'0/2	'0/1	'0/1	'0/3	'0/10	'0/12	'0/63	0/7	'0/11	0/7	'0/15	'0/17	'0/6	'0/13	'0/2	'0/3	'3/55	'0/2	'0/21	'0/13	'0/9
1	549000000	549800000	800000	loss	232	232	997T1 (Non-DFTD) 1	1	1 (1)		Non-DFTD					232-291R3-1675-1677-1679-1680-1681-1689-1690-1692-1695-1700-1702-1704-1706-1713-1717-1719-1720-1722R2-1723-1724R2-1727-1728-1729-1735-1737-1740-1746-1747-1748-1749-1750-1776R2				1			'0/14	'0/1	'0/52	'0/40	'0/37	'0/28	'0/2	'0/1	'0/1	'0/3	'0/10	'0/12	'0/63	0/7	'0/11	0/7	'0/15	'0/17	'0/6	'0/13	'0/2	'0/3	'0/55	'0/2	'0/21	'0/13	'0/9
2	219700000	220900000	1200000	loss	233	233	360T1 (Clade_C-2) 1, 922T2 (Clade_C-2) 0	0, 1	0 (1), 1 (1)		DFT1					233-341		233-342		2			'0/14	'0/1	'0/52	'0/40	'0/37	'0/28	'0/2	'0/1	'0/1	'0/3	'0/10	'0/12	'0/63	0/7	'0/11	0/7	'0/15	'0/17	'0/6	'0/13	'0/2	'0/3	'0/55	'0/2	'0/21	'0/13	'0/9
1	77200000	79400000	2200000	loss	235	235	140T (Clade_C-3) 1, 141T (Clade_C-3) 1, 142T (Clade_C-3) 1	1	1 (3)		DFT1									3			'0/14	'0/1	'0/52	'0/40	'0/37	'0/28	'0/2	'0/1	'0/1	'0/3	'0/10	'0/12	'0/63	0/7	'0/11	0/7	'0/15	'0/17	'0/6	'0/13	'0/2	'0/3	'0/55	'0/2	'0/21	'0/13	'0/9
2	288200000	317000000	28800000	gain	253	253R1	204T (Clade_B-204T) 2.5	2.5	2.5 (1)	Cell-line	DFT1		Subclonal	Tetraploid (8)	37R1-98R1-120R1-150R2-193R2-194R2-253R1-259R2-261R2-263R2-379R3-829-833R2-854-889R1-931-1016-1018-1037-1043-1838-1841-1866			253-1839		1	ENM01188		'0/14	'0/1	'0/52	'0/40	'0/37	'0/28	'0/2	'0/1	'0/1	'0/3	'0/10	'0/12	'0/63	0/7	'0/11	0/7	'0/15	'0/17	'0/6	'0/13	'0/2	'0/3	'0/55	'0/2	'0/21	'0/13	'0/9
2	288200000	317000000	28800000	gain	253	253R2	620T1 (Clade_A2-8) 2.5	2.5	2.5 (1)	Cell-line	DFT1		Subclonal	Tetraploid (5)	37R13-78R4-120R13-193R3-253R2-254-257R1-259R1-261R1-263R1-379R2-833R1-889R2-910R1-1853					1	ENM01188		'0/14	'0/1	'0/52	'0/40	'0/37	'0/28	'0/2	'0/1	'0/1	'0/3	'0/10	'0/12	'0/63	0/7	'0/11	0/7	'0/15	'0/17	'0/6	'1/13	'0/2	'0/3	'0/55	'0/2	'0/21	'0/13	'0/9
2	329000000	331300000	2300000	gain	254	254	620T1 (Clade_A2-8) 3	3	3 (1)	Cell-line	DFT1			Tetraploid (5)	37R13-78R4-120R13-193R3-253R2-254-257R1-259R1-261R1-263R1-379R2-833R1-889R2-910R1-1853					1			'0/14	'0/1	'0/52	'0/40	'0/37	'0/28	'0/2	'0/1	'0/1	'0/3	'0/10	'0/12	'0/63	0/7	'0/11	0/7	'0/15	'0/17	'0/6	'1/13	'0/2	'0/3	'0/55	'0/2	'0/21	'0/13	'0/9
2	339800000	341500000	1700000	gain	257	257R1	620T1 (Clade_A2-8) 2.5	2.5	2.5 (1)	Cell-line	DFT1		Subclonal	Tetraploid (5)	37R13-78R4-120R13-193R3-253R2-254-257R1-259R1-261R1-263R1-379R2-833R1-889R2-910R1-1853					1			'0/14	'0/1	'0/52	'0/40	'0/37	'0/28	'0/2	'0/1	'0/1	'0/3	'0/10	'0/12	'0/63	0/7	'0/11	0/7	'0/15	'0/17	'0/6	'1/13	'0/2	'0/3	'0/55	'0/2	'0/21	'0/13	'0/9
2	341500000	351500000	10000000	gain	259	259R1	620T1 (Clade_A2-8) 2.5	2.5	2.5 (1)	Cell-line	DFT1		Subclonal	Tetraploid (5)	37R13-78R4-120R13-193R3-253R2-254-257R1-259R1-261R1-263R1-379R2-833R1-889R2-910R1-1853					1	NCLN		'0/14	'0/1	'0/52	'0/40	'0/37	'0/28	'0/2	'0/1	'0/1	'0/3	'0/10	'0/12	'0/63	0/7	'0/11	0/7	'0/15	'0/17	'0/6	'1/13	'0/2	'0/3	'0/55	'0/2	'0/21	'0/13	'0/9
2	341500000	351500000	10000000	gain	259	259R2	204T (Clade_B-204T) 2.5	2.5	2.5 (1)	Cell-line	DFT1		Subclonal	Tetraploid (8)	37R1-98R1-120R1-150R2-193R2-194R2-253R1-259R2-261R2-263R2-379R3-829-833R2-854-889R1-931-1016-1018-1037-1043-1838-1841-1866			259-1839		1	NCLN		'0/14	'0/1	'0/52	'0/40	'0/37	'0/28	'0/2	'0/1	'0/1	'0/3	'0/10	'0/12	'0/63	0/7	'0/11	0/7	'0/15	'0/17	'0/6	'0/13	'0/2	'0/3	'0/55	'0/2	'0/21	'0/13	'0/9
2	355700000	361100000	5400000	gain	261	261R1	620T1 (Clade_A2-8) 2.5	2.5	2.5 (1)	Cell-line	DFT1		Subclonal	Tetraploid (5)	37R13-78R4-120R13-193R3-253R2-254-257R1-259R1-261R1-263R1-379R2-833R1-889R2-910R1-1853					1			'0/14	'0/1	'0/52	'0/40	'0/37	'0/28	'0/2	'0/1	'0/1	'0/3	'0/10	'0/12	'0/63	0/7	'0/11	0/7	'0/15	'0/17	'0/6	'1/13	'0/2	'0/3	'0/55	'0/2	'0/21	'0/13	'0/9
2	355700000	361100000	5400000	gain	261	261R2	204T (Clade_B-204T) 2.5	2.5	2.5 (1)	Cell-line	DFT1		Subclonal	Tetraploid (8)	37R1-98R1-120R1-150R2-193R2-194R2-253R1-259R2-261R2-263R2-379R3-829-833R2-854-889R1-931-1016-1018-1037-1043-1838-1841-1866			261-1839		1			'0/14	'0/1	'0/52	'0/40	'0/37	'0/28	'0/2	'0/1	'0/1	'0/3	'0/10	'0/12	'0/63	0/7	'0/11	0/7	'0/15	'0/17	'0/6	'0/13	'0/2	'0/3	'0/55	'0/2	'0/21	'0/13	'0/9
2	361100000	365600000	4500000	loss	262	262	218T (Clade_A2-8) 1.5	1.5	1.5 (1)	Cell-line	DFT1		Subclonal	Tetraploid (5)		2R1BM12-3R1BM12-9BM12-10R1BM12-15BM12-262-1014-1809-1840	54-262			1		TBX3	'0/14	'0/1	'0/52	'0/40	'0/37	'0/28	'0/2	'0/1	'0/1	'0/3	'0/10	'0/12	'0/63	0/7	'0/11	0/7	'0/15	'0/17	'0/6	'1/13	'0/2	'0/3	'0/55	'0/2	'0/21	'0/13	'0/9
2	368800000	373800000	5000000	gain	263	263R1	620T1 (Clade_A2-8) 2.5	2.5	2.5 (1)	Cell-line	DFT1		Subclonal	Tetraploid (5)	37R13-78R4-120R13-193R3-253R2-254-257R1-259R1-261R1-263R1-379R2-833R1-889R2-910R1-1853					1			'0/14	'0/1	'0/52	'0/40	'0/37	'0/28	'0/2	'0/1	'0/1	'0/3	'0/10	'0/12	'0/63	0/7	'0/11	0/7	'0/15	'0/17	'0/6	'1/13	'0/2	'0/3	'0/55	'0/2	'0/21	'0/13	'0/9
2	368800000	373800000	5000000	gain	263	263R2	204T (Clade_B-204T) 2.5	2.5	2.5 (1)	Cell-line	DFT1		Subclonal	Tetraploid (8)	37R1-98R1-120R1-150R2-193R2-194R2-253R1-259R2-261R2-263R2-379R3-829-833R2-854-889R1-931-1016-1018-1037-1043-1838-1841-1866			263-1839		1			'0/14	'0/1	'0/52	'0/40	'0/37	'0/28	'0/2	'0/1	'0/1	'0/3	'0/10	'0/12	'0/63	0/7	'0/11	0/7	'0/15	'0/17	'0/6	'0/13	'0/2	'0/3	'0/55	'0/2	'0/21	'0/13	'0/9
6	117700000	154300000	36600000	gain	270	270	614T1 (Clade_B-4) 3	3	3 (1)	Cell-line	DFT1				36R18-69R1-270-812					1			'0/14	'0/1	'0/52	'0/40	'0/37	'0/28	'0/2	'0/1	'0/1	'0/3	'0/10	'0/12	'0/63	0/7	'0/11	0/7	'0/15	'0/17	'0/6	'0/13	'0/2	'0/3	'0/55	'0/2	'0/21	'1/13	'0/9
3	361600000	519100000	157500000	gain	276	276R1	618T1 (Clade_C-2) 2.5	2.5	2.5 (1)	Cell-line	DFT1		Subclonal		34R24-35R24-36R24-37R24-38R24-39R24-69R7-276R1-1029R1					1	C2orf29, TGFBRAP1, MCF2L, KLHL1, SLAIN1, PCHD8, LECT1, SPERT, ABCA12, MDH1B, DCUN1D1	SLITRK5	'0/14	'0/1	'0/52	'0/40	'0/37	'0/28	'0/2	'0/1	'0/1	'0/3	'0/10	'0/12	'0/63	0/7	'0/11	0/7	'0/15	'0/17	'0/6	'0/13	'0/2	'0/3	'0/55	'0/2	'0/21	'0/13	'0/9
6	135200000	154100000	18900000	gain	279	279	874T1 (Clade_B-5) 3	3	3 (1)		DFT1				279-539					1			'0/14	'0/1	'0/52	'0/40	'0/37	'0/28	'0/2	'0/1	'0/1	'0/3	'0/10	'0/12	'0/63	0/7	'0/11	0/7	'0/15	'0/17	'0/6	'0/13	'0/2	'0/3	'0/55	'0/2	'0/21	'0/13	'1/9
6	136100000	137100000	1000000	gain	286	286R1	424T1 (Clade_A1-3A) 3	3	3 (1)		DFT1				286R1-420					1			'0/14	'0/1	'1/52	'0/40	'0/37	'0/28	'0/2	'0/1	'0/1	'0/3	'0/10	'0/12	'0/63	0/7	'0/11	0/7	'0/15	'0/17	'0/6	'0/13	'0/2	'0/3	'0/55	'0/2	'0/21	'0/13	'0/9
6	136100000	137100000	1000000	gain	286	286R2	1050T1 (Clade_B-7) 2.5, 1050T2 (Clade_B-7) 3.5, 1050T3 (Clade_B-7) 3.5	2.5, 3.5	2.5 (1), 3.5 (2)		DFT1		Subclonal							3			'0/14	'0/1	'0/52	'0/40	'0/37	'0/28	'0/2	'0/1	'0/1	'0/3	'0/10	'0/12	'0/63	0/7	'0/11	0/7	'0/15	'0/17	'0/6	'0/13	'0/2	'0/3	'0/55	'0/2	'0/21	'0/13	'0/9
6	136100000	137100000	1000000	gain	286	286R2G1CN3.5	1050T2 (Clade_B-7) 3.5, 1050T3 (Clade_B-7) 3.5	3.5	3.5 (2)		DFT1		Subclonal							2			'0/14	'0/1	'0/52	'0/40	'0/37	'0/28	'0/2	'0/1	'0/1	'0/3	'0/10	'0/12	'0/63	0/7	'0/11	0/7	'0/15	'0/17	'0/6	'0/13	'0/2	'0/3	'0/55	'0/2	'0/21	'0/13	'0/9
1	431400000	455100000	23700000	loss	288	288	993T1.1 (Clade_A1-3A3) 1.5, 993T1.2 (Clade_A1-3A3) 1.5, 994T1.1 (Clade_A1-3A3) 1	1, 1.5	1 (1), 1.5 (2)	Cell-line	DFT1		Subclonal_variable			288-289				3			'0/14	'0/1	'0/52	'0/40	'0/37	'3/28	'0/2	'0/1	'0/1	'0/3	'0/10	'0/12	'0/63	0/7	'0/11	0/7	'0/15	'0/17	'0/6	'0/13	'0/2	'0/3	'0/55	'0/2	'0/21	'0/13	'0/9
1	482800000	483700000	900000	loss	289	289	993T1.1 (Clade_A1-3A3) 1.5, 993T1.2 (Clade_A1-3A3) 1.5, 994T1.1 (Clade_A1-3A3) 1	1, 1.5	1 (1), 1.5 (2)	Cell-line	DFT1		Subclonal_variable			288-289				3			'0/14	'0/1	'0/52	'0/40	'0/37	'3/28	'0/2	'0/1	'0/1	'0/3	'0/10	'0/12	'0/63	0/7	'0/11	0/7	'0/15	'0/17	'0/6	'0/13	'0/2	'0/3	'0/55	'0/2	'0/21	'0/13	'0/9
3	277500000	279800000	2300000	loss	290	290	995T1.1 (Clade_A1-3A3) 1.5, 995T1.2 (Clade_A1-3A3) 1.5, 996T2 (Clade_A1-3A3) 1	1, 1.5	1 (1), 1.5 (2)	Cell-line	DFT1		Subclonal_variable			52R1-53R2-290-291R1-292-293				3			'0/14	'0/1	'0/52	'0/40	'0/37	'3/28	'0/2	'0/1	'0/1	'0/3	'0/10	'0/12	'0/63	0/7	'0/11	0/7	'0/15	'0/17	'0/6	'0/13	'0/2	'0/3	'0/55	'0/2	'0/21	'0/13	'0/9
3	282900000	283900000	1000000	loss	291	291R1	995T1.1 (Clade_A1-3A3) 1.5, 995T1.2 (Clade_A1-3A3) 1.5, 996T2 (Clade_A1-3A3) 1	1, 1.5	1 (1), 1.5 (2)	Cell-line	DFT1		Subclonal_variable			52R1-53R2-290-291R1-292-293	291-522			3			'0/14	'0/1	'0/52	'0/40	'0/37	'3/28	'0/2	'0/1	'0/1	'0/3	'0/10	'0/12	'0/63	0/7	'0/11	0/7	'0/15	'0/17	'0/6	'0/13	'0/2	'0/3	'0/55	'0/2	'0/21	'0/13	'0/9
3	282900000	283900000	1000000	loss	291	291R2	359T1 (Non-DFTD) 1	1	1 (1)		Non-DFTD					27R3-53R3-61R2-291R2-1368-1369-1370-1376-1378-1379-1380-1382-1384-1403R2-1722R1-1782R1-1844	291-522			1			'0/14	'0/1	'0/52	'0/40	'0/37	'0/28	'0/2	'0/1	'0/1	'0/3	'0/10	'0/12	'0/63	0/7	'0/11	0/7	'0/15	'0/17	'0/6	'0/13	'0/2	'0/3	'0/55	'0/2	'0/21	'0/13	'0/9
3	285800000	289900000	4100000	loss	292	292	995T1.1 (Clade_A1-3A3) 1.5, 995T1.2 (Clade_A1-3A3) 1.5, 996T2 (Clade_A1-3A3) 1	1, 1.5	1 (1), 1.5 (2)	Cell-line	DFT1		Subclonal_variable			52R1-53R2-290-291R1-292-293				3			'0/14	'0/1	'0/52	'0/40	'0/37	'3/28	'0/2	'0/1	'0/1	'0/3	'0/10	'0/12	'0/63	0/7	'0/11	0/7	'0/15	'0/17	'0/6	'0/13	'0/2	'0/3	'0/55	'0/2	'0/21	'0/13	'0/9
3	291000000	293700000	2700000	loss	293	293	995T1.1 (Clade_A1-3A3) 1.5, 995T1.2 (Clade_A1-3A3) 1.5, 996T2 (Clade_A1-3A3) 1	1, 1.5	1 (1), 1.5 (2)	Cell-line	DFT1		Subclonal_variable			52R1-53R2-290-291R1-292-293				3			'0/14	'0/1	'0/52	'0/40	'0/37	'3/28	'0/2	'0/1	'0/1	'0/3	'0/10	'0/12	'0/63	0/7	'0/11	0/7	'0/15	'0/17	'0/6	'0/13	'0/2	'0/3	'0/55	'0/2	'0/21	'0/13	'0/9
5	165900000	190600000	24700000	loss	294	294R1	363T1 (Clade_A1-3A3) 1.5	1.5	1.5 (1)	Cell-line	DFT1		Subclonal							1			'0/14	'0/1	'0/52	'0/40	'0/37	'1/28	'0/2	'0/1	'0/1	'0/3	'0/10	'0/12	'0/63	0/7	'0/11	0/7	'0/15	'0/17	'0/6	'0/13	'0/2	'0/3	'0/55	'0/2	'0/21	'0/13	'0/9
5	165900000	190600000	24700000	loss	294	294R2	995T1.2 (Clade_A1-3A3) 1.5	1.5	1.5 (1)	Cell-line	DFT1		Subclonal							1			'0/14	'0/1	'0/52	'0/40	'0/37	'1/28	'0/2	'0/1	'0/1	'0/3	'0/10	'0/12	'0/63	0/7	'0/11	0/7	'0/15	'0/17	'0/6	'0/13	'0/2	'0/3	'0/55	'0/2	'0/21	'0/13	'0/9
1	263100000	264300000	1200000	gain	295	295R1	433T1 (Clade_A1-3A) 4	4	4 (1)		DFT1				295R1-295R1G1CN4-296					1			'0/14	'0/1	'1/52	'0/40	'0/37	'0/28	'0/2	'0/1	'0/1	'0/3	'0/10	'0/12	'0/63	0/7	'0/11	0/7	'0/15	'0/17	'0/6	'0/13	'0/2	'0/3	'0/55	'0/2	'0/21	'0/13	'0/9
1	263100000	264300000	1200000	gain	295	295R2	132T (Clade_B-8) 3	3	3 (1)		DFT1				295R2-522-523R1-524-525-526-527					1			'0/14	'0/1	'0/52	'0/40	'0/37	'0/28	'0/2	'0/1	'0/1	'0/3	'0/10	'0/12	'0/63	0/7	'0/11	0/7	'0/15	'0/17	'0/6	'0/13	'0/2	'0/3	'0/55	'0/2	'0/21	'0/13	'0/9
1	263100000	264300000	1200000	gain	295	295R1G1CN4	433T1 (Clade_A1-3A) 4	4	4 (1)		DFT1				295R1-295R1G1CN4-296					1			'0/14	'0/1	'1/52	'0/40	'0/37	'0/28	'0/2	'0/1	'0/1	'0/3	'0/10	'0/12	'0/63	0/7	'0/11	0/7	'0/15	'0/17	'0/6	'0/13	'0/2	'0/3	'0/55	'0/2	'0/21	'0/13	'0/9
2	262200000	297600000	35400000	gain	296	296	433T1 (Clade_A1-3A) 3	3	3 (1)		DFT1				295R1-295R1G1CN4-296					1	LFNG		'0/14	'0/1	'1/52	'0/40	'0/37	'0/28	'0/2	'0/1	'0/1	'0/3	'0/10	'0/12	'0/63	0/7	'0/11	0/7	'0/15	'0/17	'0/6	'0/13	'0/2	'0/3	'0/55	'0/2	'0/21	'0/13	'0/9
6	174100000	175200000	1100000	gain	297	297	83T1 (Clade_A1-3A) 3, 426T1 (Clade_A1-3A) 3	3	3 (2)		DFT1				297-298					2			'0/14	'0/1	'2/52	'0/40	'0/37	'0/28	'0/2	'0/1	'0/1	'0/3	'0/10	'0/12	'0/63	0/7	'0/11	0/7	'0/15	'0/17	'0/6	'0/13	'0/2	'0/3	'0/55	'0/2	'0/21	'0/13	'0/9
X	40600000	41600000	1000000	gain	298	298	83T1 (Clade_A1-3A) 3, 426T1 (Clade_A1-3A) 3	3	3 (2)		DFT1				297-298					2	ZDHHC15		'0/14	'0/1	'2/52	'0/40	'0/37	'0/28	'0/2	'0/1	'0/1	'0/3	'0/10	'0/12	'0/63	0/7	'0/11	0/7	'0/15	'0/17	'0/6	'0/13	'0/2	'0/3	'0/55	'0/2	'0/21	'0/13	'0/9
2	219900000	247500000	27600000	loss	300	300	346T1 (Clade_A1-3A2) 1	1	1 (1)		DFT1									1	OCLN		'0/14	'0/1	'0/52	'0/40	'1/37	'0/28	'0/2	'0/1	'0/1	'0/3	'0/10	'0/12	'0/63	0/7	'0/11	0/7	'0/15	'0/17	'0/6	'0/13	'0/2	'0/3	'0/55	'0/2	'0/21	'0/13	'0/9
4	22300000	23300000	1000000	loss	301	301	94T (Clade_A1-3A2) 1	1	1 (1)		DFT1									1			'0/14	'0/1	'0/52	'0/40	'1/37	'0/28	'0/2	'0/1	'0/1	'0/3	'0/10	'0/12	'0/63	0/7	'0/11	0/7	'0/15	'0/17	'0/6	'0/13	'0/2	'0/3	'0/55	'0/2	'0/21	'0/13	'0/9
6	143200000	154300000	11100000	loss	307	307	1059T2 (Clade_B-1) 1	1	1 (1)		DFT1									1			'0/14	'0/1	'0/52	'0/40	'0/37	'0/28	'0/2	'0/1	'0/1	'0/3	'0/10	'0/12	'0/63	0/7	'0/11	0/7	'0/15	'0/17	'0/6	'0/13	'0/2	'1/3	'0/55	'0/2	'0/21	'0/13	'0/9
3	50000000	55100000	5100000	loss	308	308	47T1 (Clade_A2-8) 1.5, 397T2 (Clade_A2-8) 1.5	1.5	1.5 (2)		DFT1		Subclonal	Tetraploid (5)		308-309				2			'0/14	'0/1	'0/52	'0/40	'0/37	'0/28	'0/2	'0/1	'0/1	'0/3	'0/10	'0/12	'0/63	0/7	'0/11	0/7	'0/15	'0/17	'0/6	'2/13	'0/2	'0/3	'0/55	'0/2	'0/21	'0/13	'0/9
6	182300000	187200000	4900000	loss	309	309	47T1 (Clade_A2-8) 1.5, 397T2 (Clade_A2-8) 1.5	1.5	1.5 (2)		DFT1		Subclonal	Tetraploid (5)		308-309				2			'0/14	'0/1	'0/52	'0/40	'0/37	'0/28	'0/2	'0/1	'0/1	'0/3	'0/10	'0/12	'0/63	0/7	'0/11	0/7	'0/15	'0/17	'0/6	'2/13	'0/2	'0/3	'0/55	'0/2	'0/21	'0/13	'0/9
6	14600000	15700000	1100000	gain	312	312R1	1000T1a (Clade_A2-3) 3	3	3 (1)		DFT1									1			'0/14	'0/1	'0/52	'0/40	'0/37	'0/28	'0/2	'0/1	'0/1	'0/3	'0/10	'0/12	'0/63	0/7	'1/11	0/7	'0/15	'0/17	'0/6	'0/13	'0/2	'0/3	'0/55	'0/2	'0/21	'0/13	'0/9
6	14600000	15700000	1100000	gain	312	312R2	824T1 (Clade_A2-6) 3	3	3 (1)		DFT1									1			'0/14	'0/1	'0/52	'0/40	'0/37	'0/28	'0/2	'0/1	'0/1	'0/3	'0/10	'0/12	'0/63	0/7	'0/11	0/7	'0/15	'1/17	'0/6	'0/13	'0/2	'0/3	'0/55	'0/2	'0/21	'0/13	'0/9
4	139500000	147000000	7500000	gain	313	313G1CN4	998T1 (Clade_A2-6) 4, 1044T4 (Clade_A2-6) 3.5	3.5, 4	3.5 (1), 4 (1)		DFT1		Subclonal_variable		15G2CN4-313G1CN4-316G1CN4			9-313		2			'0/14	'0/1	'0/52	'0/40	'0/37	'0/28	'0/2	'0/1	'0/1	'0/3	'0/10	'0/12	'0/63	0/7	'0/11	0/7	'0/15	'2/17	'0/6	'0/13	'0/2	'0/3	'0/55	'0/2	'0/21	'0/13	'0/9
4	153600000	191800000	38200000	gain	316	316G1CN4	998T1 (Clade_A2-6) 4, 1044T4 (Clade_A2-6) 3.5	3.5, 4	3.5 (1), 4 (1)		DFT1		Subclonal_variable		15G2CN4-313G1CN4-316G1CN4			9-316		2	SOST, PGBD2		'0/14	'0/1	'0/52	'0/40	'0/37	'0/28	'0/2	'0/1	'0/1	'0/3	'0/10	'0/12	'0/63	0/7	'0/11	0/7	'0/15	'2/17	'0/6	'0/13	'0/2	'0/3	'0/55	'0/2	'0/21	'0/13	'0/9
1	26500000	37700000	11200000	loss	321	321R1	879T3 (Clade_B-8) 1	1	1 (1)		DFT1									1			'0/14	'0/1	'0/52	'0/40	'0/37	'0/28	'0/2	'0/1	'0/1	'0/3	'0/10	'0/12	'0/63	0/7	'0/11	0/7	'0/15	'0/17	'0/6	'0/13	'0/2	'0/3	'0/55	'0/2	'0/21	'0/13	'0/9
1	26500000	37700000	11200000	loss	321	321R2	639T1 (Clade_A2-5) 1.5	1.5	1.5 (1)		DFT1		Subclonal	Tetraploid (4)		321R2-837R2-1863				1			'0/14	'0/1	'0/52	'0/40	'0/37	'0/28	'0/2	'0/1	'0/1	'0/3	'0/10	'0/12	'0/63	0/7	'0/11	0/7	'1/15	'0/17	'0/6	'0/13	'0/2	'0/3	'0/55	'0/2	'0/21	'0/13	'0/9
4	3400000	4300000	900000	loss	326	326	55T1 (Clade_B-9) 1, 55T2 (Clade_B-9) 1	1	1 (2)		DFT1									2			'0/14	'0/1	'0/52	'0/40	'0/37	'0/28	'0/2	'0/1	'0/1	'0/3	'0/10	'0/12	'0/63	0/7	'0/11	0/7	'0/15	'0/17	'0/6	'0/13	'0/2	'0/3	'0/55	'0/2	'0/21	'0/13	'0/9
4	34500000	57800000	23300000	loss	328	328	874T1 (Clade_B-5) 1	1	1 (1)		DFT1					2R1BM33-3R1BM33-9BM33-10R1BM33-328-541				1			'0/14	'0/1	'0/52	'0/40	'0/37	'0/28	'0/2	'0/1	'0/1	'0/3	'0/10	'0/12	'0/63	0/7	'0/11	0/7	'0/15	'0/17	'0/6	'0/13	'0/2	'0/3	'0/55	'0/2	'0/21	'0/13	'1/9
4	2100000	53000000	50900000	loss	329	329	879T6 (Clade_B-8) 1.5	1.5	1.5 (1)		DFT1		Subclonal			9BM39-329				1	ST6GALNAC5		'0/14	'0/1	'0/52	'0/40	'0/37	'0/28	'0/2	'0/1	'0/1	'0/3	'0/10	'0/12	'0/63	0/7	'0/11	0/7	'0/15	'0/17	'0/6	'0/13	'0/2	'0/3	'0/55	'0/2	'0/21	'0/13	'0/9
X	25600000	27700000	2100000	loss	334	334	199T1 (Clade_B-10) 1, 199T1.1 (Clade_B-10) 1	1	1 (2)		DFT1					229R1-334-803				2			'0/14	'0/1	'0/52	'0/40	'0/37	'0/28	'0/2	'0/1	'0/1	'0/3	'0/10	'0/12	'0/63	0/7	'0/11	0/7	'0/15	'0/17	'0/6	'0/13	'0/2	'0/3	'2/55	'0/2	'0/21	'0/13	'0/9
1	0	900000	900000	gain	340	340R1	149T (Clade_C-2) 3, 1030T1 (Clade_C-2) 3	3	3 (2)		DFT1									2			'0/14	'0/1	'0/52	'0/40	'0/37	'0/28	'0/2	'0/1	'0/1	'0/3	'0/10	'0/12	'0/63	0/7	'0/11	0/7	'0/15	'0/17	'0/6	'0/13	'0/2	'0/3	'0/55	'0/2	'0/21	'0/13	'0/9
1	0	900000	900000	gain	340	340R2	1025T2 (Clade_A2-10) 3	3	3 (1)		DFT1									1			'0/14	'0/1	'0/52	'0/40	'0/37	'0/28	'0/2	'0/1	'0/1	'0/3	'0/10	'1/12	'0/63	0/7	'0/11	0/7	'0/15	'0/17	'0/6	'0/13	'0/2	'0/3	'0/55	'0/2	'0/21	'0/13	'0/9
1	0	900000	900000	gain	340	340R3	1011T2 (Clade_A2-11) 3, 1011T3 (Clade_A2-11) 3	3	3 (2)		DFT1									2			'0/14	'0/1	'0/52	'0/40	'0/37	'0/28	'0/2	'0/1	'0/1	'0/3	'0/10	'0/12	'2/63	0/7	'0/11	0/7	'0/15	'0/17	'0/6	'0/13	'0/2	'0/3	'0/55	'0/2	'0/21	'0/13	'0/9
1	0	900000	900000	loss	340	340	999T1 (Clade_A1-3A1) 1, 999T2 (Clade_A1-3A1) 1, 999T3 (Clade_A1-3A1) 1, 999T6 (Clade_A1-3A1) 1	1	1 (4)		DFT1					42R1-59R1-82R1-122R1-340				4			'0/14	'0/1	'0/52	'4/40	'0/37	'0/28	'0/2	'0/1	'0/1	'0/3	'0/10	'0/12	'0/63	0/7	'0/11	0/7	'0/15	'0/17	'0/6	'0/13	'0/2	'0/3	'0/55	'0/2	'0/21	'0/13	'0/9
5	230500000	231300000	800000	loss	341	341	360T1 (Clade_C-2) 1, 922T2 (Clade_C-2) 1	1	1 (2)		DFT1					233-341				2			'0/14	'0/1	'0/52	'0/40	'0/37	'0/28	'0/2	'0/1	'0/1	'0/3	'0/10	'0/12	'0/63	0/7	'0/11	0/7	'0/15	'0/17	'0/6	'0/13	'0/2	'0/3	'0/55	'0/2	'0/21	'0/13	'0/9
2	212600000	232800000	20200000	loss	342	342	922T2 (Clade_C-2) 1	1	1 (1)		DFT1					342-591		233-342		1	OCLN		'0/14	'0/1	'0/52	'0/40	'0/37	'0/28	'0/2	'0/1	'0/1	'0/3	'0/10	'0/12	'0/63	0/7	'0/11	0/7	'0/15	'0/17	'0/6	'0/13	'0/2	'0/3	'0/55	'0/2	'0/21	'0/13	'0/9
2	209100000	227700000	18600000	loss	344	344	356T1 (Clade_C-2) 1	1	1 (1)		DFT1									1			'0/14	'0/1	'0/52	'0/40	'0/37	'0/28	'0/2	'0/1	'0/1	'0/3	'0/10	'0/12	'0/63	0/7	'0/11	0/7	'0/15	'0/17	'0/6	'0/13	'0/2	'0/3	'0/55	'0/2	'0/21	'0/13	'0/9
3	0	519100000	519100000	gain	345	345R1	493T1 (Clade_C-3) 2.5, 513T1 (Clade_C-3) 2.5, 528T2 (Clade_C-3) 2.5, 684T1 (Clade_C-3) 2.5, 1045T1 (Clade_C-3) 2.5, 1045T2 (Clade_C-3) 2.5, 1045T3 (Clade_C-3) 2.5, 1045T4 (Clade_C-3) 2.5, 1052T1 (Clade_C-3) 2.5	2.5	2.5 (9)		DFT1		Subclonal	Tetraploid (9)				1-345, 52-345, 53-345, 61-345, 68-345, 345-823		9	MAP3K15, ALCAM, SPG20, TTC21B, TECTA, BACE1, FREM2, CCKBR, RPL31, C2orf29, TGFBRAP1, MCF2L, KLHL1, SLAIN1, PCHD8, LECT1, SPERT, ABCA12, MDH1B, DCUN1D1	SLITRK5	'0/14	'0/1	'0/52	'0/40	'0/37	'0/28	'0/2	'0/1	'0/1	'0/3	'0/10	'0/12	'0/63	0/7	'0/11	0/7	'0/15	'0/17	'0/6	'0/13	'0/2	'0/3	'0/55	'0/2	'0/21	'0/13	'0/9
3	0	519100000	519100000	gain	345	345R2	631T1 (Clade_C-3) 2.5	2.5	2.5 (1)		DFT1		Subclonal	Tetraploid (9)				1-345, 52-345, 53-345, 61-345, 68-345, 345-823		1	MAP3K15, ALCAM, SPG20, TTC21B, TECTA, BACE1, FREM2, CCKBR, RPL31, C2orf29, TGFBRAP1, MCF2L, KLHL1, SLAIN1, PCHD8, LECT1, SPERT, ABCA12, MDH1B, DCUN1D1	SLITRK5	'0/14	'0/1	'0/52	'0/40	'0/37	'0/28	'0/2	'0/1	'0/1	'0/3	'0/10	'0/12	'0/63	0/7	'0/11	0/7	'0/15	'0/17	'0/6	'0/13	'0/2	'0/3	'0/55	'0/2	'0/21	'0/13	'0/9
4	75600000	78600000	3000000	loss	348	348	121T (Clade_C-3) 1, 143T (Clade_C-3) 1	1	1 (2)		DFT1									2			'0/14	'0/1	'0/52	'0/40	'0/37	'0/28	'0/2	'0/1	'0/1	'0/3	'0/10	'0/12	'0/63	0/7	'0/11	0/7	'0/15	'0/17	'0/6	'0/13	'0/2	'0/3	'0/55	'0/2	'0/21	'0/13	'0/9
2	525400000	544000000	18600000	gain	357	357	101T2 (Clade_D) 3, 102T2 (Clade_D) 3	3	3 (2)		DFT1				116R1-121R1-206-357-358-359					2			'0/14	'0/1	'0/52	'0/40	'0/37	'0/28	'0/2	'0/1	'0/1	'0/3	'0/10	'0/12	'0/63	0/7	'0/11	0/7	'0/15	'0/17	'0/6	'0/13	'0/2	'0/3	'0/55	'0/2	'0/21	'0/13	'0/9
3	280100000	282900000	2800000	gain	358	358	101T2 (Clade_D) 3, 102T2 (Clade_D) 3	3	3 (2)		DFT1				116R1-121R1-206-357-358-359					2			'0/14	'0/1	'0/52	'0/40	'0/37	'0/28	'0/2	'0/1	'0/1	'0/3	'0/10	'0/12	'0/63	0/7	'0/11	0/7	'0/15	'0/17	'0/6	'0/13	'0/2	'0/3	'0/55	'0/2	'0/21	'0/13	'0/9
3	312600000	323700000	11100000	gain	359	359	101T2 (Clade_D) 3, 102T2 (Clade_D) 3	3	3 (2)		DFT1				116R1-121R1-206-357-358-359					2			'0/14	'0/1	'0/52	'0/40	'0/37	'0/28	'0/2	'0/1	'0/1	'0/3	'0/10	'0/12	'0/63	0/7	'0/11	0/7	'0/15	'0/17	'0/6	'0/13	'0/2	'0/3	'0/55	'0/2	'0/21	'0/13	'0/9
4	331600000	332700000	1100000	loss	360	360	101T2 (Clade_D) 1, 102T2 (Clade_D) 1	1	1 (2)		DFT1									2			'0/14	'0/1	'0/52	'0/40	'0/37	'0/28	'0/2	'0/1	'0/1	'0/3	'0/10	'0/12	'0/63	0/7	'0/11	0/7	'0/15	'0/17	'0/6	'0/13	'0/2	'0/3	'0/55	'0/2	'0/21	'0/13	'0/9
2	534400000	535400000	1000000	loss	363	363	377T1 (Clade_E) 1	1	1 (1)		DFT1									1			'0/14	'0/1	'0/52	'0/40	'0/37	'0/28	'0/2	'0/1	'0/1	'0/3	'0/10	'0/12	'0/63	0/7	'0/11	0/7	'0/15	'0/17	'0/6	'0/13	'0/2	'0/3	'0/55	'0/2	'0/21	'0/13	'0/9
2	94500000	109800000	15300000	gain	376	376	96T (Clade_A2-1) 3	3	3 (1)	Cell-line	DFT1				7BM1-34R5-35R5-36R5-37R5-38R5-39R5-193R1-194R1-376-377-378-379R1-380-381-382-834R1-1029R2-1038-1079R2					1		DROSHA	'0/14	'0/1	'0/52	'0/40	'0/37	'0/28	'0/2	'0/1	'0/1	'0/3	'1/10	'0/12	'0/63	0/7	'0/11	0/7	'0/15	'0/17	'0/6	'0/13	'0/2	'0/3	'0/55	'0/2	'0/21	'0/13	'0/9
2	123500000	146400000	22900000	gain	377	377	96T (Clade_A2-1) 3	3	3 (1)	Cell-line	DFT1				7BM1-34R5-35R5-36R5-37R5-38R5-39R5-193R1-194R1-376-377-378-379R1-380-381-382-834R1-1029R2-1038-1079R2					1	EFCAB1, KIAA1012, KIAA1012		'0/14	'0/1	'0/52	'0/40	'0/37	'0/28	'0/2	'0/1	'0/1	'0/3	'1/10	'0/12	'0/63	0/7	'0/11	0/7	'0/15	'0/17	'0/6	'0/13	'0/2	'0/3	'0/55	'0/2	'0/21	'0/13	'0/9
2	359500000	361100000	1600000	gain	378	378	96T (Clade_A2-1) 3	3	3 (1)	Cell-line	DFT1				7BM1-34R5-35R5-36R5-37R5-38R5-39R5-193R1-194R1-376-377-378-379R1-380-381-382-834R1-1029R2-1038-1079R2					1			'0/14	'0/1	'0/52	'0/40	'0/37	'0/28	'0/2	'0/1	'0/1	'0/3	'1/10	'0/12	'0/63	0/7	'0/11	0/7	'0/15	'0/17	'0/6	'0/13	'0/2	'0/3	'0/55	'0/2	'0/21	'0/13	'0/9
2	365700000	368000000	2300000	gain	379	379R1	96T (Clade_A2-1) 3	3	3 (1)	Cell-line	DFT1				7BM1-34R5-35R5-36R5-37R5-38R5-39R5-193R1-194R1-376-377-378-379R1-380-381-382-834R1-1029R2-1038-1079R2					1			'0/14	'0/1	'0/52	'0/40	'0/37	'0/28	'0/2	'0/1	'0/1	'0/3	'1/10	'0/12	'0/63	0/7	'0/11	0/7	'0/15	'0/17	'0/6	'0/13	'0/2	'0/3	'0/55	'0/2	'0/21	'0/13	'0/9
2	365700000	368000000	2300000	gain	379	379R2	620T1 (Clade_A2-8) 2.5	2.5	2.5 (1)	Cell-line	DFT1		Subclonal	Tetraploid (5)	37R13-78R4-120R13-193R3-253R2-254-257R1-259R1-261R1-263R1-379R2-833R1-889R2-910R1-1853					1			'0/14	'0/1	'0/52	'0/40	'0/37	'0/28	'0/2	'0/1	'0/1	'0/3	'0/10	'0/12	'0/63	0/7	'0/11	0/7	'0/15	'0/17	'0/6	'1/13	'0/2	'0/3	'0/55	'0/2	'0/21	'0/13	'0/9
2	365700000	368000000	2300000	gain	379	379R3	204T (Clade_B-204T) 3	3	3 (1)	Cell-line	DFT1			Tetraploid (8)	37R1-98R1-120R1-150R2-193R2-194R2-253R1-259R2-261R2-263R2-379R3-829-833R2-854-889R1-931-1016-1018-1037-1043-1838-1841-1866			379-1839		1			'0/14	'0/1	'0/52	'0/40	'0/37	'0/28	'0/2	'0/1	'0/1	'0/3	'0/10	'0/12	'0/63	0/7	'0/11	0/7	'0/15	'0/17	'0/6	'0/13	'0/2	'0/3	'0/55	'0/2	'0/21	'0/13	'0/9
3	459100000	476800000	17700000	gain	380	380	96T (Clade_A2-1) 2.5	2.5	2.5 (1)	Cell-line	DFT1		Subclonal		7BM1-34R5-35R5-36R5-37R5-38R5-39R5-193R1-194R1-376-377-378-379R1-380-381-382-834R1-1029R2-1038-1079R2					1	DCUN1D1		'0/14	'0/1	'0/52	'0/40	'0/37	'0/28	'0/2	'0/1	'0/1	'0/3	'1/10	'0/12	'0/63	0/7	'0/11	0/7	'0/15	'0/17	'0/6	'0/13	'0/2	'0/3	'0/55	'0/2	'0/21	'0/13	'0/9
3	361600000	459100000	97500000	gain	381	381	96T (Clade_A2-1) 2.5	2.5	2.5 (1)	Cell-line	DFT1		Subclonal		7BM1-34R5-35R5-36R5-37R5-38R5-39R5-193R1-194R1-376-377-378-379R1-380-381-382-834R1-1029R2-1038-1079R2					1	C2orf29, TGFBRAP1, MCF2L, KLHL1, SLAIN1, PCHD8, LECT1, SPERT, ABCA12, MDH1B	SLITRK5	'0/14	'0/1	'0/52	'0/40	'0/37	'0/28	'0/2	'0/1	'0/1	'0/3	'1/10	'0/12	'0/63	0/7	'0/11	0/7	'0/15	'0/17	'0/6	'0/13	'0/2	'0/3	'0/55	'0/2	'0/21	'0/13	'0/9
5	194800000	206100000	11300000	gain	382	382	96T (Clade_A2-1) 3	3	3 (1)	Cell-line	DFT1				7BM1-34R5-35R5-36R5-37R5-38R5-39R5-193R1-194R1-376-377-378-379R1-380-381-382-834R1-1029R2-1038-1079R2					1			'0/14	'0/1	'0/52	'0/40	'0/37	'0/28	'0/2	'0/1	'0/1	'0/3	'1/10	'0/12	'0/63	0/7	'0/11	0/7	'0/15	'0/17	'0/6	'0/13	'0/2	'0/3	'0/55	'0/2	'0/21	'0/13	'0/9
6	152400000	154300000	1900000	gain	405	405	85T (Clade_B-4) 3	3	3 (1)	Cell-line	DFT1				34R19-35R19-36R19-37R19-38R19-39R19-69R11-405					1			'0/14	'0/1	'0/52	'0/40	'0/37	'0/28	'0/2	'0/1	'0/1	'0/3	'0/10	'0/12	'0/63	0/7	'0/11	0/7	'0/15	'0/17	'0/6	'0/13	'0/2	'0/3	'0/55	'0/2	'0/21	'1/13	'0/9
2	43000000	94500000	51500000	gain	407	407	331T (Clade_B-3) 2.5	2.5	2.5 (1)	Cell-line	DFT1		Subclonal		5G2CN4-34R15-35R15-36R15-37R15-38R15-39R15-407-408-1807					1		GL841200.1x , GALNT1, TERT, GL841204.1y	'0/14	'0/1	'0/52	'0/40	'0/37	'0/28	'0/2	'0/1	'0/1	'0/3	'0/10	'0/12	'0/63	0/7	'0/11	0/7	'0/15	'0/17	'0/6	'0/13	'0/2	'0/3	'0/55	'0/2	'1/21	'0/13	'0/9
2	435900000	486900000	51000000	gain	408	408	331T (Clade_B-3) 2.5	2.5	2.5 (1)	Cell-line	DFT1		Subclonal		5G2CN4-34R15-35R15-36R15-37R15-38R15-39R15-407-408-1807					1	DMRT1	FANCG/VCP, RMI1, AQP8	'0/14	'0/1	'0/52	'0/40	'0/37	'0/28	'0/2	'0/1	'0/1	'0/3	'0/10	'0/12	'0/63	0/7	'0/11	0/7	'0/15	'0/17	'0/6	'0/13	'0/2	'0/3	'0/55	'0/2	'1/21	'0/13	'0/9
1	72800000	73800000	1000000	loss	411	411	618T1 (Clade_C-2) 1	1	1 (1)	Cell-line	DFT1					2R1BM24-6BM31-11BM31-15BM24-16R31-17R31-18R31-411-1042R24				1			'0/14	'0/1	'0/52	'0/40	'0/37	'0/28	'0/2	'0/1	'0/1	'0/3	'0/10	'0/12	'0/63	0/7	'0/11	0/7	'0/15	'0/17	'0/6	'0/13	'0/2	'0/3	'0/55	'0/2	'0/21	'0/13	'0/9
2	366800000	368000000	1200000	loss	414	414	84T1 (Clade_A1-2) 1	1	1 (1)		DFT1					67R3-200-414				1			'0/14	'1/1	'0/52	'0/40	'0/37	'0/28	'0/2	'0/1	'0/1	'0/3	'0/10	'0/12	'0/63	0/7	'0/11	0/7	'0/15	'0/17	'0/6	'0/13	'0/2	'0/3	'0/55	'0/2	'0/21	'0/13	'0/9
1	490300000	493300000	3000000	loss	418	418	424T1 (Clade_A1-3A) 1	1	1 (1)		DFT1					418-419				1			'0/14	'0/1	'1/52	'0/40	'0/37	'0/28	'0/2	'0/1	'0/1	'0/3	'0/10	'0/12	'0/63	0/7	'0/11	0/7	'0/15	'0/17	'0/6	'0/13	'0/2	'0/3	'0/55	'0/2	'0/21	'0/13	'0/9
2	557500000	558500000	1000000	loss	419	419	424T1 (Clade_A1-3A) 1	1	1 (1)		DFT1					418-419				1		FANCD2	'0/14	'0/1	'1/52	'0/40	'0/37	'0/28	'0/2	'0/1	'0/1	'0/3	'0/10	'0/12	'0/63	0/7	'0/11	0/7	'0/15	'0/17	'0/6	'0/13	'0/2	'0/3	'0/55	'0/2	'0/21	'0/13	'0/9
4	202000000	215400000	13400000	gain	420	420	424T1 (Clade_A1-3A) 3	3	3 (1)		DFT1				286R1-420					1			'0/14	'0/1	'1/52	'0/40	'0/37	'0/28	'0/2	'0/1	'0/1	'0/3	'0/10	'0/12	'0/63	0/7	'0/11	0/7	'0/15	'0/17	'0/6	'0/13	'0/2	'0/3	'0/55	'0/2	'0/21	'0/13	'0/9
4	42600000	43600000	1000000	gain	421	421	877T1 (Clade_A1-3A) 3	3	3 (1)		DFT1			Tetraploid (1)						1			'0/14	'0/1	'1/52	'0/40	'0/37	'0/28	'0/2	'0/1	'0/1	'0/3	'0/10	'0/12	'0/63	0/7	'0/11	0/7	'0/15	'0/17	'0/6	'0/13	'0/2	'0/3	'0/55	'0/2	'0/21	'0/13	'0/9
3	281900000	282800000	900000	loss	426	426R1	875T8 (Clade_A1-3A1) 1	1	1 (1)		DFT1									1			'0/14	'0/1	'0/52	'1/40	'0/37	'0/28	'0/2	'0/1	'0/1	'0/3	'0/10	'0/12	'0/63	0/7	'0/11	0/7	'0/15	'0/17	'0/6	'0/13	'0/2	'0/3	'0/55	'0/2	'0/21	'0/13	'0/9
3	281900000	282800000	900000	loss	426	426R2	352T1 (Non-DFTD) 1	1	1 (1)		Non-DFTD					4R3-426R2-1361-1362-1364-1367-1403R1-1724R3				1			'0/14	'0/1	'0/52	'0/40	'0/37	'0/28	'0/2	'0/1	'0/1	'0/3	'0/10	'0/12	'0/63	0/7	'0/11	0/7	'0/15	'0/17	'0/6	'0/13	'0/2	'0/3	'0/55	'0/2	'0/21	'0/13	'0/9
3	353400000	354400000	1000000	gain	427	427	993T1.1 (Clade_A1-3A3) 3	3	3 (1)	Cell-line	DFT1						427-1805			1			'0/14	'0/1	'0/52	'0/40	'0/37	'1/28	'0/2	'0/1	'0/1	'0/3	'0/10	'0/12	'0/63	0/7	'0/11	0/7	'0/15	'0/17	'0/6	'0/13	'0/2	'0/3	'0/55	'0/2	'0/21	'0/13	'0/9
2	5800000	7200000	1400000	gain	428	428R1	92T (Clade_A1-3A) 3	3	3 (1)	Cell-line	DFT1				49R10-428R1					1			'0/14	'0/1	'1/52	'0/40	'0/37	'0/28	'0/2	'0/1	'0/1	'0/3	'0/10	'0/12	'0/63	0/7	'0/11	0/7	'0/15	'0/17	'0/6	'0/13	'0/2	'0/3	'0/55	'0/2	'0/21	'0/13	'0/9
2	5800000	7200000	1400000	gain	428	428R2	340T (Non-DFTD) 3	3	3 (1)		Non-DFTD				2R2-10R2-116R2-428R2-607R1-1029R3-1284-1286-1287-1287G1CN4-1287G1CN5-1288-1288G1CN4-1289-1290-1290G1CN4-1291-1291G1CN4-1292-1292G1CN4-1293-1293G1CN4-1294-1295-1295G1CN4-1295G2CN5-1296-1296G1CN4-1297-1297G1CN4-1298-1298G1CN4-1298G1CN5-1298G1CN6-1298G1CN7-1298G1CN8-1298G1CN9-1298G1CN10-1298G1CN11-1298G1CN12-1299-1300-1300G1CN3.5-1301-1301G1CN4-1301G1CN5-1301G1CN6-1301G1CN7-1301G1CN8-1302-1302G1CN4-…					1			'0/14	'0/1	'0/52	'0/40	'0/37	'0/28	'0/2	'0/1	'0/1	'0/3	'0/10	'0/12	'0/63	0/7	'0/11	0/7	'0/15	'0/17	'0/6	'0/13	'0/2	'0/3	'0/55	'0/2	'0/21	'0/13	'0/9
2	4200000	5100000	900000	loss	429	429	114T (Clade_A1-3A3) 1	1	1 (1)	Cell-line	DFT1					21R7-429-430-431-432-433				1			'0/14	'0/1	'0/52	'0/40	'0/37	'1/28	'0/2	'0/1	'0/1	'0/3	'0/10	'0/12	'0/63	0/7	'0/11	0/7	'0/15	'0/17	'0/6	'0/13	'0/2	'0/3	'0/55	'0/2	'0/21	'0/13	'0/9
2	39600000	41300000	1700000	loss	430	430	114T (Clade_A1-3A3) 1	1	1 (1)	Cell-line	DFT1					21R7-429-430-431-432-433				1	GNL1		'0/14	'0/1	'0/52	'0/40	'0/37	'1/28	'0/2	'0/1	'0/1	'0/3	'0/10	'0/12	'0/63	0/7	'0/11	0/7	'0/15	'0/17	'0/6	'0/13	'0/2	'0/3	'0/55	'0/2	'0/21	'0/13	'0/9
2	146300000	153900000	7600000	loss	431	431	114T (Clade_A1-3A3) 1	1	1 (1)	Cell-line	DFT1					21R7-429-430-431-432-433				1	ENM20124, ENM20124		'0/14	'0/1	'0/52	'0/40	'0/37	'1/28	'0/2	'0/1	'0/1	'0/3	'0/10	'0/12	'0/63	0/7	'0/11	0/7	'0/15	'0/17	'0/6	'0/13	'0/2	'0/3	'0/55	'0/2	'0/21	'0/13	'0/9
3	177500000	183100000	5600000	loss	432	432	114T (Clade_A1-3A3) 1	1	1 (1)	Cell-line	DFT1					21R7-429-430-431-432-433				1	BACE1		'0/14	'0/1	'0/52	'0/40	'0/37	'1/28	'0/2	'0/1	'0/1	'0/3	'0/10	'0/12	'0/63	0/7	'0/11	0/7	'0/15	'0/17	'0/6	'0/13	'0/2	'0/3	'0/55	'0/2	'0/21	'0/13	'0/9
3	248400000	270300000	21900000	loss	433	433	114T (Clade_A1-3A3) 1	1	1 (1)	Cell-line	DFT1					21R7-429-430-431-432-433				1			'0/14	'0/1	'0/52	'0/40	'0/37	'1/28	'0/2	'0/1	'0/1	'0/3	'0/10	'0/12	'0/63	0/7	'0/11	0/7	'0/15	'0/17	'0/6	'0/13	'0/2	'0/3	'0/55	'0/2	'0/21	'0/13	'0/9
1	296900000	308000000	11100000	loss	434	434	385T1 (Clade_A1-3A) 1	1	1 (1)		DFT1					6BM37-11BM37-16R37-17R37-18R37-434				1			'0/14	'0/1	'1/52	'0/40	'0/37	'0/28	'0/2	'0/1	'0/1	'0/3	'0/10	'0/12	'0/63	0/7	'0/11	0/7	'0/15	'0/17	'0/6	'0/13	'0/2	'0/3	'0/55	'0/2	'0/21	'0/13	'0/9
1	446500000	463900000	17400000	loss	435	435	433T1 (Clade_A1-3A) 1	1	1 (1)		DFT1									1	FOXA2		'0/14	'0/1	'1/52	'0/40	'0/37	'0/28	'0/2	'0/1	'0/1	'0/3	'0/10	'0/12	'0/63	0/7	'0/11	0/7	'0/15	'0/17	'0/6	'0/13	'0/2	'0/3	'0/55	'0/2	'0/21	'0/13	'0/9
2	525200000	527900000	2700000	loss	442	442	357T1 (Clade_A1-3A2) 1.5	1.5	1.5 (1)		DFT1		Subclonal			442-443				1			'0/14	'0/1	'0/52	'0/40	'1/37	'0/28	'0/2	'0/1	'0/1	'0/3	'0/10	'0/12	'0/63	0/7	'0/11	0/7	'0/15	'0/17	'0/6	'0/13	'0/2	'0/3	'0/55	'0/2	'0/21	'0/13	'0/9
2	586600000	595300000	8700000	loss	443	443	357T1 (Clade_A1-3A2) 1.5	1.5	1.5 (1)		DFT1		Subclonal			442-443				1	WDR48		'0/14	'0/1	'0/52	'0/40	'1/37	'0/28	'0/2	'0/1	'0/1	'0/3	'0/10	'0/12	'0/63	0/7	'0/11	0/7	'0/15	'0/17	'0/6	'0/13	'0/2	'0/3	'0/55	'0/2	'0/21	'0/13	'0/9
4	288700000	289700000	1000000	loss	458	458	350T1 (Clade_A1-3A2) 1	1	1 (1)		DFT1									1			'0/14	'0/1	'0/52	'0/40	'1/37	'0/28	'0/2	'0/1	'0/1	'0/3	'0/10	'0/12	'0/63	0/7	'0/11	0/7	'0/15	'0/17	'0/6	'0/13	'0/2	'0/3	'0/55	'0/2	'0/21	'0/13	'0/9
2	3000000	42900000	39900000	gain	460	460	78Ta (Clade_A1-3A5) 3	3	3 (1)		DFT1				40R7-285R3-460-461-462-464-465-466-1040-1803R3-1808R2-1831R1					1	MRPS36, GNL1		'0/14	'0/1	'0/52	'0/40	'0/37	'0/28	'0/2	'1/1	'0/1	'0/3	'0/10	'0/12	'0/63	0/7	'0/11	0/7	'0/15	'0/17	'0/6	'0/13	'0/2	'0/3	'0/55	'0/2	'0/21	'0/13	'0/9
2	146300000	175400000	29100000	gain	461	461	78Ta (Clade_A1-3A5) 3	3	3 (1)		DFT1				40R7-285R3-460-461-462-464-465-466-1040-1803R3-1808R2-1831R1					1	ENM20124, ENM20124, OCLN, HEATRTB2		'0/14	'0/1	'0/52	'0/40	'0/37	'0/28	'0/2	'1/1	'0/1	'0/3	'0/10	'0/12	'0/63	0/7	'0/11	0/7	'0/15	'0/17	'0/6	'0/13	'0/2	'0/3	'0/55	'0/2	'0/21	'0/13	'0/9
2	242400000	317000000	74600000	gain	462	462	78Ta (Clade_A1-3A5) 3	3	3 (1)		DFT1				40R7-285R3-460-461-462-464-465-466-1040-1803R3-1808R2-1831R1					1	LFNG, ENM01188		'0/14	'0/1	'0/52	'0/40	'0/37	'0/28	'0/2	'1/1	'0/1	'0/3	'0/10	'0/12	'0/63	0/7	'0/11	0/7	'0/15	'0/17	'0/6	'0/13	'0/2	'0/3	'0/55	'0/2	'0/21	'0/13	'0/9
2	378000000	402100000	24100000	gain	464	464	78Ta (Clade_A1-3A5) 3	3	3 (1)		DFT1				40R7-285R3-460-461-462-464-465-466-1040-1803R3-1808R2-1831R1					1	ENM4095 (RPS6)	PRDM6, HABP4, RECK	'0/14	'0/1	'0/52	'0/40	'0/37	'0/28	'0/2	'1/1	'0/1	'0/3	'0/10	'0/12	'0/63	0/7	'0/11	0/7	'0/15	'0/17	'0/6	'0/13	'0/2	'0/3	'0/55	'0/2	'0/21	'0/13	'0/9
2	417500000	436000000	18500000	gain	465	465	78Ta (Clade_A1-3A5) 3	3	3 (1)		DFT1				40R7-285R3-460-461-462-464-465-466-1040-1803R3-1808R2-1831R1					1	QPRT, REEP5	MED9	'0/14	'0/1	'0/52	'0/40	'0/37	'0/28	'0/2	'1/1	'0/1	'0/3	'0/10	'0/12	'0/63	0/7	'0/11	0/7	'0/15	'0/17	'0/6	'0/13	'0/2	'0/3	'0/55	'0/2	'0/21	'0/13	'0/9
2	486800000	599000000	112200000	gain	466	466	78Ta (Clade_A1-3A5) 3	3	3 (1)		DFT1				40R7-285R3-460-461-462-464-465-466-1040-1803R3-1808R2-1831R1					1	CHL1, NINJ1, RAMP3, PRKCD, WDR48	ATRIP, GL841583.1y, GL841583.1x, GL841593.1x, GL841593.1y, FANCD2, UROC1, FBLN2, EGFR, IGFBP1, ADCY1	'0/14	'0/1	'0/52	'0/40	'0/37	'0/28	'0/2	'1/1	'0/1	'0/3	'0/10	'0/12	'0/63	0/7	'0/11	0/7	'0/15	'0/17	'0/6	'0/13	'0/2	'0/3	'0/55	'0/2	'0/21	'0/13	'0/9
6	149800000	154300000	4500000	loss	487	487	415T1 (Clade_A2-11) 1.5	1.5	1.5 (1)		DFT1		Subclonal							1			'0/14	'0/1	'0/52	'0/40	'0/37	'0/28	'0/2	'0/1	'0/1	'0/3	'0/10	'0/12	'1/63	0/7	'0/11	0/7	'0/15	'0/17	'0/6	'0/13	'0/2	'0/3	'0/55	'0/2	'0/21	'0/13	'0/9
6	170300000	215300000	45000000	gain	488	488	415T1 (Clade_A2-11) 2.5	2.5	2.5 (1)		DFT1		Subclonal							1	SLC1A2		'0/14	'0/1	'0/52	'0/40	'0/37	'0/28	'0/2	'0/1	'0/1	'0/3	'0/10	'0/12	'1/63	0/7	'0/11	0/7	'0/15	'0/17	'0/6	'0/13	'0/2	'0/3	'0/55	'0/2	'0/21	'0/13	'0/9
3	177500000	201200000	23700000	loss	506	506	381T1 (Clade_A2-1) 1	1	1 (1)		DFT1					506-507				1	BACE1		'0/14	'0/1	'0/52	'0/40	'0/37	'0/28	'0/2	'0/1	'0/1	'0/3	'1/10	'0/12	'0/63	0/7	'0/11	0/7	'0/15	'0/17	'0/6	'0/13	'0/2	'0/3	'0/55	'0/2	'0/21	'0/13	'0/9
3	260800000	261800000	1000000	loss	507	507	381T1 (Clade_A2-1) 1	1	1 (1)		DFT1					506-507				1			'0/14	'0/1	'0/52	'0/40	'0/37	'0/28	'0/2	'0/1	'0/1	'0/3	'1/10	'0/12	'0/63	0/7	'0/11	0/7	'0/15	'0/17	'0/6	'0/13	'0/2	'0/3	'0/55	'0/2	'0/21	'0/13	'0/9
6	109200000	110100000	900000	gain	509	509	353T1 (Clade_B-3) 3	3	3 (1)		DFT1									1			'0/14	'0/1	'0/52	'0/40	'0/37	'0/28	'0/2	'0/1	'0/1	'0/3	'0/10	'0/12	'0/63	0/7	'0/11	0/7	'0/15	'0/17	'0/6	'0/13	'0/2	'0/3	'0/55	'0/2	'1/21	'0/13	'0/9
5	211100000	236200000	25100000	gain	510	510	1059T2 (Clade_B-1) 3	3	3 (1)		DFT1							11-510		1			'0/14	'0/1	'0/52	'0/40	'0/37	'0/28	'0/2	'0/1	'0/1	'0/3	'0/10	'0/12	'0/63	0/7	'0/11	0/7	'0/15	'0/17	'0/6	'0/13	'0/2	'1/3	'0/55	'0/2	'0/21	'0/13	'0/9
5	107100000	108200000	1100000	loss	511	511	669T1 (Clade_B-6) 1	1	1 (1)		DFT1									1			'0/14	'0/1	'0/52	'0/40	'0/37	'0/28	'0/2	'0/1	'0/1	'0/3	'0/10	'0/12	'0/63	0/7	'0/11	0/7	'0/15	'0/17	'0/6	'0/13	'0/2	'0/3	'0/55	'0/2	'0/21	'0/13	'0/9
2	99300000	108300000	9000000	loss	513	513	990T1 (Clade_B-6) 1	1	1 (1)		DFT1					513-894				1			'0/14	'0/1	'0/52	'0/40	'0/37	'0/28	'0/2	'0/1	'0/1	'0/3	'0/10	'0/12	'0/63	0/7	'0/11	0/7	'0/15	'0/17	'0/6	'0/13	'0/2	'0/3	'0/55	'0/2	'0/21	'0/13	'0/9
2	464200000	479200000	15000000	loss	515	515	427T1 (Clade_B-8) 1	1	1 (1)	Cell-line	DFT1					2R1BM21-3R1BM21-6BM26-9BM21-10R1BM21-11BM26-15BM21-16R26-515				1		AQP8	'0/14	'0/1	'0/52	'0/40	'0/37	'0/28	'0/2	'0/1	'0/1	'0/3	'0/10	'0/12	'0/63	0/7	'0/11	0/7	'0/15	'0/17	'0/6	'0/13	'0/2	'0/3	'0/55	'0/2	'0/21	'0/13	'0/9
3	282900000	283900000	1000000	gain	522	522	132T (Clade_B-8) 3	3	3 (1)		DFT1				295R2-522-523R1-524-525-526-527		291-522			1			'0/14	'0/1	'0/52	'0/40	'0/37	'0/28	'0/2	'0/1	'0/1	'0/3	'0/10	'0/12	'0/63	0/7	'0/11	0/7	'0/15	'0/17	'0/6	'0/13	'0/2	'0/3	'0/55	'0/2	'0/21	'0/13	'0/9
3	292900000	293900000	1000000	gain	523	523R1	132T (Clade_B-8) 3	3	3 (1)		DFT1				295R2-522-523R1-524-525-526-527					1			'0/14	'0/1	'0/52	'0/40	'0/37	'0/28	'0/2	'0/1	'0/1	'0/3	'0/10	'0/12	'0/63	0/7	'0/11	0/7	'0/15	'0/17	'0/6	'0/13	'0/2	'0/3	'0/55	'0/2	'0/21	'0/13	'0/9
3	292900000	293900000	1000000	gain	523	523R2	997T1 (Non-DFTD) 3	3	3 (1)		Non-DFTD				2R3-523R2-1678-1682-1683-1684-1685-1686-1687-1688-1691-1693-1693G1CN4-1693G1CN5-1693G1CN6-1694-1696-1697-1698-1699-1701-1701G1CN4-1701G1CN5-1701G1CN6-1701G1CN7-1701G1CN8-1701G1CN9-1701G1CN10-1703-1703G1CN4-1703G2CN5-1705-1707-1707G1CN4-1708-1708G1CN4-1708G1CN5-1709-1709G1CN4-1709G1CN5-1710-1710G1CN4-1710G1CN5-1710G1CN6-1711-1711G1CN4-1714-1714G1CN4-1715-1715G1CN4-1715G1CN5-1716-1718-1721-1721G1CN…					1			'0/14	'0/1	'0/52	'0/40	'0/37	'0/28	'0/2	'0/1	'0/1	'0/3	'0/10	'0/12	'0/63	0/7	'0/11	0/7	'0/15	'0/17	'0/6	'0/13	'0/2	'0/3	'0/55	'0/2	'0/21	'0/13	'0/9
3	400900000	408200000	7300000	gain	524	524	132T (Clade_B-8) 2.5	2.5	2.5 (1)		DFT1		Subclonal		295R2-522-523R1-524-525-526-527					1	KLHL1		'0/14	'0/1	'0/52	'0/40	'0/37	'0/28	'0/2	'0/1	'0/1	'0/3	'0/10	'0/12	'0/63	0/7	'0/11	0/7	'0/15	'0/17	'0/6	'0/13	'0/2	'0/3	'0/55	'0/2	'0/21	'0/13	'0/9
3	418100000	433100000	15000000	gain	525	525	132T (Clade_B-8) 2.5	2.5	2.5 (1)		DFT1		Subclonal		295R2-522-523R1-524-525-526-527					1	PCHD8		'0/14	'0/1	'0/52	'0/40	'0/37	'0/28	'0/2	'0/1	'0/1	'0/3	'0/10	'0/12	'0/63	0/7	'0/11	0/7	'0/15	'0/17	'0/6	'0/13	'0/2	'0/3	'0/55	'0/2	'0/21	'0/13	'0/9
3	439000000	445000000	6000000	gain	526	526	132T (Clade_B-8) 2.5	2.5	2.5 (1)		DFT1		Subclonal		295R2-522-523R1-524-525-526-527					1	ABCA12		'0/14	'0/1	'0/52	'0/40	'0/37	'0/28	'0/2	'0/1	'0/1	'0/3	'0/10	'0/12	'0/63	0/7	'0/11	0/7	'0/15	'0/17	'0/6	'0/13	'0/2	'0/3	'0/55	'0/2	'0/21	'0/13	'0/9
3	462600000	490800000	28200000	gain	527	527	132T (Clade_B-8) 2.5	2.5	2.5 (1)		DFT1		Subclonal		295R2-522-523R1-524-525-526-527					1	DCUN1D1		'0/14	'0/1	'0/52	'0/40	'0/37	'0/28	'0/2	'0/1	'0/1	'0/3	'0/10	'0/12	'0/63	0/7	'0/11	0/7	'0/15	'0/17	'0/6	'0/13	'0/2	'0/3	'0/55	'0/2	'0/21	'0/13	'0/9
2	92500000	93700000	1200000	loss	531	531	384T1 (Clade_B-9) 1	1	1 (1)		DFT1					531-532				1			'0/14	'0/1	'0/52	'0/40	'0/37	'0/28	'0/2	'0/1	'0/1	'0/3	'0/10	'0/12	'0/63	0/7	'0/11	0/7	'0/15	'0/17	'0/6	'0/13	'0/2	'0/3	'0/55	'0/2	'0/21	'0/13	'0/9
2	105300000	106500000	1200000	loss	532	532	384T1 (Clade_B-9) 1	1	1 (1)		DFT1					531-532				1			'0/14	'0/1	'0/52	'0/40	'0/37	'0/28	'0/2	'0/1	'0/1	'0/3	'0/10	'0/12	'0/63	0/7	'0/11	0/7	'0/15	'0/17	'0/6	'0/13	'0/2	'0/3	'0/55	'0/2	'0/21	'0/13	'0/9
6	210200000	211200000	1000000	loss	534	534	407T1 (Clade_B-9) 1	1	1 (1)		DFT1					164R2-165R2-534-914				1			'0/14	'0/1	'0/52	'0/40	'0/37	'0/28	'0/2	'0/1	'0/1	'0/3	'0/10	'0/12	'0/63	0/7	'0/11	0/7	'0/15	'0/17	'0/6	'0/13	'0/2	'0/3	'0/55	'0/2	'0/21	'0/13	'0/9
4	57800000	98500000	40700000	gain	539	539	874T1 (Clade_B-5) 3	3	3 (1)		DFT1				279-539					1			'0/14	'0/1	'0/52	'0/40	'0/37	'0/28	'0/2	'0/1	'0/1	'0/3	'0/10	'0/12	'0/63	0/7	'0/11	0/7	'0/15	'0/17	'0/6	'0/13	'0/2	'0/3	'0/55	'0/2	'0/21	'0/13	'1/9
5	230400000	232900000	2500000	loss	541	541	874T1 (Clade_B-5) 1	1	1 (1)		DFT1					2R1BM33-3R1BM33-9BM33-10R1BM33-328-541				1			'0/14	'0/1	'0/52	'0/40	'0/37	'0/28	'0/2	'0/1	'0/1	'0/3	'0/10	'0/12	'0/63	0/7	'0/11	0/7	'0/15	'0/17	'0/6	'0/13	'0/2	'0/3	'0/55	'0/2	'0/21	'0/13	'1/9
1	535700000	540700000	5000000	loss	543	543	134T2 (Clade_B-8) 1	1	1 (1)		DFT1					543-544				1			'0/14	'0/1	'0/52	'0/40	'0/37	'0/28	'0/2	'0/1	'0/1	'0/3	'0/10	'0/12	'0/63	0/7	'0/11	0/7	'0/15	'0/17	'0/6	'0/13	'0/2	'0/3	'0/55	'0/2	'0/21	'0/13	'0/9
4	67300000	81800000	14500000	loss	544	544	134T2 (Clade_B-8) 1	1	1 (1)		DFT1					543-544				1			'0/14	'0/1	'0/52	'0/40	'0/37	'0/28	'0/2	'0/1	'0/1	'0/3	'0/10	'0/12	'0/63	0/7	'0/11	0/7	'0/15	'0/17	'0/6	'0/13	'0/2	'0/3	'0/55	'0/2	'0/21	'0/13	'0/9
2	374700000	375200000	500000	loss	547	547	1003T1 (Clade_B-10) 1	1	1 (1)		DFT1									1			'0/14	'0/1	'0/52	'0/40	'0/37	'0/28	'0/2	'0/1	'0/1	'0/3	'0/10	'0/12	'0/63	0/7	'0/11	0/7	'0/15	'0/17	'0/6	'0/13	'0/2	'0/3	'1/55	'0/2	'0/21	'0/13	'0/9
3	111000000	114900000	3900000	loss	548	548	1064T1 (Clade_B-10) 1	1	1 (1)		DFT1									1			'0/14	'0/1	'0/52	'0/40	'0/37	'0/28	'0/2	'0/1	'0/1	'0/3	'0/10	'0/12	'0/63	0/7	'0/11	0/7	'0/15	'0/17	'0/6	'0/13	'0/2	'0/3	'1/55	'0/2	'0/21	'0/13	'0/9
2	526600000	528100000	1500000	loss	549	549	1065T1 (Clade_B-10) 1	1	1 (1)		DFT1					229R2-549-550				1			'0/14	'0/1	'0/52	'0/40	'0/37	'0/28	'0/2	'0/1	'0/1	'0/3	'0/10	'0/12	'0/63	0/7	'0/11	0/7	'0/15	'0/17	'0/6	'0/13	'0/2	'0/3	'1/55	'0/2	'0/21	'0/13	'0/9
3	368300000	459200000	90900000	loss	550	550	1065T1 (Clade_B-10) 1	1	1 (1)		DFT1					229R2-549-550				1	MCF2L, KLHL1, SLAIN1, PCHD8, LECT1, SPERT, ABCA12, MDH1B	SLITRK5	'0/14	'0/1	'0/52	'0/40	'0/37	'0/28	'0/2	'0/1	'0/1	'0/3	'0/10	'0/12	'0/63	0/7	'0/11	0/7	'0/15	'0/17	'0/6	'0/13	'0/2	'0/3	'1/55	'0/2	'0/21	'0/13	'0/9
3	461900000	463100000	1200000	loss	562	562	394T5 (Clade_B-4) 1	1	1 (1)		DFT1									1			'0/14	'0/1	'0/52	'0/40	'0/37	'0/28	'0/2	'0/1	'0/1	'0/3	'0/10	'0/12	'0/63	0/7	'0/11	0/7	'0/15	'0/17	'0/6	'0/13	'0/2	'0/3	'0/55	'0/2	'0/21	'1/13	'0/9
1	434100000	458400000	24300000	loss	563	563	412T1 (Clade_B-3) 1	1	1 (1)		DFT1									1			'0/14	'0/1	'0/52	'0/40	'0/37	'0/28	'0/2	'0/1	'0/1	'0/3	'0/10	'0/12	'0/63	0/7	'0/11	0/7	'0/15	'0/17	'0/6	'0/13	'0/2	'0/3	'0/55	'0/2	'1/21	'0/13	'0/9
5	37200000	39000000	1800000	loss	566	566	51T2 (Clade_B-3) 1.5	1.5	1.5 (1)		DFT1		Subclonal							1			'0/14	'0/1	'0/52	'0/40	'0/37	'0/28	'0/2	'0/1	'0/1	'0/3	'0/10	'0/12	'0/63	0/7	'0/11	0/7	'0/15	'0/17	'0/6	'0/13	'0/2	'0/3	'0/55	'0/2	'1/21	'0/13	'0/9
1	15800000	16900000	1100000	gain	567	567	700T2 (Clade_B-3) 3	3	3 (1)		DFT1									1			'0/14	'0/1	'0/52	'0/40	'0/37	'0/28	'0/2	'0/1	'0/1	'0/3	'0/10	'0/12	'0/63	0/7	'0/11	0/7	'0/15	'0/17	'0/6	'0/13	'0/2	'0/3	'0/55	'0/2	'1/21	'0/13	'0/9
3	423300000	439100000	15800000	loss	570	570	51T1 (Clade_B-3) 1	1	1 (1)		DFT1					21R6-570-571				1	PCHD8, LECT1, SPERT		'0/14	'0/1	'0/52	'0/40	'0/37	'0/28	'0/2	'0/1	'0/1	'0/3	'0/10	'0/12	'0/63	0/7	'0/11	0/7	'0/15	'0/17	'0/6	'0/13	'0/2	'0/3	'0/55	'0/2	'1/21	'0/13	'0/9
3	444600000	459200000	14600000	loss	571	571	51T1 (Clade_B-3) 1	1	1 (1)		DFT1					21R6-570-571				1	ABCA12, MDH1B		'0/14	'0/1	'0/52	'0/40	'0/37	'0/28	'0/2	'0/1	'0/1	'0/3	'0/10	'0/12	'0/63	0/7	'0/11	0/7	'0/15	'0/17	'0/6	'0/13	'0/2	'0/3	'0/55	'0/2	'1/21	'0/13	'0/9
3	212100000	213400000	1300000	loss	572	572	876T2 (Clade_B-1) 1.5	1.5	1.5 (1)		DFT1		Subclonal	Tetraploid (6)						1			'0/14	'0/1	'0/52	'0/40	'0/37	'0/28	'0/2	'0/1	'0/1	'0/3	'0/10	'0/12	'0/63	0/7	'0/11	0/7	'0/15	'0/17	'0/6	'0/13	'0/2	'1/3	'0/55	'0/2	'0/21	'0/13	'0/9
3	300200000	301800000	1600000	loss	579	579	1058T1 (Clade_C-1) 1	1	1 (1)		DFT1									1			'0/14	'0/1	'0/52	'0/40	'0/37	'0/28	'0/2	'0/1	'0/1	'0/3	'0/10	'0/12	'0/63	0/7	'0/11	0/7	'0/15	'0/17	'0/6	'0/13	'0/2	'0/3	'0/55	'0/2	'0/21	'0/13	'0/9
4	101200000	106400000	5200000	gain	580	580	1017T3 (Clade_C-2) 2.5	2.5	2.5 (1)		DFT1		Subclonal		580-581					1			'0/14	'0/1	'0/52	'0/40	'0/37	'0/28	'0/2	'0/1	'0/1	'0/3	'0/10	'0/12	'0/63	0/7	'0/11	0/7	'0/15	'0/17	'0/6	'0/13	'0/2	'0/3	'0/55	'0/2	'0/21	'0/13	'0/9
4	290100000	344300000	54200000	gain	581	581	1017T3 (Clade_C-2) 2.5	2.5	2.5 (1)		DFT1		Subclonal		580-581					1	USF1	IGF2R	'0/14	'0/1	'0/52	'0/40	'0/37	'0/28	'0/2	'0/1	'0/1	'0/3	'0/10	'0/12	'0/63	0/7	'0/11	0/7	'0/15	'0/17	'0/6	'0/13	'0/2	'0/3	'0/55	'0/2	'0/21	'0/13	'0/9
3	418100000	422300000	4200000	loss	586	586	148T (Clade_C-2) 1	1	1 (1)		DFT1					21R5-51R2-586-1041				1			'0/14	'0/1	'0/52	'0/40	'0/37	'0/28	'0/2	'0/1	'0/1	'0/3	'0/10	'0/12	'0/63	0/7	'0/11	0/7	'0/15	'0/17	'0/6	'0/13	'0/2	'0/3	'0/55	'0/2	'0/21	'0/13	'0/9
2	348300000	349900000	1600000	loss	591	591	922T2 (Clade_C-2) 1	1	1 (1)		DFT1					342-591				1			'0/14	'0/1	'0/52	'0/40	'0/37	'0/28	'0/2	'0/1	'0/1	'0/3	'0/10	'0/12	'0/63	0/7	'0/11	0/7	'0/15	'0/17	'0/6	'0/13	'0/2	'0/3	'0/55	'0/2	'0/21	'0/13	'0/9
4	202900000	204400000	1500000	gain	592	592	922T2 (Clade_C-2) 3	3	3 (1)		DFT1									1			'0/14	'0/1	'0/52	'0/40	'0/37	'0/28	'0/2	'0/1	'0/1	'0/3	'0/10	'0/12	'0/63	0/7	'0/11	0/7	'0/15	'0/17	'0/6	'0/13	'0/2	'0/3	'0/55	'0/2	'0/21	'0/13	'0/9
1	229300000	270300000	41000000	gain	593	593	356T1 (Clade_C-2) 3	3	3 (1)		DFT1									1	TCERG1L	DICER1	'0/14	'0/1	'0/52	'0/40	'0/37	'0/28	'0/2	'0/1	'0/1	'0/3	'0/10	'0/12	'0/63	0/7	'0/11	0/7	'0/15	'0/17	'0/6	'0/13	'0/2	'0/3	'0/55	'0/2	'0/21	'0/13	'0/9
3	501900000	505400000	3500000	loss	603	603	181T1 (Clade_C-3) 1	1	1 (1)		DFT1					27R2-603				1			'0/14	'0/1	'0/52	'0/40	'0/37	'0/28	'0/2	'0/1	'0/1	'0/3	'0/10	'0/12	'0/63	0/7	'0/11	0/7	'0/15	'0/17	'0/6	'0/13	'0/2	'0/3	'0/55	'0/2	'0/21	'0/13	'0/9
2	174200000	175400000	1200000	gain	607	607R1	340T (Non-DFTD) 3	3	3 (1)		Non-DFTD				2R2-10R2-116R2-428R2-607R1-1029R3-1284-1286-1287-1287G1CN4-1287G1CN5-1288-1288G1CN4-1289-1290-1290G1CN4-1291-1291G1CN4-1292-1292G1CN4-1293-1293G1CN4-1294-1295-1295G1CN4-1295G2CN5-1296-1296G1CN4-1297-1297G1CN4-1298-1298G1CN4-1298G1CN5-1298G1CN6-1298G1CN7-1298G1CN8-1298G1CN9-1298G1CN10-1298G1CN11-1298G1CN12-1299-1300-1300G1CN3.5-1301-1301G1CN4-1301G1CN5-1301G1CN6-1301G1CN7-1301G1CN8-1302-1302G1CN4-…					1			'0/14	'0/1	'0/52	'0/40	'0/37	'0/28	'0/2	'0/1	'0/1	'0/3	'0/10	'0/12	'0/63	0/7	'0/11	0/7	'0/15	'0/17	'0/6	'0/13	'0/2	'0/3	'0/55	'0/2	'0/21	'0/13	'0/9
2	174200000	175400000	1200000	gain	607	607R2	499T1 (Clade_C-3) 4	4	4 (1)		DFT1			Tetraploid (9)	607R2-607R2G1CN4-608-608G1CN4					1			'0/14	'0/1	'0/52	'0/40	'0/37	'0/28	'0/2	'0/1	'0/1	'0/3	'0/10	'0/12	'0/63	0/7	'0/11	0/7	'0/15	'0/17	'0/6	'0/13	'0/2	'0/3	'0/55	'0/2	'0/21	'0/13	'0/9
2	174200000	175400000	1200000	gain	607	607R2G1CN4	499T1 (Clade_C-3) 4	4	4 (1)		DFT1			Tetraploid (9)	607R2-607R2G1CN4-608-608G1CN4					1			'0/14	'0/1	'0/52	'0/40	'0/37	'0/28	'0/2	'0/1	'0/1	'0/3	'0/10	'0/12	'0/63	0/7	'0/11	0/7	'0/15	'0/17	'0/6	'0/13	'0/2	'0/3	'0/55	'0/2	'0/21	'0/13	'0/9
2	486300000	487300000	1000000	gain	608	608	499T1 (Clade_C-3) 4	4	4 (1)		DFT1			Tetraploid (9)	607R2-607R2G1CN4-608-608G1CN4					1			'0/14	'0/1	'0/52	'0/40	'0/37	'0/28	'0/2	'0/1	'0/1	'0/3	'0/10	'0/12	'0/63	0/7	'0/11	0/7	'0/15	'0/17	'0/6	'0/13	'0/2	'0/3	'0/55	'0/2	'0/21	'0/13	'0/9
2	486300000	487300000	1000000	gain	608	608G1CN4	499T1 (Clade_C-3) 4	4	4 (1)		DFT1			Tetraploid (9)	607R2-607R2G1CN4-608-608G1CN4					1			'0/14	'0/1	'0/52	'0/40	'0/37	'0/28	'0/2	'0/1	'0/1	'0/3	'0/10	'0/12	'0/63	0/7	'0/11	0/7	'0/15	'0/17	'0/6	'0/13	'0/2	'0/3	'0/55	'0/2	'0/21	'0/13	'0/9
5	155900000	175100000	19200000	loss	620	620	987T2 (Clade_C-3) 1	1	1 (1)		DFT1									1			'0/14	'0/1	'0/52	'0/40	'0/37	'0/28	'0/2	'0/1	'0/1	'0/3	'0/10	'0/12	'0/63	0/7	'0/11	0/7	'0/15	'0/17	'0/6	'0/13	'0/2	'0/3	'0/55	'0/2	'0/21	'0/13	'0/9
1	70300000	71800000	1500000	loss	625	625	1000T1a (Clade_A2-3) 1, 1000T3 (Clade_A2-3) 1	1	1 (2)		DFT1									2			'0/14	'0/1	'0/52	'0/40	'0/37	'0/28	'0/2	'0/1	'0/1	'0/3	'0/10	'0/12	'0/63	0/7	'2/11	0/7	'0/15	'0/17	'0/6	'0/13	'0/2	'0/3	'0/55	'0/2	'0/21	'0/13	'0/9
X	27700000	28800000	1100000	gain	799	799	876T1 (Clade_B-1) 2.5	2.5	2.5 (1)		DFT1		Subclonal	Tetraploid (6)						1			'0/14	'0/1	'0/52	'0/40	'0/37	'0/28	'0/2	'0/1	'0/1	'0/3	'0/10	'0/12	'0/63	0/7	'0/11	0/7	'0/15	'0/17	'0/6	'0/13	'0/2	'1/3	'0/55	'0/2	'0/21	'0/13	'0/9
3	419800000	459132044	39332044	loss	803	803	199T1 (Clade_B-10) 1, 199T1.1 (Clade_B-10) 1	1	1 (2)		DFT1					229R1-334-803				2	PCHD8, LECT1, SPERT, ABCA12, MDH1B		'0/14	'0/1	'0/52	'0/40	'0/37	'0/28	'0/2	'0/1	'0/1	'0/3	'0/10	'0/12	'0/63	0/7	'0/11	0/7	'0/15	'0/17	'0/6	'0/13	'0/2	'0/3	'2/55	'0/2	'0/21	'0/13	'0/9
3	103900000	105800000	1900000	loss	804	804	420T1 (Clade_B-9) 1.5	1.5	1.5 (1)		DFT1		Subclonal			804-805-806				1			'0/14	'0/1	'0/52	'0/40	'0/37	'0/28	'0/2	'0/1	'0/1	'0/3	'0/10	'0/12	'0/63	0/7	'0/11	0/7	'0/15	'0/17	'0/6	'0/13	'0/2	'0/3	'0/55	'0/2	'0/21	'0/13	'0/9
3	184900000	202300000	17400000	loss	805	805	420T1 (Clade_B-9) 1.5	1.5	1.5 (1)		DFT1		Subclonal			804-805-806				1			'0/14	'0/1	'0/52	'0/40	'0/37	'0/28	'0/2	'0/1	'0/1	'0/3	'0/10	'0/12	'0/63	0/7	'0/11	0/7	'0/15	'0/17	'0/6	'0/13	'0/2	'0/3	'0/55	'0/2	'0/21	'0/13	'0/9
3	243800000	248300000	4500000	loss	806	806	420T1 (Clade_B-9) 1.5	1.5	1.5 (1)		DFT1		Subclonal			804-805-806				1			'0/14	'0/1	'0/52	'0/40	'0/37	'0/28	'0/2	'0/1	'0/1	'0/3	'0/10	'0/12	'0/63	0/7	'0/11	0/7	'0/15	'0/17	'0/6	'0/13	'0/2	'0/3	'0/55	'0/2	'0/21	'0/13	'0/9
X	53800000	54800000	1000000	loss	808	808	208T1 (Clade_A2-3) 1, 208T1a (Clade_A2-3) 1, 208T2 (Clade_A2-3) 1, 208T2a (Clade_A2-3) 1, 1000T1a (Clade_A2-3) 1, 1000T3 (Clade_A2-3) 1	1	1 (6)		DFT1					808-1021				6	AKAP4		'0/14	'0/1	'0/52	'0/40	'0/37	'0/28	'0/2	'0/1	'0/1	'0/3	'0/10	'0/12	'0/63	0/7	'6/11	0/7	'0/15	'0/17	'0/6	'0/13	'0/2	'0/3	'0/55	'0/2	'0/21	'0/13	'0/9
4	2100000	106300000	104200000	loss	809	809	209T3 (Clade_A1-3A) 1.5	1.5	1.5 (1)		DFT1		Subclonal	Tetraploid (1)		809-811-840R2-911R1-922-977-979-1019R2-1020R2-1028-1030				1	ST6GALNAC5		'0/14	'0/1	'1/52	'0/40	'0/37	'0/28	'0/2	'0/1	'0/1	'0/3	'0/10	'0/12	'0/63	0/7	'0/11	0/7	'0/15	'0/17	'0/6	'0/13	'0/2	'0/3	'0/55	'0/2	'0/21	'0/13	'0/9
2	146300000	184800000	38500000	loss	811	811	209T3 (Clade_A1-3A) 1.5	1.5	1.5 (1)		DFT1		Subclonal	Tetraploid (1)		809-811-840R2-911R1-922-977-979-1019R2-1020R2-1028-1030		5-811		1	ENM20124, ENM20124, OCLN, HEATRTB2		'0/14	'0/1	'1/52	'0/40	'0/37	'0/28	'0/2	'0/1	'0/1	'0/3	'0/10	'0/12	'0/63	0/7	'0/11	0/7	'0/15	'0/17	'0/6	'0/13	'0/2	'0/3	'0/55	'0/2	'0/21	'0/13	'0/9
5	0	155600000	155600000	gain	812	812	614T1 (Clade_B-4) 3	3	3 (1)	Cell-line	DFT1				36R18-69R1-270-812					1	CERK, C22orf28, ECHDC3	IGF1	'0/14	'0/1	'0/52	'0/40	'0/37	'0/28	'0/2	'0/1	'0/1	'0/3	'0/10	'0/12	'0/63	0/7	'0/11	0/7	'0/15	'0/17	'0/6	'0/13	'0/2	'0/3	'0/55	'0/2	'0/21	'1/13	'0/9
X	1600000	3000000	1400000	gain	813	813	112T2 (Clade_A1-3A2) 3	3	3 (1)		DFT1				40R4-49R7-813					1			'0/14	'0/1	'0/52	'0/40	'1/37	'0/28	'0/2	'0/1	'0/1	'0/3	'0/10	'0/12	'0/63	0/7	'0/11	0/7	'0/15	'0/17	'0/6	'0/13	'0/2	'0/3	'0/55	'0/2	'0/21	'0/13	'0/9
1	439800000	468700000	28900000	loss	814	814	101T1 (Clade_B-5) 1.5	1.5	1.5 (1)		DFT1		Subclonal							1	FOXA2		'0/14	'0/1	'0/52	'0/40	'0/37	'0/28	'0/2	'0/1	'0/1	'0/3	'0/10	'0/12	'0/63	0/7	'0/11	0/7	'0/15	'0/17	'0/6	'0/13	'0/2	'0/3	'0/55	'0/2	'0/21	'0/13	'1/9
2	211900000	240700000	28800000	loss	816	816	146T (Clade_C-2) 1, 148T (Clade_C-2) 1, 149T (Clade_C-2) 1, 365T2 (Clade_C-2) 1, 1017T3 (Clade_C-2) 1, 1030T1 (Clade_C-2) 1	1	1 (6)		DFT1					67R1-816-1032R1				6	OCLN		'0/14	'0/1	'0/52	'0/40	'0/37	'0/28	'0/2	'0/1	'0/1	'0/3	'0/10	'0/12	'0/63	0/7	'0/11	0/7	'0/15	'0/17	'0/6	'0/13	'0/2	'0/3	'0/55	'0/2	'0/21	'0/13	'0/9
1	277000000	279400000	2400000	loss	817	817	411T1 (Clade_C-2) 1.5	1.5	1.5 (1)		DFT1		Subclonal			81-817				1			'0/14	'0/1	'0/52	'0/40	'0/37	'0/28	'0/2	'0/1	'0/1	'0/3	'0/10	'0/12	'0/63	0/7	'0/11	0/7	'0/15	'0/17	'0/6	'0/13	'0/2	'0/3	'0/55	'0/2	'0/21	'0/13	'0/9
1	253500000	255200000	1700000	gain	818	818	46T1 (Clade_C-1) 3, 1058T1 (Clade_C-1) 3, 1060T1 (Clade_C-1) 3, 1061T1 (Clade_C-1) 3	3	3 (4)		DFT1				12BM1-115G1CN4-141-142-143-818					4			'0/14	'0/1	'0/52	'0/40	'0/37	'0/28	'0/2	'0/1	'0/1	'0/3	'0/10	'0/12	'0/63	0/7	'0/11	0/7	'0/15	'0/17	'0/6	'0/13	'0/2	'0/3	'0/55	'0/2	'0/21	'0/13	'0/9
1	115400000	126400000	11000000	loss	819	819	209T1 (Clade_A1-3A) 1.5, 209T3 (Clade_A1-3A) 1.5, 877T1 (Clade_A1-3A) 1.5	1.5	1.5 (3)		DFT1		Subclonal	Tetraploid (1)						3			'0/14	'0/1	'3/52	'0/40	'0/37	'0/28	'0/2	'0/1	'0/1	'0/3	'0/10	'0/12	'0/63	0/7	'0/11	0/7	'0/15	'0/17	'0/6	'0/13	'0/2	'0/3	'0/55	'0/2	'0/21	'0/13	'0/9
3	515600000	516500000	900000	loss	823	823	493T1 (Clade_C-3) 1, 493T2 (Clade_C-3) 1, 499T1 (Clade_C-3) 1, 513T1 (Clade_C-3) 1, 528T1 (Clade_C-3) 1, 528T2 (Clade_C-3) 1, 540T1 (Clade_C-3) 1, 540T4 (Clade_C-3) 1, 631T1 (Clade_C-3) 1, 678T1 (Clade_C-3) 1, 684T1 (Clade_C-3) 1, 1045T1 (Clade_C-3) 1, 1045T2 (Clade_C-3) 1, 1045T3 (Clade_C-3) 1, 1045T4 (Clade_C-3) 1, 1052T1 (Clade_C-3) 1	1	1 (16)		DFT1			Tetraploid (9) [prior to tetraploidisation]		52R2-53R1-61R1-68-823		345-823		16			'0/14	'0/1	'0/52	'0/40	'0/37	'0/28	'0/2	'0/1	'0/1	'0/3	'0/10	'0/12	'0/63	0/7	'0/11	0/7	'0/15	'0/17	'0/6	'0/13	'0/2	'0/3	'0/55	'0/2	'0/21	'0/13	'0/9
2	375800000	378000000	2200000	gain	829	829	204T (Clade_B-204T) 2.5	2.5	2.5 (1)	Cell-line	DFT1		Subclonal	Tetraploid (8)	37R1-98R1-120R1-150R2-193R2-194R2-253R1-259R2-261R2-263R2-379R3-829-833R2-854-889R1-931-1016-1018-1037-1043-1838-1841-1866			829-1839		1			'0/14	'0/1	'0/52	'0/40	'0/37	'0/28	'0/2	'0/1	'0/1	'0/3	'0/10	'0/12	'0/63	0/7	'0/11	0/7	'0/15	'0/17	'0/6	'0/13	'0/2	'0/3	'0/55	'0/2	'0/21	'0/13	'0/9
2	351500000	354000000	2500000	gain	833	833R1	620T1 (Clade_A2-8) 3	3	3 (1)	Cell-line	DFT1			Tetraploid (5)	37R13-78R4-120R13-193R3-253R2-254-257R1-259R1-261R1-263R1-379R2-833R1-889R2-910R1-1853					1	NWD1		'0/14	'0/1	'0/52	'0/40	'0/37	'0/28	'0/2	'0/1	'0/1	'0/3	'0/10	'0/12	'0/63	0/7	'0/11	0/7	'0/15	'0/17	'0/6	'1/13	'0/2	'0/3	'0/55	'0/2	'0/21	'0/13	'0/9
2	351500000	354000000	2500000	gain	833	833R2	204T (Clade_B-204T) 3	3	3 (1)	Cell-line	DFT1			Tetraploid (8)	37R1-98R1-120R1-150R2-193R2-194R2-253R1-259R2-261R2-263R2-379R3-829-833R2-854-889R1-931-1016-1018-1037-1043-1838-1841-1866			833-1839		1	NWD1		'0/14	'0/1	'0/52	'0/40	'0/37	'0/28	'0/2	'0/1	'0/1	'0/3	'0/10	'0/12	'0/63	0/7	'0/11	0/7	'0/15	'0/17	'0/6	'0/13	'0/2	'0/3	'0/55	'0/2	'0/21	'0/13	'0/9
3	491100000	515600000	24500000	gain	834	834R1	96T (Clade_A2-1) 2.5	2.5	2.5 (1)	Cell-line	DFT1		Subclonal		7BM1-34R5-35R5-36R5-37R5-38R5-39R5-193R1-194R1-376-377-378-379R1-380-381-382-834R1-1029R2-1038-1079R2					1			'0/14	'0/1	'0/52	'0/40	'0/37	'0/28	'0/2	'0/1	'0/1	'0/3	'1/10	'0/12	'0/63	0/7	'0/11	0/7	'0/15	'0/17	'0/6	'0/13	'0/2	'0/3	'0/55	'0/2	'0/21	'0/13	'0/9
3	491100000	515600000	24500000	gain	834	834R2	463T3 (Clade_C-2) 3	3	3 (1)		DFT1				834R2-968					1			'0/14	'0/1	'0/52	'0/40	'0/37	'0/28	'0/2	'0/1	'0/1	'0/3	'0/10	'0/12	'0/63	0/7	'0/11	0/7	'0/15	'0/17	'0/6	'0/13	'0/2	'0/3	'0/55	'0/2	'0/21	'0/13	'0/9
1	0	3700000	3700000	loss	837	837R1	463T3 (Clade_C-2) 1	1	1 (1)		DFT1					837R1-845-1850-1851				1			'0/14	'0/1	'0/52	'0/40	'0/37	'0/28	'0/2	'0/1	'0/1	'0/3	'0/10	'0/12	'0/63	0/7	'0/11	0/7	'0/15	'0/17	'0/6	'0/13	'0/2	'0/3	'0/55	'0/2	'0/21	'0/13	'0/9
1	0	3700000	3700000	loss	837	837R2	639T1 (Clade_A2-5) 1.5	1.5	1.5 (1)		DFT1		Subclonal	Tetraploid (4)		321R2-837R2-1863				1			'0/14	'0/1	'0/52	'0/40	'0/37	'0/28	'0/2	'0/1	'0/1	'0/3	'0/10	'0/12	'0/63	0/7	'0/11	0/7	'1/15	'0/17	'0/6	'0/13	'0/2	'0/3	'0/55	'0/2	'0/21	'0/13	'0/9
1	0	5400000	5400000	loss	838	838	819T1 (Clade_B-10) 1	1	1 (1)		DFT1					838-843-974-986R1-998				1			'0/14	'0/1	'0/52	'0/40	'0/37	'0/28	'0/2	'0/1	'0/1	'0/3	'0/10	'0/12	'0/63	0/7	'0/11	0/7	'0/15	'0/17	'0/6	'0/13	'0/2	'0/3	'1/55	'0/2	'0/21	'0/13	'0/9
1	4200000	5100000	900000	loss	839	839	879T7 (Clade_B-8) 1	1	1 (1)		DFT1									1			'0/14	'0/1	'0/52	'0/40	'0/37	'0/28	'0/2	'0/1	'0/1	'0/3	'0/10	'0/12	'0/63	0/7	'0/11	0/7	'0/15	'0/17	'0/6	'0/13	'0/2	'0/3	'0/55	'0/2	'0/21	'0/13	'0/9
1	4200000	19000000	14800000	loss	840	840R1	204T (Clade_B-204T) 1.5	1.5	1.5 (1)	Cell-line	DFT1		Subclonal	Tetraploid (8)		2R1BM1-18R42-203R4-840R1-848-851-853-874-1015-1017-1042R1-1044-1839				1			'0/14	'0/1	'0/52	'0/40	'0/37	'0/28	'0/2	'0/1	'0/1	'0/3	'0/10	'0/12	'0/63	0/7	'0/11	0/7	'0/15	'0/17	'0/6	'0/13	'0/2	'0/3	'0/55	'0/2	'0/21	'0/13	'0/9
1	4200000	19000000	14800000	loss	840	840R2	209T3 (Clade_A1-3A) 1.5	1.5	1.5 (1)		DFT1		Subclonal	Tetraploid (1)		809-811-840R2-911R1-922-977-979-1019R2-1020R2-1028-1030				1			'0/14	'0/1	'1/52	'0/40	'0/37	'0/28	'0/2	'0/1	'0/1	'0/3	'0/10	'0/12	'0/63	0/7	'0/11	0/7	'0/15	'0/17	'0/6	'0/13	'0/2	'0/3	'0/55	'0/2	'0/21	'0/13	'0/9
1	4200000	19000000	14800000	loss	840	840R3	333Ta (Clade_B-3) 1.5	1.5	1.5 (1)	Cell-line	DFT1		Subclonal			2R1BM16-6BM21-11BM21-15BM16-16R21-203R1-840R3-911R2-1019R1-1020R1-1042R16				1			'0/14	'0/1	'0/52	'0/40	'0/37	'0/28	'0/2	'0/1	'0/1	'0/3	'0/10	'0/12	'0/63	0/7	'0/11	0/7	'0/15	'0/17	'0/6	'0/13	'0/2	'0/3	'0/55	'0/2	'1/21	'0/13	'0/9
1	12100000	19000000	6900000	loss	841	841	449T1 (Clade_A1-3A) 1.5	1.5	1.5 (1)		DFT1		Subclonal			841-928-1008				1			'0/14	'0/1	'1/52	'0/40	'0/37	'0/28	'0/2	'0/1	'0/1	'0/3	'0/10	'0/12	'0/63	0/7	'0/11	0/7	'0/15	'0/17	'0/6	'0/13	'0/2	'0/3	'0/55	'0/2	'0/21	'0/13	'0/9
1	13700000	14200000	500000	loss	842	842	471T1 (Clade_B-2) 1	1	1 (1)		DFT1									1			'0/14	'0/1	'0/52	'0/40	'0/37	'0/28	'0/2	'0/1	'0/1	'0/3	'0/10	'0/12	'0/63	0/7	'0/11	0/7	'0/15	'0/17	'0/6	'0/13	'0/2	'0/3	'0/55	'1/2	'0/21	'0/13	'0/9
1	15800000	22200000	6400000	loss	843	843	819T1 (Clade_B-10) 1	1	1 (1)		DFT1					838-843-974-986R1-998				1	PTPN9		'0/14	'0/1	'0/52	'0/40	'0/37	'0/28	'0/2	'0/1	'0/1	'0/3	'0/10	'0/12	'0/63	0/7	'0/11	0/7	'0/15	'0/17	'0/6	'0/13	'0/2	'0/3	'1/55	'0/2	'0/21	'0/13	'0/9
1	24100000	37700000	13600000	loss	844	844	453T1 (Clade_A1-3A) 1	1	1 (1)		DFT1					59R3-844-1031				1			'0/14	'0/1	'1/52	'0/40	'0/37	'0/28	'0/2	'0/1	'0/1	'0/3	'0/10	'0/12	'0/63	0/7	'0/11	0/7	'0/15	'0/17	'0/6	'0/13	'0/2	'0/3	'0/55	'0/2	'0/21	'0/13	'0/9
1	25300000	37700000	12400000	loss	845	845	463T3 (Clade_C-2) 1	1	1 (1)		DFT1					837R1-845-1850-1851				1			'0/14	'0/1	'0/52	'0/40	'0/37	'0/28	'0/2	'0/1	'0/1	'0/3	'0/10	'0/12	'0/63	0/7	'0/11	0/7	'0/15	'0/17	'0/6	'0/13	'0/2	'0/3	'0/55	'0/2	'0/21	'0/13	'0/9
1	32100000	33000000	900000	loss	846	846	477T3 (Clade_A2-5) 1.5	1.5	1.5 (1)		DFT1		Subclonal	Tetraploid (4)		94-846-1005				1			'0/14	'0/1	'0/52	'0/40	'0/37	'0/28	'0/2	'0/1	'0/1	'0/3	'0/10	'0/12	'0/63	0/7	'0/11	0/7	'1/15	'0/17	'0/6	'0/13	'0/2	'0/3	'0/55	'0/2	'0/21	'0/13	'0/9
1	44800000	46100000	1300000	loss	847	847	881T1 (Clade_B-9) 1, 881T2 (Clade_B-9) 1, 881T3 (Clade_B-9) 1	1	1 (3)		DFT1					174-175R1-224-225-847				3			'0/14	'0/1	'0/52	'0/40	'0/37	'0/28	'0/2	'0/1	'0/1	'0/3	'0/10	'0/12	'0/63	0/7	'0/11	0/7	'0/15	'0/17	'0/6	'0/13	'0/2	'0/3	'0/55	'0/2	'0/21	'0/13	'0/9
1	45600000	64800000	19200000	loss	848	848	204T (Clade_B-204T) 1.5	1.5	1.5 (1)	Cell-line	DFT1		Subclonal	Tetraploid (8)		2R1BM1-18R42-203R4-840R1-848-851-853-874-1015-1017-1042R1-1044-1839				1			'0/14	'0/1	'0/52	'0/40	'0/37	'0/28	'0/2	'0/1	'0/1	'0/3	'0/10	'0/12	'0/63	0/7	'0/11	0/7	'0/15	'0/17	'0/6	'0/13	'0/2	'0/3	'0/55	'0/2	'0/21	'0/13	'0/9
1	67900000	102400000	34500000	loss	851	851	204T (Clade_B-204T) 1.5	1.5	1.5 (1)	Cell-line	DFT1		Subclonal	Tetraploid (8)		2R1BM1-18R42-203R4-840R1-848-851-853-874-1015-1017-1042R1-1044-1839				1			'0/14	'0/1	'0/52	'0/40	'0/37	'0/28	'0/2	'0/1	'0/1	'0/3	'0/10	'0/12	'0/63	0/7	'0/11	0/7	'0/15	'0/17	'0/6	'0/13	'0/2	'0/3	'0/55	'0/2	'0/21	'0/13	'0/9
1	102400000	103300000	900000	loss	853	853	204T (Clade_B-204T) 1	1	1 (1)	Cell-line	DFT1			Tetraploid (8)		2R1BM1-18R42-203R4-840R1-848-851-853-874-1015-1017-1042R1-1044-1839				1			'0/14	'0/1	'0/52	'0/40	'0/37	'0/28	'0/2	'0/1	'0/1	'0/3	'0/10	'0/12	'0/63	0/7	'0/11	0/7	'0/15	'0/17	'0/6	'0/13	'0/2	'0/3	'0/55	'0/2	'0/21	'0/13	'0/9
1	106300000	582500000	476200000	gain	854	854	204T (Clade_B-204T) 2.5	2.5	2.5 (1)	Cell-line	DFT1		Subclonal	Tetraploid (8)	37R1-98R1-120R1-150R2-193R2-194R2-253R1-259R2-261R2-263R2-379R3-829-833R2-854-889R1-931-1016-1018-1037-1043-1838-1841-1866			2-854, 4-854, 12-854, 13-854, 19-854, 854-874		1	ASB7, RAB27A, PABPN1, TSHR, BAZ1A, TCERG1L, FOXA2, WWOX, CBFA2T3, ADRA1A, R3HCC1	DICER1, ATMIN	'0/14	'0/1	'0/52	'0/40	'0/37	'0/28	'0/2	'0/1	'0/1	'0/3	'0/10	'0/12	'0/63	0/7	'0/11	0/7	'0/15	'0/17	'0/6	'0/13	'0/2	'0/3	'0/55	'0/2	'0/21	'0/13	'0/9
1	126900000	128400000	1500000	gain	856	856	805T1 (Clade_A2-2) 3, 805T2 (Clade_A2-2) 3, 805T3 (Clade_A2-2) 3	3	3 (3)		DFT1				22BM1-856					3			'0/14	'0/1	'0/52	'0/40	'0/37	'0/28	'0/2	'0/1	'0/1	'0/3	'0/10	'0/12	'0/63	3/7	'0/11	0/7	'0/15	'0/17	'0/6	'0/13	'0/2	'0/3	'0/55	'0/2	'0/21	'0/13	'0/9
1	215100000	215900000	800000	gain	858	858	881T2 (Clade_B-9) 3	3	3 (1)		DFT1									1			'0/14	'0/1	'0/52	'0/40	'0/37	'0/28	'0/2	'0/1	'0/1	'0/3	'0/10	'0/12	'0/63	0/7	'0/11	0/7	'0/15	'0/17	'0/6	'0/13	'0/2	'0/3	'0/55	'0/2	'0/21	'0/13	'0/9
1	249500000	250500000	1000000	gain	859	859	451T1 (Clade_A2-2) 4	4	4 (1)		DFT1				859-859G1CN4-862-862G1CN4-862G1CN5-862G1CN6-863-863G1CN4-865-865G1CN4-866-866G1CN4-866G1CN5-866G1CN6-1849-1849G1CN4					1			'0/14	'0/1	'0/52	'0/40	'0/37	'0/28	'0/2	'0/1	'0/1	'0/3	'0/10	'0/12	'0/63	1/7	'0/11	0/7	'0/15	'0/17	'0/6	'0/13	'0/2	'0/3	'0/55	'0/2	'0/21	'0/13	'0/9
1	249500000	250500000	1000000	gain	859	859G1CN4	451T1 (Clade_A2-2) 4	4	4 (1)		DFT1				859-859G1CN4-862-862G1CN4-862G1CN5-862G1CN6-863-863G1CN4-865-865G1CN4-866-866G1CN4-866G1CN5-866G1CN6-1849-1849G1CN4					1			'0/14	'0/1	'0/52	'0/40	'0/37	'0/28	'0/2	'0/1	'0/1	'0/3	'0/10	'0/12	'0/63	1/7	'0/11	0/7	'0/15	'0/17	'0/6	'0/13	'0/2	'0/3	'0/55	'0/2	'0/21	'0/13	'0/9
1	253200000	264000000	10800000	gain	860	860	1076T1 (Clade_B-9) 2.5, 1076T2 (Clade_B-9) 2.5, 1191T1 (Clade_B-9) 2.5, 1191T2 (Clade_B-9) 2.5, 1191T4 (Clade_B-9) 2.5, 1191T5 (Clade_B-9) 2.5, 1192T1 (Clade_B-9) 2.5, 1193T1 (Clade_B-9) 2.5, 1196T1 (Clade_B-9) 2.5, 1196T2 (Clade_B-9) 2.5, 1197T2 (Clade_B-9) 2.5	2.5	2.5 (11)		DFT1		Subclonal	Tetraploid (7)	860-1009					11	TCERG1L		'0/14	'0/1	'0/52	'0/40	'0/37	'0/28	'0/2	'0/1	'0/1	'0/3	'0/10	'0/12	'0/63	0/7	'0/11	0/7	'0/15	'0/17	'0/6	'0/13	'0/2	'0/3	'0/55	'0/2	'0/21	'0/13	'0/9
1	254500000	257300000	2800000	gain	862	862	451T1 (Clade_A2-2) 6	6	6 (1)		DFT1				859-859G1CN4-862-862G1CN4-862G1CN5-862G1CN6-863-863G1CN4-865-865G1CN4-866-866G1CN4-866G1CN5-866G1CN6-1849-1849G1CN4					1			'0/14	'0/1	'0/52	'0/40	'0/37	'0/28	'0/2	'0/1	'0/1	'0/3	'0/10	'0/12	'0/63	1/7	'0/11	0/7	'0/15	'0/17	'0/6	'0/13	'0/2	'0/3	'0/55	'0/2	'0/21	'0/13	'0/9
1	254500000	257300000	2800000	gain	862	862G1CN4	451T1 (Clade_A2-2) 6	6	6 (1)		DFT1				859-859G1CN4-862-862G1CN4-862G1CN5-862G1CN6-863-863G1CN4-865-865G1CN4-866-866G1CN4-866G1CN5-866G1CN6-1849-1849G1CN4					1			'0/14	'0/1	'0/52	'0/40	'0/37	'0/28	'0/2	'0/1	'0/1	'0/3	'0/10	'0/12	'0/63	1/7	'0/11	0/7	'0/15	'0/17	'0/6	'0/13	'0/2	'0/3	'0/55	'0/2	'0/21	'0/13	'0/9
1	254500000	257300000	2800000	gain	862	862G1CN5	451T1 (Clade_A2-2) 6	6	6 (1)		DFT1				859-859G1CN4-862-862G1CN4-862G1CN5-862G1CN6-863-863G1CN4-865-865G1CN4-866-866G1CN4-866G1CN5-866G1CN6-1849-1849G1CN4					1			'0/14	'0/1	'0/52	'0/40	'0/37	'0/28	'0/2	'0/1	'0/1	'0/3	'0/10	'0/12	'0/63	1/7	'0/11	0/7	'0/15	'0/17	'0/6	'0/13	'0/2	'0/3	'0/55	'0/2	'0/21	'0/13	'0/9
1	254500000	257300000	2800000	gain	862	862G1CN6	451T1 (Clade_A2-2) 6	6	6 (1)		DFT1				859-859G1CN4-862-862G1CN4-862G1CN5-862G1CN6-863-863G1CN4-865-865G1CN4-866-866G1CN4-866G1CN5-866G1CN6-1849-1849G1CN4					1			'0/14	'0/1	'0/52	'0/40	'0/37	'0/28	'0/2	'0/1	'0/1	'0/3	'0/10	'0/12	'0/63	1/7	'0/11	0/7	'0/15	'0/17	'0/6	'0/13	'0/2	'0/3	'0/55	'0/2	'0/21	'0/13	'0/9
1	257300000	258400000	1100000	gain	863	863	451T1 (Clade_A2-2) 4	4	4 (1)		DFT1				859-859G1CN4-862-862G1CN4-862G1CN5-862G1CN6-863-863G1CN4-865-865G1CN4-866-866G1CN4-866G1CN5-866G1CN6-1849-1849G1CN4					1			'0/14	'0/1	'0/52	'0/40	'0/37	'0/28	'0/2	'0/1	'0/1	'0/3	'0/10	'0/12	'0/63	1/7	'0/11	0/7	'0/15	'0/17	'0/6	'0/13	'0/2	'0/3	'0/55	'0/2	'0/21	'0/13	'0/9
1	257300000	258400000	1100000	gain	863	863G1CN4	451T1 (Clade_A2-2) 4	4	4 (1)		DFT1				859-859G1CN4-862-862G1CN4-862G1CN5-862G1CN6-863-863G1CN4-865-865G1CN4-866-866G1CN4-866G1CN5-866G1CN6-1849-1849G1CN4					1			'0/14	'0/1	'0/52	'0/40	'0/37	'0/28	'0/2	'0/1	'0/1	'0/3	'0/10	'0/12	'0/63	1/7	'0/11	0/7	'0/15	'0/17	'0/6	'0/13	'0/2	'0/3	'0/55	'0/2	'0/21	'0/13	'0/9
1	260900000	264800000	3900000	gain	865	865	451T1 (Clade_A2-2) 4	4	4 (1)		DFT1				859-859G1CN4-862-862G1CN4-862G1CN5-862G1CN6-863-863G1CN4-865-865G1CN4-866-866G1CN4-866G1CN5-866G1CN6-1849-1849G1CN4					1	TCERG1L		'0/14	'0/1	'0/52	'0/40	'0/37	'0/28	'0/2	'0/1	'0/1	'0/3	'0/10	'0/12	'0/63	1/7	'0/11	0/7	'0/15	'0/17	'0/6	'0/13	'0/2	'0/3	'0/55	'0/2	'0/21	'0/13	'0/9
1	260900000	264800000	3900000	gain	865	865G1CN4	451T1 (Clade_A2-2) 4	4	4 (1)		DFT1				859-859G1CN4-862-862G1CN4-862G1CN5-862G1CN6-863-863G1CN4-865-865G1CN4-866-866G1CN4-866G1CN5-866G1CN6-1849-1849G1CN4					1	TCERG1L		'0/14	'0/1	'0/52	'0/40	'0/37	'0/28	'0/2	'0/1	'0/1	'0/3	'0/10	'0/12	'0/63	1/7	'0/11	0/7	'0/15	'0/17	'0/6	'0/13	'0/2	'0/3	'0/55	'0/2	'0/21	'0/13	'0/9
1	264800000	267100000	2300000	gain	866	866	451T1 (Clade_A2-2) 6	6	6 (1)		DFT1				859-859G1CN4-862-862G1CN4-862G1CN5-862G1CN6-863-863G1CN4-865-865G1CN4-866-866G1CN4-866G1CN5-866G1CN6-1849-1849G1CN4					1			'0/14	'0/1	'0/52	'0/40	'0/37	'0/28	'0/2	'0/1	'0/1	'0/3	'0/10	'0/12	'0/63	1/7	'0/11	0/7	'0/15	'0/17	'0/6	'0/13	'0/2	'0/3	'0/55	'0/2	'0/21	'0/13	'0/9
1	264800000	267100000	2300000	gain	866	866G1CN4	451T1 (Clade_A2-2) 6	6	6 (1)		DFT1				859-859G1CN4-862-862G1CN4-862G1CN5-862G1CN6-863-863G1CN4-865-865G1CN4-866-866G1CN4-866G1CN5-866G1CN6-1849-1849G1CN4					1			'0/14	'0/1	'0/52	'0/40	'0/37	'0/28	'0/2	'0/1	'0/1	'0/3	'0/10	'0/12	'0/63	1/7	'0/11	0/7	'0/15	'0/17	'0/6	'0/13	'0/2	'0/3	'0/55	'0/2	'0/21	'0/13	'0/9
1	264800000	267100000	2300000	gain	866	866G1CN5	451T1 (Clade_A2-2) 6	6	6 (1)		DFT1				859-859G1CN4-862-862G1CN4-862G1CN5-862G1CN6-863-863G1CN4-865-865G1CN4-866-866G1CN4-866G1CN5-866G1CN6-1849-1849G1CN4					1			'0/14	'0/1	'0/52	'0/40	'0/37	'0/28	'0/2	'0/1	'0/1	'0/3	'0/10	'0/12	'0/63	1/7	'0/11	0/7	'0/15	'0/17	'0/6	'0/13	'0/2	'0/3	'0/55	'0/2	'0/21	'0/13	'0/9
1	264800000	267100000	2300000	gain	866	866G1CN6	451T1 (Clade_A2-2) 6	6	6 (1)		DFT1				859-859G1CN4-862-862G1CN4-862G1CN5-862G1CN6-863-863G1CN4-865-865G1CN4-866-866G1CN4-866G1CN5-866G1CN6-1849-1849G1CN4					1			'0/14	'0/1	'0/52	'0/40	'0/37	'0/28	'0/2	'0/1	'0/1	'0/3	'0/10	'0/12	'0/63	1/7	'0/11	0/7	'0/15	'0/17	'0/6	'0/13	'0/2	'0/3	'0/55	'0/2	'0/21	'0/13	'0/9
1	319200000	320200000	1000000	loss	867	867	358T3.1 (Clade_A1-1) 1	1	1 (1)		DFT1									1			'1/14	'0/1	'0/52	'0/40	'0/37	'0/28	'0/2	'0/1	'0/1	'0/3	'0/10	'0/12	'0/63	0/7	'0/11	0/7	'0/15	'0/17	'0/6	'0/13	'0/2	'0/3	'0/55	'0/2	'0/21	'0/13	'0/9
1	431500000	457100000	25600000	loss	870	870	1079T1 (Clade_B-9) 1, 1079T2 (Clade_B-9) 1	1	1 (2)		DFT1					870-872				2			'0/14	'0/1	'0/52	'0/40	'0/37	'0/28	'0/2	'0/1	'0/1	'0/3	'0/10	'0/12	'0/63	0/7	'0/11	0/7	'0/15	'0/17	'0/6	'0/13	'0/2	'0/3	'0/55	'0/2	'0/21	'0/13	'0/9
1	438400000	439300000	900000	loss	871	871	458T1 (Clade_A1-3A2) 1	1	1 (1)		DFT1									1			'0/14	'0/1	'0/52	'0/40	'1/37	'0/28	'0/2	'0/1	'0/1	'0/3	'0/10	'0/12	'0/63	0/7	'0/11	0/7	'0/15	'0/17	'0/6	'0/13	'0/2	'0/3	'0/55	'0/2	'0/21	'0/13	'0/9
1	482800000	488700000	5900000	loss	872	872	1079T1 (Clade_B-9) 1, 1079T2 (Clade_B-9) 1	1	1 (2)		DFT1					870-872				2			'0/14	'0/1	'0/52	'0/40	'0/37	'0/28	'0/2	'0/1	'0/1	'0/3	'0/10	'0/12	'0/63	0/7	'0/11	0/7	'0/15	'0/17	'0/6	'0/13	'0/2	'0/3	'0/55	'0/2	'0/21	'0/13	'0/9
1	485800000	577900000	92100000	gain	873	873	639T1 (Clade_A2-5) 2.5	2.5	2.5 (1)		DFT1		Subclonal	Tetraploid (4)	19G1CN4-873-1801R1			19-873		1	WWOX, CBFA2T3, ADRA1A, R3HCC1		'0/14	'0/1	'0/52	'0/40	'0/37	'0/28	'0/2	'0/1	'0/1	'0/3	'0/10	'0/12	'0/63	0/7	'0/11	0/7	'1/15	'0/17	'0/6	'0/13	'0/2	'0/3	'0/55	'0/2	'0/21	'0/13	'0/9
1	501900000	503400000	1500000	loss	874	874	204T (Clade_B-204T) 1	1	1 (1)	Cell-line	DFT1			Tetraploid (8)		2R1BM1-18R42-203R4-840R1-848-851-853-874-1015-1017-1042R1-1044-1839		854-874		1			'0/14	'0/1	'0/52	'0/40	'0/37	'0/28	'0/2	'0/1	'0/1	'0/3	'0/10	'0/12	'0/63	0/7	'0/11	0/7	'0/15	'0/17	'0/6	'0/13	'0/2	'0/3	'0/55	'0/2	'0/21	'0/13	'0/9
1	547700000	549700000	2000000	loss	876	876	826T1 (Clade_B-10) 1.5	1.5	1.5 (1)		DFT1		Subclonal			876-955				1			'0/14	'0/1	'0/52	'0/40	'0/37	'0/28	'0/2	'0/1	'0/1	'0/3	'0/10	'0/12	'0/63	0/7	'0/11	0/7	'0/15	'0/17	'0/6	'0/13	'0/2	'0/3	'1/55	'0/2	'0/21	'0/13	'0/9
1	548400000	549800000	1400000	loss	878	878	475T4 (Clade_B-5) 1	1	1 (1)		DFT1									1			'0/14	'0/1	'0/52	'0/40	'0/37	'0/28	'0/2	'0/1	'0/1	'0/3	'0/10	'0/12	'0/63	0/7	'0/11	0/7	'0/15	'0/17	'0/6	'0/13	'0/2	'0/3	'0/55	'0/2	'0/21	'0/13	'1/9
1	550500000	551600000	1100000	gain	879	879	610T1 (Clade_B-8) 3	3	3 (1)		DFT1				12BM2-13BM1-37R38-120R38-150R1-879-900-1831R3					1			'0/14	'0/1	'0/52	'0/40	'0/37	'0/28	'0/2	'0/1	'0/1	'0/3	'0/10	'0/12	'0/63	0/7	'0/11	0/7	'0/15	'0/17	'0/6	'0/13	'0/2	'0/3	'0/55	'0/2	'0/21	'0/13	'0/9
2	0	2100000	2100000	gain	889	889R1	204T (Clade_B-204T) 2.5	2.5	2.5 (1)	Cell-line	DFT1		Subclonal	Tetraploid (8)	37R1-98R1-120R1-150R2-193R2-194R2-253R1-259R2-261R2-263R2-379R3-829-833R2-854-889R1-931-1016-1018-1037-1043-1838-1841-1866		889-1403	889-1839		1			'0/14	'0/1	'0/52	'0/40	'0/37	'0/28	'0/2	'0/1	'0/1	'0/3	'0/10	'0/12	'0/63	0/7	'0/11	0/7	'0/15	'0/17	'0/6	'0/13	'0/2	'0/3	'0/55	'0/2	'0/21	'0/13	'0/9
2	0	2100000	2100000	gain	889	889R2	620T1 (Clade_A2-8) 2.5	2.5	2.5 (1)	Cell-line	DFT1		Subclonal	Tetraploid (5)	37R13-78R4-120R13-193R3-253R2-254-257R1-259R1-261R1-263R1-379R2-833R1-889R2-910R1-1853		889-1403			1			'0/14	'0/1	'0/52	'0/40	'0/37	'0/28	'0/2	'0/1	'0/1	'0/3	'0/10	'0/12	'0/63	0/7	'0/11	0/7	'0/15	'0/17	'0/6	'1/13	'0/2	'0/3	'0/55	'0/2	'0/21	'0/13	'0/9
2	0	2100000	2100000	gain	889	889R3	131T (Non-DFTD) 2.5	2.5	2.5 (1)		Non-DFTD		Subclonal		3R2-98R4-889R3-1092-1093-1095-1096-1098-1099-1101-1103-1105-1107-1109-1111-1115-1116-1117-1118-1864		889-1403			1			'0/14	'0/1	'0/52	'0/40	'0/37	'0/28	'0/2	'0/1	'0/1	'0/3	'0/10	'0/12	'0/63	0/7	'0/11	0/7	'0/15	'0/17	'0/6	'0/13	'0/2	'0/3	'0/55	'0/2	'0/21	'0/13	'0/9
2	29800000	31700000	1900000	gain	891	891	367T1 (Clade_A2-3) 3	3	3 (1)		DFT1				891-892					1			'0/14	'0/1	'0/52	'0/40	'0/37	'0/28	'0/2	'0/1	'0/1	'0/3	'0/10	'0/12	'0/63	0/7	'1/11	0/7	'0/15	'0/17	'0/6	'0/13	'0/2	'0/3	'0/55	'0/2	'0/21	'0/13	'0/9
2	36700000	39700000	3000000	gain	892	892	367T1 (Clade_A2-3) 3	3	3 (1)		DFT1				891-892					1			'0/14	'0/1	'0/52	'0/40	'0/37	'0/28	'0/2	'0/1	'0/1	'0/3	'0/10	'0/12	'0/63	0/7	'1/11	0/7	'0/15	'0/17	'0/6	'0/13	'0/2	'0/3	'0/55	'0/2	'0/21	'0/13	'0/9
2	43000000	45700000	2700000	loss	893	893	636T1 (Clade_B-5) 1	1	1 (1)		DFT1					893-895				1			'0/14	'0/1	'0/52	'0/40	'0/37	'0/28	'0/2	'0/1	'0/1	'0/3	'0/10	'0/12	'0/63	0/7	'0/11	0/7	'0/15	'0/17	'0/6	'0/13	'0/2	'0/3	'0/55	'0/2	'0/21	'0/13	'1/9
2	45800000	46700000	900000	loss	894	894	990T1 (Clade_B-6) 1	1	1 (1)		DFT1					513-894				1			'0/14	'0/1	'0/52	'0/40	'0/37	'0/28	'0/2	'0/1	'0/1	'0/3	'0/10	'0/12	'0/63	0/7	'0/11	0/7	'0/15	'0/17	'0/6	'0/13	'0/2	'0/3	'0/55	'0/2	'0/21	'0/13	'0/9
2	55600000	106900000	51300000	loss	895	895	636T1 (Clade_B-5) 1	1	1 (1)		DFT1					893-895				1		GL841200.1x , GALNT1, TERT, GL841204.1y, DROSHA	'0/14	'0/1	'0/52	'0/40	'0/37	'0/28	'0/2	'0/1	'0/1	'0/3	'0/10	'0/12	'0/63	0/7	'0/11	0/7	'0/15	'0/17	'0/6	'0/13	'0/2	'0/3	'0/55	'0/2	'0/21	'0/13	'1/9
2	120900000	121700000	800000	loss	896	896	46T1 (Clade_C-1) 1	1	1 (1)		DFT1					896-902-949-951-957-958-959				1			'0/14	'0/1	'0/52	'0/40	'0/37	'0/28	'0/2	'0/1	'0/1	'0/3	'0/10	'0/12	'0/63	0/7	'0/11	0/7	'0/15	'0/17	'0/6	'0/13	'0/2	'0/3	'0/55	'0/2	'0/21	'0/13	'0/9
2	152500000	153500000	1000000	loss	897	897	39T4a (Clade_A1-3A3) 1, 40T2a (Clade_A1-3A3) 1	1	1 (2)		DFT1					897-898				2			'0/14	'0/1	'0/52	'0/40	'0/37	'2/28	'0/2	'0/1	'0/1	'0/3	'0/10	'0/12	'0/63	0/7	'0/11	0/7	'0/15	'0/17	'0/6	'0/13	'0/2	'0/3	'0/55	'0/2	'0/21	'0/13	'0/9
2	155400000	158800000	3400000	loss	898	898	39T4a (Clade_A1-3A3) 1, 40T2a (Clade_A1-3A3) 1	1	1 (2)		DFT1					897-898				2			'0/14	'0/1	'0/52	'0/40	'0/37	'2/28	'0/2	'0/1	'0/1	'0/3	'0/10	'0/12	'0/63	0/7	'0/11	0/7	'0/15	'0/17	'0/6	'0/13	'0/2	'0/3	'0/55	'0/2	'0/21	'0/13	'0/9
2	178700000	179600000	900000	gain	899	899	875T4 (Clade_A1-3A1) 3	3	3 (1)		DFT1									1			'0/14	'0/1	'0/52	'1/40	'0/37	'0/28	'0/2	'0/1	'0/1	'0/3	'0/10	'0/12	'0/63	0/7	'0/11	0/7	'0/15	'0/17	'0/6	'0/13	'0/2	'0/3	'0/55	'0/2	'0/21	'0/13	'0/9
2	184800000	378100000	193300000	gain	900	900	610T1 (Clade_B-8) 2.5	2.5	2.5 (1)		DFT1		Subclonal		12BM2-13BM1-37R38-120R38-150R1-879-900-1831R3			6-900, 7-900		1	KCTD1, OCLN, LFNG, ENM01188, SHARPIN, NCLN, NWD1	ICAM1, TBX3	'0/14	'0/1	'0/52	'0/40	'0/37	'0/28	'0/2	'0/1	'0/1	'0/3	'0/10	'0/12	'0/63	0/7	'0/11	0/7	'0/15	'0/17	'0/6	'0/13	'0/2	'0/3	'0/55	'0/2	'0/21	'0/13	'0/9
2	188000000	211800000	23800000	gain	901	901	47T1 (Clade_A2-8) 2.5	2.5	2.5 (1)		DFT1		Subclonal	Tetraploid (5)						1			'0/14	'0/1	'0/52	'0/40	'0/37	'0/28	'0/2	'0/1	'0/1	'0/3	'0/10	'0/12	'0/63	0/7	'0/11	0/7	'0/15	'0/17	'0/6	'1/13	'0/2	'0/3	'0/55	'0/2	'0/21	'0/13	'0/9
2	211200000	231100000	19900000	loss	902	902	46T1 (Clade_C-1) 1	1	1 (1)		DFT1					896-902-949-951-957-958-959				1	OCLN		'0/14	'0/1	'0/52	'0/40	'0/37	'0/28	'0/2	'0/1	'0/1	'0/3	'0/10	'0/12	'0/63	0/7	'0/11	0/7	'0/15	'0/17	'0/6	'0/13	'0/2	'0/3	'0/55	'0/2	'0/21	'0/13	'0/9
2	213800000	241300000	27500000	loss	903	903	446T1 (Clade_A2-1) 1	1	1 (1)		DFT1					903-948				1	OCLN		'0/14	'0/1	'0/52	'0/40	'0/37	'0/28	'0/2	'0/1	'0/1	'0/3	'1/10	'0/12	'0/63	0/7	'0/11	0/7	'0/15	'0/17	'0/6	'0/13	'0/2	'0/3	'0/55	'0/2	'0/21	'0/13	'0/9
2	215400000	242600000	27200000	loss	904	904	463T2 (Clade_C-3) 1, 463T4 (Clade_C-3) 1, 635T1 (Clade_C-3) 1	1	1 (3)		DFT1									3	OCLN		'0/14	'0/1	'0/52	'0/40	'0/37	'0/28	'0/2	'0/1	'0/1	'0/3	'0/10	'0/12	'0/63	0/7	'0/11	0/7	'0/15	'0/17	'0/6	'0/13	'0/2	'0/3	'0/55	'0/2	'0/21	'0/13	'0/9
2	267200000	268200000	1000000	gain	905	905	49T3 (Clade_A2-4) 2.5	2.5	2.5 (1)		DFT1		Subclonal	Tetraploid (3)						1			'0/14	'0/1	'0/52	'0/40	'0/37	'0/28	'0/2	'0/1	'0/1	'0/3	'0/10	'0/12	'0/63	0/7	'0/11	1/7	'0/15	'0/17	'0/6	'0/13	'0/2	'0/3	'0/55	'0/2	'0/21	'0/13	'0/9
2	278000000	296700000	18700000	loss	906	906	805T1 (Clade_A2-2) 1, 805T2 (Clade_A2-2) 1, 805T3 (Clade_A2-2) 1	1	1 (3)		DFT1					164R1-165R1-906				3			'0/14	'0/1	'0/52	'0/40	'0/37	'0/28	'0/2	'0/1	'0/1	'0/3	'0/10	'0/12	'0/63	3/7	'0/11	0/7	'0/15	'0/17	'0/6	'0/13	'0/2	'0/3	'0/55	'0/2	'0/21	'0/13	'0/9
2	290900000	291800000	900000	gain	907	907	190T1 (Clade_A2-11) 3	3	3 (1)		DFT1									1			'0/14	'0/1	'0/52	'0/40	'0/37	'0/28	'0/2	'0/1	'0/1	'0/3	'0/10	'0/12	'1/63	0/7	'0/11	0/7	'0/15	'0/17	'0/6	'0/13	'0/2	'0/3	'0/55	'0/2	'0/21	'0/13	'0/9
2	293300000	317000000	23700000	loss	908	908	196T1 (Clade_B-10) 1	1	1 (1)		DFT1					908-910-925-942R1				1	ENM01188		'0/14	'0/1	'0/52	'0/40	'0/37	'0/28	'0/2	'0/1	'0/1	'0/3	'0/10	'0/12	'0/63	0/7	'0/11	0/7	'0/15	'0/17	'0/6	'0/13	'0/2	'0/3	'1/55	'0/2	'0/21	'0/13	'0/9
2	299300000	300400000	1100000	loss	909	909	190T1 (Clade_A2-11) 1	1	1 (1)		DFT1									1			'0/14	'0/1	'0/52	'0/40	'0/37	'0/28	'0/2	'0/1	'0/1	'0/3	'0/10	'0/12	'1/63	0/7	'0/11	0/7	'0/15	'0/17	'0/6	'0/13	'0/2	'0/3	'0/55	'0/2	'0/21	'0/13	'0/9
2	320400000	329000000	8600000	gain	910	910R1	620T1 (Clade_A2-8) 2.5	2.5	2.5 (1)	Cell-line	DFT1		Subclonal	Tetraploid (5)	37R13-78R4-120R13-193R3-253R2-254-257R1-259R1-261R1-263R1-379R2-833R1-889R2-910R1-1853					1			'0/14	'0/1	'0/52	'0/40	'0/37	'0/28	'0/2	'0/1	'0/1	'0/3	'0/10	'0/12	'0/63	0/7	'0/11	0/7	'0/15	'0/17	'0/6	'1/13	'0/2	'0/3	'0/55	'0/2	'0/21	'0/13	'0/9
2	320400000	322800000	2400000	loss	910	910	196T1 (Clade_B-10) 1	1	1 (1)		DFT1					908-910-925-942R1				1			'0/14	'0/1	'0/52	'0/40	'0/37	'0/28	'0/2	'0/1	'0/1	'0/3	'0/10	'0/12	'0/63	0/7	'0/11	0/7	'0/15	'0/17	'0/6	'0/13	'0/2	'0/3	'1/55	'0/2	'0/21	'0/13	'0/9
2	322700000	325600000	2900000	loss	911	911R1	209T3 (Clade_A1-3A) 1.5	1.5	1.5 (1)		DFT1		Subclonal	Tetraploid (1)		809-811-840R2-911R1-922-977-979-1019R2-1020R2-1028-1030				1			'0/14	'0/1	'1/52	'0/40	'0/37	'0/28	'0/2	'0/1	'0/1	'0/3	'0/10	'0/12	'0/63	0/7	'0/11	0/7	'0/15	'0/17	'0/6	'0/13	'0/2	'0/3	'0/55	'0/2	'0/21	'0/13	'0/9
2	322700000	325600000	2900000	loss	911	911R2	333Ta (Clade_B-3) 1.5	1.5	1.5 (1)	Cell-line	DFT1		Subclonal			2R1BM16-6BM21-11BM21-15BM16-16R21-203R1-840R3-911R2-1019R1-1020R1-1042R16				1			'0/14	'0/1	'0/52	'0/40	'0/37	'0/28	'0/2	'0/1	'0/1	'0/3	'0/10	'0/12	'0/63	0/7	'0/11	0/7	'0/15	'0/17	'0/6	'0/13	'0/2	'0/3	'0/55	'0/2	'1/21	'0/13	'0/9
2	332100000	333100000	1000000	loss	912	912	213T2 (Clade_A1-3A1) 1	1	1 (1)		DFT1									1			'0/14	'0/1	'0/52	'1/40	'0/37	'0/28	'0/2	'0/1	'0/1	'0/3	'0/10	'0/12	'0/63	0/7	'0/11	0/7	'0/15	'0/17	'0/6	'0/13	'0/2	'0/3	'0/55	'0/2	'0/21	'0/13	'0/9
2	351200000	352100000	900000	loss	914	914	407T1 (Clade_B-9) 1	1	1 (1)		DFT1					164R2-165R2-534-914				1			'0/14	'0/1	'0/52	'0/40	'0/37	'0/28	'0/2	'0/1	'0/1	'0/3	'0/10	'0/12	'0/63	0/7	'0/11	0/7	'0/15	'0/17	'0/6	'0/13	'0/2	'0/3	'0/55	'0/2	'0/21	'0/13	'0/9
2	361200000	364000000	2800000	gain	1821	915	444T1 (Clade_A1-3A) 3	3	3 (1)		DFT1				915-1848					1		TBX3	'0/14	'0/1	'1/52	'0/40	'0/37	'0/28	'0/2	'0/1	'0/1	'0/3	'0/10	'0/12	'0/63	0/7	'0/11	0/7	'0/15	'0/17	'0/6	'0/13	'0/2	'0/3	'0/55	'0/2	'0/21	'0/13	'0/9
2	375800000	377400000	1600000	loss	918	918	472T5 (Clade_B-3) 1	1	1 (1)		DFT1									1			'0/14	'0/1	'0/52	'0/40	'0/37	'0/28	'0/2	'0/1	'0/1	'0/3	'0/10	'0/12	'0/63	0/7	'0/11	0/7	'0/15	'0/17	'0/6	'0/13	'0/2	'0/3	'0/55	'0/2	'1/21	'0/13	'0/9
2	378100000	599000000	220900000	loss	922	922	209T3 (Clade_A1-3A) 1.5	1.5	1.5 (1)		DFT1		Subclonal	Tetraploid (1)		809-811-840R2-911R1-922-977-979-1019R2-1020R2-1028-1030		8-922		1	ENM4095 (RPS6), ACO1, QPRT, REEP5, DMRT1, CHL1, NINJ1, RAMP3, PRKCD, WDR48	PRDM6, HABP4, RECK, KDELR2, MED9, FANCG/VCP, RMI1, AQP8, ATRIP, GL841583.1y, GL841583.1x, GL841593.1x, GL841593.1y, FANCD2, UROC1, FBLN2, EGFR, IGFBP1, ADCY1	'0/14	'0/1	'1/52	'0/40	'0/37	'0/28	'0/2	'0/1	'0/1	'0/3	'0/10	'0/12	'0/63	0/7	'0/11	0/7	'0/15	'0/17	'0/6	'0/13	'0/2	'0/3	'0/55	'0/2	'0/21	'0/13	'0/9
2	414800000	416900000	2100000	loss	923	923	40T7a (Clade_A1-3A3) 1, 40T9a (Clade_A1-3A3) 1	1	1 (2)		DFT1									2			'0/14	'0/1	'0/52	'0/40	'0/37	'2/28	'0/2	'0/1	'0/1	'0/3	'0/10	'0/12	'0/63	0/7	'0/11	0/7	'0/15	'0/17	'0/6	'0/13	'0/2	'0/3	'0/55	'0/2	'0/21	'0/13	'0/9
2	417400000	421500000	4100000	gain	924	924	341T (Clade_B-3) 3	3	3 (1)		DFT1				924-926					1			'0/14	'0/1	'0/52	'0/40	'0/37	'0/28	'0/2	'0/1	'0/1	'0/3	'0/10	'0/12	'0/63	0/7	'0/11	0/7	'0/15	'0/17	'0/6	'0/13	'0/2	'0/3	'0/55	'0/2	'1/21	'0/13	'0/9
2	417500000	418900000	1400000	loss	925	925	196T1 (Clade_B-10) 1	1	1 (1)		DFT1					908-910-925-942R1				1			'0/14	'0/1	'0/52	'0/40	'0/37	'0/28	'0/2	'0/1	'0/1	'0/3	'0/10	'0/12	'0/63	0/7	'0/11	0/7	'0/15	'0/17	'0/6	'0/13	'0/2	'0/3	'1/55	'0/2	'0/21	'0/13	'0/9
2	422900000	429700000	6800000	gain	926	926	341T (Clade_B-3) 3	3	3 (1)		DFT1				924-926					1	QPRT		'0/14	'0/1	'0/52	'0/40	'0/37	'0/28	'0/2	'0/1	'0/1	'0/3	'0/10	'0/12	'0/63	0/7	'0/11	0/7	'0/15	'0/17	'0/6	'0/13	'0/2	'0/3	'0/55	'0/2	'1/21	'0/13	'0/9
2	500600000	501900000	1300000	gain	927	927	636T1 (Clade_B-5) 3	3	3 (1)		DFT1				927-969					1			'0/14	'0/1	'0/52	'0/40	'0/37	'0/28	'0/2	'0/1	'0/1	'0/3	'0/10	'0/12	'0/63	0/7	'0/11	0/7	'0/15	'0/17	'0/6	'0/13	'0/2	'0/3	'0/55	'0/2	'0/21	'0/13	'1/9
2	525200000	560500000	35300000	loss	928	928	449T1 (Clade_A1-3A) 1.5	1.5	1.5 (1)		DFT1		Subclonal			841-928-1008				1	CHL1	GL841593.1x, GL841593.1y, FANCD2	'0/14	'0/1	'1/52	'0/40	'0/37	'0/28	'0/2	'0/1	'0/1	'0/3	'0/10	'0/12	'0/63	0/7	'0/11	0/7	'0/15	'0/17	'0/6	'0/13	'0/2	'0/3	'0/55	'0/2	'0/21	'0/13	'0/9
2	525500000	526900000	1400000	loss	929	929	480T1 (Clade_B-9) 1	1	1 (1)		DFT1									1			'0/14	'0/1	'0/52	'0/40	'0/37	'0/28	'0/2	'0/1	'0/1	'0/3	'0/10	'0/12	'0/63	0/7	'0/11	0/7	'0/15	'0/17	'0/6	'0/13	'0/2	'0/3	'0/55	'0/2	'0/21	'0/13	'0/9
2	531200000	532100000	900000	loss	930	930	881T2 (Clade_B-9) 1	1	1 (1)		DFT1									1			'0/14	'0/1	'0/52	'0/40	'0/37	'0/28	'0/2	'0/1	'0/1	'0/3	'0/10	'0/12	'0/63	0/7	'0/11	0/7	'0/15	'0/17	'0/6	'0/13	'0/2	'0/3	'0/55	'0/2	'0/21	'0/13	'0/9
2	536500000	537600000	1100000	gain	931	931	204T (Clade_B-204T) 3	3	3 (1)	Cell-line	DFT1			Tetraploid (8)	37R1-98R1-120R1-150R2-193R2-194R2-253R1-259R2-261R2-263R2-379R3-829-833R2-854-889R1-931-1016-1018-1037-1043-1838-1841-1866			931-1839		1			'0/14	'0/1	'0/52	'0/40	'0/37	'0/28	'0/2	'0/1	'0/1	'0/3	'0/10	'0/12	'0/63	0/7	'0/11	0/7	'0/15	'0/17	'0/6	'0/13	'0/2	'0/3	'0/55	'0/2	'0/21	'0/13	'0/9
2	545100000	579300000	34200000	loss	932	932	1192T1 (Clade_B-9) 1.5	1.5	1.5 (1)		DFT1		Subclonal	Tetraploid (7)		17R29-18R29-932				1	CHL1, NINJ1	GL841593.1x, GL841593.1y, FANCD2, UROC1, FBLN2, EGFR	'0/14	'0/1	'0/52	'0/40	'0/37	'0/28	'0/2	'0/1	'0/1	'0/3	'0/10	'0/12	'0/63	0/7	'0/11	0/7	'0/15	'0/17	'0/6	'0/13	'0/2	'0/3	'0/55	'0/2	'0/21	'0/13	'0/9
2	538000000	538900000	900000	loss	933	933	272T2 (Clade_B-5) 1	1	1 (1)		DFT1									1			'0/14	'0/1	'0/52	'0/40	'0/37	'0/28	'0/2	'0/1	'0/1	'0/3	'0/10	'0/12	'0/63	0/7	'0/11	0/7	'0/15	'0/17	'0/6	'0/13	'0/2	'0/3	'0/55	'0/2	'0/21	'0/13	'1/9
2	572700000	573200000	500000	loss	934	934	329T1 (Clade_A2-2) 1, 805T1 (Clade_A2-2) 1, 805T2 (Clade_A2-2) 1, 805T3 (Clade_A2-2) 1	1	1 (4)		DFT1									4			'0/14	'0/1	'0/52	'0/40	'0/37	'0/28	'0/2	'0/1	'0/1	'0/3	'0/10	'0/12	'0/63	'4/7	'0/11	0/7	'0/15	'0/17	'0/6	'0/13	'0/2	'0/3	'0/55	'0/2	'0/21	'0/13	'0/9
2	574300000	576100000	1800000	loss	935	935	1017T4 (Clade_B-10) 1.5	1.5	1.5 (1)		DFT1		Subclonal							1			'0/14	'0/1	'0/52	'0/40	'0/37	'0/28	'0/2	'0/1	'0/1	'0/3	'0/10	'0/12	'0/63	0/7	'0/11	0/7	'0/15	'0/17	'0/6	'0/13	'0/2	'0/3	'1/55	'0/2	'0/21	'0/13	'0/9
2	587200000	599000000	11800000	gain	936	936	635T1 (Clade_C-3) 3	3	3 (1)		DFT1									1	WDR48		'0/14	'0/1	'0/52	'0/40	'0/37	'0/28	'0/2	'0/1	'0/1	'0/3	'0/10	'0/12	'0/63	0/7	'0/11	0/7	'0/15	'0/17	'0/6	'0/13	'0/2	'0/3	'0/55	'0/2	'0/21	'0/13	'0/9
2	593500000	594500000	1000000	gain	938	938	811T2 (Clade_A1-3A1) 3	3	3 (1)		DFT1				938-999					1			'0/14	'0/1	'0/52	'1/40	'0/37	'0/28	'0/2	'0/1	'0/1	'0/3	'0/10	'0/12	'0/63	0/7	'0/11	0/7	'0/15	'0/17	'0/6	'0/13	'0/2	'0/3	'0/55	'0/2	'0/21	'0/13	'0/9
3	0	1400000	1400000	loss	941	941	1076T1 (Clade_B-9) 1.5	1.5	1.5 (1)		DFT1		Subclonal	Tetraploid (7)		941-950-952-1859				1			'0/14	'0/1	'0/52	'0/40	'0/37	'0/28	'0/2	'0/1	'0/1	'0/3	'0/10	'0/12	'0/63	0/7	'0/11	0/7	'0/15	'0/17	'0/6	'0/13	'0/2	'0/3	'0/55	'0/2	'0/21	'0/13	'0/9
3	1700000	2500000	800000	loss	942	942R1	196T1 (Clade_B-10) 1	1	1 (1)		DFT1					908-910-925-942R1	942-1808			1			'0/14	'0/1	'0/52	'0/40	'0/37	'0/28	'0/2	'0/1	'0/1	'0/3	'0/10	'0/12	'0/63	0/7	'0/11	0/7	'0/15	'0/17	'0/6	'0/13	'0/2	'0/3	'1/55	'0/2	'0/21	'0/13	'0/9
3	19800000	20700000	900000	loss	943	943	464T1 (Clade_C-3) 1, 464T2 (Clade_C-3) 1	1	1 (2)		DFT1									2			'0/14	'0/1	'0/52	'0/40	'0/37	'0/28	'0/2	'0/1	'0/1	'0/3	'0/10	'0/12	'0/63	0/7	'0/11	0/7	'0/15	'0/17	'0/6	'0/13	'0/2	'0/3	'0/55	'0/2	'0/21	'0/13	'0/9
3	108400000	109300000	900000	loss	944	944	875T10 (Clade_A1-3A1) 1	1	1 (1)		DFT1									1			'0/14	'0/1	'0/52	'1/40	'0/37	'0/28	'0/2	'0/1	'0/1	'0/3	'0/10	'0/12	'0/63	0/7	'0/11	0/7	'0/15	'0/17	'0/6	'0/13	'0/2	'0/3	'0/55	'0/2	'0/21	'0/13	'0/9
3	158600000	162600000	4000000	loss	945	945	47T1 (Clade_A2-8) 1.5	1.5	1.5 (1)		DFT1		Subclonal	Tetraploid (5)						1			'0/14	'0/1	'0/52	'0/40	'0/37	'0/28	'0/2	'0/1	'0/1	'0/3	'0/10	'0/12	'0/63	0/7	'0/11	0/7	'0/15	'0/17	'0/6	'1/13	'0/2	'0/3	'0/55	'0/2	'0/21	'0/13	'0/9
3	187200000	188000000	800000	loss	946	946	222T1 (Clade_B-10) 1, 1012T1 (Clade_B-10) 1, 1017T4 (Clade_B-10) 1, 1064T1 (Clade_B-10) 1, 1066T3 (Clade_B-10) 1	1	1 (5)		DFT1					227-228-946				5			'0/14	'0/1	'0/52	'0/40	'0/37	'0/28	'0/2	'0/1	'0/1	'0/3	'0/10	'0/12	'0/63	0/7	'0/11	0/7	'0/15	'0/17	'0/6	'0/13	'0/2	'0/3	'5/55	'0/2	'0/21	'0/13	'0/9
3	192400000	193100000	700000	loss	947	947	1030T1 (Clade_C-2) 1	1	1 (1)		DFT1									1			'0/14	'0/1	'0/52	'0/40	'0/37	'0/28	'0/2	'0/1	'0/1	'0/3	'0/10	'0/12	'0/63	0/7	'0/11	0/7	'0/15	'0/17	'0/6	'0/13	'0/2	'0/3	'0/55	'0/2	'0/21	'0/13	'0/9
3	185400000	217500000	32100000	loss	948	948	446T1 (Clade_A2-1) 1	1	1 (1)		DFT1					903-948				1			'0/14	'0/1	'0/52	'0/40	'0/37	'0/28	'0/2	'0/1	'0/1	'0/3	'1/10	'0/12	'0/63	0/7	'0/11	0/7	'0/15	'0/17	'0/6	'0/13	'0/2	'0/3	'0/55	'0/2	'0/21	'0/13	'0/9
3	239400000	246800000	7400000	loss	949	949	46T1 (Clade_C-1) 1	1	1 (1)		DFT1					896-902-949-951-957-958-959				1	FREM2		'0/14	'0/1	'0/52	'0/40	'0/37	'0/28	'0/2	'0/1	'0/1	'0/3	'0/10	'0/12	'0/63	0/7	'0/11	0/7	'0/15	'0/17	'0/6	'0/13	'0/2	'0/3	'0/55	'0/2	'0/21	'0/13	'0/9
3	262600000	263200000	600000	loss	950	950	1076T1 (Clade_B-9) 1.5	1.5	1.5 (1)		DFT1		Subclonal	Tetraploid (7)		941-950-952-1859	206-950			1			'0/14	'0/1	'0/52	'0/40	'0/37	'0/28	'0/2	'0/1	'0/1	'0/3	'0/10	'0/12	'0/63	0/7	'0/11	0/7	'0/15	'0/17	'0/6	'0/13	'0/2	'0/3	'0/55	'0/2	'0/21	'0/13	'0/9
3	270200000	275000000	4800000	loss	951	951	46T1 (Clade_C-1) 1	1	1 (1)		DFT1					896-902-949-951-957-958-959				1			'0/14	'0/1	'0/52	'0/40	'0/37	'0/28	'0/2	'0/1	'0/1	'0/3	'0/10	'0/12	'0/63	0/7	'0/11	0/7	'0/15	'0/17	'0/6	'0/13	'0/2	'0/3	'0/55	'0/2	'0/21	'0/13	'0/9
3	274900000	303900000	29000000	loss	952	952	1076T1 (Clade_B-9) 1.5	1.5	1.5 (1)		DFT1		Subclonal	Tetraploid (7)		941-950-952-1859				1			'0/14	'0/1	'0/52	'0/40	'0/37	'0/28	'0/2	'0/1	'0/1	'0/3	'0/10	'0/12	'0/63	0/7	'0/11	0/7	'0/15	'0/17	'0/6	'0/13	'0/2	'0/3	'0/55	'0/2	'0/21	'0/13	'0/9
3	293400000	295600000	2200000	gain	953	953R1	1078T4 (Clade_B-9) 3	3	3 (1)		DFT1									1			'0/14	'0/1	'0/52	'0/40	'0/37	'0/28	'0/2	'0/1	'0/1	'0/3	'0/10	'0/12	'0/63	0/7	'0/11	0/7	'0/15	'0/17	'0/6	'0/13	'0/2	'0/3	'0/55	'0/2	'0/21	'0/13	'0/9
3	293400000	295600000	2200000	gain	953	953R2	476T3 (Clade_A2-5) 3	3	3 (1)		DFT1			Tetraploid (4)	276R2-953R2-1029R4					1			'0/14	'0/1	'0/52	'0/40	'0/37	'0/28	'0/2	'0/1	'0/1	'0/3	'0/10	'0/12	'0/63	0/7	'0/11	0/7	'1/15	'0/17	'0/6	'0/13	'0/2	'0/3	'0/55	'0/2	'0/21	'0/13	'0/9
3	293700000	294600000	900000	loss	954	954	617T1 (Clade_C-2) 1	1	1 (1)	Cell-line	DFT1					2R1BM23-3R1BM23-6BM32-9BM23-10R1BM23-11BM32-15BM23-16R32-17R32-18R32-954				1			'0/14	'0/1	'0/52	'0/40	'0/37	'0/28	'0/2	'0/1	'0/1	'0/3	'0/10	'0/12	'0/63	0/7	'0/11	0/7	'0/15	'0/17	'0/6	'0/13	'0/2	'0/3	'0/55	'0/2	'0/21	'0/13	'0/9
3	293700000	300600000	6900000	loss	955	955	826T1 (Clade_B-10) 1.5	1.5	1.5 (1)		DFT1		Subclonal			876-955				1			'0/14	'0/1	'0/52	'0/40	'0/37	'0/28	'0/2	'0/1	'0/1	'0/3	'0/10	'0/12	'0/63	0/7	'0/11	0/7	'0/15	'0/17	'0/6	'0/13	'0/2	'0/3	'1/55	'0/2	'0/21	'0/13	'0/9
3	294900000	295900000	1000000	loss	956	956	206T2 (Clade_A1-3A1) 1	1	1 (1)		DFT1					21R2-956				1			'0/14	'0/1	'0/52	'1/40	'0/37	'0/28	'0/2	'0/1	'0/1	'0/3	'0/10	'0/12	'0/63	0/7	'0/11	0/7	'0/15	'0/17	'0/6	'0/13	'0/2	'0/3	'0/55	'0/2	'0/21	'0/13	'0/9
3	304400000	305400000	1000000	loss	957	957	46T1 (Clade_C-1) 1	1	1 (1)		DFT1					896-902-949-951-957-958-959				1			'0/14	'0/1	'0/52	'0/40	'0/37	'0/28	'0/2	'0/1	'0/1	'0/3	'0/10	'0/12	'0/63	0/7	'0/11	0/7	'0/15	'0/17	'0/6	'0/13	'0/2	'0/3	'0/55	'0/2	'0/21	'0/13	'0/9
3	307600000	308400000	800000	loss	958	958	46T1 (Clade_C-1) 1	1	1 (1)		DFT1					896-902-949-951-957-958-959				1	CCKBR		'0/14	'0/1	'0/52	'0/40	'0/37	'0/28	'0/2	'0/1	'0/1	'0/3	'0/10	'0/12	'0/63	0/7	'0/11	0/7	'0/15	'0/17	'0/6	'0/13	'0/2	'0/3	'0/55	'0/2	'0/21	'0/13	'0/9
3	308500000	310600000	2100000	loss	959	959	46T1 (Clade_C-1) 1	1	1 (1)		DFT1					896-902-949-951-957-958-959				1			'0/14	'0/1	'0/52	'0/40	'0/37	'0/28	'0/2	'0/1	'0/1	'0/3	'0/10	'0/12	'0/63	0/7	'0/11	0/7	'0/15	'0/17	'0/6	'0/13	'0/2	'0/3	'0/55	'0/2	'0/21	'0/13	'0/9
3	325600000	331500000	5900000	loss	961	961	451T1 (Clade_A2-2) 1	1	1 (1)		DFT1					42R3-122R2-961-962				1			'0/14	'0/1	'0/52	'0/40	'0/37	'0/28	'0/2	'0/1	'0/1	'0/3	'0/10	'0/12	'0/63	1/7	'0/11	0/7	'0/15	'0/17	'0/6	'0/13	'0/2	'0/3	'0/55	'0/2	'0/21	'0/13	'0/9
3	361600000	363200000	1600000	loss	962	962	451T1 (Clade_A2-2) 1	1	1 (1)		DFT1					42R3-122R2-961-962				1	C2orf29		'0/14	'0/1	'0/52	'0/40	'0/37	'0/28	'0/2	'0/1	'0/1	'0/3	'0/10	'0/12	'0/63	1/7	'0/11	0/7	'0/15	'0/17	'0/6	'0/13	'0/2	'0/3	'0/55	'0/2	'0/21	'0/13	'0/9
3	361600000	519100000	157500000	gain	276	276R2	476T3 (Clade_A2-5) 3	3	3 (1)		DFT1			Tetraploid (4)	276R2-953R2-1029R4			26-276, 27-276		1	C2orf29, TGFBRAP1, MCF2L, KLHL1, SLAIN1, PCHD8, LECT1, SPERT, ABCA12, MDH1B, DCUN1D1	SLITRK5	'0/14	'0/1	'0/52	'0/40	'0/37	'0/28	'0/2	'0/1	'0/1	'0/3	'0/10	'0/12	'0/63	0/7	'0/11	0/7	'1/15	'0/17	'0/6	'0/13	'0/2	'0/3	'0/55	'0/2	'0/21	'0/13	'0/9
3	400300000	401000000	700000	gain	965	965	329T1 (Clade_A2-2) 3, 805T1 (Clade_A2-2) 3, 805T2 (Clade_A2-2) 3, 805T3 (Clade_A2-2) 3	3	3 (4)		DFT1									4			'0/14	'0/1	'0/52	'0/40	'0/37	'0/28	'0/2	'0/1	'0/1	'0/3	'0/10	'0/12	'0/63	'4/7	'0/11	0/7	'0/15	'0/17	'0/6	'0/13	'0/2	'0/3	'0/55	'0/2	'0/21	'0/13	'0/9
3	445700000	447400000	1700000	gain	967	967	219T (Clade_A2-4) 3	3	3 (1)	Cell-line	DFT1				28R3G1CN5-28R3G1CN6-34R8-35R8-36R8-37R8-38R8-39R8-69R5-967					1			'0/14	'0/1	'0/52	'0/40	'0/37	'0/28	'0/2	'0/1	'0/1	'0/3	'0/10	'0/12	'0/63	0/7	'0/11	1/7	'0/15	'0/17	'0/6	'0/13	'0/2	'0/3	'0/55	'0/2	'0/21	'0/13	'0/9
3	459200000	476100000	16900000	gain	968	968	463T3 (Clade_C-2) 3	3	3 (1)		DFT1				834R2-968					1	DCUN1D1		'0/14	'0/1	'0/52	'0/40	'0/37	'0/28	'0/2	'0/1	'0/1	'0/3	'0/10	'0/12	'0/63	0/7	'0/11	0/7	'0/15	'0/17	'0/6	'0/13	'0/2	'0/3	'0/55	'0/2	'0/21	'0/13	'0/9
3	505100000	506900000	1800000	gain	969	969	636T1 (Clade_B-5) 3	3	3 (1)		DFT1				927-969					1			'0/14	'0/1	'0/52	'0/40	'0/37	'0/28	'0/2	'0/1	'0/1	'0/3	'0/10	'0/12	'0/63	0/7	'0/11	0/7	'0/15	'0/17	'0/6	'0/13	'0/2	'0/3	'0/55	'0/2	'0/21	'0/13	'1/9
3	516600000	517000000	400000	loss	971	971	202T1 (DFT2) 1, 202T2 (DFT2) 1, 203T1 (DFT2) 1, 203T2 (DFT2) 1, 203T3 (DFT2) 1, 338T (DFT2) 1, 338Ta (DFT2) 1, 339T (DFT2) 1, 339Ta (DFT2) 1, 637T1 (DFT2) 1, 637T2 (DFT2) 1, 638T1 (DFT2) 1, 638T2 (DFT2) 1, 807T1a (DFT2) 1, 809T1 (DFT2) 1, 809T1a (DFT2) 1, 812T1 (DFT2) 1, 818T3 (DFT2) 1	1	1 (18)		DFT2					1R2-42R4-971-1775-1776R1-1781-1782R2-1783-1784-1787-1791-1792-1792L1CN0-1793-1794-1795-1797				18			'0/14	'0/1	'0/52	'0/40	'0/37	'0/28	'0/2	'0/1	'0/1	'0/3	'0/10	'0/12	'0/63	0/7	'0/11	0/7	'0/15	'0/17	'0/6	'0/13	'0/2	'0/3	'0/55	'0/2	'0/21	'0/13	'0/9
3	517000000	519000000	2000000	loss	972	972	881T3 (Clade_B-9) 1	1	1 (1)		DFT1									1			'0/14	'0/1	'0/52	'0/40	'0/37	'0/28	'0/2	'0/1	'0/1	'0/3	'0/10	'0/12	'0/63	0/7	'0/11	0/7	'0/15	'0/17	'0/6	'0/13	'0/2	'0/3	'0/55	'0/2	'0/21	'0/13	'0/9
3	517100000	518000000	900000	loss	973	973	996T2 (Clade_A1-3A3) 1	1	1 (1)	Cell-line	DFT1						973-1741			1			'0/14	'0/1	'0/52	'0/40	'0/37	'1/28	'0/2	'0/1	'0/1	'0/3	'0/10	'0/12	'0/63	0/7	'0/11	0/7	'0/15	'0/17	'0/6	'0/13	'0/2	'0/3	'0/55	'0/2	'0/21	'0/13	'0/9
4	2200000	7700000	5500000	loss	974	974	819T1 (Clade_B-10) 1	1	1 (1)		DFT1					838-843-974-986R1-998				1	ST6GALNAC5		'0/14	'0/1	'0/52	'0/40	'0/37	'0/28	'0/2	'0/1	'0/1	'0/3	'0/10	'0/12	'0/63	0/7	'0/11	0/7	'0/15	'0/17	'0/6	'0/13	'0/2	'0/3	'1/55	'0/2	'0/21	'0/13	'0/9
4	191900000	197100000	5200000	loss	977	977	209T3 (Clade_A1-3A) 1.5	1.5	1.5 (1)		DFT1		Subclonal	Tetraploid (1)		809-811-840R2-911R1-922-977-979-1019R2-1020R2-1028-1030				1		TP53	'0/14	'0/1	'1/52	'0/40	'0/37	'0/28	'0/2	'0/1	'0/1	'0/3	'0/10	'0/12	'0/63	0/7	'0/11	0/7	'0/15	'0/17	'0/6	'0/13	'0/2	'0/3	'0/55	'0/2	'0/21	'0/13	'0/9
4	198700000	344300000	145600000	loss	979	979	209T3 (Clade_A1-3A) 1.5	1.5	1.5 (1)		DFT1		Subclonal	Tetraploid (1)		809-811-840R2-911R1-922-977-979-1019R2-1020R2-1028-1030				1	RUNX2, PTP4A1, USF1	IGF2R	'0/14	'0/1	'1/52	'0/40	'0/37	'0/28	'0/2	'0/1	'0/1	'0/3	'0/10	'0/12	'0/63	0/7	'0/11	0/7	'0/15	'0/17	'0/6	'0/13	'0/2	'0/3	'0/55	'0/2	'0/21	'0/13	'0/9
4	214800000	225100000	10300000	loss	980	980	102T2 (Clade_D) 1	1	1 (1)		DFT1									1	RUNX2		'0/14	'0/1	'0/52	'0/40	'0/37	'0/28	'0/2	'0/1	'0/1	'0/3	'0/10	'0/12	'0/63	0/7	'0/11	0/7	'0/15	'0/17	'0/6	'0/13	'0/2	'0/3	'0/55	'0/2	'0/21	'0/13	'0/9
4	281000000	284800000	3800000	loss	981	981	367T1 (Clade_A2-3) 1	1	1 (1)		DFT1					6BM10-11BM10-16R10-17R10-18R10-981				1			'0/14	'0/1	'0/52	'0/40	'0/37	'0/28	'0/2	'0/1	'0/1	'0/3	'0/10	'0/12	'0/63	0/7	'1/11	0/7	'0/15	'0/17	'0/6	'0/13	'0/2	'0/3	'0/55	'0/2	'0/21	'0/13	'0/9
4	410700000	411500000	800000	loss	984	984	53T2 (Clade_A2-8) 1.5, 57T1 (Clade_A2-8) 1.5, 108T1 (Clade_A2-8) 1.5, 117T (Clade_A2-8) 1.5, 218T (Clade_A2-8) 1.5, 398T1 (Clade_A2-8) 1.5, 419T1 (Clade_A2-8) 1.5, 419T2 (Clade_A2-8) 1.5, 428T1 (Clade_A2-8) 1.5, 620T1 (Clade_A2-8) 1.5	1.5	1.5 (10)		DFT1		Subclonal	Tetraploid (5)		80-984		984-1042		10			'0/14	'0/1	'0/52	'0/40	'0/37	'0/28	'0/2	'0/1	'0/1	'0/3	'0/10	'0/12	'0/63	0/7	'0/11	0/7	'0/15	'0/17	'0/6	'10/13	'0/2	'0/3	'0/55	'0/2	'0/21	'0/13	'0/9
5	0	8100000	8100000	loss	986	986R1	819T1 (Clade_B-10) 1.5	1.5	1.5 (1)		DFT1		Subclonal			838-843-974-986R1-998	986-1810			1	CERK		'0/14	'0/1	'0/52	'0/40	'0/37	'0/28	'0/2	'0/1	'0/1	'0/3	'0/10	'0/12	'0/63	0/7	'0/11	0/7	'0/15	'0/17	'0/6	'0/13	'0/2	'0/3	'1/55	'0/2	'0/21	'0/13	'0/9
5	0	8100000	8100000	loss	986	986R2	201T (Clade_A2-6) 1	1	1 (1)		DFT1					986R2-991	986-1810			1	CERK		'0/14	'0/1	'0/52	'0/40	'0/37	'0/28	'0/2	'0/1	'0/1	'0/3	'0/10	'0/12	'0/63	0/7	'0/11	0/7	'0/15	'1/17	'0/6	'0/13	'0/2	'0/3	'0/55	'0/2	'0/21	'0/13	'0/9
5	21500000	58500000	37000000	gain	987	987G1CN4	427T1 (Clade_B-8) 4	4	4 (1)	Cell-line	DFT1				34R21-35R21-36R21-37R21-38R21-39R21-987G1CN4-1810G1CN4			34-987		1	C22orf28	IGF1	'0/14	'0/1	'0/52	'0/40	'0/37	'0/28	'0/2	'0/1	'0/1	'0/3	'0/10	'0/12	'0/63	0/7	'0/11	0/7	'0/15	'0/17	'0/6	'0/13	'0/2	'0/3	'0/55	'0/2	'0/21	'0/13	'0/9
5	30800000	33100000	2300000	loss	990	990R1	635T1 (Clade_C-3) 0	0	0 (1)		DFT1					990R1-990R1L1CN0				1			'0/14	'0/1	'0/52	'0/40	'0/37	'0/28	'0/2	'0/1	'0/1	'0/3	'0/10	'0/12	'0/63	0/7	'0/11	0/7	'0/15	'0/17	'0/6	'0/13	'0/2	'0/3	'0/55	'0/2	'0/21	'0/13	'0/9
5	30800000	33100000	2300000	loss	990	990R2	635T2 (Clade_C-3) 0	0	0 (1)		DFT1					990R2-990R2L1CN0				1			'0/14	'0/1	'0/52	'0/40	'0/37	'0/28	'0/2	'0/1	'0/1	'0/3	'0/10	'0/12	'0/63	0/7	'0/11	0/7	'0/15	'0/17	'0/6	'0/13	'0/2	'0/3	'0/55	'0/2	'0/21	'0/13	'0/9
5	30800000	33100000	2300000	loss	990	990R1L1CN0	635T1 (Clade_C-3) 0	0	0 (1)		DFT1					990R1-990R1L1CN0				1			'0/14	'0/1	'0/52	'0/40	'0/37	'0/28	'0/2	'0/1	'0/1	'0/3	'0/10	'0/12	'0/63	0/7	'0/11	0/7	'0/15	'0/17	'0/6	'0/13	'0/2	'0/3	'0/55	'0/2	'0/21	'0/13	'0/9
5	30800000	33100000	2300000	loss	990	990R2L1CN0	635T2 (Clade_C-3) 0	0	0 (1)		DFT1					990R2-990R2L1CN0				1			'0/14	'0/1	'0/52	'0/40	'0/37	'0/28	'0/2	'0/1	'0/1	'0/3	'0/10	'0/12	'0/63	0/7	'0/11	0/7	'0/15	'0/17	'0/6	'0/13	'0/2	'0/3	'0/55	'0/2	'0/21	'0/13	'0/9
5	34600000	36300000	1700000	loss	991	991	201T (Clade_A2-6) 1	1	1 (1)		DFT1					986R2-991				1			'0/14	'0/1	'0/52	'0/40	'0/37	'0/28	'0/2	'0/1	'0/1	'0/3	'0/10	'0/12	'0/63	0/7	'0/11	0/7	'0/15	'1/17	'0/6	'0/13	'0/2	'0/3	'0/55	'0/2	'0/21	'0/13	'0/9
5	168800000	197400000	28600000	loss	993	993	465T1 (Clade_C-3) 1	1	1 (1)		DFT1									1			'0/14	'0/1	'0/52	'0/40	'0/37	'0/28	'0/2	'0/1	'0/1	'0/3	'0/10	'0/12	'0/63	0/7	'0/11	0/7	'0/15	'0/17	'0/6	'0/13	'0/2	'0/3	'0/55	'0/2	'0/21	'0/13	'0/9
5	221800000	222600000	800000	loss	998	998	819T1 (Clade_B-10) 1	1	1 (1)		DFT1					838-843-974-986R1-998				1			'0/14	'0/1	'0/52	'0/40	'0/37	'0/28	'0/2	'0/1	'0/1	'0/3	'0/10	'0/12	'0/63	0/7	'0/11	0/7	'0/15	'0/17	'0/6	'0/13	'0/2	'0/3	'1/55	'0/2	'0/21	'0/13	'0/9
5	224700000	225700000	1000000	gain	999	999	811T2 (Clade_A1-3A1) 3	3	3 (1)		DFT1				938-999					1			'0/14	'0/1	'0/52	'1/40	'0/37	'0/28	'0/2	'0/1	'0/1	'0/3	'0/10	'0/12	'0/63	0/7	'0/11	0/7	'0/15	'0/17	'0/6	'0/13	'0/2	'0/3	'0/55	'0/2	'0/21	'0/13	'0/9
6	0	24800000	24800000	gain	1002	1002	634T1 (Clade_C-3) 3, 634T2 (Clade_C-3) 3, 635T2 (Clade_C-3) 3	3	3 (3)		DFT1				1002-1011-1854					3	PDE5A		'0/14	'0/1	'0/52	'0/40	'0/37	'0/28	'0/2	'0/1	'0/1	'0/3	'0/10	'0/12	'0/63	0/7	'0/11	0/7	'0/15	'0/17	'0/6	'0/13	'0/2	'0/3	'0/55	'0/2	'0/21	'0/13	'0/9
6	44700000	61700000	17000000	loss	1004	1004	267T1 (Clade_A2-2) 1	1	1 (1)		DFT1									1	AGA		'0/14	'0/1	'0/52	'0/40	'0/37	'0/28	'0/2	'0/1	'0/1	'0/3	'0/10	'0/12	'0/63	1/7	'0/11	0/7	'0/15	'0/17	'0/6	'0/13	'0/2	'0/3	'0/55	'0/2	'0/21	'0/13	'0/9
6	49900000	50800000	900000	loss	1005	1005	477T3 (Clade_A2-5) 1.5	1.5	1.5 (1)		DFT1		Subclonal	Tetraploid (4)		94-846-1005				1			'0/14	'0/1	'0/52	'0/40	'0/37	'0/28	'0/2	'0/1	'0/1	'0/3	'0/10	'0/12	'0/63	0/7	'0/11	0/7	'1/15	'0/17	'0/6	'0/13	'0/2	'0/3	'0/55	'0/2	'0/21	'0/13	'0/9
6	53300000	54300000	1000000	gain	1006	1006	36T2a (Clade_B-4) 3	3	3 (1)	Cell-line	DFT1				34R17-35R17-36R17-37R17-38R17-39R17-1006					1			'0/14	'0/1	'0/52	'0/40	'0/37	'0/28	'0/2	'0/1	'0/1	'0/3	'0/10	'0/12	'0/63	0/7	'0/11	0/7	'0/15	'0/17	'0/6	'0/13	'0/2	'0/3	'0/55	'0/2	'0/21	'1/13	'0/9
6	72200000	73000000	800000	loss	1007	1007	643T1 (Clade_B-8) 1	1	1 (1)		DFT1									1			'0/14	'0/1	'0/52	'0/40	'0/37	'0/28	'0/2	'0/1	'0/1	'0/3	'0/10	'0/12	'0/63	0/7	'0/11	0/7	'0/15	'0/17	'0/6	'0/13	'0/2	'0/3	'0/55	'0/2	'0/21	'0/13	'0/9
6	92600000	93700000	1100000	loss	1008	1008	449T1 (Clade_A1-3A) 1	1	1 (1)		DFT1					841-928-1008				1			'0/14	'0/1	'1/52	'0/40	'0/37	'0/28	'0/2	'0/1	'0/1	'0/3	'0/10	'0/12	'0/63	0/7	'0/11	0/7	'0/15	'0/17	'0/6	'0/13	'0/2	'0/3	'0/55	'0/2	'0/21	'0/13	'0/9
6	129700000	131100000	1400000	gain	1009	1009	1076T1 (Clade_B-9) 2.5, 1076T2 (Clade_B-9) 2.5, 1191T1 (Clade_B-9) 2.5, 1191T2 (Clade_B-9) 2.5, 1191T4 (Clade_B-9) 2.5, 1191T5 (Clade_B-9) 2.5, 1192T1 (Clade_B-9) 2.5, 1193T1 (Clade_B-9) 2.5, 1196T1 (Clade_B-9) 2.5, 1196T2 (Clade_B-9) 2.5, 1197T2 (Clade_B-9) 2.5	2.5	2.5 (11)		DFT1		Subclonal	Tetraploid (7)	860-1009					11			'0/14	'0/1	'0/52	'0/40	'0/37	'0/28	'0/2	'0/1	'0/1	'0/3	'0/10	'0/12	'0/63	0/7	'0/11	0/7	'0/15	'0/17	'0/6	'0/13	'0/2	'0/3	'0/55	'0/2	'0/21	'0/13	'0/9
6	104000000	104800000	800000	loss	1010	1010	634T1 (Clade_C-3) 1, 634T2 (Clade_C-3) 1, 635T2 (Clade_C-3) 1	1	1 (3)		DFT1									3			'0/14	'0/1	'0/52	'0/40	'0/37	'0/28	'0/2	'0/1	'0/1	'0/3	'0/10	'0/12	'0/63	0/7	'0/11	0/7	'0/15	'0/17	'0/6	'0/13	'0/2	'0/3	'0/55	'0/2	'0/21	'0/13	'0/9
6	154100000	200400000	46300000	gain	1011	1011	634T1 (Clade_C-3) 3, 634T2 (Clade_C-3) 3, 635T2 (Clade_C-3) 3	3	3 (3)		DFT1				1002-1011-1854					3	SLC1A2		'0/14	'0/1	'0/52	'0/40	'0/37	'0/28	'0/2	'0/1	'0/1	'0/3	'0/10	'0/12	'0/63	0/7	'0/11	0/7	'0/15	'0/17	'0/6	'0/13	'0/2	'0/3	'0/55	'0/2	'0/21	'0/13	'0/9
6	154200000	155200000	1000000	loss	1012	1012	328T3 (Clade_A2-6) 1	1	1 (1)		DFT1									1			'0/14	'0/1	'0/52	'0/40	'0/37	'0/28	'0/2	'0/1	'0/1	'0/3	'0/10	'0/12	'0/63	0/7	'0/11	0/7	'0/15	'1/17	'0/6	'0/13	'0/2	'0/3	'0/55	'0/2	'0/21	'0/13	'0/9
X	1659000	3680000	2021000	loss	1014	1014	218T (Clade_A2-8) 1.5	1.5	1.5 (1)	Cell-line	DFT1		Subclonal	Tetraploid (5)		2R1BM12-3R1BM12-9BM12-10R1BM12-15BM12-262-1014-1809-1840				1			'0/14	'0/1	'0/52	'0/40	'0/37	'0/28	'0/2	'0/1	'0/1	'0/3	'0/10	'0/12	'0/63	0/7	'0/11	0/7	'0/15	'0/17	'0/6	'1/13	'0/2	'0/3	'0/55	'0/2	'0/21	'0/13	'0/9
X	1800000	3800000	2000000	loss	1015	1015	204T (Clade_B-204T) 1.5	1.5	1.5 (1)	Cell-line	DFT1		Subclonal	Tetraploid (8)		2R1BM1-18R42-203R4-840R1-848-851-853-874-1015-1017-1042R1-1044-1839				1			'0/14	'0/1	'0/52	'0/40	'0/37	'0/28	'0/2	'0/1	'0/1	'0/3	'0/10	'0/12	'0/63	0/7	'0/11	0/7	'0/15	'0/17	'0/6	'0/13	'0/2	'0/3	'0/55	'0/2	'0/21	'0/13	'0/9
X	8200000	14100000	5900000	gain	1016	1016	204T (Clade_B-204T) 2.5	2.5	2.5 (1)	Cell-line	DFT1		Subclonal	Tetraploid (8)	37R1-98R1-120R1-150R2-193R2-194R2-253R1-259R2-261R2-263R2-379R3-829-833R2-854-889R1-931-1016-1018-1037-1043-1838-1841-1866					1	THOC2		'0/14	'0/1	'0/52	'0/40	'0/37	'0/28	'0/2	'0/1	'0/1	'0/3	'0/10	'0/12	'0/63	0/7	'0/11	0/7	'0/15	'0/17	'0/6	'0/13	'0/2	'0/3	'0/55	'0/2	'0/21	'0/13	'0/9
X	6200000	7000000	800000	loss	1017	1017	204T (Clade_B-204T) 1	1	1 (1)	Cell-line	DFT1			Tetraploid (8)		2R1BM1-18R42-203R4-840R1-848-851-853-874-1015-1017-1042R1-1044-1839				1			'0/14	'0/1	'0/52	'0/40	'0/37	'0/28	'0/2	'0/1	'0/1	'0/3	'0/10	'0/12	'0/63	0/7	'0/11	0/7	'0/15	'0/17	'0/6	'0/13	'0/2	'0/3	'0/55	'0/2	'0/21	'0/13	'0/9
X	14800000	16000000	1200000	gain	1018	1018	204T (Clade_B-204T) 3	3	3 (1)	Cell-line	DFT1			Tetraploid (8)	37R1-98R1-120R1-150R2-193R2-194R2-253R1-259R2-261R2-263R2-379R3-829-833R2-854-889R1-931-1016-1018-1037-1043-1838-1841-1866					1			'0/14	'0/1	'0/52	'0/40	'0/37	'0/28	'0/2	'0/1	'0/1	'0/3	'0/10	'0/12	'0/63	0/7	'0/11	0/7	'0/15	'0/17	'0/6	'0/13	'0/2	'0/3	'0/55	'0/2	'0/21	'0/13	'0/9
X	16000000	26500000	10500000	loss	1019	1019R1	333Ta (Clade_B-3) 1.5	1.5	1.5 (1)	Cell-line	DFT1		Subclonal			2R1BM16-6BM21-11BM21-15BM16-16R21-203R1-840R3-911R2-1019R1-1020R1-1042R16				1			'0/14	'0/1	'0/52	'0/40	'0/37	'0/28	'0/2	'0/1	'0/1	'0/3	'0/10	'0/12	'0/63	0/7	'0/11	0/7	'0/15	'0/17	'0/6	'0/13	'0/2	'0/3	'0/55	'0/2	'1/21	'0/13	'0/9
X	16000000	26500000	10500000	loss	1019	1019R2	209T3 (Clade_A1-3A) 1.5	1.5	1.5 (1)		DFT1		Subclonal	Tetraploid (1)		809-811-840R2-911R1-922-977-979-1019R2-1020R2-1028-1030				1			'0/14	'0/1	'1/52	'0/40	'0/37	'0/28	'0/2	'0/1	'0/1	'0/3	'0/10	'0/12	'0/63	0/7	'0/11	0/7	'0/15	'0/17	'0/6	'0/13	'0/2	'0/3	'0/55	'0/2	'0/21	'0/13	'0/9
X	29100000	36900000	7800000	loss	1020	1020R1	333Ta (Clade_B-3) 1.5	1.5	1.5 (1)	Cell-line	DFT1		Subclonal			2R1BM16-6BM21-11BM21-15BM16-16R21-203R1-840R3-911R2-1019R1-1020R1-1042R16				1			'0/14	'0/1	'0/52	'0/40	'0/37	'0/28	'0/2	'0/1	'0/1	'0/3	'0/10	'0/12	'0/63	0/7	'0/11	0/7	'0/15	'0/17	'0/6	'0/13	'0/2	'0/3	'0/55	'0/2	'1/21	'0/13	'0/9
X	29100000	36900000	7800000	loss	1020	1020R2	209T3 (Clade_A1-3A) 1.5	1.5	1.5 (1)		DFT1		Subclonal	Tetraploid (1)		809-811-840R2-911R1-922-977-979-1019R2-1020R2-1028-1030				1			'0/14	'0/1	'1/52	'0/40	'0/37	'0/28	'0/2	'0/1	'0/1	'0/3	'0/10	'0/12	'0/63	0/7	'0/11	0/7	'0/15	'0/17	'0/6	'0/13	'0/2	'0/3	'0/55	'0/2	'0/21	'0/13	'0/9
X	48800000	51700000	2900000	loss	1021	1021	208T1 (Clade_A2-3) 1, 208T1a (Clade_A2-3) 1, 208T2 (Clade_A2-3) 1, 208T2a (Clade_A2-3) 1, 1000T1a (Clade_A2-3) 1, 1000T3 (Clade_A2-3) 1	1	1 (6)		DFT1					808-1021				6			'0/14	'0/1	'0/52	'0/40	'0/37	'0/28	'0/2	'0/1	'0/1	'0/3	'0/10	'0/12	'0/63	0/7	'6/11	0/7	'0/15	'0/17	'0/6	'0/13	'0/2	'0/3	'0/55	'0/2	'0/21	'0/13	'0/9
X	52900000	54500000	1600000	loss	1022	1022	983T1 (Clade_A2-5) 1.5	1.5	1.5 (1)		DFT1		Subclonal	Tetraploid (4)						1			'0/14	'0/1	'0/52	'0/40	'0/37	'0/28	'0/2	'0/1	'0/1	'0/3	'0/10	'0/12	'0/63	0/7	'0/11	0/7	'1/15	'0/17	'0/6	'0/13	'0/2	'0/3	'0/55	'0/2	'0/21	'0/13	'0/9
X	50500000	53400000	2900000	loss	1023	1023	824T1 (Clade_A2-6) 1.5	1.5	1.5 (1)		DFT1		Subclonal							1	OGT		'0/14	'0/1	'0/52	'0/40	'0/37	'0/28	'0/2	'0/1	'0/1	'0/3	'0/10	'0/12	'0/63	0/7	'0/11	0/7	'0/15	'1/17	'0/6	'0/13	'0/2	'0/3	'0/55	'0/2	'0/21	'0/13	'0/9
X	59600000	60400000	800000	gain	1026	1026	83T1 (Clade_A1-3A) 4	4	4 (1)		DFT1				1026-1026G1CN4					1			'0/14	'0/1	'1/52	'0/40	'0/37	'0/28	'0/2	'0/1	'0/1	'0/3	'0/10	'0/12	'0/63	0/7	'0/11	0/7	'0/15	'0/17	'0/6	'0/13	'0/2	'0/3	'0/55	'0/2	'0/21	'0/13	'0/9
X	59600000	60400000	800000	gain	1026	1026G1CN4	83T1 (Clade_A1-3A) 4	4	4 (1)		DFT1				1026-1026G1CN4					1			'0/14	'0/1	'1/52	'0/40	'0/37	'0/28	'0/2	'0/1	'0/1	'0/3	'0/10	'0/12	'0/63	0/7	'0/11	0/7	'0/15	'0/17	'0/6	'0/13	'0/2	'0/3	'0/55	'0/2	'0/21	'0/13	'0/9
X	61100000	61600000	500000	loss	1028	1028	209T3 (Clade_A1-3A) 1	1	1 (1)		DFT1			Tetraploid (1)		809-811-840R2-911R1-922-977-979-1019R2-1020R2-1028-1030				1			'0/14	'0/1	'1/52	'0/40	'0/37	'0/28	'0/2	'0/1	'0/1	'0/3	'0/10	'0/12	'0/63	0/7	'0/11	0/7	'0/15	'0/17	'0/6	'0/13	'0/2	'0/3	'0/55	'0/2	'0/21	'0/13	'0/9
3	325600000	332300000	6700000	gain	1029	1029R1	618T1 (Clade_C-2) 2.5	2.5	2.5 (1)	Cell-line	DFT1		Subclonal		34R24-35R24-36R24-37R24-38R24-39R24-69R7-276R1-1029R1					1			'0/14	'0/1	'0/52	'0/40	'0/37	'0/28	'0/2	'0/1	'0/1	'0/3	'0/10	'0/12	'0/63	0/7	'0/11	0/7	'0/15	'0/17	'0/6	'0/13	'0/2	'0/3	'0/55	'0/2	'0/21	'0/13	'0/9
3	325600000	332300000	6700000	gain	1029	1029R2	96T (Clade_A2-1) 2.5	2.5	2.5 (1)	Cell-line	DFT1		Subclonal		7BM1-34R5-35R5-36R5-37R5-38R5-39R5-193R1-194R1-376-377-378-379R1-380-381-382-834R1-1029R2-1038-1079R2					1			'0/14	'0/1	'0/52	'0/40	'0/37	'0/28	'0/2	'0/1	'0/1	'0/3	'1/10	'0/12	'0/63	0/7	'0/11	0/7	'0/15	'0/17	'0/6	'0/13	'0/2	'0/3	'0/55	'0/2	'0/21	'0/13	'0/9
3	325600000	332300000	6700000	gain	1029	1029R3	340T (Non-DFTD) 2.5	2.5	2.5 (1)		Non-DFTD		Subclonal		2R2-10R2-116R2-428R2-607R1-1029R3-1284-1286-1287-1287G1CN4-1287G1CN5-1288-1288G1CN4-1289-1290-1290G1CN4-1291-1291G1CN4-1292-1292G1CN4-1293-1293G1CN4-1294-1295-1295G1CN4-1295G2CN5-1296-1296G1CN4-1297-1297G1CN4-1298-1298G1CN4-1298G1CN5-1298G1CN6-1298G1CN7-1298G1CN8-1298G1CN9-1298G1CN10-1298G1CN11-1298G1CN12-1299-1300-1300G1CN3.5-1301-1301G1CN4-1301G1CN5-1301G1CN6-1301G1CN7-1301G1CN8-1302-1302G1CN4-…					1			'0/14	'0/1	'0/52	'0/40	'0/37	'0/28	'0/2	'0/1	'0/1	'0/3	'0/10	'0/12	'0/63	0/7	'0/11	0/7	'0/15	'0/17	'0/6	'0/13	'0/2	'0/3	'0/55	'0/2	'0/21	'0/13	'0/9
3	325600000	332300000	6700000	gain	1029	1029R4	476T3 (Clade_A2-5) 3	3	3 (1)		DFT1			Tetraploid (4)	276R2-953R2-1029R4					1			'0/14	'0/1	'0/52	'0/40	'0/37	'0/28	'0/2	'0/1	'0/1	'0/3	'0/10	'0/12	'0/63	0/7	'0/11	0/7	'1/15	'0/17	'0/6	'0/13	'0/2	'0/3	'0/55	'0/2	'0/21	'0/13	'0/9
2	3000000	94500000	91500000	loss	1030	1030	209T3 (Clade_A1-3A) 1.5	1.5	1.5 (1)		DFT1		Subclonal	Tetraploid (1)		809-811-840R2-911R1-922-977-979-1019R2-1020R2-1028-1030				1	MRPS36, GNL1	GL841200.1x , GALNT1, TERT, GL841204.1y	'0/14	'0/1	'1/52	'0/40	'0/37	'0/28	'0/2	'0/1	'0/1	'0/3	'0/10	'0/12	'0/63	0/7	'0/11	0/7	'0/15	'0/17	'0/6	'0/13	'0/2	'0/3	'0/55	'0/2	'0/21	'0/13	'0/9
1	2180000	3054000	874000	loss	1031	1031	453T1 (Clade_A1-3A) 1	1	1 (1)		DFT1					59R3-844-1031				1			'0/14	'0/1	'1/52	'0/40	'0/37	'0/28	'0/2	'0/1	'0/1	'0/3	'0/10	'0/12	'0/63	0/7	'0/11	0/7	'0/15	'0/17	'0/6	'0/13	'0/2	'0/3	'0/55	'0/2	'0/21	'0/13	'0/9
X	5300000	6800000	1500000	loss	1032	1032R1	146T (Clade_C-2) 1, 148T (Clade_C-2) 1, 149T (Clade_C-2) 1, 365T2 (Clade_C-2) 1, 1017T3 (Clade_C-2) 1, 1030T1 (Clade_C-2) 1	1	1 (6)		DFT1					67R1-816-1032R1				6			'0/14	'0/1	'0/52	'0/40	'0/37	'0/28	'0/2	'0/1	'0/1	'0/3	'0/10	'0/12	'0/63	0/7	'0/11	0/7	'0/15	'0/17	'0/6	'0/13	'0/2	'0/3	'0/55	'0/2	'0/21	'0/13	'0/9
X	5300000	6800000	1500000	loss	1032	1032R2	421T1 (Clade_A2-3) 1, 422T1 (Clade_A2-3) 1	1	1 (2)		DFT1					67R2-1032R2				2			'0/14	'0/1	'0/52	'0/40	'0/37	'0/28	'0/2	'0/1	'0/1	'0/3	'0/10	'0/12	'0/63	0/7	'2/11	0/7	'0/15	'0/17	'0/6	'0/13	'0/2	'0/3	'0/55	'0/2	'0/21	'0/13	'0/9
X	5300000	6800000	1500000	loss	1032	1032R3	167T2 (Clade_C-3) 1, 170T (Clade_C-3) 1, 634T1 (Clade_C-3) 1, 634T2 (Clade_C-3) 1, 635T2 (Clade_C-3) 1	1	1 (5)		DFT1									5			'0/14	'0/1	'0/52	'0/40	'0/37	'0/28	'0/2	'0/1	'0/1	'0/3	'0/10	'0/12	'0/63	0/7	'0/11	0/7	'0/15	'0/17	'0/6	'0/13	'0/2	'0/3	'0/55	'0/2	'0/21	'0/13	'0/9
X	61191620	61883193	691573	gain	1035	1035	471T2 (Clade_B-3) 3, 472T5 (Clade_B-3) 3, 632T1 (Clade_B-3) 3, 697T1 (Clade_B-3) 3, 700T1 (Clade_B-3) 3, 700T2 (Clade_B-3) 3, 700T3 (Clade_B-3) 3	3	3 (7)		DFT1				100-112-113-1035					7			'0/14	'0/1	'0/52	'0/40	'0/37	'0/28	'0/2	'0/1	'0/1	'0/3	'0/10	'0/12	'0/63	0/7	'0/11	0/7	'0/15	'0/17	'0/6	'0/13	'0/2	'0/3	'0/55	'0/2	'7/21	'0/13	'0/9
3	0	332300000	332300000	gain	1037	1037	204T (Clade_B-204T) 2.5	2.5	2.5 (1)	Cell-line	DFT1		Subclonal	Tetraploid (8)	37R1-98R1-120R1-150R2-193R2-194R2-253R1-259R2-261R2-263R2-379R3-829-833R2-854-889R1-931-1016-1018-1037-1043-1838-1841-1866					1	MAP3K15, ALCAM, SPG20, TTC21B, TECTA, BACE1, FREM2, CCKBR		'0/14	'0/1	'0/52	'0/40	'0/37	'0/28	'0/2	'0/1	'0/1	'0/3	'0/10	'0/12	'0/63	0/7	'0/11	0/7	'0/15	'0/17	'0/6	'0/13	'0/2	'0/3	'0/55	'0/2	'0/21	'0/13	'0/9
3	476800000	491100000	14300000	gain	1038	1038	96T (Clade_A2-1) 2.5	2.5	2.5 (1)	Cell-line	DFT1		Subclonal		7BM1-34R5-35R5-36R5-37R5-38R5-39R5-193R1-194R1-376-377-378-379R1-380-381-382-834R1-1029R2-1038-1079R2					1			'0/14	'0/1	'0/52	'0/40	'0/37	'0/28	'0/2	'0/1	'0/1	'0/3	'1/10	'0/12	'0/63	0/7	'0/11	0/7	'0/15	'0/17	'0/6	'0/13	'0/2	'0/3	'0/55	'0/2	'0/21	'0/13	'0/9
2	320300000	322700000	2400000	gain	1040	1040	78Ta (Clade_A1-3A5) 3	3	3 (1)		DFT1				40R7-285R3-460-461-462-464-465-466-1040-1803R3-1808R2-1831R1					1			'0/14	'0/1	'0/52	'0/40	'0/37	'0/28	'0/2	'1/1	'0/1	'0/3	'0/10	'0/12	'0/63	0/7	'0/11	0/7	'0/15	'0/17	'0/6	'0/13	'0/2	'0/3	'0/55	'0/2	'0/21	'0/13	'0/9
[truncated: 529 more rows]
[truncated: 665 more columns]
