# Supplementary material for: Evolution and lineage dynamics of a transmissible cancer in Tasmanian devils
Source: PLoS Biol. 2020 Nov 24;18(11):e3000926. doi: 10.1371/journal.pbio.3000926 (PMC7685465; doi:10.1371/journal.pbio.3000926)
Supplement: S4 Table — Only DFT1 tumours were considered in this analysis, and DFT1–DFT2 coinfection, which occurred in two devils (Devil-812 and Devil-818) in the cohort, is not included. (A) Summary of tumour genotype information for devils hosting more than one sampled tumour. Each animal has an individual ID, and individual tumours sampled from the devil are labelled “T1,” “T2,” etc. “Type” lists various categories of multiple tumour sampling regimens: “multiple tumours,” when several tumours were sampled from an individual devil at a single sampling time and “time-course,” when the same tumour was sampled more than once on different dates. Individuals from which internal metastases were sampled are tagged “metastases collected,” and the tissue location of the relevant tumour(s) is tagged. Each animal is marked as “same” or “different,” depending on if its tumour genotypes are distinguishable using the range of markers that we have assessed (mtDNA and CNVs). Those animals that have different genotypes between multiple tumours are further classified as “polymorphic public,” i.e., all genotypes identified in the animal are shared with tumours in other devils, and “polymorphic private,” i.e., any new variation in the devil’s tumours is found only in that devil. The genetic distance between different tumours within a single host with polymorphic public genotypes are listed and can include coinfection with tumours of different clades, different clade groups, or the same clade group. Each genotype within a devil is given a number, and these are listed in the “pattern” column. Additional metadata, as described in S1 Table, are also provided. (B) Genotype information from cell lines sampled multiple times at different passage or after inoculation into animals. Data are organised as in (A). (C) Summary of data in parts (A) and (B), with underlying data for Fig 1E. (XLSX) [file pbio.3000926.s016.xlsx]

## Sheet: Table_S4A
Individual_ID	Sample_ID	Type	Number of tumours in set	Metastases collected	Internal metastatic site	Same or different genotypes amongst group	Type of difference	Private to single tumour; polymorphic between tumours in a single devil (polymorphic private); polymorphic between different devils (polymorphic public)	Relationship	Pattern	LIMS_ID	Microchip	Matched_Unmatched	Clade	Group	Haplogroup	Complete haplotype	Defining variants	Location	Latitude	Longitude	Year	Complete date (dd/mm/yyyy)	Cancer type	Cell line or tissue biopsy	Experimental transmission	General body location	Specific body location	Total_CNVs	Total_gains	Total_losses	CNV_string
31	31T1	Multiple tumours	3			Different	CNVs	Polymorphic public	Within clade group	Genotype 1	'07/2320	'982009100758259	Matched	Clade_A1	Clade_A1-3A	DFT1_3	DFT1_3A	1828A>G;3255G>A	Forestier	-42.902220999999997	147.83382900000001	2007	2007-07-25	DFT1	Tissue	No	Facial/oral	Lower mandible	17	9	8	1R1_2R1_3R1_4R1_5_6_7_8_9_10R1_11_12_13_15_19_23_24
31	31T2									Genotype 2	'07/2320	'982009100758259	Matched	Clade_A1	Clade_A1-3A	DFT1_3	DFT1_3A	1828A>G;3255G>A	Forestier	-42.902220999999997	147.83382900000001	2007	2007-07-25	DFT1	Tissue	No	Unknown		18	9	9	1R1_2R1_3R1_4R1_5_6_7_8_9_10R1_11_12_13_15_19_23_24_207
31	31T3									Genotype 1	'07/2320	'982009100758259	Matched	Clade_A1	Clade_A1-3A	DFT1_3	DFT1_3A	1828A>G;3255G>A	Forestier	-42.902220999999997	147.83382900000001	2007	2007-07-25	DFT1	Tissue	No	Unknown		17	9	8	1R1_2R1_3R1_4R1_5_6_7_8_9_10R1_11_12_13_15_19_23_24
32	32T1	Multiple tumours	3			Different	CNVs	Polymorphic private		Genotype 1	'07/1315	'982009100818058	Matched	Clade_B	Clade_B-4	DFT1_4	DFT1_4	7198T>C	Fentonbury	-42.653722000000002	146.76054099999999	2007	2007-04-30	DFT1	Tissue	No	Facial/oral		17	9	8	1R1_2R1_3R1_4R1_5_6_7_8_9_10R1_11_12_13_15_19_20R1_25
32	32T3									Genotype 2	'07/1315	'982009100818058	Matched	Clade_B	Clade_B-4	DFT1_4	DFT1_4	7198T>C	Fentonbury	-42.653722000000002	146.76054099999999	2007	2007-04-30	DFT1	Tissue	No	Facial/oral		18	10	8	1R1_2R1_3R1_4R1_5_6_7_8_9_10R1_11_12_13_15_19_20R1_25_1802
32	32T4									Genotype 1	'07/1315	'982009100818058	Matched	Clade_B	Clade_B-4	DFT1_4	DFT1_4	7198T>C	Fentonbury	-42.653722000000002	146.76054099999999	2007	2007-04-30	DFT1	Tissue	No	Facial/oral		17	9	8	1R1_2R1_3R1_4R1_5_6_7_8_9_10R1_11_12_13_15_19_20R1_25
33	33T1a	Multiple tumours	3			Same					'07/2296	'982009102737669	Matched	Clade_A1	Clade_A1-3A	DFT1_3	DFT1_3A	1828A>G;3255G>A	Forestier	-42.902220999999997	147.83382900000001	2007	2007-07-23	DFT1	Tissue	No	Unknown		17	9	8	1R1_2R1_3R1_4R1_5_6_7_8_9_10R1_11_12_13_15_19_23_24
33	33T2										'07/2296	'982009102737669	Matched	Clade_A1	Clade_A1-3A	DFT1_3	DFT1_3A	1828A>G;3255G>A	Forestier	-42.902220999999997	147.83382900000001	2007	2007-07-23	DFT1	Tissue	No	Unknown		17	9	8	1R1_2R1_3R1_4R1_5_6_7_8_9_10R1_11_12_13_15_19_23_24
33	33T3a										'07/2296	'982009102737669	Matched	Clade_A1	Clade_A1-3A	DFT1_3	DFT1_3A	1828A>G;3255G>A	Forestier	-42.902220999999997	147.83382900000001	2007	2007-07-23	DFT1	Tissue	No	Unknown		17	9	8	1R1_2R1_3R1_4R1_5_6_7_8_9_10R1_11_12_13_15_19_23_24
34	34T1a	Multiple tumours	3	Metastases collected		Different	CNVs	Polymorphic public	Within clade group	Genotype 1	'07/2093	'982009100830635; 00065DC74E	Matched	Clade_A1	Clade_A1-3A	DFT1_3	DFT1_3A	1828A>G;3255G>A	Forestier	-42.902220999999997	147.83382900000001	2007	2007-07-02	DFT1	Tissue	No	Facial/oral		17	9	8	1R1_2R1_3R1_4R1_5_6_7_8_9_10R1_11_12_13_15_19_23_24
34	34T2a			Metastases collected						Genotype 2	'07/2093	'982009100830635; 00065DC74E	Matched	Clade_A1	Clade_A1-3A	DFT1_3	DFT1_3A	1828A>G;3255G>A	Forestier	-42.902220999999997	147.83382900000001	2007	2007-07-02	DFT1	Tissue	No	Facial/oral		18	9	9	1R1_2R1_3R1_4R1_5_6_7_8_9_10R1_11_12_13_15_19_23_24_207
34	34T3a			Metastases collected	Mammary gland					Genotype 1	'07/2093	'982009100830635; 00065DC74E	Matched	Clade_A1	Clade_A1-3A	DFT1_3	DFT1_3A	1828A>G;3255G>A	Forestier	-42.902220999999997	147.83382900000001	2007	2007-07-02	DFT1	Tissue	No	Mammary gland		17	9	8	1R1_2R1_3R1_4R1_5_6_7_8_9_10R1_11_12_13_15_19_23_24
39	39T1	Multiple tumours	4	Metastases collected		Different	CNVs	Polymorphic public	Within clade group	Genotype 1	'07/2297	'982009100322308	Matched	Clade_A1	Clade_A1-3A3	DFT1_3	DFT1_3A3a	1828A>G;2572G>A;3255G>A;16137G>A	Forestier	-42.902220999999997	147.83382900000001	2007	2007-07-23	DFT1	Tissue	No	Unknown		23	9	14	1R1_2R1_3R1_4R1_5_6_6BM6_7_8_9_10R1_11_11BM6_12_13_15_16R6_17R6_18R6_19_23_24_33
39	39T2			Metastases collected						Genotype 1	'07/2297	'982009100322308	Matched	Clade_A1	Clade_A1-3A3	DFT1_3	DFT1_3A3a	1828A>G;2572G>A;3255G>A;16137G>A	Forestier	-42.902220999999997	147.83382900000001	2007	2007-07-23	DFT1	Tissue	No	Unknown		23	9	14	1R1_2R1_3R1_4R1_5_6_6BM6_7_8_9_10R1_11_11BM6_12_13_15_16R6_17R6_18R6_19_23_24_33
39	39T3a			Metastases collected						Genotype 1	'07/2297	'982009100322308	Matched	Clade_A1	Clade_A1-3A3	DFT1_3	DFT1_3A3a	1828A>G;2572G>A;3255G>A;16137G>A	Forestier	-42.902220999999997	147.83382900000001	2007	2007-07-23	DFT1	Tissue	No	Unknown		23	9	14	1R1_2R1_3R1_4R1_5_6_6BM6_7_8_9_10R1_11_11BM6_12_13_15_16R6_17R6_18R6_19_23_24_33
39	39T4a			Metastases collected	Submandibular lymph node					Genotype 2	'07/2297	'982009100322308	Matched	Clade_A1	Clade_A1-3A3	DFT1_3	DFT1_3A3a	1828A>G;2572G>A;3255G>A;16137G>A	Forestier	-42.902220999999997	147.83382900000001	2007	2007-07-23	DFT1	Tissue	No	Lymph node	Submandibular lymph node	25	9	16	1R1_2R1_3R1_4R1_5_6_6BM6_7_8_9_10R1_11_11BM6_12_13_15_16R6_17R6_18R6_19_23_24_33_897_898
40	40T2a	Multiple tumours	8	Metastases collected		Different	CNVs (public), mtDNA (private)	Polymorphic public and polymorphic private	Within clade group	Genotype 1	'07/2336	'985120015992583	Matched	Clade_A1	Clade_A1-3A3	DFT1_3	DFT1_3A3a3	1828A>G;2572G>A;3255G>A;16137G>A;4580T>C	Forestier	-42.902220999999997	147.83382900000001	2007	2007-07-25	DFT1	Tissue	No	Unknown		25	9	16	1R1_2R1_3R1_4R1_5_6_6BM6_7_8_9_10R1_11_11BM6_12_13_15_16R6_17R6_18R6_19_23_24_33_897_898
40	40T3a			Metastases collected	Submandibular lymph node					Genotype 2	'07/2336	'985120015992583	Matched	Clade_A1	Clade_A1-3A3	DFT1_3	DFT1_3A3a	1828A>G;2572G>A;3255G>A;16137G>A	Forestier	-42.902220999999997	147.83382900000001	2007	2007-07-25	DFT1	Tissue	No	Lymph node	Submandibular lymph node	23	9	14	1R1_2R1_3R1_4R1_5_6_6BM6_7_8_9_10R1_11_11BM6_12_13_15_16R6_17R6_18R6_19_23_24_33
40	40T4a			Metastases collected	Spleen					Genotype 3 (may have arisen from genotype 2 within host)	'07/2336	'985120015992583	Matched	Clade_A1	Clade_A1-3A3	DFT1_3	DFT1_3A3a1	611C>T;1828A>G;2572G>A;3255G>A;16137G>A	Forestier	-42.902220999999997	147.83382900000001	2007	2007-07-25	DFT1	Tissue	No	Spleen		23	9	14	1R1_2R1_3R1_4R1_5_6_6BM6_7_8_9_10R1_11_11BM6_12_13_15_16R6_17R6_18R6_19_23_24_33
40	40T5a			Metastases collected						Genotype 2	'07/2336	'985120015992583	Matched	Clade_A1	Clade_A1-3A3	DFT1_3	DFT1_3A3a	1828A>G;2572G>A;3255G>A;16137G>A	Forestier	-42.902220999999997	147.83382900000001	2007	2007-07-25	DFT1	Tissue	No	Unknown		23	9	14	1R1_2R1_3R1_4R1_5_6_6BM6_7_8_9_10R1_11_11BM6_12_13_15_16R6_17R6_18R6_19_23_24_33
40	40T6a			Metastases collected						Genotype 3	'07/2336	'985120015992583	Matched	Clade_A1	Clade_A1-3A3	DFT1_3	DFT1_3A3a2	1828A>G;2572G>A;3255G>A;16137G>A;10452G>A	Forestier	-42.902220999999997	147.83382900000001	2007	2007-07-25	DFT1	Tissue	No	Unknown		23	9	14	1R1_2R1_3R1_4R1_5_6_6BM6_7_8_9_10R1_11_11BM6_12_13_15_16R6_17R6_18R6_19_23_24_33
40	40T7a			Metastases collected						Genotype 4	'07/2336	'985120015992583	Matched	Clade_A1	Clade_A1-3A3	DFT1_3	DFT1_3A3a	1828A>G;2572G>A;3255G>A;16137G>A	Forestier	-42.902220999999997	147.83382900000001	2007	2007-07-25	DFT1	Tissue	No	Unknown		24	9	15	1R1_2R1_3R1_4R1_5_6_6BM6_7_8_9_10R1_11_11BM6_12_13_15_16R6_17R6_18R6_19_23_24_33_923
40	40T8a			Metastases collected	Kidney					Genotype 3 (may have arisen from genotype 2 within host)	'07/2336	'985120015992583	Matched	Clade_A1	Clade_A1-3A3	DFT1_3	DFT1_3A3a1	611C>T;1828A>G;2572G>A;3255G>A;16137G>A	Forestier	-42.902220999999997	147.83382900000001	2007	2007-07-25	DFT1	Tissue	No	Kidney		23	9	14	1R1_2R1_3R1_4R1_5_6_6BM6_7_8_9_10R1_11_11BM6_12_13_15_16R6_17R6_18R6_19_23_24_33
40	40T9a			Metastases collected	Auxiliary lymph node					Genotype 4	'07/2336	'985120015992583	Matched	Clade_A1	Clade_A1-3A3	DFT1_3	DFT1_3A3a	1828A>G;2572G>A;3255G>A;16137G>A	Forestier	-42.902220999999997	147.83382900000001	2007	2007-07-25	DFT1	Tissue	No	Lymph node	Auxiliary lymph node	24	9	15	1R1_2R1_3R1_4R1_5_6_6BM6_7_8_9_10R1_11_11BM6_12_13_15_16R6_17R6_18R6_19_23_24_33_923
45	45T1	Multiple tumours	3			Same					'08/0134	'982009104349396	Matched	Clade_A1	Clade_A1-3A3	DFT1_3	DFT1_3A3a	1828A>G;2572G>A;3255G>A;16137G>A	Forestier	-42.902220999999997	147.83382900000001	2008	2008-01-16	DFT1	Tissue	No	Facial/oral	Left side of face	23	9	14	1R1_2R1_3R1_4R1_5_6_6BM6_7_8_9_10R1_11_11BM6_12_13_15_16R6_17R6_18R6_19_23_24_33
45	45T3										'08/0134	'982009104349396	Matched	Clade_A1	Clade_A1-3A3	DFT1_3	DFT1_3A3a	1828A>G;2572G>A;3255G>A;16137G>A	Forestier	-42.902220999999997	147.83382900000001	2008	2008-01-16	DFT1	Tissue	No	Facial/oral	Interior left upper lip	23	9	14	1R1_2R1_3R1_4R1_5_6_6BM6_7_8_9_10R1_11_11BM6_12_13_15_16R6_17R6_18R6_19_23_24_33
45	45T5										'08/0134	'982009104349396	Matched	Clade_A1	Clade_A1-3A3	DFT1_3	DFT1_3A3a	1828A>G;2572G>A;3255G>A;16137G>A	Forestier	-42.902220999999997	147.83382900000001	2008	2008-01-16	DFT1	Tissue	No	Facial/oral		23	9	14	1R1_2R1_3R1_4R1_5_6_6BM6_7_8_9_10R1_11_11BM6_12_13_15_16R6_17R6_18R6_19_23_24_33
49	49T1	Multiple tumours	2			Different	CNVs	Polymorphic private		Genotype 1	'07/3518	Unknown	Matched	Clade_A2	Clade_A2-4	DFT1_9	DFT1_9	4266G>A	Mangalore	-42.658489000000003	147.18272400000001	2007	2007-06-11	DFT1	Tissue	No	Unknown		24	9	15	1R1_2R1_3R1_4R1_5_6_6BM12_7_8_9_10R1_11_11BM12_12_13_15_16R12_17R12_18R12_19_22_26_27R1_118
49	49T3									Genotype 2	'07/3518	Unknown	Matched	Clade_A2	Clade_A2-4	DFT1_9	DFT1_9	4266G>A	Mangalore	-42.658489000000003	147.18272400000001	2007	2007-06-11	DFT1	Tissue	No	Unknown		25	10	15	1R1_2R1_3R1_4R1_5_6_6BM12_7_8_9_10R1_11_11BM12_12_13_15_16R12_17R12_18R12_19_22_26_27R1_118_905
50	50T1	Multiple tumours	2			Different	mtDNA	Polymorphic private		Genotype 1	'08/1451	'982009104928332	Matched	Clade_B	Clade_B-3	DFT1_7	DFT1_7A3a	2707G>A;3679G>A;8529G>A;11408G>A	Kempton	-42.525894000000001	147.20354900000001	2008	2008-05-15	DFT1	Tissue	No	Unknown		20	9	11	1R1_2R1_3R1_4R1_5_6_7_8_9_10R1_11_12_13_15_19_20R1_47R1_51R3_57_58
50	50T2									Genotype 2	'08/1451	'982009104928332	Matched	Clade_B	Clade_B-3	DFT1_7	DFT1_7A3	2707G>A;3679G>A;8529G>A	Kempton	-42.525894000000001	147.20354900000001	2008	2008-05-15	DFT1	Tissue	No	Unknown		20	9	11	1R1_2R1_3R1_4R1_5_6_7_8_9_10R1_11_12_13_15_19_20R1_47R1_51R3_57_58
51	51T1	Multiple tumours	2			Different	CNVs and mtDNA	Polymorphic public	Within clade group	Genotype 1	'08/1818	'982009104847105	Matched	Clade_B	Clade_B-3	DFT1_16	DFT1_16	8617T>C	Kempton	-42.525894000000001	147.20354900000001	2008	2008-06-13	DFT1	Tissue	No	Unknown		19	9	10	1R1_2R1_3R1_4R1_5_6_7_8_9_10R1_11_12_13_15_19_20R1_21R6_570_571
51	51T2									Genotype 2	'08/1818	'982009104847105	Matched	Clade_B	Clade_B-3	DFT1_7	DFT1_7A	2707G>A;8529G>A	Kempton	-42.525894000000001	147.20354900000001	2008	2008-06-13	DFT1	Tissue	No	Unknown		21	9	12	1R1_2R1_3R1_4R1_5_6_7_8_9_10R1_11_12_13_15_19_20R1_47R1_51R3_57_58_566
52	52T1	Multiple tumours	2			Different	CNVs	Polymorphic private		Genotype 1	'08/1963	'982009105188074	Matched	Clade_A1	Clade_A1-1	DFT1_0	DFT1_0	Novariants	Freycinet	-42.194752999999999	148.30324300000001	2008	2008-06-24	DFT1	Tissue	No	Unknown		41	34	7	1R1_2R1_3R1_4R1_5_6_7_8_9_10R1_11_12_13_15_19_48R1_55R1_56R1_63_63G1CN4_63G1CN5_63G1CN6_63G1CN7_63G1CN8_63G1CN9_64_64G1CN4_64G1CN5_64G1CN6_64G1CN7_64G1CN8_64G1CN9_65_65G1CN4_65G1CN5_65G1CN6_65G1CN7_65G1CN8_65G1CN9_66_70
52	52T2									Genotype 2	'08/1963	'982009105188074	Matched	Clade_A1	Clade_A1-1	DFT1_0	DFT1_0	Novariants	Freycinet	-42.194752999999999	148.30324300000001	2008	2008-06-24	DFT1	Tissue	No	Unknown		44	37	7	1R1_2R1_3R1_4R1_5_6_7_8_9_10R1_11_12_13_15_19_48R1_55R1_56R1_63_63G1CN4_63G1CN5_63G1CN6_63G1CN7_63G1CN8_63G1CN9_63G1CN10_64_64G1CN4_64G1CN5_64G1CN6_64G1CN7_64G1CN8_64G1CN9_64G1CN10_65_65G1CN4_65G1CN5_65G1CN6_65G1CN7_65G1CN8_65G1CN9_65G1CN10_66_70
55	55T1	Multiple tumours	3	Metastases collected	Liver	Same					'07/2783	'000658C2A0	Matched	Clade_B	Clade_B-9	DFT1_2	DFT1_2	14114C>T	Mole Creek (captive)	-41.552312999999998	146.45533829999999	2007	2007-09-03	DFT1	Tissue	No	Liver		19	9	10	1R1_2R1_3R1_4R1_5_6_7_8_9_10R1_11_12_13_15_19_20R1_21R1_25_326
55	55T2			Metastases collected	Liver						'07/2783	'000658C2A0	Matched	Clade_B	Clade_B-9	DFT1_2	DFT1_2	14114C>T	Mole Creek (captive)	-41.552312999999998	146.45533829999999	2007	2007-09-03	DFT1	Tissue	No	Liver		19	9	10	1R1_2R1_3R1_4R1_5_6_7_8_9_10R1_11_12_13_15_19_20R1_21R1_25_326
55	55T3			Metastases collected							'07/2783	'000658C2A0	Matched	Clade_B	Clade_B-9	DFT1_2	DFT1_2	14114C>T	Mole Creek (captive)	-41.552312999999998	146.45533829999999	2007	2007-09-03	DFT1	Tissue	No	Spleen
56	56T1	Multiple tumours	2			Same					'07/3880	'982009104808995	Matched	Clade_C	Clade_C-2	DFT1_0	DFT1_0	Novariants	Upper Natone	-41.225067000000003	145.8115803	2007	2007-12-06	DFT1	Tissue	No	Unknown		15	9	6	1R1_2R1_3R1_4R1_5_6_7_8_9_10R1_11_12_13_15_19
56	56T2										'07/3880	'982009104808995	Matched	Clade_C	Clade_C-2	DFT1_0	DFT1_0	Novariants	Upper Natone	-41.225067000000003	145.8115803	2007	2007-12-06	DFT1	Tissue	No	Unknown		15	9	6	1R1_2R1_3R1_4R1_5_6_7_8_9_10R1_11_12_13_15_19
59	59T1	Multiple tumours	3			Different	CNVs	Polymorphic public	Within clade group	Genotype 1	'07/2389	'982009100823186	Unmatched	Clade_A1	Clade_A1-3A	DFT1_3	DFT1_3A	1828A>G;3255G>A	Forestier	-42.902220999999997	147.83382900000001	2007	2007-06-06	DFT1	Tissue	No	Unknown		17	9	8	1R1_2R1_3R1_4R1_5_6_7_8_9_10R1_11_12_13_15_19_23_24
59	59T2									Genotype 1	'07/2389	'982009100823186	Unmatched	Clade_A1	Clade_A1-3A	DFT1_3	DFT1_3A	1828A>G;3255G>A	Forestier	-42.902220999999997	147.83382900000001	2007	2007-06-06	DFT1	Tissue	No	Unknown		17	9	8	1R1_2R1_3R1_4R1_5_6_7_8_9_10R1_11_12_13_15_19_23_24
59	59T3									Genotype 2	'07/2389	'982009100823186	Unmatched	Clade_A1	Clade_A1-3A	DFT1_3	DFT1_3A	1828A>G;3255G>A	Forestier	-42.902220999999997	147.83382900000001	2007	2007-06-06	DFT1	Tissue	No	Unknown		18	9	9	1R1_2R1_3R1_4R1_5_6_7_8_9_10R1_11_12_13_15_19_23_24_207
63	63T2	Multiple tumours	2			Different	CNVs	Polymorphic public	Within clade group	Genotype 1	'08/2380	'982009104248590	Matched	Clade_A1	Clade_A1-3A	DFT1_3	DFT1_3A	1828A>G;3255G>A	Forestier	-42.902220999999997	147.83382900000001	2008	2008-07-28	DFT1	Tissue	No	Facial/oral		40	26	14	1R1_2R1_3R1_4R1_5_6_6BM36_7_8_9_10R1_11_11BM36_12_13_15_16R36_17R36_18R36_19_23_24_33_40R3_40R3G1CN4_40R3G1CN5_40R3G1CN6_40R3G1CN7_43R3_43R3G1CN4_43R3G1CN5_43R3G1CN6_43R3G1CN7_49R3_49R3G1CN4_49R3G1CN5_49R3G1CN6_49R3G1CN7_73R3_101R2
63	63T3									Genotype 2	'08/2380	'982009104248590	Matched	Clade_A1	Clade_A1-3A	DFT1_3	DFT1_3A	1828A>G;3255G>A	Forestier	-42.902220999999997	147.83382900000001	2008	2008-07-28	DFT1	Tissue	No	Facial/oral		27	18	9	1R1_2R1_3R1_4R1_5_6_7_8_9_10R1_11_12_13_15_19_23_24_33_40R3_40R3G1CN4_40R3G1CN5_43R3_43R3G1CN4_43R3G1CN5_49R3_49R3G1CN4_49R3G1CN5
66	66T1	Multiple tumours	5	Metastases collected		Different	CNVs (public), mtDNA (private)	Polymorphic public and polymorphic private	Within clade group	Genotype 1 (may have arisen from genotype 3 within host)	'08/2387	'982009105171583	Matched	Clade_A1	Clade_A1-3A	DFT1_3	DFT1_3A	1828A>G;3255G>A	Forestier	-42.902220999999997	147.83382900000001	2008	2008-07-30	DFT1	Tissue	No	Facial/oral		23	15	8	1R1_2R1_3R1_4R1_5_6_7_8_9_10R1_11_12_13_15_19_23_24_40R6_43R4_49R8_109_1828_1829
66	66T2			Metastases collected						Genotype 2	'08/2387	'982009105171583	Matched	Clade_A1	Clade_A1-3A4	DFT1_3	DFT1_3A4a	1116A>G;1828A>G;3255G>A;4422G>A	Forestier	-42.902220999999997	147.83382900000001	2008	2008-07-30	DFT1	Tissue	No	Facial/oral		17	9	8	1R1_2R1_3R1_4R1_5_6_7_8_9_10R1_11_12_13_15_19_23_24
66	66T3			Metastases collected	Submandibular lymph node					Genotype 3 (may have arisen from genotype 4 within host)	'08/2387	'982009105171583	Matched	Clade_A1	Clade_A1-3A	DFT1_3	DFT1_3A	1828A>G;3255G>A	Forestier	-42.902220999999997	147.83382900000001	2008	2008-07-30	DFT1	Tissue	No	Lymph node	Submandibular lymph node	19	11	8	1R1_2R1_3R1_4R1_5_6_7_8_9_10R1_11_12_13_15_19_23_24_43R4_109
66	66T4			Metastases collected	Submandibular lymph node					Genotype 2	'08/2387	'982009105171583	Matched	Clade_A1	Clade_A1-3A4	DFT1_3	DFT1_3A4a	1116A>G;1828A>G;3255G>A;4422G>A	Forestier	-42.902220999999997	147.83382900000001	2008	2008-07-30	DFT1	Tissue	No	Lymph node	Submandibular lymph node	17	9	8	1R1_2R1_3R1_4R1_5_6_7_8_9_10R1_11_12_13_15_19_23_24
66	66T6			Metastases collected	Omentum					Genotype 4	'08/2387	'982009105171583	Matched	Clade_A1	Clade_A1-3A	DFT1_3	DFT1_3A	1828A>G;3255G>A	Forestier	-42.902220999999997	147.83382900000001	2008	2008-07-30	DFT1	Tissue	No	Omentum		18	10	8	1R1_2R1_3R1_4R1_5_6_7_8_9_10R1_11_12_13_15_19_23_24_109
71	71T1	Multiple tumours	3			Different	CNVs	Polymorphic private		Genotype 1	Unknown	'982009100799027	Matched	Clade_A1	Clade_A1-3A	DFT1_3	DFT1_3A	1828A>G;3255G>A	Forestier	-42.902220999999997	147.83382900000001	2008	2008-08-02	DFT1	Tissue	No	Facial/oral		18	10	8	1R1_2R1_3R1_4R1_5_6_7_8_9_10R1_11_12_13_15_19_23_24_109
71	71T2									Genotype 2	Unknown	'982009100799027	Matched	Clade_A1	Clade_A1-3A	DFT1_3	DFT1_3A	1828A>G;3255G>A	Forestier	-42.902220999999997	147.83382900000001	2008	2008-08-02	DFT1	Tissue	No	Facial/oral		20	12	8	1R1_2R1_3R1_4R1_5_6_7_8_9_10R1_11_12_13_15_19_23_24_43R5_49R9_109
71	71T3									Genotype 1	Unknown	'982009100799027	Matched	Clade_A1	Clade_A1-3A	DFT1_3	DFT1_3A	1828A>G;3255G>A	Forestier	-42.902220999999997	147.83382900000001	2008	2008-08-02	DFT1	Tissue	No	Facial/oral		18	10	8	1R1_2R1_3R1_4R1_5_6_7_8_9_10R1_11_12_13_15_19_23_24_109
80	80T1	Multiple tumours	2			Same					'10/0135	'982009104789723	Matched	Clade_A1	Clade_A1-3A2	DFT1_3	DFT1_3A2a1	1828A>G;2731A>G;3255G>A;3430T>A;4311G>A	Forestier	-42.902220999999997	147.83382900000001	2010	2010-01-14	DFT1	Tissue	No	Neck	Left shoulder	17	9	8	1R1_2R1_3R1_4R1_5_6_7_8_9_10R1_11_12_13_15_19_23_24
80	80T2										'10/0135	'982009104789723	Matched	Clade_A1	Clade_A1-3A2	DFT1_3	DFT1_3A2a1	1828A>G;2731A>G;3255G>A;3430T>A;4311G>A	Forestier	-42.902220999999997	147.83382900000001	2010	2010-01-14	DFT1	Tissue	No	Facial/oral	upper palate	17	9	8	1R1_2R1_3R1_4R1_5_6_7_8_9_10R1_11_12_13_15_19_23_24
101	101T1	Multiple tumours	2			Different	CNVs and mtDNA	Polymorphic public	Different clades	Genotype 1	'10/1673	'MTP000000101673	Unmatched	Clade_B	Clade_B-5	DFT1_2	DFT1_2E	2344T>C;14114C>T	Buckland	-42.613394	147.70647	2010	2010-05-31	DFT1	Tissue	No	Facial/oral		19	9	10	1R1_2R1_3R1_4R1_5_6_7_8_9_10R1_11_12_13_15_19_20R1_21R1_25_814
101	101T2									Genotype 2	'10/1673	'MTP000000101673	Unmatched	Clade_D	Clade_D	DFT1_0	DFT1_0	Novariants	Buckland	-42.613394	147.70647	2010	2010-05-31	DFT1	Tissue	No	Facial/oral		22	15	7	1R1_2R1_3R1_4R1_5_6_7_8_9_10R1_11_12_13_15_19_116R1_121R1_206_357_358_359_360
134	134T1	Multiple tumours	7	Metastases collected		Different	CNVs and mtDNA	Polymorphic private		Genotype 1	'11/3917	'982000123128645	Matched	Clade_B	Clade_B-8	DFT1_2	DFT1_2	14114C>T	Bronte Park	-42.124875000000003	146.46679	2011	2011-10-14	DFT1	Tissue	No	Facial/oral	Lower left gum	18	9	9	1R1_2R1_3R1_4R1_5_6_7_8_9_10R1_11_12_13_15_19_20R1_21R1_25
134	134T2			Metastases collected	Lymph node					Genotype 2	'11/3917	'982000123128645	Matched	Clade_B	Clade_B-8	DFT1_2	DFT1_2C	8663A>T;14114C>T	Bronte Park	-42.124875000000003	146.46679	2011	2011-10-14	DFT1	Tissue	No	Lymph node		20	9	11	1R1_2R1_3R1_4R1_5_6_7_8_9_10R1_11_12_13_15_19_20R1_21R1_25_543_544
134	134T3			Metastases collected	Muscle (right hand trunk)					Genotype 1	'11/3917	'982000123128645	Matched	Clade_B	Clade_B-8	DFT1_2	DFT1_2	14114C>T	Bronte Park	-42.124875000000003	146.46679	2011	2011-10-14	DFT1	Tissue	No	Muscle	Right hand trunk	18	9	9	1R1_2R1_3R1_4R1_5_6_7_8_9_10R1_11_12_13_15_19_20R1_21R1_25
134	134T4			Metastases collected	Muscle (left hand trunk)					Genotype 1	'11/3917	'982000123128645	Matched	Clade_B	Clade_B-8	DFT1_2	DFT1_2	14114C>T	Bronte Park	-42.124875000000003	146.46679	2011	2011-10-14	DFT1	Tissue	No	Muscle	Left hand trunk	18	9	9	1R1_2R1_3R1_4R1_5_6_7_8_9_10R1_11_12_13_15_19_20R1_21R1_25
134	134T5			Metastases collected	Lung					Genotype 3	'11/3917	'982000123128645	Matched	Clade_B	Clade_B-8	DFT1_2	DFT1_2	14114C>T	Bronte Park	-42.124875000000003	146.46679	2011	2011-10-14	DFT1	Tissue	No	Lung		20	11	9	1R1_2R1_3R1_4R1_5_6_7_8_9_10R1_11_12_13_15_19_20R1_21R1_25_37R36_120R36
134	134T6			Metastases collected	Lung					Genotype 4	'11/3917	'982000123128645	Matched	Clade_B	Clade_B-8	DFT1_2	DFT1_2	14114C>T	Bronte Park	-42.124875000000003	146.46679	2011	2011-10-14	DFT1	Tissue	No	Lung		29	15	14	1R1_2R1_2R1BM37_3R1_3R1BM37_4R1_5_6_7_8_9_9BM37_10R1_10R1BM37_11_12_13_15_15BM37_19_20R1_21R1_25_34R37_35R37_36R37_37R37_38R37_39R37
134	134T7			Metastases collected	Musle (left front leg)					Genotype 1	'11/3917	'982000123128645	Matched	Clade_B	Clade_B-8	DFT1_2	DFT1_2	14114C>T	Bronte Park	-42.124875000000003	146.46679	2011	2011-10-14	DFT1	Tissue	No	Muscle	Left front leg	18	9	9	1R1_2R1_3R1_4R1_5_6_7_8_9_10R1_11_12_13_15_19_20R1_21R1_25
135	135T1	Multiple tumours	3			Different	mtDNA	Polymorphic private		Genotype 1	'11/3918	'982000123216973	Matched	Clade_B	Clade_B-8	DFT1_2	DFT1_2	14114C>T	Bronte Park	-42.124875000000003	146.46679	2011	2011-10-14	DFT1	Tissue	No	Facial/oral	Upper left lip	18	9	9	1R1_2R1_3R1_4R1_5_6_7_8_9_10R1_11_12_13_15_19_20R1_21R1_25
135	135T2a									Genotype 1	'11/3918	'982000123216973	Matched	Clade_B	Clade_B-8	DFT1_2	DFT1_2	14114C>T	Bronte Park	-42.124875000000003	146.46679	2011	2011-10-14	DFT1	Tissue	No	Facial/oral	Lower left lip	18	9	9	1R1_2R1_3R1_4R1_5_6_7_8_9_10R1_11_12_13_15_19_20R1_21R1_25
135	135T3a									Genotype 2	'11/3918	'982000123216973	Matched	Clade_B	Clade_B-8	DFT1_2	DFT1_2D	14114C>T;14525C>T	Bronte Park	-42.124875000000003	146.46679	2011	2011-10-14	DFT1	Tissue	No	Facial/oral	Right lip	18	9	9	1R1_2R1_3R1_4R1_5_6_7_8_9_10R1_11_12_13_15_19_20R1_21R1_25
139	139T	Time-course	2			Different	mtDNA	Polymorphic private		Genotype 1	'11/2091	'982009104751722	Matched	Clade_C	Clade_C-3	DFT1_5	DFT1_5	2681C>T	Waratah	-41.447800999999998	145.52639500000001	2011	2011-05-27	DFT1	Tissue	No	Facial/oral	Front lower lip	15	9	6	1R1_2R1_3R1_4R1_5_6_7_8_9_10R1_11_12_13_15_19
139	139T1a									Genotype 2	'11/2824	'982009104751722	Matched	Clade_C	Clade_C-3	DFT1_5	DFT1_5D	2681C>T;12646G>A	Waratah	-41.447800999999998	145.52639500000001	2011	2011-07-21	DFT1	Tissue	No	Unknown		15	9	6	1R1_2R1_3R1_4R1_5_6_7_8_9_10R1_11_12_13_15_19
154	154T	Multiple tumours and time-course	3			Multiple tumours (same); time-course (same)					Unknown	'982009106212306	Matched	Clade_A2	Clade_A2-11	DFT1_0	DFT1_0	Novariants	West Pencil Pine	-41.717464999999997	145.85587000000001	2012	2012-02-01	DFT1	Tissue	No	Facial/oral		33	19	14	1R1_2R1_3R1_4R1_5_5G1CN4_5G1CN5_6_6BM17_7_8_9_10R1_11_11BM17_12_13_15_16R17_17R17_18R17_19_22_26_27R1_28R1_28R1G1CN4_29_29G1CN4_31_32_1834_1834G1CN4
154	154T1.1										Unknown	'982009106212306	Matched	Clade_A2	Clade_A2-11	DFT1_0	DFT1_0	Novariants	West Pencil Pine	-41.717464999999997	145.85587000000001	2012	2012-11-01	DFT1	Tissue	No	Facial/oral		33	19	14	1R1_2R1_3R1_4R1_5_5G1CN4_5G1CN5_6_6BM17_7_8_9_10R1_11_11BM17_12_13_15_16R17_17R17_18R17_19_22_26_27R1_28R1_28R1G1CN4_29_29G1CN4_31_32_1834_1834G1CN4
154	154T2										Unknown	'982009106212306	Matched	Clade_A2	Clade_A2-11	DFT1_0	DFT1_0	Novariants	West Pencil Pine	-41.717464999999997	145.85587000000001	2012	2012-02-01	DFT1	Tissue	No	Facial/oral		33	19	14	1R1_2R1_3R1_4R1_5_5G1CN4_5G1CN5_6_6BM17_7_8_9_10R1_11_11BM17_12_13_15_16R17_17R17_18R17_19_22_26_27R1_28R1_28R1G1CN4_29_29G1CN4_31_32_1834_1834G1CN4
161	161T1	Multiple tumours	2			Same					Unknown	'982009104841875	Matched	Clade_A2	Clade_A2-11	DFT1_0	DFT1_0	Novariants	West Pencil Pine	-41.717464999999997	145.85587000000001	2011	2011-11-01	DFT1	Tissue	No	Unknown		33	19	14	1R1_2R1_3R1_4R1_5_5G1CN4_5G1CN5_6_6BM17_7_8_9_10R1_11_11BM17_12_13_15_16R17_17R17_18R17_19_22_26_27R1_28R1_28R1G1CN4_29_29G1CN4_31_32_1834_1834G1CN4
161	161T2										Unknown	'982009104841875	Matched	Clade_A2	Clade_A2-11	DFT1_0	DFT1_0	Novariants	West Pencil Pine	-41.717464999999997	145.85587000000001	2011	2011-11-01	DFT1	Tissue	No	Unknown		33	19	14	1R1_2R1_3R1_4R1_5_5G1CN4_5G1CN5_6_6BM17_7_8_9_10R1_11_11BM17_12_13_15_16R17_17R17_18R17_19_22_26_27R1_28R1_28R1G1CN4_29_29G1CN4_31_32_1834_1834G1CN4
165	165T	Multiple tumours	3			Different	CNVs and mtDNA	Polymorphic public	Different clades	Genotype 1	Unknown	'982009106209752	Matched	Clade_A2	Clade_A2-11	DFT1_0	DFT1_0	Novariants	West Pencil Pine	-41.717464999999997	145.85587000000001	2012	2012-11-01	DFT1	Tissue	No	Facial/oral		33	19	14	1R1_2R1_3R1_4R1_5_5G1CN4_5G1CN5_6_6BM17_7_8_9_10R1_11_11BM17_12_13_15_16R17_17R17_18R17_19_22_26_27R1_28R1_28R1G1CN4_29_29G1CN4_31_32_1834_1834G1CN4
165	165T3									Genotype 1	Unknown	'982009106209752	Matched	Clade_A2	Clade_A2-11	DFT1_0	DFT1_0	Novariants	West Pencil Pine	-41.717464999999997	145.85587000000001	2012	2012-11-01	DFT1	Tissue	No	Facial/oral		33	19	14	1R1_2R1_3R1_4R1_5_5G1CN4_5G1CN5_6_6BM17_7_8_9_10R1_11_11BM17_12_13_15_16R17_17R17_18R17_19_22_26_27R1_28R1_28R1G1CN4_29_29G1CN4_31_32_1834_1834G1CN4
165	165T4									Genotype 2	Unknown	'982009106209752	Matched	Clade_C	Clade_C-3	DFT1_5	DFT1_5	2681C>T	West Pencil Pine	-41.717464999999997	145.85587000000001	2012	2012-11-01	DFT1	Tissue	No	Facial/oral		16	9	7	1R1_2R1_3R1_4R1_5_6_7_8_9_10R1_11_12_13_15_19_1836
166	166T	Multiple tumours	2			Same					'11/4405	'982009106128168	Matched	Clade_A2	Clade_A2-11	DFT1_0	DFT1_0	Novariants	West Pencil Pine	-41.717464999999997	145.85587000000001	2011	2011-11-01	DFT1	Tissue	No	Unknown		33	19	14	1R1_2R1_3R1_4R1_5_5G1CN4_5G1CN5_6_6BM17_7_8_9_10R1_11_11BM17_12_13_15_16R17_17R17_18R17_19_22_26_27R1_28R1_28R1G1CN4_29_29G1CN4_31_32_1834_1834G1CN4
166	166T4										'11/4405	'982009106128168	Matched	Clade_A2	Clade_A2-11	DFT1_0	DFT1_0	Novariants	West Pencil Pine	-41.717464999999997	145.85587000000001	2011	2011-11-01	DFT1	Tissue	No	Unknown
167	167T	Multiple tumours and time-course	4			Multiple tumours (different); time-course (same)	CNVs and mtDNA	Polymorphic public	Within clade group	Genotype 1	'09/2651	'982009104253781	Matched	Clade_C	Clade_C-3	DFT1_5	DFT1_5B1	2681C>T;2835G>C;5843A>G	West Pencil Pine	-41.717464999999997	145.85587000000001	2011	2011-02-01	DFT1	Tissue	No	Unknown		20	9	11	1R1_2R1_3R1_4R1_5_6_6BM33_7_8_9_10R1_11_11BM33_12_13_15_16R33_17R33_18R33_19
167	167T1.1									Genotype 1	'09/2651	'982009104253781	Matched	Clade_C	Clade_C-3	DFT1_5	DFT1_5B1	2681C>T;2835G>C;5843A>G	West Pencil Pine	-41.717464999999997	145.85587000000001	2011	2011-11-01	DFT1	Tissue	No	Unknown		20	9	11	1R1_2R1_3R1_4R1_5_6_6BM33_7_8_9_10R1_11_11BM33_12_13_15_16R33_17R33_18R33_19
167	167T2									Genotype 2	'09/2651	'982009104253781	Matched	Clade_C	Clade_C-3	DFT1_5	DFT1_5	2681C>T	West Pencil Pine	-41.717464999999997	145.85587000000001	2011	2011-11-01	DFT1	Tissue	No	Unknown		21	9	12	1R1_2R1_3R1_4R1_5_6_6BM33_7_8_9_10R1_11_11BM33_12_13_15_16R33_17R33_18R33_19_1032R3
167	167T3									Genotype 1	'09/2651	'982009104253781	Matched	Clade_C	Clade_C-3	DFT1_5	DFT1_5B1	2681C>T;2835G>C;5843A>G	West Pencil Pine	-41.717464999999997	145.85587000000001	2011	2011-11-01	DFT1	Tissue	No	Unknown		20	9	11	1R1_2R1_3R1_4R1_5_6_6BM33_7_8_9_10R1_11_11BM33_12_13_15_16R33_17R33_18R33_19
174	174T1	Time-course	2			Same					Unknown	'982009106160463	Matched	Clade_C	Clade_C-3	DFT1_5	DFT1_5B1	2681C>T;2835G>C;5843A>G	West Pencil Pine	-41.717464999999997	145.85587000000001	2012	2012-01-11	DFT1	Tissue	No	Facial/oral	Exterior lower right lip
174	174T2										Unknown	'982009106160463	Matched	Clade_C	Clade_C-3	DFT1_5	DFT1_5B1	2681C>T;2835G>C;5843A>G	West Pencil Pine	-41.717464999999997	145.85587000000001	2014	2014-05-01	DFT1	Tissue	No	Facial/oral	Exterior lower right lip	20	9	11	1R1_2R1_3R1_4R1_5_6_6BM33_7_8_9_10R1_11_11BM33_12_13_15_16R33_17R33_18R33_19
178	178T1	Multiple tumours	3			Different	CNVs	Polymorphic public	Within clade group	Genotype 1	'11/4402	'982009104871888	Matched	Clade_B	Clade_B-10	DFT1_2	DFT1_2	14114C>T	West Pencil Pine	-41.717464999999997	145.85587000000001	2011	2011-11-01	DFT1	Tissue	No	Unknown		20	9	11	1R1_2R1_3R1_4R1_5_6_7_8_9_10R1_11_12_13_15_19_20R1_21R1_25_230_231
178	178T2									Genotype 1	'11/4402	'982009104871888	Matched	Clade_B	Clade_B-10	DFT1_2	DFT1_2	14114C>T	West Pencil Pine	-41.717464999999997	145.85587000000001	2011	2011-11-01	DFT1	Tissue	No	Unknown		20	9	11	1R1_2R1_3R1_4R1_5_6_7_8_9_10R1_11_12_13_15_19_20R1_21R1_25_230_231
178	178T3									Genotype 2	'11/4402	'982009104871888	Matched	Clade_B	Clade_B-10	DFT1_2	DFT1_2	14114C>T	West Pencil Pine	-41.717464999999997	145.85587000000001	2011	2011-11-01	DFT1	Tissue	No	Unknown		19	10	9	1R1_2R1_3R1_4R1_5_6_7_8_9_10R1_11_12_13_15_19_20R1_21R1_25_128
190	190T1	Multiple tumours	3			Different	CNVs	Polymorphic private		Genotype 1	'11/1981	'982009104979666	Matched	Clade_A2	Clade_A2-11	DFT1_0	DFT1_0	Novariants	West Pencil Pine	-41.717464999999997	145.85587000000001	2011	2011-05-01	DFT1	Tissue	No	Unknown		36	21	15	1R1_2R1_3R1_4R1_5_5G1CN4_5G1CN5_6_6BM17_7_8_9_10R1_11_11BM17_12_13_15_16R17_17R17_18R17_19_22_26_27R1_28R1_28R1G1CN4_29_29G1CN4_31_32_213_907_909_1834_1834G1CN4
190	190T1a									Genotype 2	'11/1981	'982009104979666	Matched	Clade_A2	Clade_A2-11	DFT1_0	DFT1_0	Novariants	West Pencil Pine	-41.717464999999997	145.85587000000001	2011	2011-05-01	DFT1	Tissue	No	Unknown		34	20	14	1R1_2R1_3R1_4R1_5_5G1CN4_6_6BM17_7_8_9_10R1_11_11BM17_12_13_15_16R17_17R17_18R17_19_22_26_27R1_28R1_28R1G1CN4_29_29G1CN4_31_32_213_213G1CN4_1834_1834G1CN4
190	190T3									Genotype 3	'11/1981	'982009104979666	Matched	Clade_A2	Clade_A2-11	DFT1_0	DFT1_0	Novariants	West Pencil Pine	-41.717464999999997	145.85587000000001	2011	2011-05-01	DFT1	Tissue	No	Unknown		34	20	14	1R1_2R1_3R1_4R1_5_5G1CN4_5G1CN5_6_6BM17_7_8_9_10R1_11_11BM17_12_13_15_16R17_17R17_18R17_19_22_26_27R1_28R1_28R1G1CN4_29_29G1CN4_31_32_213_1834_1834G1CN4
193	193T1	Multiple tumours	2			Same					'13/1728	'982000190532966	Matched	Clade_B	Clade_B-10	DFT1_2	DFT1_2A	4329G>A;14114C>T	West Pencil Pine	-41.717464999999997	145.85587000000001	2014	2014-05-01	DFT1	Tissue	No	Unknown		19	10	9	1R1_2R1_3R1_4R1_5_6_7_8_9_10R1_11_12_13_15_19_20R1_21R1_25_128
193	193T2										'13/1728	'982000190532966	Matched	Clade_B	Clade_B-10	DFT1_2	DFT1_2A	4329G>A;14114C>T	West Pencil Pine	-41.717464999999997	145.85587000000001	2014	2014-05-01	DFT1	Tissue	No	Unknown		19	10	9	1R1_2R1_3R1_4R1_5_6_7_8_9_10R1_11_12_13_15_19_20R1_21R1_25_128
196	196T1	Multiple tumours	2			Different	CNVs	Polymorphic private		Genotype 1	Unknown	'982000191010985	Matched	Clade_B	Clade_B-10	DFT1_2	DFT1_2	14114C>T	West Pencil Pine	-41.717464999999997	145.85587000000001	2014	2014-05-01	DFT1	Tissue	No	Unknown		22	9	13	1R1_2R1_3R1_4R1_5_6_7_8_9_10R1_11_12_13_15_19_20R1_21R1_25_908_910_925_942R1
196	196T2									Genotype 2	Unknown	'982000191010985	Matched	Clade_B	Clade_B-10	DFT1_2	DFT1_2	14114C>T	West Pencil Pine	-41.717464999999997	145.85587000000001	2014	2014-05-01	DFT1	Tissue	No	Unknown		18	9	9	1R1_2R1_3R1_4R1_5_6_7_8_9_10R1_11_12_13_15_19_20R1_21R1_25
199	199T1	Time-course	2			Same					'12/3377	'982000167812469	Matched	Clade_B	Clade_B-10	DFT1_2	DFT1_2	14114C>T	West Pencil Pine	-41.717464999999997	145.85587000000001	2014	2014-05-01	DFT1	Tissue	No	Unknown		21	9	12	1R1_2R1_3R1_4R1_5_6_7_8_9_10R1_11_12_13_15_19_20R1_21R1_25_229R1_334_803
199	199T1.1										'12/3377	'982000167812469	Matched	Clade_B	Clade_B-10	DFT1_2	DFT1_2	14114C>T	West Pencil Pine	-41.717464999999997	145.85587000000001	2013	2013-11-01	DFT1	Tissue	No	Unknown		21	9	12	1R1_2R1_3R1_4R1_5_6_7_8_9_10R1_11_12_13_15_19_20R1_21R1_25_229R1_334_803
206	206T1	Multiple tumours	5			Different	CNVs	Polymorphic public	Within clade group	Genotype 1	Unknown	'982009105828528	Matched	Clade_A1	Clade_A1-3A1	DFT1_3	DFT1_3A1	1828A>G;3255G>A;14130G>A	Neika	-42.951489000000002	147.222464	2015	2015-02-04	DFT1	Tissue	No	Facial/oral	Lower right lip	20	10	10	1R1_2R1_3R1_4R1_5_6_7_8_9_10R1_11_12_13_15_19_23_24_72_77_92
206	206T2									Genotype 2	Unknown	'982009105828528	Matched	Clade_A1	Clade_A1-3A1	DFT1_3	DFT1_3A1	1828A>G;3255G>A;14130G>A	Neika	-42.951489000000002	147.222464	2015	2015-02-04	DFT1	Tissue	No	Facial/oral	Upper right lip	22	10	12	1R1_2R1_3R1_4R1_5_6_7_8_9_10R1_11_12_13_15_19_21R2_23_24_72_77_92_956
206	206T3									Genotype 3	Unknown	'982009105828528	Matched	Clade_A1	Clade_A1-3A1	DFT1_3	DFT1_3A1	1828A>G;3255G>A;14130G>A	Neika	-42.951489000000002	147.222464	2015	2015-02-04	DFT1	Tissue	No	Facial/oral	Right hand side below nose	19	10	9	1R1_2R1_3R1_4R1_5_6_7_8_9_10R1_11_12_13_15_19_23_24_72_77
206	206T4									Genotype 1	Unknown	'982009105828528	Matched	Clade_A1	Clade_A1-3A1	DFT1_3	DFT1_3A1	1828A>G;3255G>A;14130G>A	Neika	-42.951489000000002	147.222464	2015	2015-02-04	DFT1	Tissue	No	Facial/oral	Upper front left side of face below nose extending to lip	20	10	10	1R1_2R1_3R1_4R1_5_6_7_8_9_10R1_11_12_13_15_19_23_24_72_77_92
206	206T5									Genotype 1	Unknown	'982009105828528	Matched	Clade_A1	Clade_A1-3A1	DFT1_3	DFT1_3A1	1828A>G;3255G>A;14130G>A	Neika	-42.951489000000002	147.222464	2015	2015-02-04	DFT1	Tissue	No	Facial/oral	Upper left lip	20	10	10	1R1_2R1_3R1_4R1_5_6_7_8_9_10R1_11_12_13_15_19_23_24_72_77_92
207	207T1	Multiple tumours	3			Different	CNVs	Polymorphic private		Genotype 1	Unknown	'982000356444429	Matched	Clade_A1	Clade_A1-3A1	DFT1_3	DFT1_3A1	1828A>G;3255G>A;14130G>A	Grove	-42.904758000000001	147.085824	2015	2015-02-15	DFT1	Tissue	No	Facial/oral	Front upper lip extending back to upper palate	17	9	8	1R1_2R1_3R1_4R1_5_6_7_8_9_10R1_11_12_13_15_19_23_24
207	207T2									Genotype 2	Unknown	'982000356444429	Matched	Clade_A1	Clade_A1-3A1	DFT1_3	DFT1_3A1	1828A>G;3255G>A;14130G>A	Grove	-42.904758000000001	147.085824	2015	2015-02-15	DFT1	Tissue	No	Facial/oral	Exterior lower right lip	18	10	8	1R1_2R1_3R1_4R1_5_6_7_8_9_10R1_11_12_13_15_19_23_24_202R2
207	207T3									Genotype 1	Unknown	'982000356444429	Matched	Clade_A1	Clade_A1-3A1	DFT1_3	DFT1_3A1	1828A>G;3255G>A;14130G>A	Grove	-42.904758000000001	147.085824	2015	2015-02-15	DFT1	Tissue	No	Facial/oral	Interior upper right lip	17	9	8	1R1_2R1_3R1_4R1_5_6_7_8_9_10R1_11_12_13_15_19_23_24
208	208T1a	Multiple tumours	2			Different	CNVs	Polymorphic private		Genotype 1	Unknown	Unknown	Unmatched	Clade_A2	Clade_A2-3	DFT1_0	DFT1_0	Novariants	Richmond	-42.728265999999998	147.42703	2015	2015-02-28	DFT1	Tissue	No	Unknown		20	9	11	1R1_2R1_3R1_4R1_5_6_7_8_9_10R1_11_12_13_15_19_22_26_27R1_808_1021
208	208T2a									Genotype 2	Unknown	Unknown	Unmatched	Clade_A2	Clade_A2-3	DFT1_0	DFT1_0	Novariants	Richmond	-42.728265999999998	147.42703	2015	2015-02-28	DFT1	Tissue	No	Unknown		26	10	16	1R1_2R1_3R1_4R1_5_6_6BM9_7_8_9_10R1_11_11BM9_12_13_15_16R9_17R9_18R9_19_22_26_27R1_69R4_808_1021
209	209T1	Multiple tumours	2			Different	CNVs	Polymorphic public	Within clade group	Genotype 1	'15/0872	'SDD000000100315	Matched	Clade_A1	Clade_A1-3A	DFT1_3	DFT1_3A	1828A>G;3255G>A	Crabtree	-42.904758000000001	147.085824	2015	2015-03-10	DFT1	Tissue	No	Facial/oral	Chin	19	10	9	1R1_2R1_3R1_4R1_5_6_7_8_9_10R1_11_12_13_15_19_23_24_202R1_819
209	209T3									Genotype 2	'15/0872	'SDD000000100315	Matched	Clade_A1	Clade_A1-3A	DFT1_3	DFT1_3A	1828A>G;3255G>A	Crabtree	-42.904758000000001	147.085824	2015	2015-03-10	DFT1	Tissue	No	Facial/oral	Interior lower right lip	36	16	20	1R1_2R1_3R1_4R1_5_6_6G2CN4_7_8_9_10R1_11_11G2CN4_12_13_15_284R2_1803R2_285R2_19_23_24_69R2_114_809_811_819_840R2_911R1_922_977_979_1019R2_1020R2_1028_1030
222	222T1	Multiple tumours	2			Different	CNVs	Polymorphic public	Within clade group	Genotype 1	Unknown	'982000190698061	Matched	Clade_B	Clade_B-10	DFT1_2	DFT1_2	14114C>T	West Pencil Pine	-41.717464999999997	145.85587000000001	2015	2015-02-01	DFT1	Tissue	No	Unknown		21	9	12	1R1_2R1_3R1_4R1_5_6_7_8_9_10R1_11_12_13_15_19_20R1_21R1_25_227_228_946
222	222T2a									Genotype 2	Unknown	'982000190698061	Matched	Clade_B	Clade_B-10	DFT1_2	DFT1_2	14114C>T	West Pencil Pine	-41.717464999999997	145.85587000000001	2015	2015-02-01	DFT1	Tissue	No	Unknown		18	9	9	1R1_2R1_3R1_4R1_5_6_7_8_9_10R1_11_12_13_15_19_20R1_21R1_25
226	226T1	Multiple tumours and time-course	3			Multiple tumours (different); time-course (same)	mtDNA	Polymorphic private		Genotype 1	Unknown	'982000167787241	Matched	Clade_A2	Clade_A2-11	Unknown	Unknown	Unknown	West Pencil Pine	-41.717464999999997	145.85587000000001	2015	2015-02-01	DFT1	Tissue	No	Unknown
226	226T1.1									Genotype 1	Unknown	'982000167787241	Matched	Clade_A2	Clade_A2-11	DFT1_0	DFT1_0	Novariants	West Pencil Pine	-41.717464999999997	145.85587000000001	2015	2014-11-01	DFT1	Tissue	No	Unknown		33	19	14	1R1_2R1_3R1_4R1_5_5G1CN4_5G1CN5_6_6BM17_7_8_9_10R1_11_11BM17_12_13_15_16R17_17R17_18R17_19_22_26_27R1_28R1_28R1G1CN4_29_29G1CN4_31_32_1834_1834G1CN4
226	226T4.1									Genotype 2	Unknown	'982000167787241	Matched	Clade_A2	Clade_A2-11	DFT1_35A	DFT1_35A	6106G>A;11457T>C	West Pencil Pine	-41.717464999999997	145.85587000000001	2015	2014-11-01	DFT1	Tissue	No	Unknown		33	19	14	1R1_2R1_3R1_4R1_5_5G1CN4_5G1CN5_6_6BM17_7_8_9_10R1_11_11BM17_12_13_15_16R17_17R17_18R17_19_22_26_27R1_28R1_28R1G1CN4_29_29G1CN4_31_32_1834_1834G1CN4
227	227T1	Multiple tumours	2			Same					Unknown	'982000167790882	Matched	Clade_A2	Clade_A2-11	DFT1_0	DFT1_0	Novariants	West Pencil Pine	-41.717464999999997	145.85587000000001	2015	2015-02-01	DFT1	Tissue	No	Unknown		34	20	14	1R1_2R1_3R1_4R1_5_5G1CN4_5G1CN5_6_6BM17_7_8_9_10R1_11_11BM17_12_13_15_16R17_17R17_18R17_19_22_26_27R1_28R1_28R1G1CN4_29_29G1CN4_31_32_49R5_1834_1834G1CN4
227	227T2										Unknown	'982000167790882	Matched	Clade_A2	Clade_A2-11	DFT1_0	DFT1_0	Novariants	West Pencil Pine	-41.717464999999997	145.85587000000001	2015	2015-02-01	DFT1	Tissue	No	Unknown		34	20	14	1R1_2R1_3R1_4R1_5_5G1CN4_5G1CN5_6_6BM17_7_8_9_10R1_11_11BM17_12_13_15_16R17_17R17_18R17_19_22_26_27R1_28R1_28R1G1CN4_29_29G1CN4_31_32_49R5_1834_1834G1CN4
228	228T1	Multiple tumours	2			Different	CNVs and mtDNA	Polymorphic public	Different clades	Genotype 1	Unknown	'982000190700288	Matched	Clade_A2	Clade_A2-11	DFT1_0	DFT1_0	Novariants	West Pencil Pine	-41.717464999999997	145.85587000000001	2015	2015-02-01	DFT1	Tissue	No	Unknown		33	19	14	1R1_2R1_3R1_4R1_5_5G1CN4_5G1CN5_6_6BM17_7_8_9_10R1_11_11BM17_12_13_15_16R17_17R17_18R17_19_22_26_27R1_28R1_28R1G1CN4_29_29G1CN4_31_32_1834_1834G1CN4
228	228T2									Genotype 2	Unknown	'982000190700288	Matched	Clade_B	Clade_B-10	DFT1_2	DFT1_2	14114C>T	West Pencil Pine	-41.717464999999997	145.85587000000001	2015	2015-02-01	DFT1	Tissue	No	Unknown		18	9	9	1R1_2R1_3R1_4R1_5_6_7_8_9_10R1_11_12_13_15_19_20R1_21R1_25
272	272T1	Multiple tumours	3			Different	CNVs	Polymorphic private		Genotype 1	Unknown	'982000123216701	Matched	Clade_B	Clade_B-5	DFT1_2	DFT1_2	14114C>T	Buckland	-42.613394	147.70647	2015	2015-05-06	DFT1	Tissue	No	Facial/oral	Left hand side base of jaw	18	9	9	1R1_2R1_3R1_4R1_5_6_7_8_9_10R1_11_12_13_15_19_20R1_21R1_25
272	272T2									Genotype 2	Unknown	'982000123216701	Matched	Clade_B	Clade_B-5	DFT1_2	DFT1_2	14114C>T	Buckland	-42.613394	147.70647	2015	2015-05-06	DFT1	Tissue	No	Facial/oral	Left upper lip	19	9	10	1R1_2R1_3R1_4R1_5_6_7_8_9_10R1_11_12_13_15_19_20R1_21R1_25_933
272	272T3									Genotype 1	Unknown	'982000123216701	Matched	Clade_B	Clade_B-5	DFT1_2	DFT1_2	14114C>T	Buckland	-42.613394	147.70647	2015	2015-05-06	DFT1	Tissue	No	Facial/oral	Left upper lip near front	18	9	9	1R1_2R1_3R1_4R1_5_6_7_8_9_10R1_11_12_13_15_19_20R1_21R1_25
328	328T1	Multiple tumours	3	Metastases collected		Different	CNVs	Polymorphic private		Genotype 1	Unknown	'SDD000000200415	Matched	Clade_A2	Clade_A2-6	DFT1_6	DFT1_6A	3161G>A;7842C>T	Judbury	-42.987875000000003	146.927492	2015	2015-04-20	DFT1	Tissue	No	Facial/oral	left hand side of face	20	10	10	1R1_2R1_3R1_4R1_5_6_7_8_9_10R1_11_12_13_15_19_22_26_27R1_166_167
328	328T2			Metastases collected	Lung					Genotype 2	Unknown	'SDD000000200415	Matched	Clade_A2	Clade_A2-6	DFT1_6	DFT1_6A	3161G>A;7842C>T	Judbury	-42.987875000000003	146.927492	2015	2015-04-20	DFT1	Tissue	No	Lung		21	11	10	1R1_2R1_3R1_4R1_5_6_7_8_9_10R1_11_12_13_15_19_22_26_27R1_166_167_1808R1
328	328T3			Metastases collected	Shoulder (subcutaneous)					Genotype 3	Unknown	'SDD000000200415	Matched	Clade_A2	Clade_A2-6	DFT1_6	DFT1_6A	3161G>A;7842C>T	Judbury	-42.987875000000003	146.927492	2015	2015-04-20	DFT1	Tissue	No	Shoulder (subcutaneous)		21	10	11	1R1_2R1_3R1_4R1_5_6_7_8_9_10R1_11_12_13_15_19_22_26_27R1_166_167_1012
334	334T1	Multiple tumours	3			Different	mtDNA	Polymorphic public	Within clade group	Genotype 1	Unknown	'982000361977435	Matched	Clade_A1	Clade_A1-3A1	DFT1_3	DFT1_3A1a	1828A>G;3255G>A;7033G>A;14130G>A	Kaoota	-43.028703	147.16278600000001	2015	2015-03-29	DFT1	Tissue	No	Neck		17	9	8	1R1_2R1_3R1_4R1_5_6_7_8_9_10R1_11_12_13_15_19_23_24
334	334T2									Genotype 2	Unknown	'982000361977435	Matched	Clade_A1	Clade_A1-3A1	DFT1_3	DFT1_3A1	1828A>G;3255G>A;14130G>A	Kaoota	-43.028703	147.16278600000001	2015	2015-03-29	DFT1	Tissue	No	Facial/oral	Bottom left side of face	17	9	8	1R1_2R1_3R1_4R1_5_6_7_8_9_10R1_11_12_13_15_19_23_24
334	334T3									Genotype 2	Unknown	'982000361977435	Matched	Clade_A1	Clade_A1-3A1	DFT1_3	DFT1_3A1	1828A>G;3255G>A;14130G>A	Kaoota	-43.028703	147.16278600000001	2015	2015-03-29	DFT1	Tissue	No	Facial/oral	Middle of left side of face	17	9	8	1R1_2R1_3R1_4R1_5_6_7_8_9_10R1_11_12_13_15_19_23_24
358	358T2	Multiple tumours	2			Same					Unknown	'982009106218282	Matched	Clade_A1	Clade_A1-1	DFT1_0	DFT1_0	Novariants	Freycinet	-42.194752999999999	148.30324300000001	2011	2011-08-23	DFT1	Tissue	No	Unknown		35	28	7	1R1_2R1_3R1_4R1_5_6_7_8_9_10R1_11_12_13_15_19_48R1_55R1_56R1_63_63G1CN4_63G1CN5_63G1CN6_63G1CN7_64_64G1CN4_64G1CN5_64G1CN6_64G1CN7_65_65G1CN4_65G1CN5_65G1CN6_65G1CN7_66_70
358	358T3										Unknown	'982009106218282	Matched	Clade_A1	Clade_A1-1	DFT1_0	DFT1_0	Novariants	Freycinet	-42.194752999999999	148.30324300000001	2011	2011-10-31	DFT1	Tissue	No	Unknown		35	28	7	1R1_2R1_3R1_4R1_5_6_7_8_9_10R1_11_12_13_15_19_48R1_55R1_56R1_63_63G1CN4_63G1CN5_63G1CN6_63G1CN7_64_64G1CN4_64G1CN5_64G1CN6_64G1CN7_65_65G1CN4_65G1CN5_65G1CN6_65G1CN7_66_70
387	387T1	Time-course	2			Different	mtDNA	Polymorphic private		Genotype 1	'07/0679	'982009100371954	Matched	Clade_A1	Clade_A1-3A7	DFT1_3	DFT1_3A7	1828A>G;3255G>A;12374T>C	Launceston (captive)	-	-	2007	2007-03-01	DFT1	Tissue	Experimental transmission (biopsy transfer)	Facial/oral (experimentally inoculated)		17	9	8	1R1_2R1_3R1_4R1_5_6_7_8_9_10R1_11_12_13_15_19_23_24
387	387T2									Genotype 2	'07/1417	'982009100371954	Matched	Clade_A1	Clade_A1-3A7	DFT1_3	DFT1_3A7a	1828A>G;3255G>A;12374T>C;11142G>A	Launceston (captive)	-	-	2007	2007-05-08	DFT1	Tissue	Experimental transmission (biopsy transfer)	Facial/oral (experimentally inoculated)		17	9	8	1R1_2R1_3R1_4R1_5_6_7_8_9_10R1_11_12_13_15_19_23_24
419	419T1	Time-course	2			Same					'08/1868	'985120016082881	Matched	Clade_A2	Clade_A2-8	DFT1_1	DFT1_1	10133C>T	Narawntapu	-41.139961999999997	146.64416399999999	2008	2008-06-18	DFT1	Tissue	No	Unknown		25	9	16	1R1_2R1_3R1_4R1_5_6_6BM17_7_8_9_10R1_11_11BM17_12_13_15_16R17_17R17_18R17_19_22_26_27R1_80_984
419	419T2										'08/2968	'985120016082881	Matched	Clade_A2	Clade_A2-8	DFT1_1	DFT1_1	10133C>T	Narawntapu	-41.139961999999997	146.64416399999999	2008	2008-06-18	DFT1	Tissue	No	Unknown		25	9	16	1R1_2R1_3R1_4R1_5_6_6BM17_7_8_9_10R1_11_11BM17_12_13_15_16R17_17R17_18R17_19_22_26_27R1_80_984
462	462T1	Multiple tumours	3			Same					Unknown	'982009106545752	Matched	Clade_B	Clade_B-9	DFT1_2	DFT1_2	14114C>T	Narawntapu	-41.139961999999997	146.64416399999999	2014	2014-04-13	DFT1	Tissue	No	Facial/oral	Lower jaw near mandible	18	9	9	1R1_2R1_3R1_4R1_5_6_7_8_9_10R1_11_12_13_15_19_20R1_21R1_25
462	462T2										Unknown	'982009106545752	Matched	Clade_B	Clade_B-9	DFT1_2	DFT1_2	14114C>T	Narawntapu	-41.139961999999997	146.64416399999999	2014	2014-04-13	DFT1	Tissue	No	Facial/oral	Upper left lip	18	9	9	1R1_2R1_3R1_4R1_5_6_7_8_9_10R1_11_12_13_15_19_20R1_21R1_25
462	462T3										Unknown	'982009106545752	Matched	Clade_B	Clade_B-9	DFT1_2	DFT1_2	14114C>T	Narawntapu	-41.139961999999997	146.64416399999999	2014	2014-04-13	DFT1	Tissue	No	Facial/oral	Lower jaw near throat	18	9	9	1R1_2R1_3R1_4R1_5_6_7_8_9_10R1_11_12_13_15_19_20R1_21R1_25
463	463T1	Multiple tumours	4			Different	CNVs and mtDNA	Polymorphic public	Different clade groups	Genotype 1	Unknown	'900006000170359	Matched	Clade_C	Clade_C-2	DFT1_29	DFT1_29	16143G>A	Takone	-41.162607999999999	145.63892799999999	2014	2014-05-08	DFT1	Tissue	No	Facial/oral	Left side of face near nose
463	463T2									Genotype 2	Unknown	'900006000170359	Matched	Clade_C	Clade_C-3	DFT1_5	DFT1_5	2681C>T	Takone	-41.162607999999999	145.63892799999999	2014	2014-05-08	DFT1	Tissue	No	Facial/oral	Upper front left lip	16	9	7	1R1_2R1_3R1_4R1_5_6_7_8_9_10R1_11_12_13_15_19_904
463	463T3									Genotype 1	Unknown	'900006000170359	Matched	Clade_C	Clade_C-2	DFT1_29	DFT1_29	16143G>A	Takone	-41.162607999999999	145.63892799999999	2014	2014-05-08	DFT1	Tissue	No	Facial/oral	Lower left lip	26	11	15	1R1_2R1_3R1_4R1_5_6_6BM30_7_8_9_10R1_11_11BM30_12_13_15_16R30_17R30_18R30_19_834R2_837R1_845_968_1850_1851
463	463T4									Genotype 2	Unknown	'900006000170359	Matched	Clade_C	Clade_C-3	DFT1_5	DFT1_5	2681C>T	Takone	-41.162607999999999	145.63892799999999	2014	2014-05-08	DFT1	Tissue	No	Facial/oral	Lower left jaw near lip	16	9	7	1R1_2R1_3R1_4R1_5_6_7_8_9_10R1_11_12_13_15_19_904
464	464T1	Multiple tumours	2			Same					Unknown	'900006000171526	Matched	Clade_C	Clade_C-3	DFT1_5	DFT1_5	2681C>T	Takone	-41.162607999999999	145.63892799999999	2014	2014-05-07	DFT1	Tissue	No	Facial/oral	Front upper lip	21	9	12	1R1_2R1_3R1_4R1_5_6_6BM33_7_8_9_10R1_11_11BM33_12_13_15_16R33_17R33_18R33_19_943
464	464T2										Unknown	'900006000171526	Matched	Clade_C	Clade_C-3	DFT1_5	DFT1_5	2681C>T	Takone	-41.162607999999999	145.63892799999999	2014	2014-05-07	DFT1	Tissue	No	Facial/oral	Right upper lip	21	9	12	1R1_2R1_3R1_4R1_5_6_6BM33_7_8_9_10R1_11_11BM33_12_13_15_16R33_17R33_18R33_19_943
471	471T1	Multiple tumours	2			Different	CNVs and mtDNA	Polymorphic public	Different clade groups	Genotype 1	Unknown	'982000191010994	Matched	Clade_B	Clade_B-2	DFT1_13	DFT1_13A	4201T>C;10069A>G	Kempton	-42.525894000000001	147.20354900000001	2014	2014-05-24	DFT1	Tissue	No	Facial/oral	Left upper lip	16	9	7	1R1_2R1_3R1_4R1_5_6_7_8_9_10R1_11_12_13_15_19_842
471	471T2									Genotype 2	Unknown	'982000191010994	Matched	Clade_B	Clade_B-3	DFT1_7	DFT1_7A2	2707G>A;8529G>A;6308T>C	Kempton	-42.525894000000001	147.20354900000001	2014	2014-05-24	DFT1	Tissue	No	Facial/oral	Right side of face below eye	24	13	11	1R1_2R1_3R1_4R1_5_6_7_8_9_10R1_11_12_13_15_19_20R1_47R1_51R3_57_58_100_112_113_1035
473	473T1	Multiple tumours	2			Same					Unknown	'982000190529814	Matched	Clade_B	Clade_B-6	DFT1_0	DFT1_0	Novariants	Fentonbury	-42.653722000000002	146.76054099999999	2014	2014-06-18	DFT1	Tissue	No	Facial/oral	Left side of face near corner of mouth	19	9	10	1R1_2R1_3R1_4R1_5_6_7_8_9_10R1_11_12_13_15_19_20R1_21R1_25_50
473	473T3										Unknown	'982000190529814	Matched	Clade_B	Clade_B-6	DFT1_0	DFT1_0	Novariants	Fentonbury	-42.653722000000002	146.76054099999999	2014	2014-06-18	DFT1	Tissue	No	Facial/oral	Right side of face below eye	19	9	10	1R1_2R1_3R1_4R1_5_6_7_8_9_10R1_11_12_13_15_19_20R1_21R1_25_50
475	475T2	Multiple tumours	2			Different	CNVs	Polymorphic private		Genotype 1	Unknown	'982000123120536	Unmatched	Clade_B	Clade_B-5	DFT1_2	DFT1_2	14114C>T	Buckland	-42.613394	147.70647	2014	2014-06-29	DFT1	Tissue	No	Facial/oral	Lower left jaw near lip	18	9	9	1R1_2R1_3R1_4R1_5_6_7_8_9_10R1_11_12_13_15_19_20R1_21R1_25
475	475T4									Genotype 2	Unknown	'982000123120536	Unmatched	Clade_B	Clade_B-5	DFT1_2	DFT1_2	14114C>T	Buckland	-42.613394	147.70647	2014	2014-06-29	DFT1	Tissue	No	Neck	Lower left side of face near throat	19	9	10	1R1_2R1_3R1_4R1_5_6_7_8_9_10R1_11_12_13_15_19_20R1_21R1_25_878
476	476T2	Multiple tumours	2			Different	CNVs	Polymorphic private		Genotype 1	Unknown	'982000356669378	Unmatched	Clade_A2	Clade_A2-5	DFT1_0	DFT1_0	Novariants	Stony Head	-41.014394000000003	147.013229	2014	2014-06-22	DFT1	Tissue	No	Skin	Tail	28	12	16	1R1_2R1_3R1_4R1_5_6_6BM13_7_8_9_10R1_11_11BM13_12_13_15_16R13_17R13_18R13_19_22_26_27R1_40R1_43R1_49R1_60_110
476	476T3									Genotype 2	Unknown	'982000356669378	Unmatched	Clade_A2	Clade_A2-5	DFT1_0	DFT1_0	Novariants	Stony Head	-41.014394000000003	147.013229	2014	2014-06-22	DFT1	Tissue	No	Facial/oral	Lower left jaw	31	15	16	1R1_2R1_3R1_4R1_5_6_6BM13_7_8_9_10R1_11_11BM13_12_13_15_16R13_17R13_18R13_19_22_26_27R1_40R1_43R1_49R1_60_110_953R2_276R2_1029R4
477	477T2	Multiple tumours	4			Different	CNVs	Polymorphic public	Within clade group	Genotype 1	Unknown	'982000356675708	Matched	Clade_A2	Clade_A2-5	DFT1_0	DFT1_0	Novariants	Stony Head	-41.014394000000003	147.013229	2014	2014-06-22	DFT1	Tissue	No	Facial/oral	Lower left jaw near lip	24	9	15	1R1_2R1_3R1_4R1_5_6_6BM13_7_8_9_10R1_11_11BM13_12_13_15_16R13_17R13_18R13_19_22_26_27R1_60
477	477T3									Genotype 2	Unknown	'982000356675708	Matched	Clade_A2	Clade_A2-5	DFT1_0	DFT1_0	Novariants	Stony Head	-41.014394000000003	147.013229	2014	2014-06-22	DFT1	Tissue	No	Facial/oral	Lower right jaw	31	12	19	1R1_2R1_3R1_4R1_5_6_6BM13_7_8_9_10R1_11_11BM13_12_13_15_16R13_17R13_18R13_19_22_26_27R1_40R1_43R1_49R1_60_94_110_846_1005
477	477T4									Genotype 3	Unknown	'982000356675708	Matched	Clade_A2	Clade_A2-5	DFT1_0	DFT1_0	Novariants	Stony Head	-41.014394000000003	147.013229	2014	2014-06-22	DFT1	Tissue	No	Facial/oral	right side of face	27	12	15	1R1_2R1_3R1_4R1_5_6_6BM13_7_8_9_10R1_11_11BM13_12_13_15_16R13_17R13_18R13_19_22_26_27R1_40R1_43R1_49R1_60
477	477T5									Genotype 4	Unknown	'982000356675708	Matched	Clade_A2	Clade_A2-5	DFT1_0	DFT1_0	Novariants	Stony Head	-41.014394000000003	147.013229	2014	2014-06-22	DFT1	Tissue	No	Neck	Neck dorsal behind right ear	28	12	16	1R1_2R1_3R1_4R1_5_6_6BM13_7_8_9_10R1_11_11BM13_12_13_15_16R13_17R13_18R13_19_22_26_27R1_40R1_43R1_49R1_60_110
493	493T1	Multiple tumours	2			Different	CNVs	Polymorphic public	Within clade group	Genotype 1	'16/2158	'982000190525865	Matched	Clade_C	Clade_C-3	DFT1_5	DFT1_5	2681C>T	Granville Harbour	-41.805917999999998	145.04102599999999	2016	2016-05-19	DFT1	Tissue	No	Facial/oral	left side of face	29	12	17	1R1_2R1_3R1_4R1_5_6_6BM34_7_8_9_10R1_11_11BM34_12_13_15_16R34_17R34_18R34_19_52R2_53R1_61R1_62_68_97_104_345R1_823
493	493T2									Genotype 2	'16/2158	'982000190525865	Matched	Clade_C	Clade_C-3	DFT1_5	DFT1_5	2681C>T	Granville Harbour	-41.805917999999998	145.04102599999999	2016	2016-05-19	DFT1	Tissue	No	Facial/oral	Lower front lip	21	9	12	1R1_2R1_3R1_4R1_5_6_7_8_9_10R1_11_12_13_15_19_52R2_53R1_61R1_62_68_823
528	528T1	Multiple tumours	2			Different	CNVs	Polymorphic public	Within clade group	Genotype 1	'16/2157	'982009106151231; 982000363360184	Matched	Clade_C	Clade_C-3	DFT1_5	DFT1_5C	2681C>T;2753G>A	Granville Harbour	-41.805917999999998	145.04102599999999	2016	2016-05-22	DFT1	Tissue	No	Facial/oral	Lower left lip	28	11	17	1R1_2R1_3R1_4R1_5_6_6BM34_7_8_9_10R1_11_11BM34_12_13_15_16R34_17R34_18R34_19_52R2_53R1_61R1_62_68_97_104_823
528	528T2									Genotype 2	'16/2157	'982009106151231; 982000363360184	Matched	Clade_C	Clade_C-3	DFT1_5	DFT1_5	2681C>T	Granville Harbour	-41.805917999999998	145.04102599999999	2016	2016-05-22	DFT1	Tissue	No	Facial/oral	Lower right side of face	29	12	17	1R1_2R1_3R1_4R1_5_6_6BM34_7_8_9_10R1_11_11BM34_12_13_15_16R34_17R34_18R34_19_52R2_53R1_61R1_62_68_97_104_345R1_823
540	540T1	Multiple tumours	2			Different	CNVs	Polymorphic public	Within clade group	Genotype 1	Unknown	'982009106211869	Matched	Clade_C	Clade_C-3	DFT1_5	DFT1_5	2681C>T	Granville Harbour	-41.805917999999998	145.04102599999999	2015	2015-05-29	DFT1	Tissue	No	Facial/oral	Right side lower jaw	26	9	17	1R1_2R1_3R1_4R1_5_6_6BM34_7_8_9_10R1_11_11BM34_12_13_15_16R34_17R34_18R34_19_52R2_53R1_61R1_62_68_823
540	540T4									Genotype 2	Unknown	'982009106211869	Matched	Clade_C	Clade_C-3	DFT1_5	DFT1_5	2681C>T	Granville Harbour	-41.805917999999998	145.04102599999999	2015	2015-05-29	DFT1	Tissue	No	Facial/oral	Lower right lip	28	11	17	1R1_2R1_3R1_4R1_5_6_6BM34_7_8_9_10R1_11_11BM34_12_13_15_16R34_17R34_18R34_19_52R2_53R1_61R1_62_68_97_104_823
628	628T1	Multiple tumours	3			Same					Unknown	'982000191009681	Unmatched	Clade_B	Clade_B-6	DFT1_0	DFT1_0	Novariants	Fentonbury	-42.653722000000002	146.76054099999999	2015	Unknown	DFT1	Tissue	No	Facial/oral	Right side lower jaw	19	9	10	1R1_2R1_3R1_4R1_5_6_7_8_9_10R1_11_12_13_15_19_20R1_21R1_25_50
628	628T2										Unknown	'982000191009681	Unmatched	Clade_B	Clade_B-6	DFT1_0	DFT1_0	Novariants	Fentonbury	-42.653722000000002	146.76054099999999	2015	Unknown	DFT1	Tissue	No	Facial/oral	Front right lower jaw	19	9	10	1R1_2R1_3R1_4R1_5_6_7_8_9_10R1_11_12_13_15_19_20R1_21R1_25_50
628	628T3										Unknown	'982000191009681	Unmatched	Clade_B	Clade_B-6	DFT1_0	DFT1_0	Novariants	Fentonbury	-42.653722000000002	146.76054099999999	2015	Unknown	DFT1	Tissue	No	Facial/oral	Left side lower jaw	19	9	10	1R1_2R1_3R1_4R1_5_6_7_8_9_10R1_11_12_13_15_19_20R1_21R1_25_50
634	634T1	Multiple tumours	2			Same					Unknown	'982000356574868	Unmatched	Clade_C	Clade_C-3	DFT1_5	DFT1_5A1	2681C>T;4266G>A;14953T>C	Takone	-41.162607999999999	145.63892799999999	2015	2015-06-30	DFT1	Tissue	No	Facial/oral	Front right lower lip	20	12	8	1R1_2R1_3R1_4R1_5_6_7_8_9_10R1_11_12_13_15_19_1002_1010_1011_1032R3_1854
634	634T2										Unknown	'982000356574868	Unmatched	Clade_C	Clade_C-3	DFT1_5	DFT1_5A1	2681C>T;4266G>A;14953T>C	Takone	-41.162607999999999	145.63892799999999	2015	2015-06-30	DFT1	Tissue	No	Facial/oral	Left upper lip	20	12	8	1R1_2R1_3R1_4R1_5_6_7_8_9_10R1_11_12_13_15_19_1002_1010_1011_1032R3_1854
635	635T1	Multiple tumours	2			Different	CNVs and mtDNA	Polymorphic public	Within clade group	Genotype 1	Unknown	'982009106575584	Matched	Clade_C	Clade_C-3	DFT1_5	DFT1_5	2681C>T	Takone	-41.162607999999999	145.63892799999999	2015	2015-06-25	DFT1	Tissue	No	Facial/oral	Interior right lower lip	19	10	9	1R1_2R1_3R1_4R1_5_6_7_8_9_10R1_11_12_13_15_19_904_936_990R1_990R1L1CN0
635	635T2									Genotype 2	Unknown	'982009106575584	Matched	Clade_C	Clade_C-3	DFT1_5	DFT1_5A1	2681C>T;4266G>A;14953T>C	Takone	-41.162607999999999	145.63892799999999	2015	2015-06-25	DFT1	Tissue	No	Facial/oral	Interior front lower lip	22	12	10	1R1_2R1_3R1_4R1_5_6_7_8_9_10R1_11_12_13_15_19_990R2_990R2L1CN0_1002_1010_1011_1032R3_1854
669	669T1	Multiple tumours	6			Different	CNVs and mtDNA	Polymorphic private		Genotype 1	'16/1931	'982000363454373	Matched	Clade_B	Clade_B-6	DFT1_0	DFT1_0	Novariants	Fentonbury	-42.653722000000002	146.76054099999999	2015	2016-05-23	DFT1	Tissue	No	Facial/oral	Left side lower jaw	25	14	11	1R1_2R1_3R1_4R1_5_6_6G1CN4_7_8_9_10R1_11_11G1CN4_12_13_15_284R1_1803R1_285R1_19_20R1_21R1_25_50_511
669	669T2									Genotype 2	'16/1931	'982000363454373	Matched	Clade_B	Clade_B-6	DFT1_0	DFT1_0	Novariants	Fentonbury	-42.653722000000002	146.76054099999999	2015	2016-05-23	DFT1	Tissue	No	Facial/oral	Right side lower jaw	19	9	10	1R1_2R1_3R1_4R1_5_6_7_8_9_10R1_11_12_13_15_19_20R1_21R1_25_50
669	669T3									Genotype 2	'16/1931	'982000363454373	Matched	Clade_B	Clade_B-6	DFT1_0	DFT1_0	Novariants	Fentonbury	-42.653722000000002	146.76054099999999	2015	2016-05-23	DFT1	Tissue	No	Facial/oral	Right side of face near nose	19	9	10	1R1_2R1_3R1_4R1_5_6_7_8_9_10R1_11_12_13_15_19_20R1_21R1_25_50
669	669T4									Genotype 3	'16/1931	'982000363454373	Matched	Clade_B	Clade_B-6	DFT1_0	DFT1_0	Novariants	Fentonbury	-42.653722000000002	146.76054099999999	2015	2016-05-23	DFT1	Tissue	No	Facial/oral	Left upper lip	27	15	12	1R1_2R1_3R1_4R1_5_6_7_8_9_10R1_11_12_13_15_17R41_18R41_19_20R1_21R1_25_34R34_35R34_36R34_37R34_38R34_39R34_50
669	669T5									Genotype 2	'16/1931	'982000363454373	Matched	Clade_B	Clade_B-6	DFT1_21	DFT1_21	2185A>G	Fentonbury	-42.653722000000002	146.76054099999999	2015	2016-05-23	DFT1	Tissue	No	Neck	Right side ventral to neck	19	9	10	1R1_2R1_3R1_4R1_5_6_7_8_9_10R1_11_12_13_15_19_20R1_21R1_25_50
669	669T6									Genotype 2	'16/1931	'982000363454373	Matched	Clade_B	Clade_B-6	DFT1_21	DFT1_21	2185A>G	Fentonbury	-42.653722000000002	146.76054099999999	2015	2016-05-23	DFT1	Tissue	No	Skin	Right hand side dorsal near rib	19	9	10	1R1_2R1_3R1_4R1_5_6_7_8_9_10R1_11_12_13_15_19_20R1_21R1_25_50
678	678T1	Multiple tumours	2			Cannot be determined					'16/2160	'982000363458490	Matched	Clade_C	Clade_C-3	DFT1_5	DFT1_5	2681C>T	Granville Harbour	-41.805917999999998	145.04102599999999	2016	2016-05-19	DFT1	Tissue	No	Facial/oral	Left upper jaw near snout	28	11	17	1R1_2R1_3R1_4R1_5_6_6BM34_7_8_9_10R1_11_11BM34_12_13_15_16R34_17R34_18R34_19_52R2_53R1_61R1_62_68_97_104_823
678	678T2										'16/2160	'982000363458490	Matched	Clade_C	Clade_C-3	Unknown	Unknown	Unknown	Granville Harbour	-41.805917999999998	145.04102599999999	2016	2016-05-19	DFT1	Tissue	No	Facial/oral	Right upper lip
700	700T1	Multiple tumours	3			Different	CNVs	Polymorphic private		Genotype 1	'16/1769	'982000356643710	Matched	Clade_B	Clade_B-3	DFT1_7	DFT1_7A2	2707G>A;6308T>C;8529G>A	Kempton	-42.525894000000001	147.20354900000001	2016	2016-05-17	DFT1	Tissue	No	Facial/oral	Right upper lip	26	15	11	1R1_2R1_3R1_4R1_5_6_7_8_9_10R1_11_12_13_15_19_20R1_47R1_51R3_57_58_100_112_113_138_139G1CN4_1035
700	700T2									Genotype 2	'16/1769	'982000356643710	Matched	Clade_B	Clade_B-3	DFT1_7	DFT1_7A2	2707G>A;6308T>C;8529G>A	Kempton	-42.525894000000001	147.20354900000001	2016	2016-05-17	DFT1	Tissue	No	Facial/oral	Right lower lip	30	16	14	1R1_2R1_2R1BM32_3R1_3R1BM32_4R1_5_6_7_8_9_9BM32_10R1_11_12_13_15_19_20R1_47R1_51R3_57_58_100_112_113_138_139G1CN4_567_1035
700	700T3									Genotype 1	'16/1769	'982000356643710	Matched	Clade_B	Clade_B-3	DFT1_7	DFT1_7A2	2707G>A;6308T>C;8529G>A	Kempton	-42.525894000000001	147.20354900000001	2016	2016-05-17	DFT1	Tissue	No	Facial/oral	Right side near lip	26	15	11	1R1_2R1_3R1_4R1_5_6_7_8_9_10R1_11_12_13_15_19_20R1_47R1_51R3_57_58_100_112_113_138_139G1CN4_1035
805	805T1	Multiple tumours	3	Metastases collected		Same					Unknown	Unknown	Matched	Clade_A2	Clade_A2-2	DFT1_12	DFT1_12	8374G>A	Campania	-42.664427000000003	147.42019500000001	2015	2015-08-04	DFT1	Tissue	No	Facial/oral	left side of face	29	12	17	1R1_2R1_3R1_4R1_5_6_6BM8_7_8_9_10R1_11_11BM8_12_13_15_16R8_17R8_18R8_19_22_22BM1_117_164R1_165R1_856_906_934_965
805	805T2			Metastases collected							Unknown	Unknown	Matched	Clade_A2	Clade_A2-2	DFT1_12	DFT1_12	8374G>A	Campania	-42.664427000000003	147.42019500000001	2015	2015-08-04	DFT1	Tissue	No	Facial/oral	right side of face	29	12	17	1R1_2R1_3R1_4R1_5_6_6BM8_7_8_9_10R1_11_11BM8_12_13_15_16R8_17R8_18R8_19_22_22BM1_117_164R1_165R1_856_906_934_965
805	805T3			Metastases collected	Submandibular lymph node						Unknown	Unknown	Matched	Clade_A2	Clade_A2-2	DFT1_12	DFT1_12	8374G>A	Campania	-42.664427000000003	147.42019500000001	2015	2015-08-04	DFT1	Tissue	No	Lymph node	Submandibular lymph node	29	12	17	1R1_2R1_3R1_4R1_5_6_6BM8_7_8_9_10R1_11_11BM8_12_13_15_16R8_17R8_18R8_19_22_22BM1_117_164R1_165R1_856_906_934_965
811	811T1	Multiple tumours	3	Metastases collected		Different	CNVs	Polymorphic private		Genotype 1	Unknown	'S000000120116	Matched	Clade_A1	Clade_A1-3A1	DFT1_3	DFT1_3A1	1828A>G;3255G>A;14130G>A	Margate	-43.034731999999998	147.272053	2016	2016-01-12	DFT1	Tissue	No	Facial/oral	Left lower jaw	22	9	13	1R1_2R1_3R1_4R1_5_6_6BM4_7_8_9_10R1_11_11BM4_12_13_15_16R4_17R4_18R4_19_23_24
811	811T2			Metastases collected						Genotype 2	Unknown	'S000000120116	Matched	Clade_A1	Clade_A1-3A1	DFT1_3	DFT1_3A1b	1828A>G;3255G>A;14130G>A;14633A>G	Margate	-43.034731999999998	147.272053	2016	2016-01-12	DFT1	Tissue	No	Facial/oral	Right side where mouth ends	24	11	13	1R1_2R1_3R1_4R1_5_6_6BM4_7_8_9_10R1_11_11BM4_12_13_15_16R4_17R4_18R4_19_23_24_938_999
811	811T4			Metastases collected	Submandibular lymph node					Genotype 1	Unknown	'S000000120116	Matched	Clade_A1	Clade_A1-3A1	DFT1_3	DFT1_3A1	1828A>G;3255G>A;14130G>A	Margate	-43.034731999999998	147.272053	2016	2016-01-12	DFT1	Tissue	No	Lymph node	Submandibular lymph node	22	9	13	1R1_2R1_3R1_4R1_5_6_6BM4_7_8_9_10R1_11_11BM4_12_13_15_16R4_17R4_18R4_19_23_24
812	812T2	Multiple tumours	2			Different	CNVs	Polymorphic private		Genotype 1	Unknown	'982000356483454	Matched	Clade_A1	Clade_A1-3A1	DFT1_3	DFT1_3A1	1828A>G;3255G>A;14130G>A	Snug	-43.077604000000001	147.15378999999999	2016	2016-01-12	DFT1	Tissue	No	Facial/oral	left side of face	25	12	13	1R1_2R1_3R1_4R1_5_6_6BM4_7_8_9_10R1_11_11BM4_12_13_15_16R4_17R4_18R4_19_23_24_54R3_101R3_156
812	812T3									Genotype 2	Unknown	'982000356483454	Matched	Clade_A1	Clade_A1-3A1	DFT1_3	DFT1_3A1	1828A>G;3255G>A;14130G>A	Snug	-43.077604000000001	147.15378999999999	2016	2016-01-12	DFT1	Tissue	No	Facial/oral	Left upper lip	22	9	13	1R1_2R1_3R1_4R1_5_6_6BM4_7_8_9_10R1_11_11BM4_12_13_15_16R4_17R4_18R4_19_23_24
816	816T1	Multiple tumours	2			Same					Unknown	'982000363454219	Matched	Clade_A1	Clade_A1-3A1	DFT1_3	DFT1_3A1	1828A>G;3255G>A;14130G>A	Pelverata	-43.077604000000001	147.15378999999999	2016	2016-01-16	DFT1	Tissue	No	Facial/oral	Upper left hard palate	22	9	13	1R1_2R1_3R1_4R1_5_6_6BM4_7_8_9_10R1_11_11BM4_12_13_15_16R4_17R4_18R4_19_23_24
816	816T2										Unknown	'982000363454219	Matched	Clade_A1	Clade_A1-3A1	DFT1_3	DFT1_3A1	1828A>G;3255G>A;14130G>A	Pelverata	-43.077604000000001	147.15378999999999	2016	2016-01-16	DFT1	Tissue	No	Facial/oral	Upper left hard palate (in front of T1)	22	9	13	1R1_2R1_3R1_4R1_5_6_6BM4_7_8_9_10R1_11_11BM4_12_13_15_16R4_17R4_18R4_19_23_24
825	825T1	Multiple tumours	2			Same					Unknown	'982000167814762	Matched	Clade_B	Clade_B-10	DFT1_2	DFT1_2B1	14114C>T;12362G>A;14412G>A	West Pencil Pine	-41.717464999999997	145.85587000000001	2014	2014-08-01	DFT1	Tissue	No	Unknown
825	825T2										Unknown	'982000167814762	Matched	Clade_B	Clade_B-10	DFT1_2	DFT1_2B1	14114C>T;12362G>A;14412G>A	West Pencil Pine	-41.717464999999997	145.85587000000001	2014	2014-08-01	DFT1	Tissue	No	Unknown		18	9	9	1R1_2R1_3R1_4R1_5_6_7_8_9_10R1_11_12_13_15_19_20R1_21R1_25
826	826T1	Multiple tumours	2			Different	CNVs	Polymorphic public	Within clade group	Genotype 1	Unknown	'900006000169079	Matched	Clade_B	Clade_B-10	DFT1_2	DFT1_2	14114C>T	West Pencil Pine	-41.717464999999997	145.85587000000001	2014	2014-08-01	DFT1	Tissue	No	Unknown		25	14	11	1R1_2R1_3R1_4R1_5_6_7_8_9_10R1_11_12_13_15_19_20R1_21R1_25_180_180G1CN4_181_181G1CN4_182_876_955
826	826T2									Genotype 2	Unknown	'900006000169079	Matched	Clade_B	Clade_B-10	DFT1_2	DFT1_2	14114C>T	West Pencil Pine	-41.717464999999997	145.85587000000001	2014	2014-08-01	DFT1	Tissue	No	Unknown		18	9	9	1R1_2R1_3R1_4R1_5_6_7_8_9_10R1_11_12_13_15_19_20R1_21R1_25
875	875T1	Multiple tumours	9			Different	CNVs	Polymorphic public	Within clade group	Genotype 1	'16/1785	Unknown	Matched	Clade_A1	Clade_A1-3A1	DFT1_3	DFT1_3A1	1828A>G;3255G>A;14130G>A	Snug	-43.077604000000001	147.15378999999999	2016	2016-04-24	DFT1	Tissue	No	Facial/oral	Interior left lip at corner of mouth	25	9	16	1R1_2R1_3R1_4R1_5_6_6BM4_7_8_9_10R1_11_11BM4_12_13_15_16R4_17R4_18R4_19_21R8_23_24_59R5_82R2
875	875T10									Genotype 2	'16/1785	Unknown	Matched	Clade_A1	Clade_A1-3A1	DFT1_3	DFT1_3A1	1828A>G;3255G>A;14130G>A	Snug	-43.077604000000001	147.15378999999999	2016	2016-04-24	DFT1	Tissue	No	Facial/oral	Front lower palate	26	9	17	1R1_2R1_3R1_4R1_5_6_6BM4_7_8_9_10R1_11_11BM4_12_13_15_16R4_17R4_18R4_19_21R8_23_24_59R5_82R2_944
875	875T2									Genotype 1	'16/1785	Unknown	Matched	Clade_A1	Clade_A1-3A1	DFT1_3	DFT1_3A1	1828A>G;3255G>A;14130G>A	Snug	-43.077604000000001	147.15378999999999	2016	2016-04-24	DFT1	Tissue	No	Facial/oral	Interior upper left lip	25	9	16	1R1_2R1_3R1_4R1_5_6_6BM4_7_8_9_10R1_11_11BM4_12_13_15_16R4_17R4_18R4_19_21R8_23_24_59R5_82R2
875	875T3									Genotype 1	'16/1785	Unknown	Matched	Clade_A1	Clade_A1-3A1	DFT1_3	DFT1_3A1	1828A>G;3255G>A;14130G>A	Snug	-43.077604000000001	147.15378999999999	2016	2016-04-24	DFT1	Tissue	No	Facial/oral	Interior upper left lip	25	9	16	1R1_2R1_3R1_4R1_5_6_6BM4_7_8_9_10R1_11_11BM4_12_13_15_16R4_17R4_18R4_19_21R8_23_24_59R5_82R2
875	875T4									Genotype 3	'16/1785	Unknown	Matched	Clade_A1	Clade_A1-3A1	DFT1_3	DFT1_3A1	1828A>G;3255G>A;14130G>A	Snug	-43.077604000000001	147.15378999999999	2016	2016-04-24	DFT1	Tissue	No	Facial/oral	Upper palate	23	10	13	1R1_2R1_3R1_4R1_5_6_6BM4_7_8_9_10R1_11_11BM4_12_13_15_16R4_17R4_18R4_19_23_24_899
875	875T5									Genotype 1	'16/1785	Unknown	Matched	Clade_A1	Clade_A1-3A1	DFT1_3	DFT1_3A1	1828A>G;3255G>A;14130G>A	Snug	-43.077604000000001	147.15378999999999	2016	2016-04-24	DFT1	Tissue	No	Facial/oral	Exterior front right lip	25	9	16	1R1_2R1_3R1_4R1_5_6_6BM4_7_8_9_10R1_11_11BM4_12_13_15_16R4_17R4_18R4_19_21R8_23_24_59R5_82R2
875	875T6									Genotype 1	'16/1785	Unknown	Matched	Clade_A1	Clade_A1-3A1	DFT1_3	DFT1_3A1	1828A>G;3255G>A;14130G>A	Snug	-43.077604000000001	147.15378999999999	2016	2016-04-24	DFT1	Tissue	No	Facial/oral	Exterior left lip at corner of mouth	25	9	16	1R1_2R1_3R1_4R1_5_6_6BM4_7_8_9_10R1_11_11BM4_12_13_15_16R4_17R4_18R4_19_21R8_23_24_59R5_82R2
875	875T7									Genotype 4	'16/1785	Unknown	Matched	Clade_A1	Clade_A1-3A1	DFT1_3	DFT1_3A1	1828A>G;3255G>A;14130G>A	Snug	-43.077604000000001	147.15378999999999	2016	2016-04-24	DFT1	Tissue	No	Facial/oral	Exterior left lip at corner of mouth	22	9	13	1R1_2R1_3R1_4R1_5_6_6BM4_7_8_9_10R1_11_11BM4_12_13_15_16R4_17R4_18R4_19_23_24
875	875T8									Genotype 5	'16/1785	Unknown	Matched	Clade_A1	Clade_A1-3A1	DFT1_3	DFT1_3A1	1828A>G;3255G>A;14130G>A	Snug	-43.077604000000001	147.15378999999999	2016	2016-04-24	DFT1	Tissue	No	Facial/oral	Left lower jaw towards neck	23	9	14	1R1_2R1_3R1_4R1_5_6_6BM4_7_8_9_10R1_11_11BM4_12_13_15_16R4_17R4_18R4_19_23_24_426R1
876	876T1	Multiple tumours	2			Different	CNVs	Polymorphic private			'16/0559	Unknown	Unmatched	Clade_B	Clade_B-1	DFT1_0	DFT1_0	Novariants	Ross	-42.069999000000003	147.49181799999999	2016	2016-02-13	DFT1	Tissue	No	Facial/oral		27	10	17	1R1_2R1_3R1_4R1_5_6_6BM18_7_8_9_10R1_10R1BM31_11_11BM18_12_13_15_16R18_17R18_18R18_19_172_220_221_222_799_137
876	876T2										'16/0559	Unknown	Unmatched	Clade_B	Clade_B-1	DFT1_0	DFT1_0	Novariants	Ross	-42.069999000000003	147.49181799999999	2016	2016-02-13	DFT1	Tissue	No	Facial/oral		27	9	18	1R1_2R1_3R1_4R1_5_6_6BM18_7_8_9_10R1_10R1BM31_11_11BM18_12_13_15_16R18_17R18_18R18_19_172_220_221_222_572_137
878	878T1	Multiple tumours	3			Same					'16/1808	'982000363392445	Matched	Clade_B	Clade_B-7	DFT1_2	DFT1_2F	14114C>T;14727G>A	Kempton	-42.525894000000001	147.20354900000001	2016	2016-05-12	DFT1	Tissue	No	Facial/oral	Right lower jaw near lip	20	9	11	1R1_2R1_3R1_3R1BM35_3R1BM41_4R1_5_6_7_8_9_10R1_11_12_13_15_19_20R1_21R1_25
878	878T2										'16/1808	'982000363392445	Matched	Clade_B	Clade_B-7	DFT1_2	DFT1_2F	14114C>T;14727G>A	Kempton	-42.525894000000001	147.20354900000001	2016	2016-05-12	DFT1	Tissue	No	Facial/oral	Right lower jaw near neck	20	9	11	1R1_2R1_3R1_3R1BM35_3R1BM41_4R1_5_6_7_8_9_10R1_11_12_13_15_19_20R1_21R1_25
878	878T3										'16/1808	'982000363392445	Matched	Clade_B	Clade_B-7	DFT1_2	DFT1_2F	14114C>T;14727G>A	Kempton	-42.525894000000001	147.20354900000001	2016	2016-05-12	DFT1	Tissue	No	Facial/oral	Left lower jaw	20	9	11	1R1_2R1_3R1_3R1BM35_3R1BM41_4R1_5_6_7_8_9_10R1_11_12_13_15_19_20R1_21R1_25
879	879T1	Multiple tumours	7	Metastases collected		Different	CNVs	Polymorphic private		Genotype 1	'16/1890	'982000363462228	Matched	Clade_B	Clade_B-8	DFT1_2	DFT1_2G	14114C>T;15896T>C	Bronte Park	-42.124875000000003	146.46679	2016	2016-05-10	DFT1	Tissue	No	Neck	Right hand side dorsal on neck between ears	24	13	11	1R1_2R1_3R1_4R1_5_6_7_8_9_10R1_11_12_13_15_19_20R1_21R1_25_47R2_89_89G1CN4_96_111_111G1CN4
879	879T2			Metastases collected						Genotype 2	'16/1890	'982000363462228	Matched	Clade_B	Clade_B-8	DFT1_2	DFT1_2	14114C>T	Bronte Park	-42.124875000000003	146.46679	2016	2016-05-10	DFT1	Tissue	No	Facial/oral	Right lower lip	24	13	11	1R1_2R1_3R1_4R1_5_6_7_8_9_10R1_11_12_13_15_19_20R1_21R1_25_47R2_89_89G1CN4_96_111_111G1CN4
879	879T3			Metastases collected						Genotype 3	'16/1890	'982000363462228	Matched	Clade_B	Clade_B-8	DFT1_2	DFT1_2	14114C>T	Bronte Park	-42.124875000000003	146.46679	2016	2016-05-10	DFT1	Tissue	No	Facial/oral	Right hand side ventral to eye	25	13	12	1R1_2R1_3R1_4R1_5_6_7_8_9_10R1_11_12_13_15_19_20R1_21R1_25_47R2_89_89G1CN4_96_111_111G1CN4_321R1
879	879T4			Metastases collected						Genotype 2	'16/1890	'982000363462228	Matched	Clade_B	Clade_B-8	DFT1_2	DFT1_2	14114C>T	Bronte Park	-42.124875000000003	146.46679	2016	2016-05-10	DFT1	Tissue	No	Neck	Right hand side dorsal neck near right ear	24	13	11	1R1_2R1_3R1_4R1_5_6_7_8_9_10R1_11_12_13_15_19_20R1_21R1_25_47R2_89_89G1CN4_96_111_111G1CN4
879	879T5			Metastases collected						Genotype 2	'16/1890	'982000363462228	Matched	Clade_B	Clade_B-8	DFT1_2	DFT1_2	14114C>T	Bronte Park	-42.124875000000003	146.46679	2016	2016-05-10	DFT1	Tissue	No	Facial/oral	Left lower jaw	24	13	11	1R1_2R1_3R1_4R1_5_6_7_8_9_10R1_11_12_13_15_19_20R1_21R1_25_47R2_89_89G1CN4_96_111_111G1CN4
879	879T6			Metastases collected						Genotype 4	'16/1890	'982000363462228	Matched	Clade_B	Clade_B-8	DFT1_2	DFT1_2	14114C>T	Bronte Park	-42.124875000000003	146.46679	2016	2016-05-10	DFT1	Tissue	No	Unknown		26	13	13	1R1_2R1_3R1_4R1_5_6_7_8_9_9BM39_10R1_11_12_13_15_19_20R1_21R1_25_47R2_89_89G1CN4_96_111_111G1CN4_329
879	879T7			Metastases collected	Pouch					Genotype 5	'16/1890	'982000363462228	Matched	Clade_B	Clade_B-8	DFT1_2	DFT1_2	14114C>T	Bronte Park	-42.124875000000003	146.46679	2016	2016-05-10	DFT1	Tissue	No	Pouch		25	13	12	1R1_2R1_3R1_4R1_5_6_7_8_9_10R1_11_12_13_15_19_20R1_21R1_25_47R2_89_89G1CN4_96_111_111G1CN4_839
881	881T1	Multiple tumours	3			Different	CNVs	Polymorphic private		Genotype 1	'16/2058	'982000405794404	Matched	Clade_B	Clade_B-9	DFT1_2	DFT1_2	14114C>T	Fentonbury	-42.653722000000002	146.76054099999999	2016	2016-05-25	DFT1	Tissue	No	Facial/oral	Right upper jaw	24	9	15	1R1_2R1_3R1_4R1_5_6_7_8_9_10R1_11_12_13_15_19_20R1_21R1_25_59R2_174_175R1_224_225_847
881	881T2									Genotype 2	'16/2058	'982000405794404	Matched	Clade_B	Clade_B-9	DFT1_2	DFT1_2	14114C>T	Fentonbury	-42.653722000000002	146.76054099999999	2016	2016-05-25	DFT1	Tissue	No	Facial/oral	Right lower jaw	25	10	15	1R1_2R1_3R1_4R1_5_6_7_8_9_10R1_11_12_13_15_19_20R1_21R1_25_174_175R1_224_225_847_858_930
881	881T3									Genotype 3	'16/2058	'982000405794404	Matched	Clade_B	Clade_B-9	DFT1_2	DFT1_2	14114C>T	Fentonbury	-42.653722000000002	146.76054099999999	2016	2016-05-25	DFT1	Tissue	No	Neck	Right hand side near neck	24	9	15	1R1_2R1_3R1_4R1_5_6_7_8_9_10R1_11_12_13_15_19_20R1_21R1_25_174_175R1_224_225_847_972
922	922T1	Multiple tumours	2			Same (missing data)					'16/2414	'982000167811158	Matched	Clade_C	Clade_C-2	DFT1_0	DFT1_0	Novariants	Takone	-41.162607999999999	145.63892799999999	2016	2016-06-17	DFT1	Tissue	No	Facial/oral	Left upper lip
922	922T2										'16/2414	'982000167811158	Matched	Clade_C	Clade_C-2	DFT1_0	DFT1_0	Novariants	Takone	-41.162607999999999	145.63892799999999	2016	2016-06-17	DFT1	Tissue	No	Facial/oral	Left upper lip	20	10	10	1R1_2R1_3R1_4R1_5_6_7_8_9_10R1_11_12_13_15_19_233_341_342_591_592
983	983T1	Multiple tumours	2			Different	CNVs	Polymorphic private		Genotype 1	Unknown	'982000363404057	Matched	Clade_A2	Clade_A2-5	DFT1_0	DFT1_0	Novariants	Stony Head	-41.014394000000003	147.013229	2016	2016-07-10	DFT1	Tissue	No	Unknown		29	12	17	1R1_2R1_3R1_4R1_5_6_6BM13_7_8_9_10R1_11_11BM13_12_13_15_16R13_17R13_18R13_19_22_26_27R1_40R1_43R1_49R1_60_110_1022
983	983T2									Genotype 2	Unknown	'982000363404057	Matched	Clade_A2	Clade_A2-5	DFT1_0	DFT1_0	Novariants	Stony Head	-41.014394000000003	147.013229	2016	2016-07-10	DFT1	Tissue	No	Unknown		28	12	16	1R1_2R1_3R1_4R1_5_6_6BM13_7_8_9_10R1_11_11BM13_12_13_15_16R13_17R13_18R13_19_22_26_27R1_40R1_43R1_49R1_60_110
999	999T1	Multiple tumours	4			Same					Unknown	Unknown	Matched	Clade_A1	Clade_A1-3A1	DFT1_3	DFT1_3A1	1828A>G;3255G>A;14130G>A	Lower Longley	-42.904758000000001	147.085824	2016	2016-08-25	DFT1	Tissue	No	Facial/oral		25	10	15	1R1_2R1_3R1_4R1_5_6_7_8_9_10R1_11_12_13_15_19_23_24_42R1_59R1_72_77_82R1_92_122R1_340
999	999T2										Unknown	Unknown	Matched	Clade_A1	Clade_A1-3A1	DFT1_3	DFT1_3A1	1828A>G;3255G>A;14130G>A	Lower Longley	-42.904758000000001	147.085824	2016	2016-08-25	DFT1	Tissue	No	Facial/oral		25	10	15	1R1_2R1_3R1_4R1_5_6_7_8_9_10R1_11_12_13_15_19_23_24_42R1_59R1_72_77_82R1_92_122R1_340
999	999T3										Unknown	Unknown	Matched	Clade_A1	Clade_A1-3A1	DFT1_3	DFT1_3A1	1828A>G;3255G>A;14130G>A	Lower Longley	-42.904758000000001	147.085824	2016	2016-08-25	DFT1	Tissue	No	Facial/oral		25	10	15	1R1_2R1_3R1_4R1_5_6_7_8_9_10R1_11_12_13_15_19_23_24_42R1_59R1_72_77_82R1_92_122R1_340
999	999T6										Unknown	Unknown	Matched	Clade_A1	Clade_A1-3A1	DFT1_3	DFT1_3A1	1828A>G;3255G>A;14130G>A	Lower Longley	-42.904758000000001	147.085824	2016	2016-08-25	DFT1	Tissue	No	Facial/oral		25	10	15	1R1_2R1_3R1_4R1_5_6_7_8_9_10R1_11_12_13_15_19_23_24_42R1_59R1_72_77_82R1_92_122R1_340
1000	1000T1.1	Multiple tumours and time-course	3			Multiple tumours (different); time-course (different)	CNVs and mtDNA	Polymorphic public	Different clade groups	Genotype 1	Unknown	'982000363393469	Matched	Clade_A2	Clade_A2-2	DFT1_12	DFT1_12	8374G>A	Hobart	-42.850665999999997	147.38239899999999	2016	2016-09-23	DFT1	Tissue	No	Facial/oral	Lower front right lip	22	9	13	1R1_2R1_3R1_4R1_5_6_6BM8_7_8_9_10R1_11_11BM8_12_13_15_16R8_17R8_18R8_19_22_117
1000	1000T1a									Genotype 2	Unknown	'982000363393469	Matched	Clade_A2	Clade_A2-3	DFT1_0	DFT1_0	Novariants	Hobart	-42.850665999999997	147.38239899999999	2016	2016-09-13	DFT1	Tissue	No	Facial/oral	Lower front right lip	22	10	12	1R1_2R1_3R1_4R1_5_6_7_8_9_10R1_11_12_13_15_19_22_26_27R1_312R1_625_808_1021
1000	1000T3									Genotype 3	Unknown	'982000363393469	Matched	Clade_A2	Clade_A2-3	DFT1_0	DFT1_0	Novariants	Hobart	-42.850665999999997	147.38239899999999	2016	2016-09-23	DFT1	Tissue	No	Unknown		21	9	12	1R1_2R1_3R1_4R1_5_6_7_8_9_10R1_11_12_13_15_19_22_26_27R1_625_808_1021
1004	1004T1	Multiple tumours	2			Same (missing data)					Unknown	'982000356574585	Matched	Clade_A2	Clade_A2-11	DFT1_0	DFT1_0	Novariants	West Pencil Pine	-41.717464999999997	145.85587000000001	2016	2016-05-01	DFT1	Tissue	No	Unknown		33	19	14	1R1_2R1_3R1_4R1_5_5G1CN4_5G1CN5_6_6BM17_7_8_9_10R1_11_11BM17_12_13_15_16R17_17R17_18R17_19_22_26_27R1_28R1_28R1G1CN4_29_29G1CN4_31_32_1834_1834G1CN4
1004	1004T2										Unknown	'982000356574585	Matched	Clade_A2	Clade_A2-11	DFT1_0	DFT1_0	Novariants	West Pencil Pine	-41.717464999999997	145.85587000000001	2016	2016-05-01	DFT1	Tissue	No	Unknown
1011	1011T1	Multiple tumours	3			Different	CNVs and mtDNA	Polymorphic private		Genotype 1	Unknown	'982000167789148	Matched	Clade_A2	Clade_A2-11	DFT1_0	DFT1_0	Novariants	West Pencil Pine	-41.717464999999997	145.85587000000001	2012	2012-05-01	DFT1	Tissue	No	Unknown		33	19	14	1R1_2R1_3R1_4R1_5_5G1CN4_5G1CN5_6_6BM17_7_8_9_10R1_11_11BM17_12_13_15_16R17_17R17_18R17_19_22_26_27R1_28R1_28R1G1CN4_29_29G1CN4_31_32_1834_1834G1CN4
1011	1011T2									Genotype 2	Unknown	'982000167789148	Matched	Clade_A2	Clade_A2-11	DFT1_33	DFT1_33	2146A>G	West Pencil Pine	-41.717464999999997	145.85587000000001	2012	2012-05-01	DFT1	Tissue	No	Unknown		33	19	14	1R1_2R1_3R1_4R1_5_5G1CN4_6_6BM17_7_8_9_10R1_11_11BM17_12_13_15_16R17_17R17_18R17_19_22_26_27R1_28R1_28R1G1CN4_29_29G1CN4_31_32_340R3_1834_1834G1CN4
1011	1011T3									Genotype 3	Unknown	'982000167789148	Matched	Clade_A2	Clade_A2-11	DFT1_0	DFT1_0	Novariants	West Pencil Pine	-41.717464999999997	145.85587000000001	2012	2012-05-01	DFT1	Tissue	No	Unknown		33	19	14	1R1_2R1_3R1_4R1_5_5G1CN4_6_6BM17_7_8_9_10R1_11_11BM17_12_13_15_16R17_17R17_18R17_19_22_26_27R1_28R1_28R1G1CN4_29_29G1CN4_31_32_340R3_1834_1834G1CN4
1017	1017T3	Multiple tumours	2			Different	CNVs and mtDNA	Polymorphic public	Different clades	Genotype 1	Unknown	'982000167786788	Matched	Clade_C	Clade_C-2	DFT1_0	DFT1_0	Novariants	West Pencil Pine	-41.717464999999997	145.85587000000001	2013	2013-11-01	DFT1	Tissue	No	Unknown		30	16	14	1R1_2R1_3R1_4R1_5_6_6BM30_7_8_9_10R1_11_11BM30_12_13_15_16R30_17R30_18R30_19_54R2_67R1_73R2_101R1_129R1_130_580_581_816_1032R1
1017	1017T4									Genotype 2	Unknown	'982000167786788	Matched	Clade_B	Clade_B-10	DFT1_2	DFT1_2	14114C>T	West Pencil Pine	-41.717464999999997	145.85587000000001	2013	2013-11-01	DFT1	Tissue	No	Unknown		22	9	13	1R1_2R1_3R1_4R1_5_6_7_8_9_10R1_11_12_13_15_19_20R1_21R1_25_227_228_935_946
1022	1022T1	Multiple tumours	2			Same					Unknown	'982000167811000	Matched	Clade_B	Clade_B-10	DFT1_2	DFT1_2	14114C>T	West Pencil Pine	-41.717464999999997	145.85587000000001	2013	2013-05-01	DFT1	Tissue	No	Unknown		18	9	9	1R1_2R1_3R1_4R1_5_6_7_8_9_10R1_11_12_13_15_19_20R1_21R1_25
1022	1022T2										Unknown	'982000167811000	Matched	Clade_B	Clade_B-10	DFT1_2	DFT1_2	14114C>T	West Pencil Pine	-41.717464999999997	145.85587000000001	2013	2013-05-01	DFT1	Tissue	No	Unknown		18	9	9	1R1_2R1_3R1_4R1_5_6_7_8_9_10R1_11_12_13_15_19_20R1_21R1_25
1023	1023T1	Multiple tumours	2			Same (missing data)					Unknown	'982009106181561	Matched	Clade_A2	Clade_A2-11	DFT1_0	DFT1_0	Novariants	West Pencil Pine	-41.717464999999997	145.85587000000001	2012	2012-02-01	DFT1	Tissue	No	Unknown		33	19	14	1R1_2R1_3R1_4R1_5_5G1CN4_5G1CN5_6_6BM17_7_8_9_10R1_11_11BM17_12_13_15_16R17_17R17_18R17_19_22_26_27R1_28R1_28R1G1CN4_29_29G1CN4_31_32_1834_1834G1CN4
1023	1023T2										Unknown	'982009106181561	Matched	Clade_A2	Clade_A2-11	DFT1_0	DFT1_0	Novariants	West Pencil Pine	-41.717464999999997	145.85587000000001	2012	2012-02-01	DFT1	Tissue	No	Unknown
1027	1027T1	Multiple tumours	3			Different	CNVs and mtDNA	Polymorphic public	Different clades	Genotype 1	Unknown	'982009106180793	Matched	Clade_A2	Clade_A2-11	DFT1_0	DFT1_0	Novariants	West Pencil Pine	-41.717464999999997	145.85587000000001	2012	2012-10-01	DFT1	Tissue	No	Unknown		33	19	14	1R1_2R1_3R1_4R1_5_5G1CN4_5G1CN5_6_6BM17_7_8_9_10R1_11_11BM17_12_13_15_16R17_17R17_18R17_19_22_26_27R1_28R1_28R1G1CN4_29_29G1CN4_31_32_1834_1834G1CN4
1027	1027T2									Genotype 2	Unknown	'982009106180793	Matched	Clade_B	Clade_B-10	DFT1_2	DFT1_2	14114C>T	West Pencil Pine	-41.717464999999997	145.85587000000001	2012	2012-10-01	DFT1	Tissue	No	Unknown		18	9	9	1R1_2R1_3R1_4R1_5_6_7_8_9_10R1_11_12_13_15_19_20R1_21R1_25
1027	1027T3									Genotype 1	Unknown	'982009106180793	Matched	Clade_A2	Clade_A2-11	DFT1_0	DFT1_0	Novariants	West Pencil Pine	-41.717464999999997	145.85587000000001	2012	2012-10-01	DFT1	Tissue	No	Unknown		33	19	14	1R1_2R1_3R1_4R1_5_5G1CN4_5G1CN5_6_6BM17_7_8_9_10R1_11_11BM17_12_13_15_16R17_17R17_18R17_19_22_26_27R1_28R1_28R1G1CN4_29_29G1CN4_31_32_1834_1834G1CN4
1030	1030T1	Multiple tumours	2			Different	CNVs and mtDNA	Polymorphic public	Different clades	Genotype 1	Unknown	'982009104919599	Matched	Clade_C	Clade_C-2	DFT1_0	DFT1_0	Novariants	West Pencil Pine	-41.717464999999997	145.85587000000001	2013	2013-02-01	DFT1	Tissue	No	Unknown		30	15	15	1R1_2R1_3R1_4R1_5_6_6BM30_7_8_9_10R1_11_11BM30_12_13_15_16R30_17R30_18R30_19_54R2_67R1_73R2_101R1_129R1_130_340R1_816_947_1032R1
1030	1030T3									Genotype 2	Unknown	'982009104919599	Matched	Clade_A2	Clade_A2-11	DFT1_0	DFT1_0	Novariants	West Pencil Pine	-41.717464999999997	145.85587000000001	2013	2013-02-01	DFT1	Tissue	No	Unknown		33	19	14	1R1_2R1_3R1_4R1_5_5G1CN4_5G1CN5_6_6BM17_7_8_9_10R1_11_11BM17_12_13_15_16R17_17R17_18R17_19_22_26_27R1_28R1_28R1G1CN4_29_29G1CN4_31_32_1834_1834G1CN4
1032	1032T1	Multiple tumours	2			Different	CNVs	Polymorphic public	Within clade group	Genotype 1	Unknown	'982000362816049	Matched	Clade_B	Clade_B-10	DFT1_2	DFT1_2	14114C>T	West Pencil Pine	-41.717464999999997	145.85587000000001	2015	2015-08-01	DFT1	Tissue	No	Unknown		23	14	9	1R1_2R1_3R1_4R1_5_6_7_8_9_10R1_11_12_13_15_19_20R1_21R1_25_180_180G1CN4_181_181G1CN4_182
1032	1032T2									Genotype 2	Unknown	'982000362816049	Matched	Clade_B	Clade_B-10	DFT1_2	DFT1_2	14114C>T	West Pencil Pine	-41.717464999999997	145.85587000000001	2015	2015-08-01	DFT1	Tissue	No	Unknown		18	9	9	1R1_2R1_3R1_4R1_5_6_7_8_9_10R1_11_12_13_15_19_20R1_21R1_25
1038	1038T1	Multiple tumours	2			Different	CNVs and mtDNA	Polymorphic public	Different clades	Genotype 1	Unknown	'982000190609040	Matched	Clade_B	Clade_B-10	DFT1_2	DFT1_2	14114C>T	West Pencil Pine	-41.717464999999997	145.85587000000001	2013	2013-11-01	DFT1	Tissue	No	Unknown		18	9	9	1R1_2R1_3R1_4R1_5_6_7_8_9_10R1_11_12_13_15_19_20R1_21R1_25
1038	1038T2									Genotype 2	Unknown	'982000190609040	Matched	Clade_A2	Clade_A2-11	DFT1_0	DFT1_0	Novariants	West Pencil Pine	-41.717464999999997	145.85587000000001	2013	2013-11-01	DFT1	Tissue	No	Unknown		33	19	14	1R1_2R1_3R1_4R1_5_5G1CN4_5G1CN5_6_6BM17_7_8_9_10R1_11_11BM17_12_13_15_16R17_17R17_18R17_19_22_26_27R1_28R1_28R1G1CN4_29_29G1CN4_31_32_1834_1834G1CN4
1043	1043T1	Multiple tumours	2			Same (missing data)					Unknown	Unknown	Matched	Clade_A1	Clade_A1-3A1	Unknown	Unknown	Unknown	Margate	-43.034731999999998	147.272053	2017	2017-01-03	DFT1	Tissue	No	Unknown
1043	1043T2										Unknown	Unknown	Matched	Clade_A1	Clade_A1-3A1	Unknown	Unknown	Unknown	Margate	-43.034731999999998	147.272053	2017	2017-01-03	DFT1	Tissue	No	Unknown
1044	1044T1	Multiple tumours	4			Different	CNVs	Polymorphic public	Within clade group	Genotype 1	Unknown	Unknown	Unmatched	Clade_A2	Clade_A2-6	DFT1_6	DFT1_6	3161G>A	Southport	-43.420797999999998	146.97326100000001	2017	2017-04-23	DFT1	Tissue	No	Unknown		18	9	9	1R1_2R1_3R1_4R1_5_6_7_8_9_10R1_11_12_13_15_19_22_26_27R1
1044	1044T2									Missing data	Unknown	Unknown	Unmatched	Clade_A2	Clade_A2-6	Unknown	Unknown	Unknown	Southport	-43.420797999999998	146.97326100000001	2017	2017-04-23	DFT1	Tissue	No	Unknown
1044	1044T3									Missing data	Unknown	Unknown	Unmatched	Clade_A2	Clade_A2-6	Unknown	Unknown	Unknown	Southport	-43.420797999999998	146.97326100000001	2017	2017-04-23	DFT1	Tissue	No	Lung
1044	1044T4									Genotype 2	Unknown	Unknown	Unmatched	Clade_A2	Clade_A2-6	DFT1_6	DFT1_6	3161G>A	Southport	-43.420797999999998	146.97326100000001	2017	2017-04-23	DFT1	Tissue	No	Unknown		22	13	9	1R1_2R1_3R1_4R1_5_6_7_8_9_10R1_11_12_13_15_15G2CN4_19_22_26_27R1_313G1CN4_316G1CN4_1855
1045	1045T1	Multiple tumours	4			Different	CNVs and mtDNA	Polymorphic private		Genotype 1	Unknown	Unknown	Unmatched	Clade_C	Clade_C-3	DFT1_5	DFT1_5	2681C>T	Granville Harbour	-41.805917999999998	145.04102599999999	2017	2017-05-26	DFT1	Tissue	No	Unknown		29	12	17	1R1_2R1_3R1_4R1_5_6_6BM34_7_8_9_10R1_11_11BM34_12_13_15_16R34_17R34_18R34_19_52R2_53R1_61R1_62_68_97_104_345R1_823
1045	1045T2									Genotype 2	Unknown	Unknown	Unmatched	Clade_C	Clade_C-3	DFT1_5	DFT1_5	2681C>T	Granville Harbour	-41.805917999999998	145.04102599999999	2017	2017-05-26	DFT1	Tissue	No	Unknown		32	12	20	1R1_2R1_3R1_4R1_5_6_6BM34_7_8_9_10R1_11_11BM34_12_13_15_16R34_17R34_18R34_19_52R2_53R1_61R1_62_68_97_104_345R1_823_1856_1857_1858
1045	1045T3									Genotype 1	Unknown	Unknown	Unmatched	Clade_C	Clade_C-3	DFT1_5	DFT1_5	2681C>T	Granville Harbour	-41.805917999999998	145.04102599999999	2017	2017-05-26	DFT1	Tissue	No	Unknown		29	12	17	1R1_2R1_3R1_4R1_5_6_6BM34_7_8_9_10R1_11_11BM34_12_13_15_16R34_17R34_18R34_19_52R2_53R1_61R1_62_68_97_104_345R1_823
1045	1045T4									Genotype 3	Unknown	Unknown	Unmatched	Clade_C	Clade_C-3	DFT1_5	DFT1_5E	2681C>T; 13917A>G	Granville Harbour	-41.805917999999998	145.04102599999999	2017	2017-05-26	DFT1	Tissue	No	Unknown		29	12	17	1R1_2R1_3R1_4R1_5_6_6BM34_7_8_9_10R1_11_11BM34_12_13_15_16R34_17R34_18R34_19_52R2_53R1_61R1_62_68_97_104_345R1_823
1047	1047T1	Time-course	2			Different	mtDNA	Polymorphic private		Genotype 1	Unknown	Unknown	Matched	Clade_A2	Clade_A2-5	DFT1_0	DFT1_0	Novariants	Stony Head	-41.014394000000003	147.013229	2017	2017-06-30	DFT1	Tissue	No	Facial/oral	Exterior lower right lip
1047	1047T1.1									Genotype 2	Unknown	Unknown	Matched	Clade_A2	Clade_A2-5	DFT1_32	DFT1_32	6881T>C	Stony Head	-41.014394000000003	147.013229	2017	2017-09-25	DFT1	Tissue	No	Facial/oral	Exterior lower right lip	32	17	15	1R1_2R1_3R1_4R1_5_6_6BM13_7_8_9_10R1_11_11BM13_12_13_15_16R13_17R13_18R13_19_22_26_27R1_40R1_40R1G1CN4_43R1_43R1G1CN4_49R1_49R1G1CN4_60_169_217
1049	1049T1	Multiple tumours	2			Same (missing data)					Unknown	'982000405949540	Unmatched	Clade_B	Clade_B-7	DFT1_2	DFT1_2F	14114C>T;14727G>A	Kempton	-42.525894000000001	147.20354900000001	2017	2017-05-15	DFT1	Tissue	No	Facial/oral	Left side top of nose
1049	1049T2										Unknown	'982000405949540	Unmatched	Clade_B	Clade_B-7	DFT1_2	DFT1_2F	14114C>T;14727G>A	Kempton	-42.525894000000001	147.20354900000001	2017	2017-05-15	DFT1	Tissue	No	Facial/oral	Right side of nose	20	9	11	1R1_2R1_3R1_3R1BM35_3R1BM41_4R1_5_6_7_8_9_10R1_11_12_13_15_19_20R1_21R1_25
1050	1050T1	Multiple tumours	3			Different	CNVs	Polymorphic private		Genotype 1	Unknown	'982000363452754	Matched	Clade_B	Clade_B-7	DFT1_2	DFT1_2F	14114C>T;14727G>A	Kempton	-42.525894000000001	147.20354900000001	2017	2017-05-13	DFT1	Tissue	No	Facial/oral	Right lower jaw	20	10	10	1R1_2R1_3R1_4R1_5_6_7_8_9_10R1_11_12_13_15_19_20R1_21R1_25_226_286R2
1050	1050T2									Genotype 2	Unknown	'982000363452754	Matched	Clade_B	Clade_B-7	DFT1_2	DFT1_2F	14114C>T;14727G>A	Kempton	-42.525894000000001	147.20354900000001	2017	2017-05-13	DFT1	Tissue	No	Neck	Right side of neck ventral to head	21	11	10	1R1_2R1_3R1_4R1_5_6_7_8_9_10R1_11_12_13_15_19_20R1_21R1_25_226_286R2_286R2G1CN3.5
1050	1050T3									Genotype 2	Unknown	'982000363452754	Matched	Clade_B	Clade_B-7	DFT1_2	DFT1_2F	14114C>T;14727G>A	Kempton	-42.525894000000001	147.20354900000001	2017	2017-05-13	DFT1	Tissue	No	Neck	Middle of neck ventral to head	21	11	10	1R1_2R1_3R1_4R1_5_6_7_8_9_10R1_11_12_13_15_19_20R1_21R1_25_226_286R2_286R2G1CN3.5
1064	1064T1	Multiple tumours	2			Different	CNVs	Polymorphic public	Within clade group	Genotype 1	Unknown	'982000365112637	Matched	Clade_B	Clade_B-10	DFT1_2	DFT1_2	14114C>T	West Pencil Pine	-41.717464999999997	145.85587000000001	2017	2017-08-23	DFT1	Tissue	No	Unknown		22	9	13	1R1_2R1_3R1_4R1_5_6_7_8_9_10R1_11_12_13_15_19_20R1_21R1_25_227_228_548_946
1064	1064T2									Genotype 2	Unknown	'982000365112637	Matched	Clade_B	Clade_B-10	DFT1_2	DFT1_2	14114C>T	West Pencil Pine	-41.717464999999997	145.85587000000001	2017	2017-08-23	DFT1	Tissue	No	Unknown		18	9	9	1R1_2R1_3R1_4R1_5_6_7_8_9_10R1_11_12_13_15_19_20R1_21R1_25
1066	1066T1	Multiple tumours	3			Different	CNVs and mtDNA	Polymorphic public	Different clades	Genotype 1	Unknown	'982000365112208	Matched	Clade_A2	Clade_A2-11	DFT1_0	DFT1_0	Novariants	West Pencil Pine	-41.717464999999997	145.85587000000001	2017	2017-08-25	DFT1	Tissue	No	Unknown		33	19	14	1R1_2R1_3R1_4R1_5_5G1CN4_5G1CN5_6_6BM17_7_8_9_10R1_11_11BM17_12_13_15_16R17_17R17_18R17_19_22_26_27R1_28R1_28R1G1CN4_29_29G1CN4_31_32_1834_1834G1CN4
1066	1066T2									Genotype 1	Unknown	'982000365112208	Matched	Clade_A2	Clade_A2-11	DFT1_0	DFT1_0	Novariants	West Pencil Pine	-41.717464999999997	145.85587000000001	2017	2017-08-25	DFT1	Tissue	No	Unknown		33	19	14	1R1_2R1_3R1_4R1_5_5G1CN4_5G1CN5_6_6BM17_7_8_9_10R1_11_11BM17_12_13_15_16R17_17R17_18R17_19_22_26_27R1_28R1_28R1G1CN4_29_29G1CN4_31_32_1834_1834G1CN4
1066	1066T3									Genotype 2	Unknown	'982000365112208	Matched	Clade_B	Clade_B-10	DFT1_2	DFT1_2	14114C>T	West Pencil Pine	-41.717464999999997	145.85587000000001	2017	2017-08-25	DFT1	Tissue	No	Unknown		21	9	12	1R1_2R1_3R1_4R1_5_6_7_8_9_10R1_11_12_13_15_19_20R1_21R1_25_227_228_946
1068	1068T1	Multiple tumours	2			Different	CNVs	Polymorphic private		Genotype 1	Unknown	'982009105830109	Unmatched	Clade_A1	Clade_A1-1	DFT1_0	DFT1_0	Novariants	Freycinet	-42.194752999999999	148.30324300000001	2011	2011-08-23	DFT1	Tissue	No	Unknown		38	31	7	1R1_2R1_3R1_4R1_5_6_7_8_9_10R1_11_12_13_15_19_48R1_55R1_56R1_63_63G1CN4_63G1CN5_63G1CN6_63G1CN7_63G1CN8_64_64G1CN4_64G1CN5_64G1CN6_64G1CN7_64G1CN8_65_65G1CN4_65G1CN5_65G1CN6_65G1CN7_65G1CN8_66_70
1068	1068T4									Genotype 2	Unknown	'982009105830109	Unmatched	Clade_A1	Clade_A1-1	DFT1_0	DFT1_0	Novariants	Freycinet	-42.194752999999999	148.30324300000001	2011	2011-08-23	DFT1	Tissue	No	Unknown		35	28	7	1R1_2R1_3R1_4R1_5_6_7_8_9_10R1_11_12_13_15_19_48R1_55R1_56R1_63_63G1CN4_63G1CN5_63G1CN6_63G1CN7_64_64G1CN4_64G1CN5_64G1CN6_64G1CN7_65_65G1CN4_65G1CN5_65G1CN6_65G1CN7_66_70
1070	1070T1	Multiple tumours	2			Same (missing data)					Unknown	'982000190699767	Unmatched	Clade_A1	Clade_A1-1	DFT1_0	DFT1_0	Novariants	Freycinet	-42.194752999999999	148.30324300000001	2012	2012-09-04	DFT1	Tissue	No	Unknown
1070	1070T2										Unknown	'982000190699767	Unmatched	Clade_A1	Clade_A1-1	DFT1_0	DFT1_0	Novariants	Freycinet	-42.194752999999999	148.30324300000001	2012	2012-09-04	DFT1	Tissue	No	Unknown		38	31	7	1R1_2R1_3R1_4R1_5_6_7_8_9_10R1_11_12_13_15_19_48R1_55R1_56R1_63_63G1CN4_63G1CN5_63G1CN6_63G1CN7_63G1CN8_64_64G1CN4_64G1CN5_64G1CN6_64G1CN7_64G1CN8_65_65G1CN4_65G1CN5_65G1CN6_65G1CN7_65G1CN8_66_70
1072	1072T1	Multiple tumours	2			Different	mtDNA (missing data)	Polymorphic private		Genotype 1	Unknown	'982000190533071	Unmatched	Clade_A2	Clade_A2-7	DFT1_31	DFT1_31	4422G>A	Freycinet	-42.194752999999999	148.30324300000001	2012	2012-12-03	DFT1	Tissue	No	Unknown
1072	1072T4									Genotype 2	Unknown	'982000190533071	Unmatched	Clade_A2	Clade_A2-7	DFT1_0	DFT1_0	Novariants	Freycinet	-42.194752999999999	148.30324300000001	2012	2012-12-03	DFT1	Tissue	No	Unknown		25	10	15	1R1_2R1_3R1_4R1_5_6_6BM15_7_8_9_10R1_11_11BM15_12_13_15_16R15_17R15_18R15_19_20R2_22_26_27R1_127
1073	1073T2	Multiple tumours	3			Different	CNVs and mtDNA	Polymorphic public	Different clades	Genotype 1	Unknown	'982009104820975	Unmatched	Clade_A2	Clade_A2-7	DFT1_27	DFT1_27A1a	1824T>C;6075G>A;1296G>A;16390G>A	Freycinet	-42.194752999999999	148.30324300000001	2013	2013-10-06	DFT1	Tissue	No	Unknown		20	10	10	1R1_2R1_3R1_4R1_5_6_7_8_9_10R1_11_12_13_15_19_20R2_22_26_27R1_127
1073	1073T5									Genotype 2	Unknown	'982009104820975	Unmatched	Clade_B	Clade_B-9	DFT1_2	DFT1_2	14114C>T	Freycinet	-42.194752999999999	148.30324300000001	2013	2013-10-06	DFT1	Tissue	No	Unknown		18	9	9	1R1_2R1_3R1_4R1_5_6_7_8_9_10R1_11_12_13_15_19_20R1_21R1_25
1073	1073T6									Genotype 2	Unknown	'982009104820975	Unmatched	Clade_B	Clade_B-9	DFT1_2	DFT1_2	14114C>T	Freycinet	-42.194752999999999	148.30324300000001	2013	2013-10-06	DFT1	Tissue	No	Unknown		18	9	9	1R1_2R1_3R1_4R1_5_6_7_8_9_10R1_11_12_13_15_19_20R1_21R1_25
1076	1076T1	Multiple tumours	2			Different	CNVs	Polymorphic private		Genotype 1	Unknown	'982000362826645	Matched	Clade_B	Clade_B-9	DFT1_2	DFT1_2	14114C>T	Freycinet	-42.194752999999999	148.30324300000001	2015	2015-09-11	DFT1	Tissue	No	Unknown		24	11	13	1R1_2R1_3R1_4R1_5_6_7_8_9_10R1_11_12_13_15_19_20R1_21R1_25_860_941_950_952_1009_1859
1076	1076T2									Genotype 2	Unknown	'982000362826645	Matched	Clade_B	Clade_B-9	DFT1_2	DFT1_2	14114C>T	Freycinet	-42.194752999999999	148.30324300000001	2015	2015-09-11	DFT1	Tissue	No	Unknown		25	11	14	1R1_2R1_3R1_4R1_5_6_6BM27_7_8_9_10R1_11_11BM27_12_13_15_16R27_17R27_18R27_19_20R1_21R1_25_860_1009
1078	1078T2	Multiple tumours	3			Different	CNVs	Polymorphic private		Genotype 1	Unknown	'982000356426081	Matched	Clade_B	Clade_B-9	DFT1_2	DFT1_2	14114C>T	Freycinet	-42.194752999999999	148.30324300000001	2016	2016-10-08	DFT1	Tissue	No	Unknown		18	9	9	1R1_2R1_3R1_4R1_5_6_7_8_9_10R1_11_12_13_15_19_20R1_21R1_25
1078	1078T3									Genotype 1	Unknown	'982000356426081	Matched	Clade_B	Clade_B-9	DFT1_2	DFT1_2	14114C>T	Freycinet	-42.194752999999999	148.30324300000001	2016	2016-10-08	DFT1	Tissue	No	Unknown		18	9	9	1R1_2R1_3R1_4R1_5_6_7_8_9_10R1_11_12_13_15_19_20R1_21R1_25
1078	1078T4									Genotype 2	Unknown	'982000356426081	Matched	Clade_B	Clade_B-9	DFT1_2	DFT1_2	14114C>T	Freycinet	-42.194752999999999	148.30324300000001	2016	2016-10-08	DFT1	Tissue	No	Unknown		19	10	9	1R1_2R1_3R1_4R1_5_6_7_8_9_10R1_11_12_13_15_19_20R1_21R1_25_953R1
1079	1079T1	Multiple tumours	2			Same					Unknown	'982000362833391	Matched	Clade_B	Clade_B-9	DFT1_2	DFT1_2H	14114C>T;10935G>A	Freycinet	-42.194752999999999	148.30324300000001	2016	2016-11-29	DFT1	Tissue	No	Unknown		20	9	11	1R1_2R1_3R1_4R1_5_6_7_8_9_10R1_11_12_13_15_19_20R1_21R1_25_870_872
1079	1079T2										Unknown	'982000362833391	Matched	Clade_B	Clade_B-9	DFT1_2	DFT1_2H	14114C>T;10935G>A	Freycinet	-42.194752999999999	148.30324300000001	2016	2016-11-29	DFT1	Tissue	No	Unknown		20	9	11	1R1_2R1_3R1_4R1_5_6_7_8_9_10R1_11_12_13_15_19_20R1_21R1_25_870_872
1191	1191T1	Multiple tumours	4			Different	CNVs	Polymorphic private		Genotype 1	Unknown	'982000363000552	Matched	Clade_B	Clade_B-9	DFT1_2	DFT1_2J	14114C>T, 1956G>A	Freycinet	-42.194752999999999	148.30324300000001	2018	2018-02-01	DFT1	Tissue	No	Unknown		27	13	14	1R1_2R1_3R1_4R1_5_6_6BM28_7_8_9_10R1_11_11BM28_12_13_15_16R28_17R28_18R28_19_20R1_21R1_25_860_1009_1860_1861
1191	1191T2									Genotype 2	Unknown	'982000363000552	Matched	Clade_B	Clade_B-9	DFT1_2	DFT1_2J	14114C>T, 1956G>A	Freycinet	-42.194752999999999	148.30324300000001	2018	2018-02-01	DFT1	Tissue	No	Unknown		20	11	9	1R1_2R1_3R1_4R1_5_6_7_8_9_10R1_11_12_13_15_19_20R1_21R1_25_860_1009
1191	1191T4									Genotype 2	Unknown	'982000363000552	Matched	Clade_B	Clade_B-9	DFT1_2	DFT1_2J	14114C>T, 1956G>A	Freycinet	-42.194752999999999	148.30324300000001	2018	2018-02-01	DFT1	Tissue	No	Unknown		20	11	9	1R1_2R1_3R1_4R1_5_6_7_8_9_10R1_11_12_13_15_19_20R1_21R1_25_860_1009
1191	1191T5									Genotype 2	Unknown	'982000363000552	Matched	Clade_B	Clade_B-9	DFT1_2	DFT1_2J	14114C>T, 1956G>A	Freycinet	-42.194752999999999	148.30324300000001	2018	2018-02-01	DFT1	Tissue	No	Unknown		20	11	9	1R1_2R1_3R1_4R1_5_6_7_8_9_10R1_11_12_13_15_19_20R1_21R1_25_860_1009
1195	1195T1	Multiple tumours	2			Same					Unknown	'982000365119589	Matched	Clade_B	Clade_B-9	DFT1_2	DFT1_2	14114C>T	Freycinet	-42.194752999999999	148.30324300000001	2018	2018-02-01	DFT1	Tissue	No	Unknown		18	9	9	1R1_2R1_3R1_4R1_5_6_7_8_9_10R1_11_12_13_15_19_20R1_21R1_25
1195	1195T2										Unknown	'982000365119589	Matched	Clade_B	Clade_B-9	DFT1_2	DFT1_2	14114C>T	Freycinet	-42.194752999999999	148.30324300000001	2018	2018-02-01	DFT1	Tissue	No	Unknown		18	9	9	1R1_2R1_3R1_4R1_5_6_7_8_9_10R1_11_12_13_15_19_20R1_21R1_25
1196	1196T1	Multiple tumours	2			Different	mtDNA	Polymorphic private		Genotype 1	Unknown	'982000363017554	Matched	Clade_B	Clade_B-9	DFT1_2	DFT1_2J	14114C>T, 1956G>A	Freycinet	-42.194752999999999	148.30324300000001	2018	2018-02-01	DFT1	Tissue	No	Unknown		20	11	9	1R1_2R1_3R1_4R1_5_6_7_8_9_10R1_11_12_13_15_19_20R1_21R1_25_860_1009
1196	1196T2									Genotype 2	Unknown	'982000363017554	Matched	Clade_B	Clade_B-9	DFT1_2	DFT1_2J2	14114C>T;1956G>A;15171G>A	Freycinet	-42.194752999999999	148.30324300000001	2018	2018-02-01	DFT1	Tissue	No	Unknown		20	11	9	1R1_2R1_3R1_4R1_5_6_7_8_9_10R1_11_12_13_15_19_20R1_21R1_25_860_1009
1197	1197T1	Multiple tumours	3			Different	CNVs and mtDNA	Polymorphic public	Within clade group	Genotype 1	Unknown	'982000402226625	Matched	Clade_B	Clade_B-9	DFT1_2	DFT1_2	14114C>T	Freycinet	-42.194752999999999	148.30324300000001	2018	2018-02-01	DFT1	Tissue	No	Unknown		18	9	9	1R1_2R1_3R1_4R1_5_6_7_8_9_10R1_11_12_13_15_19_20R1_21R1_25
1197	1197T2									Genotype 2	Unknown	'982000402226625	Matched	Clade_B	Clade_B-9	DFT1_2	DFT1_2J	14114C>T, 1956G>A	Freycinet	-42.194752999999999	148.30324300000001	2018	2018-02-01	DFT1	Tissue	No	Unknown		20	11	9	1R1_2R1_3R1_4R1_5_6_7_8_9_10R1_11_12_13_15_19_20R1_21R1_25_860_1009
1197	1197T3									Genotype 1	Unknown	'982000402226625	Matched	Clade_B	Clade_B-9	DFT1_2	DFT1_2	14114C>T	Freycinet	-42.194752999999999	148.30324300000001	2018	2018-02-01	DFT1	Tissue	No	Unknown		18	9	9	1R1_2R1_3R1_4R1_5_6_7_8_9_10R1_11_12_13_15_19_20R1_21R1_25

## Sheet: Table_S4B
Individual_ID	Sample_ID	Type	Number of tumours in set	Metastases collected	Internal metastatic site	Same or different genotypes amongst group	Type of difference	Private to single tumour; polymorphic between tumours in a single devil (polymorphic private); polymorphic between different devils (polymorphic public)	Relationship	Pattern	LIMS_ID	Microchip	Matched_Unmatched	Clade	Group	Haplogroup	Complete haplotype	Defining variants	Location	Latitude	Longitude	Year	Complete date (dd/mm/yyyy)	Cancer type	Cell line or tissue biopsy	Experimental transmission	General body location	Specific body location	Total_CNVs	Total_gains	Total_losses	CNV_string
86	86T	Cell lines different passage	2			Same					Unknown	'985120016021248	Unmatched	Clade_B	Clade_B-4	DFT1_4	DFT1_4	7198T>C	Fentonbury	-42.653722000000002	146.76054099999999	2005	Unknown	DFT1	Cell-Line	No	Facial/oral		33	15	18	1R1_2R1_2R1BM20_3R1_3R1BM20_4R1_5_6_6BM24_7_8_9_9BM20_10R1_10R1BM20_11_11BM24_12_13_15_15BM20_16R24_17R24_18R24_19_20R1_25_34R20_35R20_36R20_37R20_38R20_39R20
86	86T2										Unknown	'985120016021248	Unmatched	Clade_B	Clade_B-4	DFT1_4	DFT1_4	7198T>C	Fentonbury	-42.653722000000002	146.76054099999999	2005	Unknown	DFT1	Cell-Line	No	Facial/oral		33	15	18	1R1_2R1_2R1BM20_3R1_3R1BM20_4R1_5_6_6BM24_7_8_9_9BM20_10R1_10R1BM20_11_11BM24_12_13_15_15BM20_16R24_17R24_18R24_19_20R1_25_34R20_35R20_36R20_37R20_38R20_39R20
87	87T	Cell lines different passage and after inoculation into animals	12			Different	CNVs	Polymorphic private		Genotype 1	Unknown	Unknown	Unmatched	Clade_A1	Clade_A1-3A3	DFT1_3	DFT1_3A3a	1828A>G;2572G>A;3255G>A;16137G>A	Forestier	-42.902220999999997	147.83382900000001	2007	Unknown	DFT1	Cell-Line	No	Unknown		34	15	19	1R1_2R1_2R1BM4_3R1_3R1BM4_4R1_5_6_6BM6_7_8_9_9BM4_10R1_10R1BM4_11_11BM6_12_13_15_15BM4_16R6_17R6_18R6_19_23_24_33_34R4_35R4_36R4_37R4_38R4_39R4
87	87T2									Genotype 2	Unknown	Unknown	Unmatched	Clade_A1	Clade_A1-3A3	DFT1_3	DFT1_3A3a	1828A>G;2572G>A;3255G>A;16137G>A	Forestier	-42.902220999999997	147.83382900000001	2007	Unknown	DFT1	Cell-Line	No	Unknown		50	31	19	1R1_2R1_2R1BM4_3R1_3R1BM4_4R1_5_6_6BM6_7_8_9_9BM4_10R1_10R1BM4_11_11BM6_12_13_15_15BM4_16R6_17R6_18R6_19_23_24_33_34R4_35R4_36R4_37R4_38R4_39R4_40R2_40R2G1CN4_43R2_48R2_48R2G1CN4_49R2_49R2G1CN4_54R1_54R1G1CN4_73R1_73R1G1CN4_78R1_78R1G1CN4_84_85_85G1CN4
90	90T									Genotype 1	Unknown	Unknown	Unmatched	Clade_A1	Clade_A1-3A3	DFT1_3	DFT1_3A3a	1828A>G;2572G>A;3255G>A;16137G>A	Forestier	-42.902220999999997	147.83382900000001	2007	Unknown	DFT1	Cell-Line	No	Unknown		34	15	19	1R1_2R1_2R1BM4_3R1_3R1BM4_4R1_5_6_6BM6_7_8_9_9BM4_10R1_10R1BM4_11_11BM6_12_13_15_15BM4_16R6_17R6_18R6_19_23_24_33_34R4_35R4_36R4_37R4_38R4_39R4
90	90T2									Genotype 3	Unknown	Unknown	Unmatched	Clade_A1	Clade_A1-3A3	DFT1_3	DFT1_3A3a	1828A>G;2572G>A;3255G>A;16137G>A	Forestier	-42.902220999999997	147.83382900000001	2007	Unknown	DFT1	Cell-Line	No	Unknown		54	31	23	1R1_2R1_2R1BM4_3R1_3R1BM4_4R1_5_5BM1_6_6BM6_7_8_9_9BM4_10R1_10R1BM4_11_11BM6_12_13_15_15BM4_16R6_17R6_18R6_19_23_24_33_34R4_35R4_36R4_37R4_38R4_39R4_40R2_40R2G1CN4_43R2_48R2_48R2G1CN4_49R2_49R2G1CN4_54R1_54R1G1CN4_73R1_73R1G1CN4_78R1_78R1G1CN4_84_85_85G1CN4_146_147_148
114	114T									Genotype 4	'10/2920	'982009105163278	Unmatched	Clade_A1	Clade_A1-3A3	DFT1_3	DFT1_3A3a	1828A>G;2572G>A;3255G>A;16137G>A	Hobart (captive)	-	-	2010	2010-09-08	DFT1	Experimental transmission (cell-line)	Experimental transmission (cell-line)	Unknown		40	15	25	1R1_2R1_2R1BM4_3R1_3R1BM4_4R1_5_6_6BM6_7_8_9_9BM4_10R1_10R1BM4_11_11BM6_12_13_15_15BM4_16R6_17R6_18R6_19_21R7_23_24_33_34R4_35R4_36R4_37R4_38R4_39R4_429_430_431_432_433
993	993T1.1									Genotype 5	Unknown	Unknown	Matched	Clade_A1	Clade_A1-3A3	DFT1_3	DFT1_3A3a	1828A>G;2572G>A;3255G>A;16137G>A	Hobart (captive)	-	-	2015	2010-04-13	DFT1	Experimental transmission (cell-line)	Experimental transmission (cell-line)	Skin	Left rump	57	32	25	1R1_2R1_2R1BM4_3R1_3R1BM4_4R1_5_5BM1_6_6BM6_7_8_9_9BM4_10R1_10R1BM4_11_11BM6_12_13_15_15BM4_16R6_17R6_18R6_19_23_24_33_34R4_35R4_36R4_37R4_38R4_39R4_40R2_40R2G1CN4_43R2_48R2_48R2G1CN4_49R2_49R2G1CN4_54R1_54R1G1CN4_73R1_73R1G1CN4_78R1_78R1G1CN4_84_85_85G1CN4_146_147_148_288_289_427
993	993T1.2									Genotype 6	Unknown	Unknown	Matched	Clade_A1	Clade_A1-3A3	DFT1_3	DFT1_3A3a	1828A>G;2572G>A;3255G>A;16137G>A	Hobart (captive)	-	-	2015	2015-05-12	DFT1	Experimental transmission (cell-line)	Experimental transmission (cell-line)	Skin	Left rump	56	31	25	1R1_2R1_2R1BM4_3R1_3R1BM4_4R1_5_5BM1_6_6BM6_7_8_9_9BM4_10R1_10R1BM4_11_11BM6_12_13_15_15BM4_16R6_17R6_18R6_19_23_24_33_34R4_35R4_36R4_37R4_38R4_39R4_40R2_40R2G1CN4_43R2_48R2_48R2G1CN4_49R2_49R2G1CN4_54R1_54R1G1CN4_73R1_73R1G1CN4_78R1_78R1G1CN4_84_85_85G1CN4_146_147_148_288_289
994	994T1.1									Gentoype 7	Unknown	Unknown	Matched	Clade_A1	Clade_A1-3A3	DFT1_3	DFT1_3A3a	1828A>G;2572G>A;3255G>A;16137G>A	Hobart (captive)	-	-	2015	2015-03-04	DFT1	Experimental transmission (cell-line)	Experimental transmission (cell-line)	Skin	Rump	57	31	26	1R1_2R1_2R1BM4_3R1_3R1BM4_4R1_5_5BM1_6_6BM6_7_8_9_9BM4_10R1_10R1BM4_11_11BM6_12_13_15_15BM4_16R6_17R6_18R6_19_23_24_33_34R4_35R4_36R4_37R4_38R4_39R4_40R2_40R2G1CN4_43R2_48R2_48R2G1CN4_49R2_49R2G1CN4_54R1_54R1G1CN4_73R1_73R1G1CN4_78R1_78R1G1CN4_84_85_85G1CN4_146_147_148_288_289_1805
995	995T1.1									Genotype 8	Unknown	Unknown	Matched	Clade_A1	Clade_A1-3A3	DFT1_3	DFT1_3A3a	1828A>G;2572G>A;3255G>A;16137G>A	Hobart (captive)	-	-	2015	2015-04-13	DFT1	Experimental transmission (cell-line)	Experimental transmission (cell-line)	Skin	Left rump	56	31	25	1R1_2R1_2R1BM4_3R1_3R1BM4_4R1_5_6_6BM6_7_8_9_9BM4_10R1_10R1BM4_11_11BM6_12_13_15_15BM4_16R6_17R6_18R6_19_23_24_33_34R4_35R4_36R4_37R4_38R4_39R4_40R2_40R2G1CN4_43R2_48R2_48R2G1CN4_49R2_49R2G1CN4_52R1_53R2_54R1_54R1G1CN4_73R1_73R1G1CN4_78R1_78R1G1CN4_84_85_85G1CN4_290_291R1_292_293
995	995T1.2									Genotype 9	Unknown	Unknown	Matched	Clade_A1	Clade_A1-3A3	DFT1_3	DFT1_3A3a	1828A>G;2572G>A;3255G>A;16137G>A	Hobart (captive)	-	-	2015	2015-05-08	DFT1	Experimental transmission (cell-line)	Experimental transmission (cell-line)	Skin	Left rump	57	31	26	1R1_2R1_2R1BM4_3R1_3R1BM4_4R1_5_6_6BM6_7_8_9_9BM4_10R1_10R1BM4_11_11BM6_12_13_15_15BM4_16R6_17R6_18R6_19_23_24_33_34R4_35R4_36R4_37R4_38R4_39R4_40R2_40R2G1CN4_43R2_48R2_48R2G1CN4_49R2_49R2G1CN4_52R1_53R2_54R1_54R1G1CN4_73R1_73R1G1CN4_78R1_78R1G1CN4_84_85_85G1CN4_290_291R1_292_293_294R2
996	996T1									Genotype 2	Unknown	Unknown	Matched	Clade_A1	Clade_A1-3A3	DFT1_3	DFT1_3A3a	1828A>G;2572G>A;3255G>A;16137G>A	Hobart (captive)	-	-	2015	2015-05-08	DFT1	Experimental transmission (cell-line)	Experimental transmission (cell-line)	Skin	Left rump	50	31	19	1R1_2R1_2R1BM4_3R1_3R1BM4_4R1_5_6_6BM6_7_8_9_9BM4_10R1_10R1BM4_11_11BM6_12_13_15_15BM4_16R6_17R6_18R6_19_23_24_33_34R4_35R4_36R4_37R4_38R4_39R4_40R2_40R2G1CN4_43R2_48R2_48R2G1CN4_49R2_49R2G1CN4_54R1_54R1G1CN4_73R1_73R1G1CN4_78R1_78R1G1CN4_84_85_85G1CN4
996	996T2									Genotype 10	Unknown	Unknown	Matched	Clade_A1	Clade_A1-3A3	DFT1_3	DFT1_3A3a	1828A>G;2572G>A;3255G>A;16137G>A	Hobart (captive)	-	-	2015	2015-05-08	DFT1	Experimental transmission (cell-line)	Experimental transmission (cell-line)	Skin	Interscapular	57	31	26	1R1_2R1_2R1BM4_3R1_3R1BM4_4R1_5_6_6BM6_7_8_9_9BM4_10R1_10R1BM4_11_11BM6_12_13_15_15BM4_16R6_17R6_18R6_19_23_24_33_34R4_35R4_36R4_37R4_38R4_39R4_40R2_40R2G1CN4_43R2_48R2_48R2G1CN4_49R2_49R2G1CN4_52R1_53R2_54R1_54R1G1CN4_73R1_73R1G1CN4_78R1_78R1G1CN4_84_85_85G1CN4_290_291R1_292_293_973
88	88T	Cell lines different passage	2			Same					Unknown	Unknown	Matched	Clade_A1	Clade_A1-1	DFT1_0	DFT1_0	Novariants	Freycinet	-42.194752999999999	148.30324300000001	2007	Unknown	DFT1	Cell-Line	No	Unknown		43	25	18	1R1_2R1_2R1BM3_3R1_3R1BM3_4R1_5_6_6BM1_7_8_9_9BM3_10R1_10R1BM3_11_11BM1_12_13_15_15BM3_16R1_17R1_18R1_19_34R3_35R3_36R3_37R3_38R3_39R3_48R1_55R1_56R1_63_63G1CN4_64_64G1CN4_65_65G1CN4_66_70_1832
88	88T2										Unknown	Unknown	Matched	Clade_A1	Clade_A1-1	DFT1_0	DFT1_0	Novariants	Freycinet	-42.194752999999999	148.30324300000001	2007	Unknown	DFT1	Cell-Line	No	Unknown		43	25	18	1R1_2R1_2R1BM3_3R1_3R1BM3_4R1_5_6_6BM1_7_8_9_9BM3_10R1_10R1BM3_11_11BM1_12_13_15_15BM3_16R1_17R1_18R1_19_34R3_35R3_36R3_37R3_38R3_39R3_48R1_55R1_56R1_63_63G1CN4_64_64G1CN4_65_65G1CN4_66_70_1832

## Sheet: Table_S4C
Summary			Data for Figure 1E
Number of devil individuals with multiple tumours	110		Number of tumours sampled at a single time-point	Number of animals with this number of tumours sampled at a single time-point whose genotypes can be determined	Number of animals with same genotype between all tumours, or polymorphic private genotypes	Number of animals with polymorphic public genotypes
Multiple tumours	97		1	277	NA	NA
Multiple tumours and time-course	4		2	52	35	17
Time-course tumours	6		3	33	22	11
Cell lines of different passage and inoculation into animals	3		4	8	3	5
			5	2	0	2
			6	1	1	0
Multiple tumours, single time-point			7	2	2	0
Same	30		8	1	0	1
Different	70		9	1	0	1
Cannot be determined	1
Time-course
Same	6
Different	4
Multiple tumours with different genotypes
Polymorphic private	33
Polymorphic public	37
Time-course
Polymorphic private	3
Polymorphic public	1
Multiple tumours, single time-point, whose genotypes can be determined
Consistent with single infection (same genotype or polymorphic private)	63
Consistent with multiple infections (different genotype, polymorphic public)	37
