# Supplementary material for: Evolution and lineage dynamics of a transmissible cancer in Tasmanian devils
Source: PLoS Biol. 2020 Nov 24;18(11):e3000926. doi: 10.1371/journal.pbio.3000926 (PMC7685465; doi:10.1371/journal.pbio.3000926)
Supplement: S5 Table — (A) Details of subclonal CNVs identified in two or more DFT1 biopsies. Subclonal CNVs that were identified in a single tumour are not included; CNVs that were subclonal in some tumours but clonal in others are included. Upper table, CNVs excluding M5; lower table, M5 subclonality. Linkage group refers to a set of CNVs that cooccur with the same copy number in the same sets of samples and which likely occurred as a single event, with numbers referring to CNV IDs (S3 Table). (B) Details of subclonal CNVs identified in two or more DFT1 cell lines or biopsies from tumours derived from cell lines experimentally inoculated into animals. Table structure as in (A). (XLSX) [file pbio.3000926.s017.xlsx]

## Sheet: Table_S5A
Event ID	Linkage group	Coordinates	Type	CNV_ID	CNV_ID_ext	Aberrant copy number states (number of tumours for each state stated in parentheses)	Subclonal tumours	Locations and years of subclonal tumours	Clonal tumours	Locations and years of clonal tumours	Comment and interpretation
1	123-1830	5:118300000-185900000	gain	123	123	2.5 (1), 3 (5)	70T1 (Clade_A1-3A2) 2.5	Forestier: 2008	68T (Clade_A1-3A2) 3, 81T (Clade_A1-3A2) 3, 432T1 (Clade_A1-3A2) 3, 436T1 (Clade_A1-3A2) 3, 445T1 (Clade_A1-3A2) 3	Forestier: 2008, 2009, 2010	Consistent with CNVs originating in subclonal tumour.
	123-1830	5:187300000-198400000	gain	1830	1830	2.5 (1), 3 (5)	70T1 (Clade_A1-3A2) 2.5		68T (Clade_A1-3A2) 3, 81T (Clade_A1-3A2) 3, 432T1 (Clade_A1-3A2) 3, 436T1 (Clade_A1-3A2) 3, 445T1 (Clade_A1-3A2) 3
2	15G2CN4-313G1CN4-316G1CN4	2:2300000-3000000	gain	15	15G2CN4	3.5 (1), 4 (1)	1044T4 (Clade_A2-6) 3.5	Southport: 2017	998T1 (Clade_A2-6) 4	Hastings: 2016	Southport and Hastings are within 10 kilometres of each other. Consistent with CNV originating in subclonal tumour with transmission to clonal tumour occurring in 2016.
	15G2CN4-313G1CN4-316G1CN4	4:139500000-147000000	gain	313	313G1CN4	3.5 (1), 4 (1)	1044T4 (Clade_A2-6) 3.5		998T1 (Clade_A2-6) 4
	15G2CN4-313G1CN4-316G1CN4	4:153600000-191800000	gain	316	316G1CN4	3.5 (1), 4 (1)	1044T4 (Clade_A2-6) 3.5		998T1 (Clade_A2-6) 4
3	31-32	2:27800000-28900000	gain	31	31	2.5 (1), 3 (58)	415T1 (Clade_A2-11) 2.5	West Pencil Pine: 2008	128T1 (Clade_A2-11) 3, 128T2 (Clade_A2-11) 3, 144T (Clade_A2-11) 3, 153T (Clade_A2-11) 3, 154T (Clade_A2-11) 3, 154T1.1 (Clade_A2-11) 3, 154T2 (Clade_A2-11) 3, 156T (Clade_A2-11) 3, 157T (Clade_A2-11) 3, 158T (Clade_A2-11) 3, 159T (Clade_A2-11) 3, 161T1 (Clade_A2-11) 3, 161T2 (Clade_A2-11) 3, 163T (Clade_A2-11) 3, 165T (Clade_A2-11) 3, 165T3 (Clade_A2-11) 3, 166T (Clade_A2-11) 3, 168T (Clade_A2-1…	West Pencil Pine: 2010, 2011, 2012, 2013, 2014, 2015, 2016, 2017, 2018	Consistent with CNVs originating in subclonal tumour.
	31-32	2:521400000-522500000	gain	32	32	2.5 (1), 3 (58)	415T1 (Clade_A2-11) 2.5		128T1 (Clade_A2-11) 3, 128T2 (Clade_A2-11) 3, 144T (Clade_A2-11) 3, 153T (Clade_A2-11) 3, 154T (Clade_A2-11) 3, 154T1.1 (Clade_A2-11) 3, 154T2 (Clade_A2-11) 3, 156T (Clade_A2-11) 3, 157T (Clade_A2-11) 3, 158T (Clade_A2-11) 3, 159T (Clade_A2-11) 3, 161T1 (Clade_A2-11) 3, 161T2 (Clade_A2-11) 3, 163T (Clade_A2-11) 3, 165T (Clade_A2-11) 3, 165T3 (Clade_A2-11) 3, 166T (Clade_A2-11) 3, 168T (Clade_A2-1…
4	59R5-82R2	1:20100000-21800000	loss	59	59R5	1 (6), 1.5 (1)	327T (Clade_A1-3A1) 1.5	Margate: 2015	875T1 (Clade_A1-3A1) 1, 875T2 (Clade_A1-3A1) 1, 875T3 (Clade_A1-3A1) 1, 875T5 (Clade_A1-3A1) 1, 875T6 (Clade_A1-3A1) 1, 875T10 (Clade_A1-3A1) 1	Snug: 2016	Margate and Snug are within 10 kilometres of each other. Consistent with CNVs originating in subclonal tumour.
	59R5-82R2	1:30200000-33900000	loss	82	82R2	1 (6), 1.5 (1)	327T (Clade_A1-3A1) 1.5		875T1 (Clade_A1-3A1) 1, 875T2 (Clade_A1-3A1) 1, 875T3 (Clade_A1-3A1) 1, 875T5 (Clade_A1-3A1) 1, 875T6 (Clade_A1-3A1) 1, 875T10 (Clade_A1-3A1) 1
5		5:193600000-206100000	loss	21	21R3	1 (1), 1.5 (1)	372T1 (Clade_A2-1) 1.5	Bronte Park: 2003	371T1 (Clade_A2-1) 1	Bronte Park: 2003	Consistent with CNVs originating in subclonal tumour.
6		5:193600000-206100000	gain	69	69R4	2.5 (1), 3 (1)	208T2 (Clade_A2-3) 2.5	Richmond: 2015	208T2a (Clade_A2-3) 3	Richmond: 2015	208T2 and 208T2a are two separate biopsies of the same tumour sampled on same date. Consistent with CNV being subclonal in some sub-regions of the tumour, but clonal in others.
7		3:480400000-491100000	loss	229	229R1	1 (1), 1.5 (1)	199T1.1 (Clade_B-10) 1.5	West Pencil Pine: 2013	199T1 (Clade_B-10) 1	West Pencil Pine: 2014	199T1.1 and 199T1 are two separate biopsies of the same tumour, sampled on different dates. Consistent with CNV being subclonal in some sub-regions of the tumour, but clonal in others.
M5 loss ID	Subclonal tumours	Locations and years of subclonal tumours	Clonal tumours	Locations and years of clonal tumours	Comment and interpretation
2	5T (Clade_A1-3A)	Forestier: 2007	449T1 (Clade_A1-3A)	Forestier: 2009	Consistent with M5 loss arising in subclonal tumour.
5	107T1 (Clade_A1-3A2), 107T2 (Clade_A1-3A2)	Forestier: 2010	109T1 (Clade_A1-3A2)	Forestier: 2010	107T1 and 107T2 are separate biopsies from the same tumour. Consistent with M5 loss arising within subclonal tumour.
6	40T3a (Clade_A1-3A3)	Forestier: 2007	39T1 (Clade_A1-3A3), 39T2 (Clade_A1-3A3), 39T3a (Clade_A1-3A3), 39T4a (Clade_A1-3A3), 40T2a (Clade_A1-3A3), 40T4a (Clade_A1-3A3), 40T5a (Clade_A1-3A3), 40T6a (Clade_A1-3A3), 40T7a (Clade_A1-3A3), 40T8a (Clade_A1-3A3), 40T9a (Clade_A1-3A3), 45T1 (Clade_A1-3A3), 45T3 (Clade_A1-3A3), 45T5 (Clade_A1-3A3), 87T (Clade_A1-3A3), 87T2 (Clade_A1-3A3), 90T (Clade_A1-3A3), 90T2 (Clade_A1-3A3), 114T (Clade_A1…	Forestier: 2007, 2008	Subclonal tumour is lymph node metastasis, all other sampled tumours, including facial tumours, from the same devil have clonal M5 loss. Consistent with M5 loss arising in another, unsampled, tumour in the same individual.
9	208T2 (Clade_A2-3), 208T2a (Clade_A2-3)	Richmond: 2015			208T2 and 208T2a are separate biopsies from the same tumour sampled on the same date. Consistent with M5 loss arising within this tumour.
33	103T (Clade_C-3)	West Pencil Pine: 2010	464T2 (Clade_C3-3), 465T1 (Clade_C3-3), 167T (Clade_C-3), 167T1.1 (Clade_C-3), 167T2 (Clade_C-3), 167T3 (Clade_C-3), 169T (Clade_C-3), 174T2 (Clade_C-3), 181T1 (Clade_C-3), 464T1 (Clade_C-3), 987T2 (Clade_C-3), 1026T1 (Clade_C-3)	West Pencil Pine: 2011, 2013, 2014; Takone: 2014, 2016	West Pencil Pine and Takone sites are less than 50 kilometres apart. Constistent with M5 loss arising within subclonal tumour. Also possible that there were two or more separate M5 losses that cannot be distinguished.
38	444T1 (Clade_A1-3A)	Forestier: 2009	821T2 (Clade_A1-3A)	Forestier: 2010	Consistent with M5 loss arising in subclonal tumour.

## Sheet: Table_S5B
Event	Linkage group	Coordinates	Type	CNV_ID	CNV_ID_ext	Aberrant copy number states (number of tumours for each state stated in parentheses)	Subclonal tumours	Details of subclonal tumours	Clonal tumours	Details of clonal tumours	Comment and interpretation
1	2R1BM4-3R1BM4-9BM4-10R1BM4-15BM4 (losses)	1:577900000-579100000	loss	2	2R1BM4	2 (12), 2.5 (1)	363T1 (Clade_A1-3A3) 2.5	363T1 is a tumour biopsy derived from 87T cell line experimental incoluation, sampled in 2012	87T (Clade_A1-3A3) 2, 87T2 (Clade_A1-3A3) 2, 90T (Clade_A1-3A3) 2, 90T2 (Clade_A1-3A3) 2, 114T (Clade_A1-3A3) 2, 993T1.1 (Clade_A1-3A3) 2, 993T1.2 (Clade_A1-3A3) 2, 994T1.1 (Clade_A1-3A3) 2, 995T1.1 (Clade_A1-3A3) 2, 995T1.2 (Clade_A1-3A3) 2, 996T1 (Clade_A1-3A3) 2, 996T2 (Clade_A1-3A3) 2	87T cell line sampled at different passages (87T and 87T2) and sampled after inoculation into animals (114T, 993T1.1, 993T1.2, 994T1.1, 995T1.1, 995T1.2, 996T1, 996T2); 90T and 90T2 are the 87T cell line which was xenografted into a mouse and then established again as a cell line, then sampled at different passages (90T and 90T2)	Consistent with 393T1 being derived from an early passage cell line, still retaining the CNVs on chromosomes 1, 2 and 4 which are recurrently lost in cell lines. These "wild-type" cells were maintained subclonally in the inoculated tumour.
	2R1BM4-3R1BM4-9BM4-10R1BM4-15BM4 (losses)	4:344300000-408000000	loss	3	3R1BM4	2 (12), 2.5 (1)	363T1 (Clade_A1-3A3) 2.5		87T (Clade_A1-3A3) 2, 87T2 (Clade_A1-3A3) 2, 90T (Clade_A1-3A3) 2, 90T2 (Clade_A1-3A3) 2, 114T (Clade_A1-3A3) 2, 993T1.1 (Clade_A1-3A3) 2, 993T1.2 (Clade_A1-3A3) 2, 994T1.1 (Clade_A1-3A3) 2, 995T1.1 (Clade_A1-3A3) 2, 995T1.2 (Clade_A1-3A3) 2, 996T1 (Clade_A1-3A3) 2, 996T2 (Clade_A1-3A3) 2
	2R1BM4-3R1BM4-9BM4-10R1BM4-15BM4 (losses)	4:106400000-191800000	loss	9	9BM4	2 (12), 2.5 (1)	363T1 (Clade_A1-3A3) 2.5		87T (Clade_A1-3A3) 2, 87T2 (Clade_A1-3A3) 2, 90T (Clade_A1-3A3) 2, 90T2 (Clade_A1-3A3) 2, 114T (Clade_A1-3A3) 2, 993T1.1 (Clade_A1-3A3) 2, 993T1.2 (Clade_A1-3A3) 2, 994T1.1 (Clade_A1-3A3) 2, 995T1.1 (Clade_A1-3A3) 2, 995T1.2 (Clade_A1-3A3) 2, 996T1 (Clade_A1-3A3) 2, 996T2 (Clade_A1-3A3) 2
	2R1BM4-3R1BM4-9BM4-10R1BM4-15BM4 (losses)	4:197200000-198700000	loss	10	10R1BM4	2 (12), 2.5 (1)	363T1 (Clade_A1-3A3) 2.5		87T (Clade_A1-3A3) 2, 87T2 (Clade_A1-3A3) 2, 90T (Clade_A1-3A3) 2, 90T2 (Clade_A1-3A3) 2, 114T (Clade_A1-3A3) 2, 993T1.1 (Clade_A1-3A3) 2, 993T1.2 (Clade_A1-3A3) 2, 994T1.1 (Clade_A1-3A3) 2, 995T1.1 (Clade_A1-3A3) 2, 995T1.2 (Clade_A1-3A3) 2, 996T1 (Clade_A1-3A3) 2, 996T2 (Clade_A1-3A3) 2
	2R1BM4-3R1BM4-9BM4-10R1BM4-15BM4 (losses)	2:2300000-3000000	loss	15	15BM4	2 (12), 2.5 (1)	363T1 (Clade_A1-3A3) 2.5		87T (Clade_A1-3A3) 2, 87T2 (Clade_A1-3A3) 2, 90T (Clade_A1-3A3) 2, 90T2 (Clade_A1-3A3) 2, 114T (Clade_A1-3A3) 2, 993T1.1 (Clade_A1-3A3) 2, 993T1.2 (Clade_A1-3A3) 2, 994T1.1 (Clade_A1-3A3) 2, 995T1.1 (Clade_A1-3A3) 2, 995T1.2 (Clade_A1-3A3) 2, 996T1 (Clade_A1-3A3) 2, 996T2 (Clade_A1-3A3) 2
2	52R1-53R2-290-291R1-292-293 (losses)	3:300000000-303900000	loss	52	52R1	1 (1), 1.5 (2)	995T1.1 (Clade_A1-3A3) 1.5, 995T1.2 (Clade_A1-3A3) 1.5	Two biopsies from 87T cell line inoculated into a devil. 995T1.1 was sampled on 13/04/2015 and 995T1.2 was sampled on 08/05/2015.	996T2 (Clade_A1-3A3) 1	Biopsy from devil tumour arising from inoculation with 87T cell line	Consistent with same 87T cell line stock, containing two subclones, being used to inoculate devils 995 and 996. Subclones were maintained in devil 995's tumour but not in devil 996's tumour. Alternatively, slightly different cell stock was used to incoulate devils 995 and 996, with no subclones in stock used to inoculate 996. Subclone could also have arisen within tumour after inoculation into de…
	52R1-53R2-290-291R1-292-293 (losses)	3:323600000-325500000	loss	53	53R2	1 (1), 1.5 (2)	995T1.1 (Clade_A1-3A3) 1.5, 995T1.2 (Clade_A1-3A3) 1.5		996T2 (Clade_A1-3A3) 1
	52R1-53R2-290-291R1-292-293 (losses)	3:277500000-279800000	loss	290	290	1 (1), 1.5 (2)	995T1.1 (Clade_A1-3A3) 1.5, 995T1.2 (Clade_A1-3A3) 1.5		996T2 (Clade_A1-3A3) 1
	52R1-53R2-290-291R1-292-293 (losses)	3:282900000-283900000	loss	291	291R1	1 (1), 1.5 (2)	995T1.1 (Clade_A1-3A3) 1.5, 995T1.2 (Clade_A1-3A3) 1.5		996T2 (Clade_A1-3A3) 1
	52R1-53R2-290-291R1-292-293 (losses)	3:285800000-289900000	loss	292	292	1 (1), 1.5 (2)	995T1.1 (Clade_A1-3A3) 1.5, 995T1.2 (Clade_A1-3A3) 1.5		996T2 (Clade_A1-3A3) 1
	52R1-53R2-290-291R1-292-293 (losses)	3:291000000-293700000	loss	293	293	1 (1), 1.5 (2)	995T1.1 (Clade_A1-3A3) 1.5, 995T1.2 (Clade_A1-3A3) 1.5		996T2 (Clade_A1-3A3) 1
3	288-289 (losses)	1:431400000-455100000	loss	288	288	1 (1), 1.5 (2)	993T1.1 (Clade_A1-3A3) 1.5, 993T1.2 (Clade_A1-3A3) 1.5	Two biopsies from 87T cell line inoculated into a devil. 993T1.1 was sampled on 13/04/2015 and 993T1.2 was sampled on 12/05/2015.	994T1.1 (Clade_A1-3A3) 1	Biopsy from devil tumour arising from inoculation with 87T cell line	Consistent with same 87T cell line stock, containing two subclones, being used to inoculate devils 993 and 994. Subclones were maintained in devil 993's tumour but not in devil 994's tumour. Alternatively, slightly different cell stock was used to incoulate devils 993 and 994, with no subclones in stock used to inoculate 994. Subclone could also have arisen within tumour after inoculation into de…
	288-289 (losses)	1:482800000-483700000	loss	289	289	1 (1), 1.5 (2)	993T1.1 (Clade_A1-3A3) 1.5, 993T1.2 (Clade_A1-3A3) 1.5		994T1.1 (Clade_A1-3A3) 1
M5 loss ID	Subclonal tumours	Details of subclonal tumours	Clonal tumours	Details of clonal tumours	Comment
1	88T (Clade_A1-1), 88T2 (Clade_A1-1)	Same cell line, collected at different passage			Propagation of subclonal populations in culture; alternatively two independent losses of M5 occurring in culture.
