# Supplementary material for: Evolution and lineage dynamics of a transmissible cancer in Tasmanian devils
Source: PLoS Biol. 2020 Nov 24;18(11):e3000926. doi: 10.1371/journal.pbio.3000926 (PMC7685465; doi:10.1371/journal.pbio.3000926)
Supplement: S6 Table — Genes wholly or partially present within genomic intervals covered by CNVs to a specified depth within different subsets of tumours. Interval coordinates are presented, and “Depth” represents the cumulative coverage across the interval in CNV gains or losses (specified in “Type”). The CNV IDs of associated CNVs are shown (S3 Table). The “COSMIC” and “COSMIC summary” columns annotate genes within intervals that are included in the COSMIC Cancer Gene Census [61] (accessed 18 November 2019), as well as COSMIC annotation for these genes. (A) DFT1 biopsies (DFT1 cell lines excluded), genomic intervals covered by at least 3 gain CNVs or at least 3 loss CNVs. HMGA2 is not annotated in the reference genome Devil7.1, but its presence is inferred in interval 5:17100000–18299999 is based on alignment with other species’ genomes. (B) DFT1 cell lines, genomic intervals covered by at least 3 gain CNVs or at least 3 loss CNVs. (C) DFT2, genomic intervals covered by at least 2 gain CNVs or at least 2 loss CNVs. (D) Non-DFTD tumours, genomic intervals covered by at least 2 gain CNVs or at least 2 loss CNVs. (XLSX) [file pbio.3000926.s018.xlsx]

## Sheet: Table_S6A
chr	type	start	end	depth	width	cnvs	genes	cosmic	COSMIC_Summary
1	gain	0	899999	3	900000	340R1,340R2,340R3	GLRX3,ENSSHAG00000020030	FALSE
1	gain	249500000	250499999	3	1000000	593,859,859G1CN4	VRK1,PAPOLA,ENSSHAG00000001951	FALSE
1	gain	251200000	252299999	9	1100000	593,63,63G1CN4,63G1CN5,63G1CN6,63G1CN7,63G1CN8,63G1CN9,63G1CN10	SYNE3,CLMN,DICER1,GSC	TRUE	DICER1 (1|Rec|TSG|Mis, F, N)
1	gain	252300000	253199999	3	900000	593,1849,1849G1CN4	GSC,SERPINA12,SERPINA7,ENSSHAG00000006226,SERPINA11,ENSSHAG00000007409,MYOT,PKD2L2,FAM13B,WNT8A,NME5,BRD8,KIF20A,CDC23	FALSE
1	gain	253200000	253399999	4	200000	593,1849,1849G1CN4,860	GFRA3,CDC25C,KDM3B,REEP2	FALSE
1	gain	253400000	253499999	12	100000	593,1849,1849G1CN4,860,64,64G1CN4,64G1CN5,64G1CN6,64G1CN7,64G1CN8,64G1CN9,64G1CN10	EGR1,ETF1,7SK	FALSE
1	gain	253500000	254199999	13	700000	593,1849,1849G1CN4,860,64,64G1CN4,64G1CN5,64G1CN6,64G1CN7,64G1CN8,64G1CN9,64G1CN10,818	HSPA9,SNORD63,CTNNA1,LRRTM2,SIL1	FALSE
1	gain	254200000	254399999	14	200000	593,1849,1849G1CN4,860,64,64G1CN4,64G1CN5,64G1CN6,64G1CN7,64G1CN8,64G1CN9,64G1CN10,818,127	SIL1	FALSE
1	gain	254400000	254499999	12	100000	593,860,64,64G1CN4,64G1CN5,64G1CN6,64G1CN7,64G1CN8,64G1CN9,64G1CN10,818,127	SNORA74,ENSSHAG00000010331,PAIP2,SLC23A1	FALSE
1	gain	254500000	254799999	16	300000	593,860,64,64G1CN4,64G1CN5,64G1CN6,64G1CN7,64G1CN8,64G1CN9,64G1CN10,818,127,862,862G1CN4,862G1CN5,862G1CN6	SLC23A1,MZB1,PROB1,SPATA24,DNAJC18,ENSSHAG00000011155,ENSSHAG00000011291,TMEM173,ENSSHAG00000020319,UBE2D2,CXXC5	FALSE
1	gain	254800000	255199999	18	400000	593,860,64,64G1CN4,64G1CN5,64G1CN6,64G1CN7,64G1CN8,64G1CN9,64G1CN10,818,127,862,862G1CN4,862G1CN5,862G1CN6,208,208G1CN4	ENSSHAG00000019332,PSD2,NRG2	FALSE
1	gain	255200000	256499999	17	1300000	593,860,64,64G1CN4,64G1CN5,64G1CN6,64G1CN7,64G1CN8,64G1CN9,64G1CN10,127,862,862G1CN4,862G1CN5,862G1CN6,208,208G1CN4	NRG2,ENSSHAG00000014796,PURA,CYSTM1,PFDN1,HBEGF,SLC4A9,U6,ENSSHAG00000016083,ENSSHAG00000016225,SRA1,APBB3,ENSSHAG00000016334,SLC35A4,ENSSHAG00000016361,CD14,TMCO6,WDR55,DND1,HARS2,ZMAT2,Vault,ENSSHAG00000002455,PCDHAC2,PCDHB1,ENSSHAG00000007800,ENSSHAG00000007899,ENSSHAG00000008025,ENSSHAG00000008137,ENSSHAG00000008204,ENSSHAG00000008313,ENSSHAG00000008552	FALSE
1	gain	256500000	257299999	15	800000	593,860,64,64G1CN4,64G1CN5,64G1CN6,64G1CN7,64G1CN8,64G1CN9,64G1CN10,127,862,862G1CN4,862G1CN5,862G1CN6	ENSSHAG00000008638,ENSSHAG00000008675,ENSSHAG00000009164,ENSSHAG00000009301,PCDHGB2,ENSSHAG00000009569,PCDHGC5,DIAPH1,HDAC3,RELL2,FCHSD1,ARAP3,PCDH1,KIAA0141,PCDH12,RNF14,GNPDA1,NDFIP1	FALSE
1	gain	257300000	258399999	13	1100000	593,860,64,64G1CN4,64G1CN5,64G1CN6,64G1CN7,64G1CN8,64G1CN9,64G1CN10,127,863,863G1CN4	NDFIP1,SPRY4,FGF1,ENSSHAG00000019854,ARHGAP26	TRUE	ARHGAP26 (1|Dom|TSG, fusion|T, F, S)
1	gain	258400000	260899999	3	2500000	593,860,127	ARHGAP26,NR3C1,YIPF5,KCTD16,ENSSHAG00000008917	TRUE	ARHGAP26 (1|Dom|TSG, fusion|T, F, S)
1	gain	260900000	261599999	13	700000	593,860,127,865,865G1CN4,65,65G1CN4,65G1CN5,65G1CN6,65G1CN7,65G1CN8,65G1CN9,65G1CN10	PRELID2,GRXCR2,SH3RF2,LARS,ENSSHAG00000006988	FALSE
1	gain	261600000	263099999	15	1500000	593,860,127,865,865G1CN4,65,65G1CN4,65G1CN5,65G1CN6,65G1CN7,65G1CN8,65G1CN9,65G1CN10,89,89G1CN4	POU4F3,TCERG1,PPP2R2B,STK32A,DPYSL3,ENSSHAG00000015356,ARHGEF37	FALSE
1	gain	263100000	263999999	18	900000	593,860,127,865,865G1CN4,65,65G1CN4,65G1CN5,65G1CN6,65G1CN7,65G1CN8,65G1CN9,65G1CN10,89,89G1CN4,295R1,295R2,295R1G1CN4	ARHGEF37,PPARGC1B,PDE6A,SLC26A2,TIGD6,ENSSHAG00000016814,HMGXB3,CSF1R,PDGFRB,SLC6A7,CAMK2A	TRUE	CSF1R (2||oncogene|Mis, N), PDGFRB (1|Dom|oncogene, fusion|T)
1	gain	264000000	264299999	15	300000	593,127,865,865G1CN4,65,65G1CN4,65G1CN5,65G1CN6,65G1CN7,65G1CN8,65G1CN9,65G1CN10,295R1,295R2,295R1G1CN4	ARSI,DCTN4,ENSSHAG00000017734,MYOZ3,SYNPO	FALSE
1	gain	264300000	264799999	12	500000	593,127,865,865G1CN4,65,65G1CN4,65G1CN5,65G1CN6,65G1CN7,65G1CN8,65G1CN9,65G1CN10	TCOF1,CD74,RPS14,NDST1,HNRNPH1,RUFY1	TRUE	CD74 (1|Dom|oncogene, fusion|T)
1	gain	264800000	267099999	14	2300000	593,127,65,65G1CN4,65G1CN5,65G1CN6,65G1CN7,65G1CN8,65G1CN9,65G1CN10,866,866G1CN4,866G1CN5,866G1CN6	ADAMTS2,ENSSHAG00000018691,ENSSHAG00000001855,CCDC69,GM2A,ENSSHAG00000004851,ENSSHAG00000001683,ENSSHAG00000004583,FAT2,SPARC,G3BP1,GLRA1	FALSE
1	gain	267100000	267299999	10	200000	593,127,65,65G1CN4,65G1CN5,65G1CN6,65G1CN7,65G1CN8,65G1CN9,65G1CN10	ENSSHAG00000002888	FALSE
1	gain	570700000	571499999	3	800000	873,19,19G1CN4	ENSSHAG00000011963,ENSSHAG00000013111,CDCA2	FALSE
2	gain	2300000	2999999	4	700000	15,15G1CN4,15G1CN5,15G2CN4	GAS7,ENSSHAG00000008207,ENSSHAG00000008574,MYH8,ENSSHAG00000009623,ENSSHAG00000009898,ENSSHAG00000010109,MYH3	TRUE	GAS7 (1|Dom|fusion|T)
2	gain	123000000	123999999	3	1000000	150R1,111,111G1CN4	CYP7B1	FALSE
2	gain	174200000	175399999	3	1200000	461,607R2,607R2G1CN4	PRLR,AGXT2,DNAJC21,BRIX1,RAD1,TTC23L,ENSSHAG00000011411,ENSSHAG00000012993,ENSSHAG00000000633	FALSE
2	gain	176600000	177499999	4	900000	5,5G1CN4,5G1CN5,5G3CN4	SUB1,ZFR,ENSSHAG00000019323,MTMR12,GOLPH3	FALSE
2	gain	190300000	191799999	3	1500000	900,901,142	LAMA3,ENSSHAG00000010098,ANKRD29,NPC1,C18orf8,RIOK3,ENSSHAG00000012087,TMEM241,CABLES1,RBBP8	FALSE
2	gain	262200000	267199999	3	5000000	900,462,296	PLEKHF2,C8orf37,GDF6,MTERF3,PTDSS1,SDC2,CPQ,LFNG,ENSSHAG00000013529,MTDH,MATN2,ENSSHAG00000005714,SNORA72,POP1,NIPAL2,ENSSHAG00000007812,KCNS2,OSR2,U6,ENSSHAG00000009194,ENSSHAG00000011470,MIR599,ENSSHAG00000018975	FALSE
2	gain	267200000	268199999	4	1000000	900,462,296,905	COX6C,RGS22,FBXO43,POLR2K,SPAG1,RNF19A,ANKRD46,SNX31,ENSSHAG00000011267	FALSE
2	gain	268200000	290899999	3	22700000	900,462,296	YWHAZ,ZNF706,GRHL2,NCALD,RRM2B,UBR5,ENSSHAG00000018015,ODF1,KLF10,AZIN1,ENSSHAG00000018681,U6,FZD6,CTHRC1,ENSSHAG00000006270,DCAF13,RIMS2,DCSTAMP,DPYS,LRP12,ZFPM2,OXR1,ABRA,ENSSHAG00000006997,RSPO2,EIF3E,ENSSHAG00000013347,EMC2,U6atac,TMEM74,ENSSHAG00000000954,NUDCD1,ENY2,PKHD1L1,EBAG9,SYBU,ENSSHAG00000009572,KCNV1,CSMD3,U1,TRPS1,EIF3H,UTP23,RAD21,MED30,ENSSHAG00000010065,ENSSHAG00000012130,SAMD1…	TRUE	UBR5 (1|Rec|oncogene|F, N, Mis, S), RSPO2 (1|Dom|TSG, fusion|T), EIF3E (1|Dom|TSG, fusion|T), CSMD3 (2||TSG|Mis, N), RAD21 (1|Rec|oncogene, TSG|Mis, N, F), EXT1 (1|Rec|TSG, fusion|Mis, N, F, S), EXT1 (1|Rec|TSG, fusion|Mis, N, F, S)
2	gain	290900000	291799999	4	900000	900,462,296,907	ENSSHAG00000013082,ZHX1,ATAD2,U1,FBXO32,KLHL38,ANXA13,FAM91A1	FALSE
2	gain	291800000	297599999	3	5800000	900,462,296	TMEM65,RNF139,TATDN1,MTSS1,ZNF572,SQLE,KIAA0196,NSMCE2,TRIB1,ENSSHAG00000007619,FAM84B,ENSSHAG00000014662,ENSSHAG00000017077	FALSE
2	gain	317000000	320299999	4	3300000	900,6,6G1CN4,6G2CN4	DOCK6,KANK2,LDLR,SMARCA4,ENSSHAG00000019408,YIPF2,CARM1,TMED1,DNM2,MIR199A1,ILF3,ENSSHAG00000001788,NRSN1,SLC44A2,AP1M2,CDKN2D,KRI1,ATG4D,S1PR5,KEAP1,PDE4A,CDC37,TYK2,ENSSHAG00000008104,RAVER1,ENSSHAG00000008264,ICAM5,ICAM4,ENSSHAG00000008434,MRPL4,S1PR2,DNMT1,ENSSHAG00000009136,EIF3G,P2RY11,ENSSHAG00000009305,ANGPTL6,C19orf66,C3,RDH8,COL5A3,OLFM2,PIN1,UBL5,FBXL12,CHCHD5,ATP13A1,GMIP,LPAR2,PBX4,N…	TRUE	SMARCA4 (1|Rec|TSG|F, N, Mis, S), DNM2 (1|Rec|TSG|F, N, S, Mis, O), KEAP1 (1||TSG|Mis, N, F)
2	gain	354000000	354899999	6	900000	900,1828,101R1,101R2,101R3,78R2	MYO9B,USE1,MAPKAPK5,ENSSHAG00000004540,ACAD10,BRAP,ATXN2,SH2B3,ENSSHAG00000008323,FAM109A,CUX2	TRUE	SH2B3 (1|Rec|TSG|Mis, F, N)
2	gain	354900000	354999999	7	100000	900,101R1,101R2,101R3,78R2,55R1,55R2		FALSE
2	gain	355000000	355699999	4	700000	900,78R2,55R1,55R2	MYL2,CCDC63,PPP1CC,ENSSHAG00000013670,TCTN1,ENSSHAG00000013974,PPTC7,RAD9B,VPS29,FAM216A,GPN3,ARPC3,ANAPC7	FALSE
2	gain	361100000	361199999	4	100000	900,54R2,54R3,54R4	ENSSHAG00000008388	FALSE
2	gain	361200000	363419999	5	2220000	900,54R2,54R3,54R4,915	ENSSHAG00000011082,ENSSHAG00000011306,U6,TBX3,TBX5	TRUE	TBX3 (1|Dom|oncogene, TSG|Mis, N, F, O)
2	gain	363420000	363999999	6	580000	900,54R2,54R3,54R4,915,1829	ENSSHAG00000010782,CRNKL1,ENSSHAG00000011574,RBM19	TRUE	CRNKL1 (2|||Mis)
2	gain	364000000	365569999	5	1570000	900,54R2,54R3,54R4,1829	LHX5,SDSL,SDS,PLBD2,SLC8B1,TPCN1,IQCD,RITA1,DDX54,CCDC42B,RASAL1,DTX1,OAS3,ENSSHAG00000016214,ENSSHAG00000016300,ENSSHAG00000016373,RPH3A,ENSSHAG00000004373,PTPN11,ENSSHAG00000007066,ENSSHAG00000007096,ENSSHAG00000008241,HECTD4,TRAFD1,NAA25,ERP29	TRUE	PTPN11 (1|Dom|oncogene|Mis)
2	gain	365570000	365599999	4	30000	900,54R2,54R3,54R4	TMEM116	FALSE
2	gain	368800000	368815193	4	15194	900,129R1,129R2,48R1		FALSE
2	gain	368815194	371599999	5	2784806	900,129R1,129R2,48R1,1848	ENSSHAG00000003283,ENSSHAG00000001785,FBXW8,FBXO21,NOS1,ENSSHAG00000010596,KIAA1328,ENSSHAG00000013640,RFC5,WSB2,VSIG10,PEBP1,TAOK3,ENSSHAG00000015148,SUDS3	FALSE
2	gain	371600000	372195099	3	595100	900,48R1,1848	SRRM4,HSPB8,CCDC60	FALSE
2	gain	378000000	378099999	3	100000	900,464,83	ENSSHAG00000001987,ENSSHAG00000003519,ENSSHAG00000004210,ENSSHAG00000000490	FALSE
2	gain	409000000	409999999	5	1000000	83,167,56R1,130,130G1CN4	RPS15A,ENSSHAG00000017346,SMG1,5S_rRNA,CLEC19A,SYT17,ENSSHAG00000017990,ITPRIPL2,COQ7,TMC7	FALSE
2	gain	410000000	410899999	4	900000	83,56R1,130,130G1CN4	TMC5,GDE1,CCP110,C16orf62,GPRC5B,IQCK,GPR139	FALSE
2	gain	410900000	411699999	3	800000	83,130,130G1CN4	GP2,UMOD,PDILT,ACSM5,ENSSHAG00000018918,ENSSHAG00000018929,ACSM4,THUMPD1,ACSM3,ERI2,REXO5,DCUN1D3,LYRM1,CHCHD2,DNAH3	FALSE
2	gain	411700000	413599999	4	1900000	83,130,130G1CN4,66	DNAH3,ENSSHAG00000001179,PDZD9,C16orf52,VWA3A,SDR42E2,U6,EEF2K,POLR3E,CDR2,ENSSHAG00000008395,METTL9,IGSF6,OTOA,KDELR2,DAGLB,RAC1,SMIM10,FAM220A,CYTH3,USP42,EIF2AK1,ANKRD61,AIMP2,PMS2,ENSSHAG00000014136,ENSSHAG00000014374,ENSSHAG00000014562,ENSSHAG00000014808,ENSSHAG00000015210,LMTK2,BHLHA15,TECPR1	TRUE	RAC1 (1|Dom|oncogene|Mis, F), PMS2 (1|Rec|TSG|Mis, N, F)
2	gain	417400000	417499999	3	100000	83,66,924	PDGFA	FALSE
2	gain	417500000	417599999	4	100000	83,66,924,465	PDGFA,PRKAR1B	FALSE
2	gain	417600000	421499999	3	3900000	83,924,465	PRKAR1B,DNAAF5,SUN1,GET4,ENSSHAG00000019914,ENSSHAG00000019867,ALS2CR11,CYP2W1,C7orf50,ENSSHAG00000015180,U6,GPR146,ENSSHAG00000015923,GPER1,UNCX,MICALL2,ENSSHAG00000010096,INTS1,ENSSHAG00000010904,MAFK,TMEM184A,PSMG3,ELFN1,MAD1L1,FAM221B,FTSJ2,NUDT1,SNX8	FALSE
2	gain	422900000	429699999	3	6800000	83,465,926	EIF3B,ENSSHAG00000002865,CHST12,ENSSHAG00000006729,ENSSHAG00000009518,ENSSHAG00000010079,ENSSHAG00000019927,BRAT1,AMZ1,GNA12,CARD11,U6atac,5S_rRNA,SDK1,ENSSHAG00000001011,ENSSHAG00000002863,ENSSHAG00000008242,FOXK1,AP5Z1,RADIL,WIPI2,ENSSHAG00000008489,ENSSHAG00000008830,SLC29A4,TNRC18,RPL30,ENSSHAG00000011896,FBXL18,ACTB,FSCN1,RNF216,UTS2R,SMURF1,ENSSHAG00000009967,ARPC1A,PDAP1,BUD31,ENSSHAG00000…	TRUE	CARD11 (1|Dom|oncogene|Mis)
2	gain	486300000	486799999	3	500000	83,608,608G1CN4	RAB26,SNORD60,TRAF7,CASKIN1,ENSSHAG00000016762,MLST8,BRICD5,RNPS1,ABCA3,U6,ENSSHAG00000001281,AMACR,SLC45A2,ENSSHAG00000005525	TRUE	TRAF7 (1|Dom|TSG|Mis)
2	gain	486800000	487299999	4	500000	83,608,608G1CN4,466	ENSSHAG00000005525,CCNF,C16orf54,ZG16,KIF22,MAZ,ENSSHAG00000009533,ENSSHAG00000009580,MVP,CDIPT,SEZ6L2,ASPHD1,KCTD13,TMEM219,TAOK2,HIRIP3,INO80E,DOC2A,FAM57B	FALSE
2	gain	500600000	501899999	3	1300000	83,466,927	TYRP1,LURAP1L,MPDZ	FALSE
2	gain	521400000	522499999	3	1100000	83,466,32	ARIH2,P4HTM,ENSSHAG00000014570,WDR6,DALRD3,ENSSHAG00000020057,MIR425,MIR191,NDUFAF3,ENSSHAG00000014845,QRICH1,QARS,USP19,LAMB2,CCDC71,ENSSHAG00000015577,KLHDC8B,C3orf84,CCDC36,USP4,GPX1,ENSSHAG00000016308,TCTA,AMT,NICN1,DAG1	TRUE	RHOA (1|Dom|oncogene, TSG|Mis, F, O)
2	gain	525400000	543999999	3	18600000	83,466,357	BBS9,BMPER,NPSR1,DPY19L1,DPY19L2,TBX20,APPL1,ASB14,ENSSHAG00000017228,ARF4,DENND6A,SLMAP,FAM3D,C3orf67,FHIT,U6,ENSSHAG00000015969,ENSSHAG00000017404,ENSSHAG00000017775,PTPRG,C3orf14,CADPS,SYNPR,ENSSHAG00000019110,SNTN,ENSSHAG00000010474,C3orf49,THOC7,ATXN7,PSMD6,PRICKLE2,ADAMTS9,ENSSHAG00000015391,ENSSHAG00000016002,MAGI1,ENSSHAG00000020311,ENSSHAG00000010538,LRIG1,KBTBD8,5S_rRNA,ENSSHAG000000125…	TRUE	MITF (1|Dom|oncogene|A)
2	gain	586600000	587199999	4	600000	83,466,121R1,121R2	ENSSHAG00000019070,U6atac,ARHGEF3,FAM208A,CCDC66	FALSE
2	gain	587200000	593499999	5	6300000	83,466,121R1,121R2,936	ACA59,WNT5A,ENSSHAG00000008021,CACNA2D3,LRTM1,ENSSHAG00000013730,SELENOK,ACTR8,IL17RB,CHDH,ENSSHAG00000016397,CACNA1D,DCP1A,TKT,BICD2,NME8,SFRP4,EPDR1,VPS41,ENSSHAG00000010399,ENSSHAG00000010659,YAE1D1,RALA,CDK13,ENSSHAG00000003013,PDE1C,PPP1R17	TRUE	CACNA1D (1|Dom|oncogene|Mis), CACNA1D (1|Dom|oncogene|Mis), SFRP4 (1|Rec|TSG|Mis)
2	gain	593500000	594499999	6	1000000	83,466,121R1,121R2,936,938	NEUROD6,ENSSHAG00000009974,ENSSHAG00000010736,ENSSHAG00000012020,GOLGA4,ENSSHAG00000013350,ENSSHAG00000005415,SCN10A	FALSE
2	gain	594500000	597499999	5	3000000	83,466,121R1,121R2,936	SCN11A,WDR48,GORASP1,TTC21A,XIRP1,SLC22A14,SLC22A13,OXSR1,MYD88,HESX1,ENSSHAG00000012479,ENSSHAG00000001910,AVL9,KBTBD2,ENSSHAG00000004588,ENSSHAG00000004619,ENSSHAG00000005164,ENSSHAG00000006028,MRPL32,ENSSHAG00000005564,C7orf25,GLI3,EWSR1	TRUE	MYD88 (1|Dom|oncogene|Mis), EWSR1 (1|Dom|oncogene, fusion|T)
2	gain	597500000	598999999	3	1500000	83,466,936	RHBDD3,EMID1,MTFP1,SEC14L3,ENSSHAG00000004036,ENSSHAG00000005205,MORC2,ENSSHAG00000000068,RNF215,CCDC157,SF3A1,ENSSHAG00000004584,GATSL3,ENSSHAG00000000069,ENSSHAG00000003464,ENSSHAG00000003472,ENSSHAG00000005949,ENSSHAG00000004011,ENSSHAG00000004982,ENSSHAG00000005767,ERICH5,C19orf35	FALSE
3	gain	1700000	2499999	4	800000	345R1,345R2,1808R1,1808R2	RSPH14,ENSSHAG00000019561,ENSSHAG00000006660,DGCR2,TSSK1B,TSSK2,DGCR14,GSC2,ENSSHAG00000008618,CLTCL1,HIRA,MRPL40,C22orf39,UFD1L,CDC45,ENSSHAG00000011013,ENSSHAG00000011683,SEPT5,ZBTB21,C2CD2	TRUE	CLTCL1 (1|Dom|TSG, fusion|T)
3	gain	19900000	31699999	3	11800000	345R1,345R2,160	MED14,CXorf38,ATP6AP2,U6,BCOR,AZIN2,ENSSHAG00000012516,7SK,MID1IP1,ENSSHAG00000012655,OTC,ENSSHAG00000000010,ENSSHAG00000019646,SRPX,SYTL5,U6atac,DYNLT3,CYBB,XK,LANCL3,PRRG1,CFAP47,ENSSHAG00000013220,ENSSHAG00000013339,ENSSHAG00000014138,ENSSHAG00000014699,TMEM47,ENSSHAG00000011428,ENSSHAG00000012110,ENSSHAG00000016434,ENSSHAG00000020221,TAB3,ENSSHAG00000017813,NR0B1,IL1RAPL1	TRUE	BCOR (1|Rec|TSG, fusion|F, N, S, T)
3	gain	31700000	57599999	4	25900000	345R1,345R2,160,217	ENSSHAG00000001902,ARX,POLA1,SCARNA24,U5,PCYT1B,PDK3,ENSSHAG00000004983,ENSSHAG00000019749,ENSSHAG00000007159,KLHL15,CXorf58,ENSSHAG00000008734,SAT1,ACOT9,PRDX4,PTCHD1,PHEX,SMS,MBTPS2,SMPX,KLHL34,CNKSR2,ENSSHAG00000015348,5S_rRNA,RPS6KA3,ENSSHAG00000010995,MAP7D2,CXorf23,SH3KBP1,MAP3K15,ENSSHAG00000015375,BBX,CCDC54,ENSSHAG00000009293,CBLB,ALCAM,U6,ZPLD1,WDR82,ENSSHAG00000003120,NFKBIZ,SNORA2,ENS…	TRUE	CBLB (1|Rec|TSG|Mis, S), TFG (1|Dom|fusion|T)
3	gain	57600000	58799999	5	1200000	345R1,345R2,160,217,135	GAP43,LSAMP	FALSE
3	gain	58800000	59999999	4	1200000	345R1,345R2,160,217	ENSSHAG00000014813,ENSSHAG00000015063	FALSE
3	gain	60000000	117802144	3	57802145	345R1,345R2,217	ENSSHAG00000020200,IGSF11,ARHGAP31,TMEM39A,POGLUT1,TIMMDC1,CD80,MAATS1,NR1I2,GSK3B,U6,GPR156,ENSSHAG00000010011,FSTL1,NDUFB4,HGD,RABL3,STXBP5L,POLQ,SLC15A2,EAF2,IQCB1,ENSSHAG00000010049,ENSSHAG00000010176,GOLGB1,HCLS1,FBXO40,ILDR1,CD86,CASR,CSTA,CCDC58,FAM162A,KPNA1,ENSSHAG00000000087,PARP14,PARP9,HSPBAP1,DIRC2,SEMA5B,PDIA5,SEC22A,ADCY5,HACD2,ENSSHAG00000014664,CCDC14,ENSSHAG00000016283,ENSSHAG00…	TRUE	POLQ (1||oncogene, TSG|Mis), TFRC (2|Dom|fusion|T), STAG1 (2||TSG|Mis, N), PIK3CB (1||oncogene|Mis), ERCC3 (1|Rec|TSG|Mis, S), LRP1B (1|Rec|TSG|D, Mis, N, F), ERCC5 (1|Rec|TSG|Mis, N, F), ACVR2A (1|Rec|TSG|Mis, N, F)
3	gain	163400000	177499999	3	14100000	345R1,345R2,169	ENSSHAG00000010445,SLC39A10,DNAH7,ENSSHAG00000014194,ENSSHAG00000014305,STK17B,HECW2,ENSSHAG00000016241,ENSSHAG00000016389,GTF3C3,PGAP1,ANKRD44,SF3B1,COQ10B,HSPD1,HSPE1,HSPE1-MOB4,RFTN2,MARS2,BOLL,PLCL1,SATB2,FTCDNL1,C2orf69,TYW5,C2orf47,SPATS2L,ENSSHAG00000016230,KCTD18,ENSSHAG00000016448,ENSSHAG00000016478,AOX1,ENSSHAG00000016703,ENSSHAG00000016877,ENSSHAG00000017063,ENSSHAG00000017107,ENSSHAG0…	TRUE	SF3B1 (1|Dom|oncogene|Mis), ARHGEF12 (1|Dom|TSG, fusion|T), CBL (1|Dom/Rec|oncogene, TSG, fusion|T, Mis, S, O), BCL9L (1||oncogene, TSG|Mis, F), DDX6 (1|Dom|oncogene, fusion|T)
3	gain	262600000	263199999	3	600000	345R1,345R2,206	ENSSHAG00000007152,ENSSHAG00000007644,TMEM57,LDLRAP1	FALSE
3	gain	268100000	268999999	4	900000	345R1,345R2,180,180G1CN4	PLEKHB1,FAM168A,RELT,ARHGEF17,P2RY6	FALSE
3	gain	280100000	282899999	3	2800000	345R1,345R2,358	GRHL3,STPG1,NIPAL3,RCAN3,SRRM1,CLIC4,ENSSHAG00000012202,RUNX3,ENSSHAG00000004932,ENSSHAG00000005194,PAQR7,STMN1,PAFAH2,EXTL1,SLC30A2,TRIM63,PDIK1L,FAM110D,CNKSR1,CATSPER4,ENSSHAG00000009858,CEP85,SH3BGRL3,UBXN11,AIM1L,ZNF683,DHDDS,RPS6KA1,ARID1A,PIGV,GPN2,GPATCH3,NR0B2,MAP3K6,CD164L2,GPR3,WASF2	TRUE	ARID1A (1|Rec|TSG, fusion|Mis, N, F, S, D, T)
3	gain	282900000	283899999	3	1000000	345R1,345R2,522	ENSSHAG00000007188,PLOD1,KIAA2013,NPPB,NPPA,ENSSHAG00000008691,MTHFR,AGTRAP,DRAXIN,MAD2L2,ENSSHAG00000010236,FBXO6,FBXO44,FBXO2,PTCHD2,ENSSHAG00000013008,MTOR,ANGPTL7,EXOSC10	TRUE	MTOR (1|Dom|oncogene|Mis, N)
3	gain	284100000	285599999	3	1500000	345R1,345R2,116R1	FAM76A,STX12,PPP1R8,SCARNA1,THEMIS2,RPA2,SMPDL3B,EYA3,PTAFR,DNAJC8,SESN2,MED18,PHACTR4,SNORA73,RCC1,TRNAU1AP,SNORD99,SNORA44,SNORA16,RAB42,ENSSHAG00000008520,TAF12,U11,GMEB1,YTHDF2,OPRD1,EPB41,ENSSHAG00000020278,SRSF4,MECR,ENSSHAG00000001185	FALSE
3	gain	286100000	287099999	3	1000000	345R1,345R2,1802	KIF1B,ENSSHAG00000008498,UBE4B,RBP7,NMNAT1,LZIC,CTNNBIP1	FALSE
3	gain	292900000	293399999	3	500000	345R1,345R2,523R1	DHRS3,VPS13D	FALSE
3	gain	293400000	293899999	5	500000	345R1,345R2,523R1,953R1,953R2	TNFRSF1B,TNFRSF8,ENSSHAG00000010912,PSMD8,SPRED3,FAM98C,RASGRP4,RYR1,MAP4K1,EIF3K	FALSE
3	gain	293900000	295599999	4	1700000	345R1,345R2,953R1,953R2	ACTN4,CAPN12,LGALS4,ENSSHAG00000007586,ENSSHAG00000008081,ENSSHAG00000008163,PAK4,GMFG,SAMD4B,MED29,ZFP36,ENSSHAG00000009162,ENSSHAG00000009258,RPS16,SUPT5H,PSMC4,ENSSHAG00000002645,SCN1B,ENSSHAG00000004957,HPN,ENSSHAG00000005544,ENSSHAG00000005903,LGI4,MAG,CD22,FFAR1,ENSSHAG00000006768,FFAR2,KRTDAP,DMKN,SBSN,GAPDHS,TMEM147,ATP4A,RBM42,ETV2,COX6B1,ENSSHAG00000009586,HSPB6,PROSER3,KIRREL2,PRODH2,N…	FALSE
3	gain	312600000	313399999	3	800000	345R1,345R2,359	ENSSHAG00000011728,ENSSHAG00000011780,MEAF6,ENSSHAG00000012118,DNALI1,GNL2,RSPO1	FALSE
3	gain	313400000	314399999	4	1000000	345R1,345R2,359,143	C1orf109,EPHA10,MANEAL,YRDC,MTF1,INPP5B,SF3A3,FHL3,UTP11L,ENSSHAG00000014909,ENSSHAG00000020390	FALSE
3	gain	314400000	323699999	3	9300000	345R1,345R2,359	RRAGC,ENSSHAG00000017324,RHBDL2,AKIRIN1,NDUFS5,ENSSHAG00000017549,ENSSHAG00000018033,PPIE,PABPC4,SNORA55,HEYL,NT5C1A,HPCAL4,ENSSHAG00000018329,TRIT1,MYCL,ENSSHAG00000000196,CAP1,PPT1,RLF,TMCO2,ZMPSTE24,COL9A2,SMAP2,RIMS3,NFYC,MIR30E,MIR30C1,ENSSHAG00000019340,KCNQ4,TINAGL1,PEF1,COL16A1,ADGRB2,SPOCD1,PTP4A2,KHDRBS1,KPNA6,TXLNA,CCDC28B,DCDC2B,EIF3I,ENSSHAG00000008302,FAM167B,LCK,ENSSHAG00000008787,…	TRUE	MYCL (1|Dom|oncogene|A), LCK (1|Dom|oncogene, fusion|T)
3	gain	325600000	332299999	3	6700000	345R1,345R2,1029R4	ROBO1,ENSSHAG00000003799,ENSSHAG00000005393,ENSSHAG00000013236,ENSSHAG00000014134,VGLL3,CHMP2B,POU1F1,HTR1F,CGGBP1,ENSSHAG00000007469,ENSSHAG00000008091,C3orf38,ENSSHAG00000010377,ENSSHAG00000014489,EPHA3,PROS1,ARL6	TRUE	EPHA3 (2|||Mis)
3	gain	361600000	400299999	3	38700000	345R1,345R2,276R2	CNOT11,SNORD89,RNF149,MAP4K4,IL18RAP,SLC9A4,SLC9A2,MFSD9,ENSSHAG00000009835,U6,ENSSHAG00000015474,POU3F3,ENSSHAG00000017967,MRPS9,ENSSHAG00000018220,GPR45,TGFBRAP1,C2orf49,FHL2,NCK2,C2orf40,UXS1,ENSSHAG00000012464,ST6GAL2,ENSSHAG00000015468,ENSSHAG00000007394,ENSSHAG00000000966,SULT1C4,GCC2,ENSSHAG00000002928,RANBP2,CCDC138,EDAR,ENSSHAG00000007425,SH3RF3,TEKT2,ENSSHAG00000007189,SOWAHC,ENSSHAG000…	TRUE	RANBP2 (1|Dom|TSG, fusion|T), SOX21 (2||TSG|D)
3	gain	400300000	400899999	4	600000	345R1,345R2,276R2,965	SLITRK1,ENSSHAG00000008115	FALSE
3	gain	400900000	400999999	5	100000	345R1,345R2,276R2,965,524	ENSSHAG00000004523	FALSE
3	gain	401000000	408199999	4	7200000	345R1,345R2,276R2,524	PCDH9,U6,ENSSHAG00000007080,ENSSHAG00000007081,KLHL1,ENSSHAG00000012673,DACH1,MZT1,BORA	FALSE
3	gain	408200000	418099999	3	9900000	345R1,345R2,276R2	BORA,DIS3,PIBF1,5S_rRNA,ENSSHAG00000017725,TBC1D4,UCHL3,LMO7,IRG1,ENSSHAG00000015186,CLN5,FBXL3,ENSSHAG00000015525,ENSSHAG00000015944,ENSSHAG00000016144,SCEL,SLAIN1,EDNRB,U6,POU4F1,RNF219,RBM26,ENSSHAG00000019557,SPRY2,ENSSHAG00000009330	FALSE
3	gain	418100000	433099999	4	15000000	345R1,345R2,276R2,525	7SK,ENSSHAG00000016255,ENSSHAG00000003246,TDRD3,DIAPH3,ENSSHAG00000019974,HDAC8,ENSSHAG00000003256,ENSSHAG00000015066,PCDH17,ENSSHAG00000010706,ENSSHAG00000011884,5S_rRNA,U6,ENSSHAG00000016811,PCDH8,OLFM4	FALSE
3	gain	433100000	438999999	3	5900000	345R1,345R2,276R2	ENSSHAG00000017609,LECT1,ELF1,WBP4,ENSSHAG00000018103,MTRF1,NAA16,RGCC,ENSSHAG00000018401,ENSSHAG00000018426,DGKH,AKAP11,EPSTI1,DNAJC15,ENOX1,CCDC122,ENSSHAG00000015643,U6,TSC22D1,NUFIP1,GPALPP1,SLC25A30,COG3,ERICH6B,ENSSHAG00000008183,SPERT,SIAH3,ZC3H13,ENSSHAG00000010829,CPB2,ENSSHAG00000011752,BZW1,CLK1,PPIL3,NIF3L1,ORC2,FAM126B,NDUFB3,CFLAR,CASP10,ENSSHAG00000014494,ENSSHAG00000000613	FALSE
3	gain	439000000	444999999	4	6000000	345R1,345R2,276R2,526	U6,SLC4A3,STK11IP,INHA,OBSL1,ENSSHAG00000011802,TMEM198,CHPF,ASIC4,GMPPA,SPEG,DES,DNPEP,PTPRN,ENSSHAG00000013170,MIR153-1,DNAJB2,ENSSHAG00000013304,TUBA4A,STK16,GLB1L,ANKZF1,ATG9A,ABCB6,ZFAND2B,FAM134A,CNPPD1,SLC23A3,IHH,CCDC108,CRYBA2,FEV,WNT10A,WNT6,PRKAG3,TTLL4,STK36,RNF25,BCS1L,ZNF142,PLCD4,RQCD1,USP37,VIL1,CTDSP1,MIR26B,SLC11A1,ENSSHAG00000016316,PNKD,TMBIM1,ARPC2,ENSSHAG00000016775,ENSSHAG0…	TRUE	FEV (1|Dom|oncogene, fusion|T), ATIC (1|Dom|fusion|T), BARD1 (1||TSG|Mis)
3	gain	445000000	459199999	3	14200000	345R1,345R2,276R2	BARD1,VWC2L,ENSSHAG00000014788,U6,SPAG16,ENSSHAG00000001687,ENSSHAG00000013283,ENSSHAG00000014078,ENSSHAG00000015426,CPS1,LANCL1,MYL1,ENSSHAG00000001897,ENSSHAG00000004887,ENSSHAG00000005739,ENSSHAG00000007703,MAP2,ENSSHAG00000001538,PTH2R,ENSSHAG00000007178,PIKFYVE,ENSSHAG00000010349,IDH1,ENSSHAG00000010981,CRYGB,ENSSHAG00000011379,ENSSHAG00000011549,ENSSHAG00000011794,ENSSHAG00000012767,FZD5,CC…	TRUE	BARD1 (1||TSG|Mis), ERBB4 (1|Dom|oncogene, TSG|Mis, N), ERBB4 (1|Dom|oncogene, TSG|Mis, N), ERBB4 (1|Dom|oncogene, TSG|Mis, N), IDH1 (1|Dom|oncogene|Mis), CREB1 (1|Dom|oncogene, fusion|T), CD28 (2||oncogene|Mis)
3	gain	459200000	462599999	4	3400000	345R1,345R2,276R2,968	FNDC3B,GHSR,NCEH1,ECT2,SPATA16,NLGN1,NAALADL2	FALSE
3	gain	462600000	476099999	5	13500000	345R1,345R2,276R2,968,527	NAALADL2,ENSSHAG00000020144,FOXO6,TBL1XR1,ENSSHAG00000013032,ENSSHAG00000015636,ENSSHAG00000016106,ZMAT3,U6,PIK3CA,KCNMB3,ZNF639,MFN1,GNB4,ACTL6A,MRPL47,NDUFB5,USP13,PEX5L,ENSSHAG00000018376,TTC14,CCDC39,FXR1,DNAJC19,ENSSHAG00000011277,ATP11B,DCUN1D1,MCCC1,LAMP3,MCF2L2,B3GNT5,RFC4,EIF4A2,SNORA4,SNORA63,SNORA81,7SK,AADACL2,IGSF10,MED12L,P2RY12,P2RY13,GPR87,P2RY14,GPR171,CLRN1,ENSSHAG00000018249,SI…	TRUE	TBL1XR1 (1|Rec|oncogene, TSG, fusion|F, Mis), PIK3CA (1|Dom|oncogene|Mis), EIF4A2 (1|Dom|fusion|T), WWTR1 (1|Dom|oncogene, fusion|T)
3	gain	476100000	490799999	4	14700000	345R1,345R2,276R2,527	PLOD2,U6,OGFOD2,C3orf58,SLC9A9,U2SURP,PCOLCE2,ENSSHAG00000015161,TRPC1,PLS1,ATR,XRN1,GK5,TFDP2,ATP1B3,GRK7,RNF7,ENSSHAG00000017435,RASA2,ENSSHAG00000017651,ZBTB38,SLC16A14,FBXO36,TRIP12,DNER,PID1,SPHKAP,MBLAC1,DAW1,CCL20,ENSSHAG00000009943,SLC19A3,AGFG1,TM4SF20,COL4A3,COL4A4,ENSSHAG00000013764,RHBDD1,IRS1,NYAP2,DOCK10,CUL3,FAM124B,ENSSHAG00000007609,SERPINE2,MRPL44,WDFY1,AP1S3,SCG2,KCNE4,ACSL3,MO…	TRUE	ATR (1|Dom|TSG|F; Mis), CUL3 (2||TSG|N), ACSL3 (1|Dom|fusion|T), PAX3 (1|Dom|oncogene, fusion|T)
3	gain	490800000	491099999	3	300000	345R1,345R2,276R2		FALSE
3	gain	491100000	505099999	4	14000000	345R1,345R2,276R2,834R2	TMEM212,PLD1,TNIK,SLC2A2,EIF5A2,RPL22L1,SLC7A14,CLDN11,SKIL,PRKCI,PHC3,GPR160,SAMD7,LRRC31,LRRIQ4,LRRC34,MYNN,ENSSHAG00000017014,ENSSHAG00000017191,MECOM,ENSSHAG00000019065,GOLIM4,SERPINI1,PDCD10,WDR49,SERPINI2,ZBBX,ENSSHAG00000012221,ENSSHAG00000020202,BCHE,ENSSHAG00000020121,ENSSHAG00000016971,SLITRK3,SI,ENSSHAG00000008407,ENSSHAG00000001674,ENSSHAG00000004194,OTOL1,SPTSSB,NMD3,B3GALNT1,PPM1L,E…	TRUE	MECOM (1|Dom|oncogene, fusion|T), MLF1 (1|Dom|TSG, fusion|T), GMPS (2|Dom|fusion|T)
3	gain	505100000	506899999	5	1800000	345R1,345R2,276R2,834R2,969	PLCH1,ENSSHAG00000012163,MME,GPR149,DHX36,ARHGEF26	FALSE
3	gain	506900000	515599999	4	8700000	345R1,345R2,276R2,834R2	RAP2B,ENSSHAG00000017970,P2RY1,MBNL1,AHSG,SENP5,ENSSHAG00000004254,ENSSHAG00000004363,SCLY,ESPNL,ENSSHAG00000006162,KLHL30,FAM132B,ILKAP,KIF1A,ENSSHAG00000007806,ENSSHAG00000009084,AGXT,C2orf54,ENSSHAG00000010228,SNED1,MTERF4,ENSSHAG00000011570,PPP1R7,ANO7,HDLBP,SEPT2,ENSSHAG00000013060,ENSSHAG00000013068,FARP2,STK25,ENSSHAG00000006481,LPP,ENSSHAG00000008750,ENSSHAG00000010464,ENSSHAG00000013660,…	TRUE	LPP (1|Dom|oncogene, fusion|T), LPP (1|Dom|oncogene, fusion|T), BCL6 (1|Dom|oncogene, fusion|T, Mis), MB21D2 (2|||Mis), TP63 (1||oncogene, TSG|Mis, N, T)
3	gain	515600000	519099999	3	3500000	345R1,345R2,276R2	A1BG,ENSSHAG00000002477,ENSSHAG00000004748,ENSSHAG00000005896,ENSSHAG00000006222,ENSSHAG00000006945,ENSSHAG00000007248,ENSSHAG00000007503,ENSSHAG00000007715,ENSSHAG00000003154,SKI,ENSSHAG00000007470,PRKCZ,ARHGEF16,ENSSHAG00000003737,ENSSHAG00000019215,TPRG1L,WRAP73,PAX7,ALDH4A1,CADM4,PINLYP,XRCC1,ZNF575,ETHE1,ENSSHAG00000003734,PHLDB3,ENSSHAG00000004215,ENSSHAG00000004319,ENSSHAG00000004961,ENSSH…	TRUE	SKI (2||oncogene|Mis), PAX7 (1|Dom|fusion|T)
4	gain	179300000	181399999	3	2100000	9,316G1CN4,139G1CN4	GNA13,AXIN2,ENSSHAG00000007514,APOH,PRKCA,U6,CACNG4,CACNG1,HELZ,PSMD12	TRUE	AXIN2 (1|Rec|TSG|Mis, F, N)
4	gain	188500000	189899999	8	1400000	9,316G1CN4,115G1CN4,93G1CN4,93G1CN5,93G1CN6,93G1CN7,93G1CN8	TIMP2,USP36,CYTH1,ENSSHAG00000017450,DNAH17,PGS1,SOCS3,ENSSHAG00000018034,BIRC5,AFMID,TK1,SYNGR2,C17orf99,TMC8,TMC6,TNRC6C	FALSE
4	gain	189900000	190799999	7	900000	9,316G1CN4,93G1CN4,93G1CN5,93G1CN6,93G1CN7,93G1CN8	SEPT9,CBX4,SEC14L1,MGAT5B	TRUE	SEPT9 (2|Dom|fusion|T)
4	gain	190800000	191799999	4	1000000	9,316G1CN4,102G1CN4,102G1CN5	MGAT5B,MFSD11,SRSF2,METTL23,JMJD6,SHISA6,ENSSHAG00000000616,PGBD2,ENSSHAG00000003615	FALSE
4	gain	197200000	198699999	3	1500000	10R1,10R1G1CN4,10R1G1CN5	OR2Y1,MAP2K4,U1,ARHGAP44,ELAC2,ZKSCAN8,ENSSHAG00000005434,ZKSCAN5,PMP22,METRNL,B3GNTL1,TBCD,ZNF750,FN3KRP,WDR45B,FOXK2	TRUE	MAP2K4 (1|Rec|oncogene, TSG|D, Mis, N)
5	gain	0	17099999	5	17100000	34R30,34R34,34R37,120R36,120R38	ENSSHAG00000002231,ENSSHAG00000003708,ENSSHAG00000004228,COL1A2,CASD1,SGCE,ENSSHAG00000001251,PPARA,PKDREJ,TTC38,CELSR1,GRAMD4,CERK,TBC1D22A,FAM19A5,5S_rRNA,BRD1,ZBED4,ALG12,KIAA1551,Y_RNA,PHF21B,ENSSHAG00000006112,NUP50,KIAA0930,UPK3A,FAM118A,SMC1B,RIBC2,ENSSHAG00000007781,FBLN1,ATXN10,WNT7B,MIRLET7A3,IL17REL,TTLL8,MLC1,MOV10L1,ENSSHAG00000008084,TRABD,ENSSHAG00000008961,SELENOO,TUBGCP6,HDAC10,M…	TRUE	PPFIBP1 (1|Dom|fusion|T), MDM2 (1|Dom|oncogene|A), PRPF40B (2|||F, N), SMARCD1 (1|Rec|TSG|N), ATF1 (1|Dom|oncogene, fusion|T), LRIG3 (1|Dom|TSG, fusion|T)
5	gain	17100000	18299999	10	1200000	34R30,34R34,34R37,120R36,120R38,28R1,28R1G1CN4,28R2,28R3,28R3G1CN4	ENSSHAG00000009228,GRIP1,HELB,IRAK3,ENSSHAG00000006829,LLPH,MSRB3	FALSE
5	gain	18300000	58499999	5	40200000	34R30,34R34,34R37,120R36,120R38	MSRB3,ENSSHAG00000013539,ENSSHAG00000013576,ENSSHAG00000019079,ENSSHAG00000002846,ENSSHAG00000005735,TESPA1,ENSSHAG00000007815,NEUROD4,ENSSHAG00000009388,ENSSHAG00000009693,OR10A7,DYRK2,CAND1,FRS2,CCT2,LRRC10,BEST3,CNOT2,KCNMB4,PTPRB,PTPRR,ZFC3H1,ENSSHAG00000003959,TBC1D15,TPH2,TRHDE,KCNC2,BBS10,ZDHHC17,CSRP2,NAV3,SYT1,ENSSHAG00000011769,PAWR,PPP1R12A,ENSSHAG00000020063,OTOGL,PTPRQ,MYF6,MYF5,ACSS…	TRUE	PTPRB (1|Rec|TSG|N, Mis, S, F), PDGFB (1|Dom|oncogene, fusion|T), USP44 (2||TSG|D), CHST11 (2||oncogene, fusion|T), ISX (2|||Mis), MYH9 (1|Dom|TSG, fusion|T)
5	gain	58510567	67799999	3	9289433	120R36,120R38,1860	BCAT1,PRKAR2B,U6,ENSSHAG00000013883,SOX5,ENSSHAG00000008829,ELP5,ETNK1,ST8SIA1,CMAS,ABCC9,KCNJ8,ENSSHAG00000015252,LDHB,GYS2,GOLT1B,RECQL,PYROXD1,SLCO1A2,ENSSHAG00000016378,ENSSHAG00000016628,SLCO1C1,PDE3A,ENSSHAG00000017500,ENSSHAG00000017579,AEBP2,PLEKHA5,LMO3,DERA,ENSSHAG00000013246,STRAP,EPS8,PTPRO,RERG,ENSSHAG00000016216,ENSSHAG00000016257,ARHGDIB,MGP,SMCO3,ENSSHAG00000016649,ENSSHAG00000016…	TRUE	ETNK1 (1|Dom|TSG|Mis)
5	gain	67800000	69299999	5	1500000	120R36,120R38,1860,1846,1846G1CN4	M6PR,PHC1,RIMKLB,U6,MFAP5,AICDA,APOBEC1,GDF3,KCNA6,KCNA1,KCNA5,NTF3	FALSE
5	gain	69300000	75432736	3	6132737	120R36,120R38,1860	ENSSHAG00000011844,VWF,CD9,PLEKHG6,TNFRSF1A,SCNN1A,LTBR,CD27,VAMP1,MRPL51,NCAPD2,SCARNA10,ENSSHAG00000014953,IFFO1,NOP2,ENSSHAG00000015079,SCARNA11,LPAR5,ACRBP,ING4,ZNF384,PIANP,COPS7A,MLF2,ENSSHAG00000015681,LAG3,ENSSHAG00000015803,CD4,GPR162,ENSSHAG00000015960,ENSSHAG00000015993,GNB3,ENSSHAG00000016027,USP5,TPI1,SPSB2,ENO2,ATN1,sha-mir-1549,PTPN6,sha-mir-141,PHB2,SCARNA12,EMG1,LPCAT3,C1S,C1R,C1…	TRUE	ZNF384 (1|Dom|fusion|T), PTPN6 (2||TSG|Mis), CDKN1B (1|Rec|TSG|F), ETV6 (1|Dom|TSG, fusion|T)
5	gain	75500000	85399999	5	9900000	120R36,120R38,35R30,35R34,35R37	ENSSHAG00000009589,ENSSHAG00000002491,ENSSHAG00000003446,NDUFA9,AKAP3,DYRK4,RAD51AP1,C12orf4,FGF23,C12orf5,ENSSHAG00000009448,ENSSHAG00000009665,PARP11,CRACR2A,RAB44,PRMT8,TSPAN11,TSPAN9,TEAD4,RHNO1,FOXM1,ENSSHAG00000013688,NRIP2,ITFG2,FKBP4,ENSSHAG00000014256,DDX11,WASHC1,IQSEC3,SLC6A12,ENSSHAG00000015568,ENSSHAG00000015727,CCDC77,B4GALNT3,NINJ2,ENSSHAG00000016641,WNK1,RAD52,ENSSHAG00000005408,E…	TRUE	KDM5A (1|Dom|oncogene, fusion|T), ERC1 (1|Dom|fusion|T), ARID2 (1|Rec|TSG|N, S, F), ARID2 (1|Rec|TSG|N, S, F)
5	gain	85400000	118299999	3	32900000	120R36,120R38,1861	LRMP,CASC1,LYRM5,KRAS,LMNTD1,RASSF8,SSPN,ITPR2,SMC1A,ASUN,FGFR1OP2,TM7SF3,MED21,STK38L,RBM17,ENSSHAG00000013183,U6,PRKCQ,SFMBT2,ITIH5,ITIH2,ENSSHAG00000018030,ATP5C1,TAF3,GATA3,ENSSHAG00000004546,DBI,ENSSHAG00000013228,USP6NL,ECHDC3,PROSER2,ENSSHAG00000007293,UPF2,DHTKD1,SEC61A2,NUDT5,CDC123,ENSSHAG00000010937,CAMK1D,CCDC3,OPTN,MCM10,UCMA,PHYH,SEPHS1,BEND7,ENSSHAG00000016463,FRMD4A,FAM107B,ENSSHA…	TRUE	KRAS (1|Dom|oncogene|Mis), SMC1A (2||TSG|Mis), GATA3 (1|Rec|oncogene, TSG|F, N, S), GRM3 (2||oncogene|Mis, A)
5	gain	118300000	127899999	4	9600000	120R36,120R38,1861,123	PPP1R3E,FOXP2,ENSSHAG00000019901,MDFIC,U4,TFEC,TES,CAV2,CAV1,MET,CAPZA2,ST7,WNT2,ENSSHAG00000017307,CTTNBP2,LSM8,ENSSHAG00000018547,ENSSHAG00000018617,KCND2,ENSSHAG00000011493,TSPAN12,ING3,CPED1,WNT16,ENSSHAG00000015103,PTPRZ1,U6,AASS,FEZF1,CADPS2	TRUE	MET (1|Dom|oncogene|Mis)
5	gain	127900000	155199999	5	27300000	120R36,120R38,1861,123,1835	CADPS2,ENSSHAG00000019154,RNF133,RNF148,SLC13A1,U6,IQUB,NDUFA5,ASB15,LMOD2,WASL,ENSSHAG00000011027,SPAM1,GPR37,POT1,5S_rRNA,GRM8,ENSSHAG00000010737,ENSSHAG00000013851,ZNF800,GCC1,ARF5,FSCN3,PAX4,SND1,LRRC4,MIR129-1,LEP,RBM28,PRRT4,IMPDH1,CALU,OPN1SW,CCDC136,FLNC,ATP6V1FNB,KCP,ENSSHAG00000006120,IRF5,TNPO3,TSPAN33,SMO,AHCYL2,STRIP2,NRF1,ENSSHAG00000019383,MIR96,MIR183,UBE2H,ZC3HC1,ENSSHAG000000027…	TRUE	POT1 (1|Dom|TSG|Mis, N), SND1 (1|Dom|oncogene, fusion|T), SMO (1|Dom|oncogene|Mis), CREB3L2 (1|Dom|oncogene, fusion|T), TRIM24 (1|Dom|oncogene, TSG, fusion|T), KIAA1549 (2|Dom|fusion|T), BRAF (1|Dom|oncogene, fusion|Mis, T, O), FAM131B (2|Dom|fusion|T), CNTNAP2 (2||TSG|Mis), CNTNAP2 (2||TSG|Mis), EZH2 (1|Dom|oncogene, TSG|Mis)
5	gain	155200000	156199999	7	1000000	120R36,120R38,1861,123,1835,213,213G1CN4	ASIC3,CDK5,SLC4A2,TMUB1,AGAP3,ASB10,IQCA1L,SMARCD3,MIR671,WDR86,CRYGN,RHEB,PRKAG2,Metazoa_SRP,ENSSHAG00000007191,ENSSHAG00000007392,HYAL4	FALSE
5	gain	156200000	165599999	5	9400000	120R36,120R38,1861,123,1835	GALNT11,KMT2C,CCT8L2,XRCC2,ACTR3C,ENSSHAG00000015002,DPP6,5S_rRNA,PAXIP1,HTR5A,ENSSHAG00000020031,INSIG1,CNPY1,RBM33,SHH,ACA59,U6,RNF32,LMBR1,ENSSHAG00000017998,MNX1,UBE3C,ENSSHAG00000018542,ENSSHAG00000020158,MIR153-2,NCAPG2,ESYT2,WDR60,VIPR2,ZMYND11	TRUE	KMT2C (1|Rec|TSG|N), MNX1 (2|Dom|fusion|T)
5	gain	165600000	185899999	4	20300000	120R36,120R38,1861,123	ZMYND11,DIP2C,LARP4B,GTPBP4,ENSSHAG00000014913,IDI2,WDR37,ADARB2,PRMT7,PFKP,PITRM1,KLF6,ENSSHAG00000018959,CCNY,CREM,CUL2,PARD3,ENSSHAG00000011134,U6,NRP1,ITGB1,CCDC7,EPC1,KIF5B,ARHGAP12,ZEB1,ENSSHAG00000009103,ZNF438,SVIL,ENSSHAG00000013097,KIAA1462,WAC,MPP7,ARMC4,MKX,RAB18,PTCHD3,ENSSHAG00000009048,YME1L1,MASTL,ACBD5,ABI1,PDSS1,ENSSHAG00000011815,APBB1IP,ENSSHAG00000012863,GAD2,MYO3A,ENSSHAG000…	TRUE	LARP4B (2||TSG|F, D), KLF6 (1|Rec|TSG|Mis, N), KIF5B (1|Dom|fusion|T), ZEB1 (2||oncogene|Mis), ABI1 (1|Dom|TSG, fusion|T)
5	gain	185900000	187299999	3	1400000	120R36,120R38,1861	SPAG6,ENSSHAG00000012897,COMMD3,DNAJC1,5S_rRNA,MLLT10,U6,SKIDA1	TRUE	MLLT10 (1|Dom|oncogene, fusion|T)
5	gain	187300000	193599999	4	6300000	120R36,120R38,1861,1830	NEBL,ENSSHAG00000017991,PLXDC2,ENSSHAG00000019951,U6,ARL5B,NSUN6,CACNB2,SLC39A12,MRC1,TMEM236,STAM,HACD1,ENSSHAG00000014122,ST8SIA6,VIM,CUBN,RSU1,C1QL3,PTER,ENSSHAG00000012259,ITGA8,FAM171A1,NMT2,RPP38,OLAH,CROT,ABCB4,ENSSHAG00000000171,RUNDC3B,SLC25A40,DBF4,7SK,ENSSHAG00000007497,ADAM22	FALSE
5	gain	193600000	198399999	8	4800000	120R36,120R38,1861,1830,1855,69R2,69R4,69R13	ADAM22,SRI,ENSSHAG00000009995,STEAP4,C7orf62,ZNF804B,ENSSHAG00000017197,STEAP2,CFAP69,ENSSHAG00000017484,ENSSHAG00000017507,GTPBP10,CLDN12,CDK14,FZD1,ENSSHAG00000018806,ENSSHAG00000019207,ENSSHAG00000018829,CYP51A1,LRRD1,KRIT1,ANKIB1,GATAD1,PEX1,RBM48,ENSSHAG00000002062,CDK6,ENSSHAG00000009644	TRUE	AKAP9 (2|Dom|fusion|T), AKAP9 (2|Dom|fusion|T), CDK6 (1|Dom|oncogene, fusion|T)
5	gain	198400000	205999999	7	7600000	120R36,120R38,1861,1855,69R2,69R4,69R13	ENSSHAG00000009876,CRTAP,CCR4,U6,CX3CR1,CCR8,SLC25A38,ENSSHAG00000006567,ENSSHAG00000006896,SNORA62,TMC2,ENSSHAG00000009263,ENSSHAG00000009314,ENSSHAG00000009669,PSKH2,MYRIP,EIF1B,CCK,TRAK1,CTNNB1,ENSSHAG00000011266,KIAA1143,KIF15,TMEM42,ENSSHAG00000013738,ZDHHC3,EXOSC7,CLEC3B,CDCP1,LARS2,LIMD1,SACM1L,SLC6A20,LZTFL1,CCR9,FYCO1,CXCR6,XCR1,CCR3,ENSSHAG00000011288,ENSSHAG00000011404,CCRL2,ENSSHAG000…	TRUE	CCR4 (2||oncogene|N), CTNNB1 (1|Dom|oncogene, fusion|Mis, O, T)
5	gain	206000000	206099999	6	100000	120R36,120R38,1861,69R2,69R4,69R13	SH3BP5	FALSE
5	gain	206100000	211099999	3	5000000	120R36,120R38,1861	METTL6,EAF1,COLQ,BTD,ANKRD28,RFTN1,ENSSHAG00000005944,PLCL2,ENSSHAG00000010050,TBC1D5,SATB1,ENSSHAG00000019891,KCNH8,ENSSHAG00000006023,RAB5A,PP2D1,KAT2B,SGOL1,ZNF385D	FALSE
5	gain	211100000	224699999	4	13600000	120R36,120R38,1861,510	ZNF385D,U6,ENSSHAG00000015074,UBE2E2,NR1D2,THRB,Metazoa_SRP,STAB2,RARB,ENSSHAG00000019925,TOP2B,NGLY1,OXSM,LRRC3B,ENSSHAG00000015567,ENSSHAG00000015618,ENSSHAG00000015640,ENSSHAG00000015927,ENSSHAG00000016155,ENSSHAG00000016553,ENSSHAG00000016727,SLC4A7,EOMES,CMC1,AZI2,TSPAN8,7SK,RBMS3,U6atac,TGFBR2,GADL1,ENSSHAG00000014902,ENSSHAG00000014904,STT3B,OSBPL10,ENSSHAG00000015977,ENSSHAG00000016597,CM…	TRUE	TGFBR2 (1|Rec|TSG|Mis, F, N), JAZF1 (2|Dom|fusion|T), HOXA13 (1|Dom|oncogene, fusion|T), HOXA11 (1|Dom|oncogene, TSG, fusion|T)
5	gain	224700000	225699999	5	1000000	120R36,120R38,1861,510,999	SNX10,ENSSHAG00000017814,CBX3,HNRNPA2B1,NFE2L3,NPVF,C7orf31	TRUE	HNRNPA2B1 (1|Dom|oncogene, fusion|T)
5	gain	225700000	232899999	4	7200000	120R36,120R38,1861,510	OSBPL3,DFNA5,MPP6,NPY,STK31,FAM221A,CCDC126,TRA2A,ENSSHAG00000006380,ENSSHAG00000007163,MALSU1,U6,GPNMB,ENSSHAG00000008681,KLHL7,FAM126A,ENSSHAG00000010703,SNORD93,IL6,ENSSHAG00000012769,RAPGEF5,CDCA7L,SP4,ITGB8,MACC1,TMEM196,FERD3L,ENSSHAG00000013659,AHR,MEOX2,AGMO,ENSSHAG00000011243,ENSSHAG00000005679	TRUE	MACC1 (2||oncogene|Mis)
5	gain	232900000	235299999	7	2400000	120R36,120R38,1861,510,11,11G1CN4,11G2CN4	PHF14,THSD7A,TMEM106B,VWDE	FALSE
5	gain	235300000	236199999	3	900000	120R36,120R38,510	VWDE,ENSSHAG00000014425,ENSSHAG00000003603,U6,ETV1	TRUE	ETV1 (1|Dom|oncogene, fusion|T)
5	gain	237500000	238699999	5	1200000	120R36,120R38,36R30,36R34,36R37	ENSSHAG00000002931,ENSSHAG00000003144,ENSSHAG00000003749,ENSSHAG00000004552,ENSSHAG00000005000,ANKRD52,SLC39A5,RNF41,SMARCC2,ENSSHAG00000004376,MYL6,MYL6B,ESYT1,ZC3H10,ENSSHAG00000005748,ERBB3,IKZF4,SUOX,RAB5B,CDK2,PMEL,DGKA,WIBG,MMP19,ENSSHAG00000008756,ENSSHAG00000008797,SARNP,GDF11,CD63,RDH5,ENSSHAG00000009500,ITGA7,OR10P1,ENSSHAG00000010180,ENSSHAG00000010363,ENSSHAG00000010447,ENSSHAG0000001…	TRUE	ERBB3 (1|Dom|oncogene|Mis, N)
5	gain	238700000	239699999	6	1000000	120R36,120R38,36R30,36R34,36R37,182	SLC4A8,SCN8A,ENSSHAG00000010593,U6,ANKRD33,ACVRL1,ACVR1B,NR4A1,ATG101,KRT80,ENSSHAG00000013483	FALSE
5	gain	239700000	241499999	5	1800000	120R36,120R38,36R30,36R34,36R37	KRT7,ENSSHAG00000013880,ENSSHAG00000014072,ENSSHAG00000014183,ENSSHAG00000014356,KRT85,KRT82,ENSSHAG00000014700,KRT75,ENSSHAG00000014877,KRT5,KRT72,KRT71,KRT2,ENSSHAG00000003639,SDHAF3,DLX5,ENSSHAG00000000319,XPNPEP3,RBX1,U6,EP300,L3MBTL2,ENSSHAG00000007649,ENSSHAG00000007840,ENSSHAG00000008085,RANGAP1,ZC3H7B,TEF,TOB2,PHF5A,ACO2,POLR3H,CSDC2,PMM1,DESI1,XRCC6,NHP2L1,MEI1,CCDC134,SREBF2,MIR33A,ENSS…	TRUE	EP300 (1|Rec|TSG, fusion|T, N, F, Mis, O)
5	gain	242400000	248299999	5	5900000	120R36,120R38,39R30,39R34,39R37	ENSSHAG00000000875,SHMT2,NDUFA4L2,STAC3,ENSSHAG00000003511,INHBC,INHBE,GLI1,ARHGAP9,MARS,DDIT3,MBD6,DCTN2,KIF5A,PIP4K2C,DTX3,ARHGEF25,SLC26A10,B4GALNT1,OS9,AGAP2,TSPAN31,CDK4,MARCH9,CYP27B1,METTL1,TSFM,AVIL,CTDSP2,MIR26A2,XRCC6BP1,AK5,ENSSHAG00000001577,CSNK1E,TMEM184B,MAFF,PLA2G6,BAIAP2L2,PICK1,HOXC13,HOXC11,HOXC10,MIR196A2,HOXC9,HOXC8,HOXC6,HOXC5,ENSSHAG00000008509,ENSSHAG00000009082,ENSSHAG000…	TRUE	GLI1 (2||oncogene, fusion|T, F), DDIT3 (1|Dom|oncogene, fusion|T), CDK4 (1|Dom|oncogene|Mis), HOXC13 (1|Dom|oncogene, fusion|T), HOXC11 (1|Dom|oncogene, fusion|T), WIF1 (1|Dom|TSG, fusion|T), KMT2D (1|Rec|oncogene, TSG|N, F, Mis), NAB2 (1|Dom|TSG, fusion|T), STAT6 (1|Dom|oncogene, fusion|T)
5	gain	249100000	249899999	5	800000	120R36,120R38,38R30,38R34,38R37	TTLL12,TSPO,MCAT	FALSE
6	gain	0	14599999	4	14600000	1002,104,202R1,202R2	ENSSHAG00000000209,INTU,SLC25A31,PLK4,MFSD8,C4orf29,ENSSHAG00000014474,ENSSHAG00000012590,ENSSHAG00000013297,FAT4,ENSSHAG00000019210,ANKRD50,SPRY1,SPATA5,NUDT6,FGF2,BBS12,ENSSHAG00000011145,IL2,ENSSHAG00000002892,KIAA1109,U6,TRPC3,BBS7,QRFPR,NDNF,PRDM5,MAD2L1,PDE5A,FABP2,USP53,MYOZ2,SYNPO2,SEC24D,METTL14,PRSS12,ERVMER34-1,SNORA24,FUT10,CLDN23,ENSSHAG00000015329,NRG1,WRN,PURG,TEX15,PPP2CB,UBXN8,GS…	TRUE	FAT4 (1||TSG|Mis, N), NRG1 (1|Dom|TSG, fusion|T), WRN (1|Rec|TSG|Mis, N, F, S), LEPROTL1 (2||TSG|D), PCM1 (1|Dom|fusion|T), NRAS (1|Dom|oncogene|Mis)
6	gain	14600000	15699999	6	1100000	1002,104,202R1,202R2,312R1,312R2	ENSSHAG00000007232,GC,NPFFR2,ADAMTS3,ENSSHAG00000020261	FALSE
6	gain	15700000	24799999	4	9100000	1002,104,202R1,202R2	ENSSHAG00000014116,ENSSHAG00000014181,ALB,AFP,AFM,RASSF6,CXCL8,ENSSHAG00000016139,ENSSHAG00000016249,MTHFD2L,EPGN,EREG,RCHY1,ENSSHAG00000006187,CDKL2,G3BP2,ENSSHAG00000000708,PYURF,HERC6,PPM1K,ENSSHAG00000007288,UNC5C,BMPR1B,PDLIM5,SMARCAD1,ATOH1,GRID2,ENSSHAG00000010774,ENSSHAG00000003473,ENSSHAG00000000606,ENSSHAG00000002663,ART3,NUP54,FAM47E-STBD1,CCDC158,HPSE,COQ2,PLAC8,COPS4,ENSSHAG000000085…	FALSE
6	gain	24800000	25999999	3	1200000	104,202R1,202R2	SEC31A,ENSSHAG00000004805,GAR1,CFI,PLA2G12A,ENSSHAG00000004778,CASP6,CCDC109B,SEC24B,ENSSHAG00000008673,COL25A1,VPS52,ENSSHAG00000008658,B3GALT4,RPL34	FALSE
6	gain	26000000	40999999	4	15000000	104,202R1,202R2,1854	LEF1,HADH,CYP2U1,SGMS2,PAPSS1,ENSSHAG00000011656,DKK2,ENSSHAG00000006214,GIMD1,TBCK,NPNT,ENSSHAG00000005232,GSTCD,INTS12,ENSSHAG00000004498,ENSSHAG00000005162,ENSSHAG00000005467,PPA2,TET2,ENSSHAG00000004722,ENSSHAG00000008020,CXXC4,ENSSHAG00000001289,TIGD2,NFKB1,SLC39A8,ENSSHAG00000008138,PPP3CA,EMCN,ENSSHAG00000004567,H2AFZ,DNAJB14,DAPP1,U6,C4orf54,MTTP,TRMT10A,C4orf17,ENSSHAG00000002493,ENSSHAG…	TRUE	LEF1 (1||oncogene, TSG|Mis, N), TET2 (1|Rec|TSG|Mis, N, F), RAP1GDS1 (1|Dom|oncogene, fusion|T), AFF1 (1|Dom|fusion|T), PTPN13 (1|Rec|TSG|Mis, N)
6	gain	41000000	44699999	3	3700000	104,202R1,202R2	EGF,ELOVL6,ENPEP,PITX2,ENSSHAG00000008005,AP1AR,NEUROG2,ZGRF1,ENSSHAG00000008036,LARP7,MIR367,MIR302A,MIR302C,MIR302B,ANK2,ENSSHAG00000019525,CAMK2D,UGT8	FALSE
6	gain	109200000	110099999	3	900000	202R1,202R2,509		FALSE
6	gain	129700000	131099999	3	1400000	202R1,202R2,1009	ATP5A1,ENSSHAG00000019643	FALSE
6	gain	135200000	136099999	3	900000	202R1,202R2,279	7SK	FALSE
6	gain	136100000	137099999	6	1000000	202R1,202R2,279,286R1,286R2,286R2G1CN3.5		FALSE
6	gain	137100000	154099999	3	17000000	202R1,202R2,279	STIM2,TBC1D19,RBPJ,ENSSHAG00000006540,SEL1L3,ENSSHAG00000010251,ENSSHAG00000010890,ANAPC4,ZCCHC4,PI4K2B,SEPSECS,LGI2,CCDC149,SOD3,DHX15,PPARGC1A,U6,U1,GBA3,ADGRA3,KCNIP4,PACRGL,SLIT2,MIR218-1,LCORL,C10orf12,NCAPG,QDPR,LAP3,CLRN2,LDB2,TAPT1,PROM1,FGFBP2,FGFBP1,BST1,FBXL5,CC2D2A,C1QTNF7,CPEB2,BOD1L1,RAB28,ENSSHAG00000019609,HS3ST1,CLNK,ZNF518B,WDR1,SLC2A9,DRD5,OTOP1,LYAR,ZBTB49,NSG1,STX18,ENSSHAG00…	TRUE	SLC34A2 (1|Dom|TSG, fusion|T), SLC34A2 (1|Dom|TSG, fusion|T)
6	gain	154100000	154199999	3	100000	202R1,202R2,1011	ENSSHAG00000017402	FALSE
6	gain	154200000	170299999	4	16100000	202R1,202R2,1011,97	KIAA0232,7SK,TBC1D14,CCDC96,TADA2B,GRPEL1,ENSSHAG00000003330,SORCS2,AFAP1,ABLIM2,SH3TC1,HTRA3,ACOX3,TRMT44,GPR78,ENSSHAG00000005307,ENSSHAG00000008914,HMX1,ENSSHAG00000010035,ADRA2C,ENSSHAG00000014331,LRPAP1,ENSSHAG00000014809,DOK7,RGS12,MSANTD1,HTT,GRK4,NOP14,MFSD10,ADD1,TNIP2,FAM193A,RNF4,ZFYVE28,MXD4,HAUS3,POLN,NAT8L,ENSSHAG00000003871,NELFA,WHSC1,SCARNA23,LETM1,FGFR3,ENSSHAG00000010569,U6,ENS…	TRUE	NSD2 (1|Dom|oncogene, fusion|T), FGFR3 (1|Dom|oncogene, fusion|Mis, T), MYOD1 (1|Dom|oncogene|Mis)
6	gain	170300000	174099999	5	3800000	202R1,202R2,1011,97,488	OTOG,USH1C,ABCC8,KCNJ11,NUCB2,PIK3C2A,RPS13,PLEKHA7,ENSSHAG00000008106,SOX6,INSC,ENSSHAG00000014832,CYP2R1,PDE3B,ENSSHAG00000015626,COPB1,RRAS2,TUB,RIC3,LMO1,STK33,TRIM66,ST5	TRUE	LMO1 (1|Dom|oncogene, fusion|T, A)
6	gain	174100000	175199999	6	1100000	202R1,202R2,1011,97,488,297	ENSSHAG00000018079,ENSSHAG00000018080,C11orf16,ASCL3,TMEM9B,NRIP3,ENSSHAG00000018203,ENSSHAG00000018210,SCUBE2,DENND5A,TMEM41B,ENSSHAG00000018560,SNORA23,WEE1,SWAP70,SBF2	FALSE
6	gain	175200000	200399999	5	25200000	202R1,202R2,1011,97,488	SBF2,ADM,ENSSHAG00000000856,RNF141,LYVE1,MRVI1,CTR9,EIF4G2,SNORD97,GALNT18,ENSSHAG00000011606,ENSSHAG00000012722,USP47,DKK3,MICAL2,ENSSHAG00000014823,PARVA,ENSSHAG00000015630,TEAD1,RASSF10,ARNTL,PTH,FAR1,ENSSHAG00000017881,EIF3F,ENSSHAG00000018009,ENSSHAG00000018110,OR5P2,ZDHHC13,ENSSHAG00000018319,CSRP3,E2F8,ENSSHAG00000018396,NAV2,DBX1,HTATIP2,PRMT3,SLC6A5,NELL1,ENSSHAG00000008387,ANO5,7SK,SLC1…	TRUE	WT1 (1|Rec|oncogene, TSG, fusion|D, Mis, N, F, S, T), LMO2 (1|Dom|oncogene, fusion|T)
6	gain	200400000	215199999	4	14800000	202R1,202R2,97,488	API5,TTC17,MIR129-2,ALKBH3,C11orf96,ACCSL,ACCS,U6,ALX4,5S_rRNA,TSPAN18,TP53I11,PRDM11,SYT13,ENSSHAG00000012852,ENSSHAG00000012856,ENSSHAG00000012887,ENSSHAG00000013065,SLC35C1,CRY2,C11orf94,PEX16,GYLTL1B,PHF21A,CREB3L1,DGKZ,CHRM4,AMBRA1,HARBI1,ATG13,ARHGAP1,F2,CKAP5,SNORD67,LRP4,C11orf49,ARFGAP2,PACSIN3,ENSSHAG00000017067,DDB2,ACP2,ENSSHAG00000017131,NR1H3,MADD,MYBPC3,SPI1,SLC39A13,PSMC3,RAPSN,CE…	TRUE	CREB3L1 (1|Dom|TSG, fusion|T), DDB2 (1|Rec|oncogene, TSG|Mis, N), CLP1 (2|Dom|fusion|T), CTNND1 (2|||N), SDHAF2 (1|Rec|TSG|M), MEN1 (1|Rec|TSG|D, Mis, N, F, S)
X	gain	0	799999	5	800000	37R30,37R34,37R36,37R37,37R38	SLC16A7,U1,FLNA	TRUE	FLNA (2|||Mis, F, O)
X	gain	952000	1599999	3	648000	1803R1,1803R2,1803R3	PLXNA3,UBL4A,SLC10A3,FAM3A,ENSSHAG00000003688,ENSSHAG00000004769,ENSSHAG00000005407,GAB3,SPRY3,VAMP7,ENSSHAG00000006117	FALSE
X	gain	1600000	1658999	4	59000	1803R1,1803R2,1803R3,813	TSC22D3,ENSSHAG00000003584	FALSE
X	gain	1659000	2199999	11	541000	813,43R1,43R3,43R4,43R5,43R1G1CN4,43R3G1CN4,43R3G1CN5,43R3G1CN6,43R3G1CN7,156	ACSL4,TMEM164,AMMECR1	FALSE
X	gain	2300000	2999999	4	700000	813,156,73R2,73R3	ENSSHAG00000019577,IRS4,COL4A5,ENSSHAG00000012302	TRUE	IRS4 (1||oncogene, TSG|Mis, F, T)
X	gain	3000000	3776949	3	776950	156,73R2,73R3	ATG4A,PSMD10,VSIG1,MID2,STARD8,ENSSHAG00000014929,YIPF6,OPHN1	FALSE
X	gain	5300000	5899999	11	600000	40R1,40R3,40R4,40R5,40R6,40R7,40R1G1CN4,40R3G1CN4,40R3G1CN5,40R3G1CN6,40R3G1CN7	ENSSHAG00000002527,ENSSHAG00000001909,BGN,ATP2B3	TRUE	ATP2B3 (1|Dom|TSG|O)
X	gain	6300000	7099999	12	800000	49R1,49R3,49R5,49R6,49R7,49R8,49R9,49R1G1CN4,49R3G1CN4,49R3G1CN5,49R3G1CN6,49R3G1CN7	ENSSHAG00000005765,RBM41,ENSSHAG00000004222,CLDN2,U6,TBC1D8B,RNF128,ENSSHAG00000002076,ENSSHAG00000002960	FALSE
X	gain	14100000	14799999	3	700000	285R1,285R2,285R3	ENSSHAG00000000698,ENSSHAG00000000566,CHIC1,CDX4,ARHGEF9	FALSE
1	loss	0	899999	4	900000	340,837R1,837R2,838	GLRX3,ENSSHAG00000020030	FALSE
1	loss	900000	2179999	3	1280000	837R1,837R2,838		FALSE
1	loss	2180000	2199999	4	20000	837R1,837R2,838,1031		FALSE
1	loss	2200000	3053999	6	854000	837R1,837R2,838,1031,122R1,122R2	ENSSHAG00000006952,MKI67	FALSE
1	loss	3054000	3699999	5	646000	837R1,837R2,838,122R1,122R2	ENSSHAG00000012591,NEUROG3	FALSE
1	loss	4200000	5099999	3	900000	838,839,840R2	H2AFY2,AIFM2,SAR1A,PPA1,LRRC20,NODAL,PALD1,PRF1	TRUE	PRF1 (1|Rec|TSG|M)
1	loss	13700000	14199999	3	500000	840R2,841,842	TMEM72	FALSE
1	loss	15800000	18999999	3	3200000	840R2,841,843	NEO1,ENSSHAG00000017521,ENSSHAG00000017551,HCN4,REC114,NPTN,C15orf59,ENSSHAG00000006534,TBC1D21,ENSSHAG00000010665,PML,STRA6,CCDC33,CYP11A1,SEMA7A,UBL7,ENSSHAG00000014591,ENSSHAG00000020315,ARID3B,CLK3,EDC3,ENSSHAG00000015354,CSK,ULK3,SCAMP2,MPI,FAM219B,COX5A,SCAMP5,SIN3A	TRUE	PML (1|Dom|TSG, fusion|T)
1	loss	20100000	20199999	6	100000	843,59R1,59R2,59R3,59R5,1850	SLC29A3,FAM175B	FALSE
1	loss	20200000	21799999	7	1600000	843,59R1,59R2,59R3,59R5,1850,1863	ZRANB1,ENSSHAG00000019284,TEX36,EDRF1,MMP21,UROS,BCCIP,DHX32,FANK1,ADAM12,C10orf90	FALSE
1	loss	21800000	22199999	3	400000	843,1850,1863	DOCK1,FAM196A	FALSE
1	loss	26500000	30199999	4	3700000	844,845,321R1,321R2	JMJD1C,NRBF2,EGR2,ZNF365,RTKN2,ARID5B,C10orf107,ENSSHAG00000014940,TMEM26,U6,RHOBTB1,CDK1,ANK3,CCDC6,ENSSHAG00000018309	TRUE	CCDC6 (1|Dom|TSG, fusion|T)
1	loss	30200000	32099999	7	1900000	844,845,321R1,321R2,82R1,82R2,81	ENSSHAG00000018368,PTEN,ATAD1,PAPSS2,SGMS1,ENSSHAG00000003054,A1CF,PRKG1	TRUE	A1CF (2||oncogene|Mis)
1	loss	32100000	32999999	8	900000	844,845,321R1,321R2,82R1,82R2,81,846	PRKG1,DKK1,ENSSHAG00000016304,PCDH15	FALSE
1	loss	33000000	33899999	7	900000	844,845,321R1,321R2,82R1,82R2,81	PCDH15	FALSE
1	loss	33900000	34399999	5	500000	844,845,321R1,321R2,81	ENSSHAG00000019363	FALSE
1	loss	34400000	37699999	4	3300000	844,845,321R1,321R2	ENSSHAG00000007636,DNAJC8,IPMK,UBE2D1,TFAM,BICC1,U6,PHYHIPL,FAM13C,ENSSHAG00000014858,CHST3	FALSE
1	loss	77200000	79399999	3	2200000	1852,220,235	ABLIM1,AFAP1L2,VWA2,TDRD1,CCDC186,NHLRC2,DCLRE1A,PLEKHS1,CASP7,NRAP,U6,HABP2,TCF7L2	TRUE	TCF7L2 (1|Dom|oncogene, fusion|T)
1	loss	438400000	439299999	3	900000	870,563,871	UNC5D	FALSE
1	loss	439800000	446499999	3	6700000	870,563,814	KCNU1,ENSSHAG00000014650,ERLIN2,PROSC,ADGRA2,RAB11FIP1,GOT1L1,ADRB3,EIF4EBP1,ASH2L,STAR,LSM1,BAG4,U6,DDHD2,PPAPDC1B,WHSC1L1,LETM2,FGFR1,TACC1,PLEKHA2,HTRA4,TM2D2,ADAM9,ADAM18,ADAM2,ENSSHAG00000005681,IDO2,C8orf4,ZMAT4,ENSSHAG00000013580,SFRP1,ENSSHAG00000016094,GINS4,ENSSHAG00000016325,AGPAT6,NKX6-3,ANK1,ENSSHAG00000019558,KAT6A,AP3M2,PLAT,IKBKB,POLB,VDAC3,SLC20A2,CHRNB3,CHRNA6	TRUE	NSD3 (1|Dom|oncogene, fusion|T, A), FGFR1 (1|Dom|oncogene, fusion|T), ANK1 (2|||Mis), KAT6A (1|Dom|oncogene, fusion|T, A), IKBKB (1|Dom|oncogene|Mis)
1	loss	446500000	454999999	4	8500000	870,563,814,435	RNF170,HOOK3,FNTA,POMK,HGSNAT,INTS10,PRDX1,CSGALNACT1,SH2D4A,ENSSHAG00000018917,LPL,SLC18A1,ATP6V1B2,LZTS1,U6,GFRA2,DOK2,XPO7,PBDC1,FGF17,DMTN,FAM160B2,NUDT18,HR,REEP4,LGI3,SFTPC,BMP1,PHYHIP,POLR3D,PIWIL2,SLC39A14,PPP3CC,SORBS3,PDLIM2,ENSSHAG00000018598,CCAR2,BIN3,EGR3,PEBP4,RHOBTB2,ENSSHAG00000003882,CHMP7,CXCR4,FAM170A,MTMR9,XKR6,PINX1,ENSSHAG00000010182,C8orf74,RP1L1,PRSS55,MSRA,KIF13B,HMBOX1,…	TRUE	HOOK3 (1|Dom|fusion|T), TNFRSF14 (1|Rec|TSG|Mis, N, F), CXCR4 (1|Dom|oncogene|Mis, N, F)
1	loss	455000000	457099999	5	2100000	870,563,814,435,227	FZD3,FBXO16,ZNF395,PNOC,ENSSHAG00000017926,ELP3,ENSSHAG00000018150,ARID5A,NEURL3,NCAPH,ITPRIPL1,ENSSHAG00000018496,SNRNP200,CIAO1,TMEM127,STARD7,DUSP2,ADRA2B,GPAT2,FAHD2A,KCNIP3,PROM2,ENSSHAG00000011131,ENSSHAG00000011296,ENSSHAG00000011552,ENSSHAG00000011714,ENSSHAG00000011906,ENSSHAG00000020168,MIS18BP1	TRUE	TMEM127 (1|Rec|TSG|F, N)
1	loss	457100000	458399999	4	1300000	563,814,435,227	MIS18BP1,MRPS5,MAL,ENSSHAG00000001375,BUB1,U6,ACOXL,BCL2L11	FALSE
1	loss	458400000	462299999	3	3900000	814,435,227	7SK,ENSSHAG00000014315,ANAPC1,ENSSHAG00000015363,ENSSHAG00000015518,TMEM87B,FBLN7,ZC3H6,ENSSHAG00000016763,TTL,POLR1B,NINL,GINS1,ABHD12,PYGB,ENTPD6,VSX1,SYNDIG1,ENSSHAG00000007476,CSTL1,NAPB,GZF1	FALSE
1	loss	577900000	579099999	5	1200000	2R1BM30,2R1BM32,2R1BM33,2R1BM37,2R1BM40	DUSP10,ENSSHAG00000011289	FALSE
2	loss	2300000	2999999	3	700000	15BM30,15BM37,15BM40	GAS7,ENSSHAG00000008207,ENSSHAG00000008574,MYH8,ENSSHAG00000009623,ENSSHAG00000009898,ENSSHAG00000010109,MYH3	TRUE	GAS7 (1|Dom|fusion|T)
2	loss	65500000	69799999	3	4300000	1030,895,158	FHOD3,MOCOS,SLC39A6,ENSSHAG00000016142,ENSSHAG00000016387,C18orf21,MIR187,GALNT1,INO80C,PLEKHG4B,LRRC14B,SDHA,AHRR,EXOC3,SLC9A3,CEP72,TPPP,ENSSHAG00000007984,BRD9,TRIP13,NKD2,SLC12A7,SLC6A19,SLC6A18,TERT	TRUE	SDHA (1|Rec|TSG|Mis, N), TERT (1|Dom|oncogene, TSG|Promoter Mis)
2	loss	92500000	93699999	3	1200000	1030,895,531	ENSSHAG00000004715	FALSE
2	loss	105300000	106499999	3	1200000	895,513,532	PAG1,ZNF704,ZBTB10,Metazoa_SRP,U6	FALSE
2	loss	211200000	211899999	3	700000	172,344,902		FALSE
2	loss	211900000	212599999	5	700000	172,344,902,816,22	DSEL	FALSE
2	loss	212600000	212899999	6	300000	172,344,902,816,22,342		FALSE
2	loss	212900000	213799999	7	900000	172,344,902,816,22,342,72	DOK6	FALSE
2	loss	213800000	215399999	9	1600000	172,344,902,816,22,342,72,903,144	DOK6,ENSSHAG00000011328,CD226,RTTN,SOCS6	FALSE
2	loss	215400000	219699999	10	4300000	172,344,902,816,22,342,72,903,144,904	ENSSHAG00000001283,NETO1,ENSSHAG00000007268,7SK,TIMM21,CYB5A,C18orf63,MRO,FAM69C,CNDP2,CNDP1,ZNF407,ENSSHAG00000012994,ENSSHAG00000013752,ZADH2,TSHZ1	FALSE
2	loss	219700000	219899999	11	200000	172,344,902,816,22,342,72,903,144,904,233		FALSE
2	loss	219900000	220899999	12	1000000	172,344,902,816,22,342,72,903,144,904,233,300	ENSSHAG00000017084	FALSE
2	loss	220900000	227699999	11	6800000	172,344,902,816,22,342,72,903,144,904,300	ZNF516,U6,ZNF236,MBP,ENSSHAG00000009013,ENSSHAG00000009038,SALL3,ATP9B,NFATC1,CTDP1,ENSSHAG00000014240,ENSSHAG00000014274,KCNG2,Metazoa_SRP,ENSSHAG00000003834,ENSSHAG00000005217,ADNP2,U1,BLOC1S4,PARD6G,SCGN,ENSSHAG00000010390,ENSSHAG00000010466,ENSSHAG00000001939,FAM65B,C6orf62,ACOT13,TDP2,KIAA0319,ALDH5A1,GPLD1,MRS2	FALSE
2	loss	227700000	230799999	10	3100000	172,902,816,22,342,72,903,144,904,300	ENSSHAG00000008058,U6,ENSSHAG00000006256,ENSSHAG00000008496,ENSSHAG00000010356,PRL,SOX4	FALSE
2	loss	230800000	231099999	9	300000	172,902,816,22,342,903,144,904,300	7SK	FALSE
2	loss	231100000	232799999	8	1700000	172,816,22,342,903,144,904,300	CDKAL1,E2F3,MBOAT1	FALSE
2	loss	232800000	239799999	7	7000000	172,816,22,903,144,904,300	RNF144B,DEK,ENSSHAG00000014810,TPMT,NHLRC1,KIF13A,NUP153,CAP2,RBM24,7SK,GMPR,ENSSHAG00000018361,MYLIP,DTNBP1,JARID2,ENSSHAG00000007752,CD83,RNF182,MCUR1,RANBP9,SIRT5,GFOD1,TBC1D7	TRUE	DEK (1|Dom|oncogene, fusion|T)
2	loss	239800000	240699999	6	900000	816,22,903,144,904,300	TBC1D7,PHACTR1,ENSSHAG00000020408	FALSE
2	loss	240700000	241299999	5	600000	22,903,144,904,300	ENSSHAG00000019012,EDN1,HIVEP1,ENSSHAG00000015573	FALSE
2	loss	241300000	241499999	4	200000	22,144,904,300	HIVEP1	FALSE
2	loss	241500000	242599999	3	1100000	144,904,300	ADTRP,TMEM170B,ENSSHAG00000006569,NEDD9,ELOVL2,SYCP2L,GCM2	FALSE
2	loss	285000000	285399999	3	400000	906,210,222	ENSSHAG00000012130,SAMD12	TRUE	EXT1 (1|Rec|TSG, fusion|Mis, N, F, S)
2	loss	293300000	294399999	3	1100000	906,224,908	ENSSHAG00000007619	FALSE
2	loss	297900000	299299999	3	1400000	908,164R1,164R2	GSDMC,FAM49B,ASAP1,ATP6V0A2	FALSE
2	loss	299300000	300399999	4	1100000	908,164R1,164R2,909	U6,Metazoa_SRP,ADCY8	FALSE
2	loss	300400000	316599999	3	16200000	908,164R1,164R2	ENSSHAG00000003517,ENSSHAG00000005694,HHLA1,KCNQ3,LRRC6,PHF20L1,TG,SLA,WISP1,NDRG1,ENSSHAG00000016138,ST3GAL1,ENSSHAG00000017167,U6atac,ZFAT,MIR30B,MIR30D,KHDRBS3,ENSSHAG00000014297,ENSSHAG00000016351,WDR5B,FAM135B,ENSSHAG00000019274,ENSSHAG00000008688,KCNK9,TRAPPC9,CHRAC1,AGO2,U6,PTK2,ENSSHAG00000019934,DENND3,SLC45A4,GPR20,PTP4A3,ENSSHAG00000016640,ENSSHAG00000016836,ENSSHAG00000016973,ENSSHAG0…	TRUE	NDRG1 (1|Dom|TSG, fusion|T), FAM135B (2|||Mis)
2	loss	317000000	320299999	24	3300000	6BM2,6BM4,6BM5,6BM6,6BM7,6BM8,6BM9,6BM10,6BM11,6BM12,6BM13,6BM15,6BM17,6BM18,6BM27,6BM28,6BM30,6BM33,6BM34,6BM35,6BM36,6BM37,6BM38,6BM39	DOCK6,KANK2,LDLR,SMARCA4,ENSSHAG00000019408,YIPF2,CARM1,TMED1,DNM2,MIR199A1,ILF3,ENSSHAG00000001788,NRSN1,SLC44A2,AP1M2,CDKN2D,KRI1,ATG4D,S1PR5,KEAP1,PDE4A,CDC37,TYK2,ENSSHAG00000008104,RAVER1,ENSSHAG00000008264,ICAM5,ICAM4,ENSSHAG00000008434,MRPL4,S1PR2,DNMT1,ENSSHAG00000009136,EIF3G,P2RY11,ENSSHAG00000009305,ANGPTL6,C19orf66,C3,RDH8,COL5A3,OLFM2,PIN1,UBL5,FBXL12,CHCHD5,ATP13A1,GMIP,LPAR2,PBX4,N…	TRUE	SMARCA4 (1|Rec|TSG|F, N, Mis, S), DNM2 (1|Rec|TSG|F, N, S, Mis, O), KEAP1 (1||TSG|Mis, N, F)
2	loss	321000000	322699999	3	1700000	910,165R1,165R2	ENSSHAG00000011242,ENSSHAG00000011371,ENSSHAG00000011400,LRRC24,ARHGAP39,ENSSHAG00000003757,ENSSHAG00000004558,ENSSHAG00000005618,ENSSHAG00000005822,ENSSHAG00000006529,TSTA3,PYCRL,TIGD5,EEF1D,NAPRT,MROH6,ENSSHAG00000008453,ZC3H3,ENSSHAG00000012409,ENSSHAG00000012849,RHPN1,TOP1MT,ENSSHAG00000003090,IMMP2L	FALSE
2	loss	322700000	322799999	4	100000	910,165R1,165R2,911R1	TJP3,APBA3,MRPL54,RAX2,MATK	FALSE
2	loss	525200000	525499999	3	300000	922,442,928	FKBP9,NT5C3A,BBS9	TRUE	FKBP9 (2|||Mis)
2	loss	525500000	526599999	4	1100000	922,442,928,929	BBS9,BMPER	FALSE
2	loss	526600000	526899999	5	300000	922,442,928,929,549	NPSR1,DPY19L1	FALSE
2	loss	526900000	527899999	4	1000000	922,442,928,549	DPY19L1,DPY19L2,TBX20,APPL1,ASB14,ENSSHAG00000017228,ARF4,DENND6A	FALSE
2	loss	527900000	528099999	3	200000	922,928,549	SLMAP,FAM3D	FALSE
2	loss	529700000	530199999	3	500000	922,928,25	U6	FALSE
2	loss	530200000	531099999	3	900000	922,928,1843	ENSSHAG00000015969	FALSE
2	loss	531200000	532099999	3	900000	922,928,930	ENSSHAG00000017404,ENSSHAG00000017775,PTPRG,C3orf14	FALSE
2	loss	532400000	533599999	3	1200000	922,928,88	CADPS,SYNPR,ENSSHAG00000019110,SNTN	FALSE
2	loss	534400000	535399999	3	1000000	922,928,363	ADAMTS9,U6,ENSSHAG00000015391,ENSSHAG00000016002	FALSE
2	loss	538000000	538899999	3	900000	922,928,933	ENSSHAG00000012549	FALSE
2	loss	545100000	554399999	3	9300000	922,928,932	CNTN3,ENSSHAG00000007357,CHL1,ENSSHAG00000015233,CNTN6,RUSC1,CNTN4,IL5RA,TRNT1,CRBN,LRRN1,SETMAR,SUMF1,ITPR1,ARL8B,EDEM1,U6	FALSE
2	loss	554400000	556599999	4	2200000	922,928,932,1827	ENSSHAG00000006898	FALSE
2	loss	556600000	557499999	3	900000	922,928,932	LMCD1,SSUH2,OXTR,RAD18,ENSSHAG00000019348,SRGAP3	TRUE	SRGAP3 (2|Dom|fusion|T)
2	loss	557500000	558499999	4	1000000	922,928,932,419	SRGAP3,U6,THUMPD3,SETD5,LHFPL4,MTMR14,CPNE9,BRPF1,CAMK1,TADA3,ARPC4,ENSSHAG00000015484,RPUSD3,CIDEC,JAGN1,IL17RE,IL17RC,CRELD1,PRRT3,EMC3,FANCD2,FANCD2OS,ENSSHAG00000016232,IRAK2,ENSSHAG00000016457,SEC13	TRUE	SRGAP3 (2|Dom|fusion|T), FANCD2 (1|Rec|TSG|D, Mis, N, F)
2	loss	558500000	560499999	3	2000000	922,928,932	ENSSHAG00000019233,ATP2B2,U6,ENSSHAG00000017904,SLC6A1,HRH1,ATG7,VGLL4,TAMM41	FALSE
2	loss	572700000	573199999	3	500000	922,932,934		FALSE
2	loss	574300000	576099999	3	1800000	922,932,935	ENSSHAG00000019858,5S_rRNA,CCT6A	FALSE
2	loss	594300000	595299999	4	1000000	922,443,20R1,20R2	ENSSHAG00000005415,SCN10A,SCN11A,WDR48,GORASP1,TTC21A,XIRP1,SLC22A14,SLC22A13,OXSR1,MYD88,HESX1,ENSSHAG00000012479,ENSSHAG00000001910	TRUE	MYD88 (1|Dom|oncogene|Mis)
3	loss	185400000	187199999	3	1800000	506,805,948	ENSSHAG00000013552,PPP2R1B,SIK2,LAYN,C11orf88,MIR34C,MIR34B,BTG4,COLCA2,C11orf53,ARHGAP20,ENSSHAG00000003244,ENSSHAG00000003707,ZC3H12C	FALSE
3	loss	187200000	187999999	4	800000	506,805,948,946	C11orf87	FALSE
3	loss	188000000	192399999	3	4400000	506,805,948	DDX10,EXPH5,C11orf65,ATM,NPAT,ACAT1,CUL5,RAB39A,SLC35F2,ELMOD1,ALKBH8,CWF19L2,GUCY1A2,AASDHPPT,KBTBD3,MSANTD4,ENSSHAG00000019105,GRIA4	TRUE	DDX10 (1|Dom|TSG, fusion|T), ATM (1|Rec|TSG|D, Mis, N, F, S)
3	loss	192400000	193099999	4	700000	506,805,948,947		FALSE
3	loss	193100000	201199999	3	8100000	506,805,948	CNTN5,ENSSHAG00000015203,ARHGAP42,PGR,TRPC6,ANGPTL5,CEP126,C11orf70,YAP1,ENSSHAG00000011782,TMEM123,MMP7,MMP20,MMP27,MMP8,MMP1,MMP3,MMP12,MMP13,DCUN1D5,DYNC1H1,ENSSHAG00000000488,TRIM59,PDGFD,ENSSHAG00000001888,ENSSHAG00000007785,CCDC82,ENSSHAG00000009736,ENSSHAG00000011616,ENSSHAG00000012206,ENSSHAG00000012583,MTMR2,CEP57,FAM76B,ENSSHAG00000014772,SESN3,C21orf140,SMIM11,ENDOD1	TRUE	MAML2 (1|Dom|oncogene, fusion|T), MAML2 (1|Dom|oncogene, fusion|T)
3	loss	294900000	295899999	3	1000000	952,955,956	ENSSHAG00000010302,FCGBP,ALKBH6,WDR62,COX7A1,ENSSHAG00000011422,ENSSHAG00000011630,ENSSHAG00000011712,CYP2B6,CYP2S1,AXL,HNRNPUL1,TGFB1,ZNF541,SAE1,ENSSHAG00000005972,NPAS1,ARHGAP35	FALSE
3	loss	299900000	300199999	3	300000	952,955,1041		FALSE
3	loss	300200000	300599999	4	400000	952,955,1041,579		FALSE
3	loss	300600000	301799999	4	1200000	952,1041,579,52R2	NPHP4,ENSSHAG00000018499,KCNAB2,CHD5,RPL22,RNF207,ICMT,GPR153,ACOT7	FALSE
3	loss	301800000	302299999	3	500000	952,1041,52R2	ENSSHAG00000003355,ESPN,TNFRSF25,PLEKHG5,NOL9,TAS1R1,ZBTB48,KLHL21,PHF13,THAP3,DNAJC11	FALSE
3	loss	388400000	391599999	3	3200000	550,23,184	CLYBL,TM9SF2,UBAC2,GPR183,GPR18,DOCK9,U6,STK24,FARP1,IPO5,ENSSHAG00000005252,ENSSHAG00000006279,MBNL2,HS6ST3	FALSE
3	loss	394900000	400799999	3	5900000	550,23,96	TRAK2,MIR92A1,MIR19B1,MIR20A,MIR19A,MIR18A,MIR17,ZNF473,ENSSHAG00000004644,SLITRK5,U6,SLITRK1,ENSSHAG00000008115	FALSE
3	loss	400800000	400899999	4	100000	550,23,96,51R2		FALSE
3	loss	400900000	410699999	6	9800000	550,23,96,51R2,51R3,51R1	ENSSHAG00000004523,PCDH9,U6,ENSSHAG00000007080,ENSSHAG00000007081,KLHL1,ENSSHAG00000012673,DACH1,MZT1,BORA,DIS3,PIBF1,5S_rRNA,ENSSHAG00000017725	FALSE
3	loss	410700000	413499999	5	2800000	550,23,96,51R3,51R1	TBC1D4,UCHL3,LMO7,IRG1,ENSSHAG00000015186,CLN5,FBXL3,ENSSHAG00000015525,ENSSHAG00000015944,ENSSHAG00000016144,SCEL	FALSE
3	loss	413500000	414099999	4	600000	550,23,96,51R1	SCEL,SLAIN1,EDNRB,U6	FALSE
3	loss	414100000	418099999	3	4000000	550,23,96	POU4F1,RNF219,RBM26,ENSSHAG00000019557,U6,SPRY2,ENSSHAG00000009330	FALSE
3	loss	418100000	419799999	6	1700000	550,23,96,586,185,57		FALSE
3	loss	419800000	421499999	7	1700000	550,23,96,586,185,57,803		FALSE
3	loss	421500000	422299999	8	800000	550,23,96,586,185,57,803,174		FALSE
3	loss	422300000	423299999	7	1000000	550,23,96,185,57,803,174	7SK,ENSSHAG00000016255	FALSE
3	loss	423300000	439099999	8	15800000	550,23,96,185,57,803,174,570	ENSSHAG00000003246,TDRD3,DIAPH3,ENSSHAG00000019974,HDAC8,ENSSHAG00000003256,ENSSHAG00000015066,PCDH17,ENSSHAG00000010706,ENSSHAG00000011884,5S_rRNA,U6,ENSSHAG00000016811,PCDH8,OLFM4,ENSSHAG00000017609,LECT1,ELF1,WBP4,ENSSHAG00000018103,MTRF1,NAA16,RGCC,ENSSHAG00000018401,ENSSHAG00000018426,DGKH,AKAP11,EPSTI1,DNAJC15,ENOX1,CCDC122,ENSSHAG00000015643,TSC22D1,NUFIP1,GPALPP1,SLC25A30,COG3,ERICH6B,ENS…	FALSE
3	loss	439100000	441299999	5	2200000	550,96,57,803,174	U6,SLC4A3,STK11IP,INHA,OBSL1,ENSSHAG00000011802,TMEM198,CHPF,ASIC4,GMPPA,SPEG,DES,DNPEP,PTPRN,ENSSHAG00000013170,MIR153-1,DNAJB2,ENSSHAG00000013304,TUBA4A,STK16,GLB1L,ANKZF1,ATG9A,ABCB6,ZFAND2B,FAM134A,CNPPD1,SLC23A3,IHH,CCDC108,CRYBA2,FEV,WNT10A,WNT6,PRKAG3,TTLL4,STK36,RNF25,BCS1L,ZNF142,PLCD4,RQCD1,USP37,VIL1,CTDSP1,MIR26B,SLC11A1,ENSSHAG00000016316,PNKD,TMBIM1,ARPC2	TRUE	FEV (1|Dom|oncogene, fusion|T)
3	loss	441300000	444599999	4	3300000	550,96,803,174	ENSSHAG00000016775,ENSSHAG00000016812,RUFY4,U6,ENSSHAG00000017255,ENSSHAG00000017301,IGFBP5,IGFBP2,RPL37A,SMARCAL1,MARCH4,XRCC5,ENSSHAG00000015090,ENSSHAG00000015137,ENSSHAG00000015328,ENSSHAG00000007418,ENSSHAG00000009289,FN1,ATIC,ENSSHAG00000010282	TRUE	ATIC (1|Dom|fusion|T)
3	loss	444600000	447899999	5	3300000	550,96,803,174,571	ABCA12,BARD1,VWC2L,ENSSHAG00000014788,U6,SPAG16,ENSSHAG00000001687	TRUE	BARD1 (1||TSG|Mis)
3	loss	447900000	450199999	6	2300000	550,96,803,174,571,58	ENSSHAG00000013283,ENSSHAG00000014078,ENSSHAG00000015426,CPS1,LANCL1,MYL1,ENSSHAG00000001897,ENSSHAG00000004887,ENSSHAG00000005739	TRUE	ERBB4 (1|Dom|oncogene, TSG|Mis, N), ERBB4 (1|Dom|oncogene, TSG|Mis, N), ERBB4 (1|Dom|oncogene, TSG|Mis, N)
3	loss	450200000	453699999	7	3500000	550,96,803,174,571,58,24	ENSSHAG00000007703,MAP2,ENSSHAG00000001538,PTH2R,ENSSHAG00000007178,PIKFYVE,ENSSHAG00000010349,IDH1,ENSSHAG00000010981,CRYGB,ENSSHAG00000011379,ENSSHAG00000011549,ENSSHAG00000011794,ENSSHAG00000012767,FZD5,CCNYL1,ENSSHAG00000013608,METTL21A,CREB1,KLF7,FASTKD2,MDH1B,FAM237A,ADAM23	TRUE	IDH1 (1|Dom|oncogene|Mis), CREB1 (1|Dom|oncogene, fusion|T)
3	loss	453700000	459099999	8	5400000	550,96,803,174,571,58,24,186	GPR1,ENSSHAG00000017853,SNORA41,snoMe28S-Am982,NDUFS1,INO80D,NRP2,ENSSHAG00000018528,ENSSHAG00000001616,Metazoa_SRP,ENSSHAG00000015755,ICOS,CTLA4,CD28,RAPH1,ABI2,NBEAL1,CARF,WDR12,ICA1L,FAM117B,BMPR2,NOP58,SNORD11B,SNORD70,SNORD70B,SUMO1,ENSSHAG00000012030,FZD7,CDK15,ALS2,MPP4,TMEM237	TRUE	CD28 (2||oncogene|Mis)
3	loss	459100000	459132043	7	32044	550,96,803,174,571,58,24	TMEM237	FALSE
3	loss	459132044	459199999	6	67956	550,96,174,571,58,24		FALSE
3	loss	480400000	486699999	3	6300000	225,229R1,229R2	GK5,TFDP2,ATP1B3,GRK7,RNF7,ENSSHAG00000017435,RASA2,ENSSHAG00000017651,ZBTB38,SLC16A14,FBXO36,TRIP12,DNER,PID1,SPHKAP,MBLAC1,DAW1,CCL20,ENSSHAG00000009943,SLC19A3,AGFG1,TM4SF20,COL4A3,COL4A4,ENSSHAG00000013764,RHBDD1,IRS1,NYAP2,DOCK10,U6	FALSE
3	loss	486700000	491099999	5	4400000	225,229R1,229R2,47R1,47R2	CUL3,FAM124B,ENSSHAG00000007609,SERPINE2,MRPL44,WDFY1,AP1S3,SCG2,KCNE4,ACSL3,MOGAT1,FARSB,SGPP2,PAX3,ENSSHAG00000016798,ENSSHAG00000020224,EPHA4,ENSSHAG00000018067,U1,U6atac	TRUE	CUL3 (2||TSG|N), ACSL3 (1|Dom|fusion|T), PAX3 (1|Dom|oncogene, fusion|T)
4	loss	2100000	2199999	3	100000	329,80,809	ST6GALNAC3,ENSSHAG00000003877	FALSE
4	loss	2200000	3399999	4	1200000	329,80,809,974	ST6GALNAC3,ENSSHAG00000007057,C1orf123,CPT2,ENSSHAG00000007566,7SK,SLC1A7,ENSSHAG00000008662,ENSSHAG00000008944,ENSSHAG00000008988,SCP2,ENSSHAG00000009881,FAM159A,GPX7,ZCCHC11,PRPF38A,ORC1,ZFYVE9	FALSE
4	loss	3400000	4299999	5	900000	329,80,809,974,326	ZFYVE9,U1,NRD1,MIR761,OSBPL9,ENSSHAG00000006819,ENSSHAG00000007854,TTC39A,RNF11,CDKN2C,FAF1	TRUE	CDKN2C (1|Rec|TSG|D)
4	loss	4300000	7699999	4	3400000	329,80,809,974	FAF1,ELAVL4,ENSSHAG00000014451,AGBL4,SPATA6,ENSSHAG00000011466,ENSSHAG00000001115,CMPK1,STIL,TAL1,PDZK1IP1,ENSSHAG00000011034,ENSSHAG00000011157,EFCAB14,TEX38,MOB3C,MKNK1,DMBX1,Metazoa_SRP,ENSSHAG00000006770,FAAH,ENSSHAG00000007993,ENSSHAG00000003353,MAST2,IPP,TMEM69,GPBP1L1,NASP,AKR1A1,MMACHC,TESK2	TRUE	STIL (1|Dom|oncogene, fusion|T), TAL1 (1|Dom|oncogene, fusion|T)
4	loss	7700000	11999999	3	4300000	329,80,809	TESK2,TOE1,MUTYH,ENSSHAG00000010379,HECTD3,EIF2B3,PTCH2,U5,BTBD19,PLK3,KIF2C,ENSSHAG00000011664,ENSSHAG00000011868,TMEM53,ENSSHAG00000012046,ENSSHAG00000013077,ENSSHAG00000013102,ENSSHAG00000013423,ENSSHAG00000013787,DMAP1,SLC6A9,B4GALT2,ATP6V0B,DPH2,ENSSHAG00000007389,ARTN,ST3GAL3,KDM4A,ELOVL1,CDC20,MPL,ENSSHAG00000000640,FAM69A,RPL5,SNORA66,EVI5,RPAP2,GLMN,C1orf146,KIAA1107,ENSSHAG00000011876,E…	TRUE	MUTYH (1|Rec|TSG|Mis), MPL (1|Dom|oncogene|Mis)
4	loss	12000000	12999999	4	1000000	329,80,809,207	ZNF326,LRRC8D,LRRC8C,ENSSHAG00000018498,LRRC8B	FALSE
4	loss	13000000	22299999	3	9300000	329,80,809	ENSSHAG00000018678,ENSSHAG00000018700,ENSSHAG00000018721,ENSSHAG00000002751,CCBL2,GTF2B,PKN2,ENSSHAG00000013007,CRYZ,ERICH3,ENSSHAG00000005927,LRRC53,LRRIQ3,ENSSHAG00000016009,NEGR1,ZRANB2,MIR186,CTH,ANKRD13C,SRSF11,LRRC40,LRRC7,ENSSHAG00000014109,U6,ENSSHAG00000016708,DEPDC1,RPE65,ENSSHAG00000016940,WLS,WDR78,INSL5,TCTEX1D1,SGIP1,ENSSHAG00000008721,LEPR,LEPROT,DNAJC6	FALSE
4	loss	22300000	23299999	4	1000000	329,80,809,301	DNAJC6,AK4,MIR101-1,JAK1,RAVER2,CACHD1	TRUE	JAK1 (1|Dom|oncogene, TSG|Mis)
4	loss	23300000	34499999	3	11200000	329,80,809	ROR1,ENSSHAG00000017087,PGM1,EFCAB7,ITGB3BP,ALG6,ENSSHAG00000017525,ATG4C,DOCK7,ANGPTL3,USP1,KANK4,INADL,ENSSHAG00000005154,ENSSHAG00000009360,NFIA,ENSSHAG00000009235,ENSSHAG00000010678,C1orf87,ENSSHAG00000012280,ENSSHAG00000012610,ENSSHAG00000012756,ENSSHAG00000000558,HOOK1,FGGY,ENSSHAG00000008861,ENSSHAG00000013449,MYSM1,OMA1,ENSSHAG00000019015,DAB1,C8A,C1orf168,PRKAA2,PPAP2B,ENSSHAG00000010744…	FALSE
4	loss	34500000	52999999	4	18500000	329,80,809,328	SH3GLB1,ENSSHAG00000004892,CLCA1,CLCA2,ODF2L,ENSSHAG00000010203,ENSSHAG00000012272,CYR61,DDAH1,BCL10,SYDE2,WDR63,MCOLN3,MCOLN2,LPAR3,SSX2IP,ENSSHAG00000017130,CTBS,SPATA1,GNG5,RPF1,DNASE2B,ENSSHAG00000017746,ENSSHAG00000017849,PRKACB,TTLL7,U6atac,ADGRL2,ADGRL4,SLC16A5,ENSSHAG00000002678,ENSSHAG00000003908,FCRLA,FCRLB,DUSP12,ATF6,OLFML2B,ENSSHAG00000009619,C1orf111,UHMK1,UAP1,DDR2,HSD17B7,C1orf110…	TRUE	BCL10 (1|Dom|TSG, fusion|T), FCGR2B (1|Dom|oncogene, fusion|T), DDR2 (1|Dom|oncogene|Mis, N), PBX1 (1|Dom|oncogene, fusion|T)
4	loss	53000000	57799999	3	4800000	80,809,328	NME7,BLZF1,CCDC181,SLC19A2,F5,SELP,SELL,SELE,METTL18,C1orf112,SCYL3,KIFAP3,METTL11B,GORAB,PRRX1,U6atac,MROH9,ENSSHAG00000016098,FMO3,ENSSHAG00000016244,FMO6P,ENSSHAG00000016572,ENSSHAG00000016654,PRRC2C,MYOC,ENSSHAG00000017112,VAMP4,ENSSHAG00000017269,METTL13,MIR214,MIR199A2,PIGC,SUCO,ENSSHAG00000018392,FASLG,ENSSHAG00000018728,TNFSF4,ENSSHAG00000003786,KLHL20,CENPL,DARS2,ENSSHAG00000006656,SNORD…	TRUE	PRRX1 (1|Dom|fusion|T)
4	loss	75600000	78599999	3	3000000	809,544,348	ENSSHAG00000001743,RGS18,GAPDH,RGS1,RGS13,RGS2,UCHL5,TROVE2,CDC73,B3GALT2,U6atac	TRUE	CDC73 (1|Rec|TSG|Mis, N, F)
4	loss	106400000	121799999	5	15400000	9BM33,9BM32,9BM37,9BM40,9BM30	MARC2,HLX,ENSSHAG00000012512,HHIPL2,TAF1A,MIA3,AIDA,BROX,ENSSHAG00000009875,DISP1,TLR5,SUSD4,U6,CCDC185,CAPN8,CAPN2,TP53BP2,FBXO28,DEGS1,NVL,CNIH4,WDR26,ENSSHAG00000007686,ENSSHAG00000005589,ENSSHAG00000010490,ENSSHAG00000010724,LBR,ENSSHAG00000012174,SRP9,EPHX1,TMEM63A,ENSSHAG00000014345,ENSSHAG00000014418,SDE2,H3F3B,ENSSHAG00000006815,ENSSHAG00000007170,ACBD3,MIXL1,LIN9,ITPKB,ENSSHAG00000009076…	TRUE	H3F3B (1|Dom|oncogene|Mis), AKT3 (2||oncogene|A), FH (1|Rec|TSG|Mis, N, F)
4	loss	121800000	124831590	4	3031591	9BM32,9BM37,9BM40,9BM30	MTR,ACTN2,HEATR1,LGALS8,EDARADD,ERO1LB,GPR137B,ENSSHAG00000011798,LYST,U6,B3GALNT2,TBCE,GGPS1,ARID4B,RBM34,TOMM20,SNORA14,7SK,IRF2BP2,ENSSHAG00000019735	FALSE
4	loss	124831591	131599999	5	6768409	9BM32,9BM37,9BM40,9BM30,9BM29	TARBP1,COA6,SLC35F3,KCNK1,MAP3K21,PCNXL2,ENSSHAG00000004766,ENSSHAG00000019532,NTPCR,MAP10,SIPA1L2,ENSSHAG00000009666,ENSSHAG00000002544,ENSSHAG00000006139,EGLN1,SPRTN,EXOC8,RHOU,RAB4A,CCSAP,ACTA1,NUP133,ABCB10,TAF5L,URB2,GALNT2,PGBD5,COG2,AGT,CAPN9,C1orf198,ENSSHAG00000017974,TTC13,ARV1,FAM89A,TRIM67,C1orf131	FALSE
4	loss	131600000	133880547	4	2280548	9BM37,9BM40,9BM30,9BM29	C1orf131,GNPAT,ITLN1,CD244,ENSSHAG00000005337,ENSSHAG00000005862,CD84,SLAMF6,VANGL2,NHLH1,NCSTN,COPA,ENSSHAG00000007538,PEA15,CASQ1,ATP1A2,IGSF8,KCNJ9,KCNJ10,SLAMF9,IGSF9,TAGLN2,CFAP45,VSIG8,SLAMF8,ENSSHAG00000012321,CRP,APCS,ACKR1,CADM3,ENSSHAG00000005599,ENSSHAG00000007129,OR6N2,OR6N1,OR6K6,ENSSHAG00000008427,ENSSHAG00000008771,ENSSHAG00000009051,ENSSHAG00000009064,ENSSHAG00000009498,ENSSHAG000…	FALSE
4	loss	133880548	159999999	3	26119452	9BM37,9BM40,9BM30	SPTA1,OR10Z1,OR6Y1,ENSSHAG00000000926,ENSSHAG00000002566,ENSSHAG00000004799,OR10R2,ENSSHAG00000005814,ENSSHAG00000006128,ENSSHAG00000006513,ENSSHAG00000006745,OR10T2,ENSSHAG00000007630,KIRREL,ENSSHAG00000010565,ENSSHAG00000010700,ENSSHAG00000010878,ENSSHAG00000011212,ENSSHAG00000003085,APPBP2,PPM1D,BCAS3,U6,TBX2,TBX4,ENSSHAG00000013791,INTS2,MED13,RNFT1,RPS6KB1,TUBD1,MIR21,ENSSHAG00000016264,PTRH…	TRUE	FCRL4 (1|Dom|oncogene, fusion|T), FCRL4 (1|Dom|oncogene, fusion|T), FCRL4 (1|Dom|oncogene, fusion|T), PPM1D (1|Dom|oncogene|A, Mis, N, F), CLTC (1|Dom|TSG, fusion|T), RNF43 (1|Rec|TSG|Mis, N, F, S), MSI2 (1|Dom|oncogene, fusion|T), HLF (1|Dom|oncogene, fusion|T), USP6 (1|Dom|oncogene, fusion|T), TPM3 (1|Dom|TSG, fusion|T), MUC1 (1|Dom|fusion|T), LMNA (1|Dom|fusion|T), PRCC (1|Dom|fusion|T), NTRK1…
4	loss	160000000	179835440	4	19835441	9BM37,9BM40,9BM30,9BM39	SP2,ENSSHAG00000005930,PNPO,PRR15L,CDK5RAP3,COPZ2,MIR152,NFE2L1,CBX1,SNX11,SKAP1,HOXB1,HOXB2,HOXB3,HOXB4,MIR10A,HOXB5,HOXB6,HOXB7,HOXB8,HOXB9,MIR196A1,HOXB13,TTLL6,ENSSHAG00000013665,ATP5G1,UBE2Z,SNF8,GIP,IGF2BP1,ENSSHAG00000014639,ENSSHAG00000014937,ZNF652,ENSSHAG00000002776,PHB,NGFR,U6,NXPH3,SPOP,ENSSHAG00000020003,SLC35B1,FAM117A,KAT7,DLX4,DLX3,ITGA3,PDK2,SAMD14,PPP1R9B,SGCA,ENSSHAG00000013343…	TRUE	SPOP (1|Rec|TSG|Mis), KAT7 (2||oncogene|Mis), COL1A1 (1|Dom|fusion|T), PRKAR1A (1|Dom/Rec|oncogene, TSG, fusion|T, Mis, N, F, S), AXIN2 (1|Rec|TSG|Mis, F, N)
4	loss	179835441	182850939	5	3015499	9BM37,9BM40,9BM30,9BM39,9BM26	APOH,PRKCA,U6,CACNG4,CACNG1,HELZ,PSMD12,ENSSHAG00000008298,NOL11,BPTF,C17orf58,KPNA2,SMURF2,CEP95,DDX5,ENSSHAG00000020288,ENSSHAG00000018964,POLG2,PECAM1,CD7,CSNK1D,SLC16A3,CCDC57,FASN	TRUE	DDX5 (1|Dom|oncogene, fusion|T)
4	loss	182850940	191799999	4	8949060	9BM37,9BM40,9BM30,9BM39	FASN,DUS1L,GPS1,RFNG,ENSSHAG00000006078,DCXR,RAC3,LRRC45,ASPSCR1,NOTUM,MYADML2,PYCR1,MAFG,SIRT7,PCYT2,ALYREF,ARHGDIA,P4HB,PPP1R27,FAM195B,GCGR,ENSSHAG00000012052,ENSSHAG00000012486,HGS,ARL16,CCDC137,OXLD1,PDE6G,TSPAN10,NPLOC4,C17orf70,FSCN2,ACTG1,BAHCC1,SLC38A10,ENTHD2,CEP131,AATK,sha-mir-338,BAIAP2,RPTOR,NPTX1,ENDOV,RNF213,ENSSHAG00000009315,SLC26A11,SGSH,CARD14,ENSSHAG00000005751,GAA,CCDC40,ENS…	TRUE	ASPSCR1 (1|Dom|fusion|T), RNF213 (1|Dom|fusion|T), CANT1 (1|Dom|fusion|T), SEPT9 (2|Dom|fusion|T)
4	loss	197200000	198699999	5	1500000	10R1BM30,10R1BM31,10R1BM33,10R1BM37,10R1BM40	OR2Y1,MAP2K4,U1,ARHGAP44,ELAC2,ZKSCAN8,ENSSHAG00000005434,ZKSCAN5,PMP22,METRNL,B3GNTL1,TBCD,ZNF750,FN3KRP,WDR45B,FOXK2	TRUE	MAP2K4 (1|Rec|oncogene, TSG|D, Mis, N)
4	loss	344300000	375299999	5	31000000	3R1BM32,3R1BM30,3R1BM33,3R1BM37,3R1BM40	ENSSHAG00000019439,CCDC18,DR1,FNBP1L,BCAR3,DNTTIP2,GCLM,ENSSHAG00000005994,ABCA4,ENSSHAG00000000933,ENSSHAG00000005825,ABCD3,F3,SLC44A3,CNN3,U6atac,ALG14,ENSSHAG00000007141,RWDD3,U6,PTBP2,ENSSHAG00000016674,DPYD,MIR137,SNX7,PLPPR5,ENSSHAG00000008677,PLPPR4,Metazoa_SRP,PALMD,FRRS1,ENSSHAG00000014596,SLC35A3,HIAT1,SASS6,TRMT13,LRRC39,RTCA,CDC14A,GPR88,VCAM1,EXTL2,SLC30A7,DPH5,S1PR1,OLFM3,COL11A1,RN…	TRUE	TRIM33 (1|Dom|TSG, fusion|T), ATP1A1 (1|Dom|oncogene, TSG|Mis, O), TENT5C (1|Rec|TSG|Mis, F, O), NOTCH2 (1|Dom/Rec|oncogene, TSG|N, F, Mis), PDE4DIP (1|Dom|fusion|T), BCL9 (1|Dom|oncogene, fusion|T)
4	loss	375300000	383899999	4	8600000	3R1BM30,3R1BM33,3R1BM37,3R1BM40	C1orf54,CIART,PRPF3,RPRD2,TARS2,ECM1,5S_rRNA,ADAMTSL4,MCL1,ENSA,GOLPH3L,HORMAD1,CTSS,CTSK,ARNT,ENSSHAG00000012586,SETDB1,CERS2,ANXA9,FAM63A,CDC42SE1,MLLT11,GABPB2,SEMA6C,TNFAIP8L2,LYSMD1,SCNM1,TMOD4,VPS72,PIP5K1A,PSMD4,ZNF687,PI4KB,RFX5,SELENBP1,PSMB4,POGZ,CGN,SNX27,CELF3,MRPL9,OAZ3,TDRKH,RORC,C2CD4D,THEM5,S100A10,S100A11,TCHHL1,TCHH,RPTN,ENSSHAG00000001328,ENSSHAG00000002641,ENSSHAG00000002939,E…	TRUE	ARNT (1|Dom|oncogene, TSG, fusion|T), SETDB1 (2||oncogene|F, Mis), MLLT11 (1|Dom|fusion|T), TAF15 (1|Dom|oncogene, fusion|T), SUZ12 (1|Dom|oncogene, TSG, fusion|T), NF1 (1|Rec|TSG, fusion|D, Mis, N, F, S, O)
4	loss	383900000	385199999	5	1300000	3R1BM30,3R1BM33,3R1BM37,3R1BM40,3R1BM35	TMEM97,IFT20,TNFAIP1,POLDIP2,TMEM199,SEBOX,VTN,SARM1,SLC46A1,SLC13A2,FOXN1,UNC119,PIGS,ALDOC,ENSSHAG00000014003,ENSSHAG00000014238,KIAA0100,SDF2,SUPT6H,RAB34,ENSSHAG00000014549,snoZ17,SNORD42,SNORD4B,TLCD1,NEK8,ENSSHAG00000014695,TRAF4,FAM222B,ERAL1,MIR451A,MIR144,FLOT2,DHRS13,PHF12,SEZ6,ENSSHAG00000015483,PIPOX,MYO18A,CRYBA1,ENSSHAG00000016442,TMEM248,RABGEF1	FALSE
4	loss	385200000	386299999	4	1100000	3R1BM30,3R1BM33,3R1BM37,3R1BM40	RABGEF1,TPST1,CRCP,ENSSHAG00000007787,GUSB,ENSSHAG00000008345,ENSSHAG00000008513,ENSSHAG00000009024,PSPH,GBAS,ENSSHAG00000009749,ENSSHAG00000009868,SBDS,ENSSHAG00000010346,CALN1	TRUE	SBDS (1|Rec|TSG|F, N, O)
4	loss	386300000	388299999	5	2000000	3R1BM30,3R1BM33,3R1BM37,3R1BM40,3R1BM27	CALN1,ENSSHAG00000019156,ENSSHAG00000015352,ENSSHAG00000004866,AUTS2	FALSE
4	loss	388300000	390299999	4	2000000	3R1BM30,3R1BM33,3R1BM37,3R1BM40	ENSSHAG00000014068,U6,GTF2I	FALSE
4	loss	390300000	395199999	5	4900000	3R1BM30,3R1BM33,3R1BM37,3R1BM40,3R1BM41	TAOK1,ENSSHAG00000006600,GIT1,ANKRD13B,CORO6,ENSSHAG00000007584,EFCAB5,NSRP1,SLC6A4,BLMH,CPD,GOSR1,TUSC5,BHLHA9,ABR,ENSSHAG00000010357,TIMM22,NXN,RNMTL1,GLOD4,GEMIN4,FAM57A,VPS53,FAM101B,C17orf97,RPH3AL,DOC2B,YWHAE,MYO1C,INPP5K,PITPNA,SLC43A2,SCARF1,PRPF8,WDR81,SERPINF2,SERPINF1,SMYD4,RPA1,RTN4RL1,DPH1,OVCA2,ENSSHAG00000019520,SMG6,SRR,TSR1,SNORD91,SGSM2,MNT,METTL16,PAFAH1B1,CLUH,ENSSHAG000000138…	TRUE	YWHAE (1|Dom|TSG, fusion|T), SPECC1 (2|Dom|fusion|T), NCOR1 (1|Rec|TSG|Mis, F, N, O)
4	loss	395200000	407999999	4	12800000	3R1BM30,3R1BM33,3R1BM37,3R1BM40	DGKD,SAG,ATG16L1,SCARNA6,INPP5D,NEU2,NGEF,C2orf82,GIGYF2,KCNJ13,EFHD1,GPR55,ITM2C,CAB39,ENSSHAG00000006955,HES6,PER2,OTOS,ENSSHAG00000002651,ENSSHAG00000003284,ENSSHAG00000003574,TRA2B,ENSSHAG00000004031,ETV5,ENSSHAG00000007041,IRGM,CRYGS,TBCCD1,DNAJB11,ST6GAL1,ENSSHAG00000011450,ADIPOQ,ENSSHAG00000011693,ENSSHAG00000011729,COL26A1,ENSSHAG00000011992,IFT22,KLHL6,KLHL24,YEATS2,PARL,ANKMY1,GPC1,MYE…	TRUE	ETV5 (1|Dom|oncogene, fusion|T), CUX1 (1|Dom|oncogene, TSG|N,F,S,Mis,O,T), HIP1 (1|Dom|oncogene, fusion|T), ACKR3 (1|Dom|oncogene, fusion|T), MAP3K13 (1|Rec|oncogene, TSG|F), IGF2BP2 (2||TSG|D), NBN (1|Rec|TSG|Mis, N, F)
5	loss	30800000	33099999	4	2300000	990R1,990R2,990R1L1CN0,990R2L1CN0	ENSSHAG00000011262,IKZF2,C12orf50,C12orf29,ENSSHAG00000009318,TMTC3	FALSE
5	loss	193600000	197399999	7	3800000	993,21R1,21R2,21R3,21R5,21R6,21R8	ADAM22,SRI,ENSSHAG00000009995,STEAP4,C7orf62,ZNF804B,ENSSHAG00000017197,STEAP2,CFAP69,ENSSHAG00000017484,ENSSHAG00000017507,GTPBP10,CLDN12,CDK14,FZD1,ENSSHAG00000018806,ENSSHAG00000019207,ENSSHAG00000018829,CYP51A1	TRUE	AKAP9 (2|Dom|fusion|T), AKAP9 (2|Dom|fusion|T)
5	loss	197400000	206099999	6	8700000	21R1,21R2,21R3,21R5,21R6,21R8	LRRD1,KRIT1,ANKIB1,GATAD1,PEX1,RBM48,ENSSHAG00000002062,CDK6,ENSSHAG00000009644,ENSSHAG00000009876,CRTAP,CCR4,U6,CX3CR1,CCR8,SLC25A38,ENSSHAG00000006567,ENSSHAG00000006896,SNORA62,TMC2,ENSSHAG00000009263,ENSSHAG00000009314,ENSSHAG00000009669,PSKH2,MYRIP,EIF1B,CCK,TRAK1,CTNNB1,ENSSHAG00000011266,KIAA1143,KIF15,TMEM42,ENSSHAG00000013738,ZDHHC3,EXOSC7,CLEC3B,CDCP1,LARS2,LIMD1,SACM1L,SLC6A20,LZTFL1,C…	TRUE	CDK6 (1|Dom|oncogene, fusion|T), CCR4 (2||oncogene|N), CTNNB1 (1|Dom|oncogene, fusion|Mis, O, T)
5	loss	232900000	235299999	24	2400000	11BM2,11BM4,11BM5,11BM6,11BM7,11BM8,11BM9,11BM10,11BM11,11BM12,11BM13,11BM15,11BM17,11BM18,11BM27,11BM28,11BM30,11BM33,11BM34,11BM35,11BM36,11BM37,11BM38,11BM39	PHF14,THSD7A,TMEM106B,VWDE	FALSE
5	loss	236740669	237399999	3	659331	42R1,42R3,1851		FALSE
6	loss	44700000	49899999	4	5200000	203R2,203R3,50,1004	FAT1,F11,KLKB1,CYP4V2,FAM149A,TLR3,SORBS2,PDLIM3,CCDC110,C4orf47,snoU2_19,snoU2-30,SNX25,CFAP97,SLC25A4,HELT,ACSL1,CENPU,U6,PRIMPOL,ENSSHAG00000009178,ENSSHAG00000009402,IRF2,ENPP6,STOX2,ENSSHAG00000020337,ENSSHAG00000011479,RWDD4,ING2,CDKN2AIP,ENSSHAG00000013799,ENSSHAG00000013806,WWC2,ENSSHAG00000015218,TENM3	TRUE	FAT1 (1||TSG|Mis, N, F, S), CASP3 (2||TSG|D), CASP3 (2||TSG|D)
6	loss	49900000	50799999	5	900000	203R2,203R3,50,1004,1005	TENM3,TENM4	FALSE
6	loss	50800000	55799999	4	5000000	203R2,203R3,50,1004	ENSSHAG00000012806,ENSSHAG00000014502,U1,7SK,AGA	FALSE
6	loss	55800000	61699999	3	5900000	203R2,203R3,1004	NEIL3,ENSSHAG00000013398,ENSSHAG00000013546,ENSSHAG00000013634,SPCS3,ASB5,SPATA4,WDR17,U6atac,GPM6A,GLRA3,HPGD,CEP44,FBXO8,HAND2,SCRG1,SAP30,HMGB2,GALNT7,U6,ENSSHAG00000014155,GALNTL6,U1	FALSE
6	loss	72200000	72999999	3	800000	203R2,203R3,1007	ENSSHAG00000003765,ENSSHAG00000007868	FALSE
6	loss	92600000	93699999	3	1100000	203R2,203R3,1008	ELMOD2,CLGN,SCOC,U6,ENSSHAG00000007348,MAML3,MGST2,SETD7,ENSSHAG00000004271,NAA15	FALSE
6	loss	104000000	104799999	3	800000	203R2,203R3,1010	C4orf33,SCLT1,JADE1	FALSE
6	loss	143200000	149799999	3	6600000	203R2,203R3,307	KCNIP4,PACRGL,SLIT2,MIR218-1,LCORL,C10orf12,NCAPG,QDPR,LAP3,CLRN2,LDB2,TAPT1,PROM1,FGFBP2,FGFBP1,BST1,FBXL5,CC2D2A,U6,C1QTNF7,CPEB2,BOD1L1,RAB28,ENSSHAG00000019609	FALSE
6	loss	149800000	154199999	4	4400000	203R2,203R3,307,487	HS3ST1,U6,CLNK,ZNF518B,WDR1,SLC2A9,DRD5,OTOP1,LYAR,ZBTB49,NSG1,STX18,ENSSHAG00000009217,MSX1,CYTL1,STK32B,EVC2,EVC,CRMP1,JAKMIP1,WFS1,PPP2R2C,ENSSHAG00000017402	FALSE
6	loss	154200000	154299999	5	100000	203R2,203R3,307,487,1012	KIAA0232,7SK	FALSE
6	loss	154300000	155199999	3	900000	203R2,203R3,1012	KIAA0232,TBC1D14,CCDC96,TADA2B,GRPEL1,ENSSHAG00000003330	FALSE
6	loss	157100000	163399999	3	6300000	203R2,203R3,230	TRMT44,GPR78,ENSSHAG00000005307,ENSSHAG00000008914,HMX1,ENSSHAG00000010035,ADRA2C,ENSSHAG00000014331,LRPAP1,ENSSHAG00000014809,DOK7,RGS12,MSANTD1,HTT,GRK4,NOP14,MFSD10,ADD1,TNIP2,FAM193A,RNF4,ZFYVE28,MXD4,HAUS3,POLN,NAT8L,ENSSHAG00000003871,NELFA,WHSC1,SCARNA23,LETM1,FGFR3,ENSSHAG00000010569,U6,ENSSHAG00000011626,ENSSHAG00000019294,5S_rRNA,TACC3,TMEM129,SLBP,FAM53A,UVSSA	TRUE	NSD2 (1|Dom|oncogene, fusion|T), FGFR3 (1|Dom|oncogene, fusion|Mis, T)
6	loss	164500000	167299999	3	2800000	203R2,203R3,231	FGFRL1,ENSSHAG00000014584,IDUA,SLC26A1,DGKQ,ATRN,ADAM33,CD207,ENSSHAG00000016438,SEMA4F,M1AP,DOK1,LOXL3,AUP1,DQX1,TLX2,PCGF1,LBX2,TTC31,ENSSHAG00000016946,CCDC142,MRPL53,MOGS,WBP1,RTKN,WDR54,C2orf81,DCTN1,NOP56,SNORD110,SNORA51,SNORD86,SNORD56,SNORD57,ENSSHAG00000017173,EBF4,CPXM1,ENSSHAG00000017460,UBOX5,FASTKD5,LZTS3,DDRGK1,ITPA,SLC4A11,C20orf194,ENSSHAG00000007843,ENSSHAG00000008141,GAK,CPLX1,…	FALSE
6	loss	182300000	187199999	3	4900000	203R2,203R3,309	ANO5,7SK,SLC17A6,GAS2,ENSSHAG00000015939,LUZP2,ENSSHAG00000007157,ENSSHAG00000007618,ENSSHAG00000008860,ENSSHAG00000009173,SLC5A12,FIBIN,BBOX1,CCDC34,LGR4,LIN7C,Metazoa_SRP,BDNF,ENSSHAG00000019711,KIF18A,5S_rRNA,METTL15	FALSE
6	loss	210200000	211199999	3	1000000	203R2,203R3,534	ENSSHAG00000004985,ENSSHAG00000002160,ENSSHAG00000002699,ENSSHAG00000003520,ENSSHAG00000006237,MS4A1,MS4A12,MS4A13,ENSSHAG00000007989,ENSSHAG00000008205,MS4A15,CCDC86,PTGDR2,ZP1,PRPF19,TMEM109,TMEM132A,SLC15A3,CD6,CD5,VPS37C,VWCE,DDB1,DAK,CYB561A3,TMEM138,TMEM216,CPSF7,ENSSHAG00000012058	TRUE	SDHAF2 (1|Rec|TSG|M)
6	loss	211900000	212699999	5	800000	203R2,203R3,175R1,175R2,175R3	RTN3,ENSSHAG00000000514,ENSSHAG00000002638,TPCN2,FGF4,FGF3	FALSE
X	loss	952000	1658999	25	707000	17R2,17R4,17R5,17R6,17R7,17R8,17R9,17R10,17R11,17R12,17R13,17R15,17R17,17R18,17R27,17R29,17R30,17R33,17R34,17R35,17R36,17R37,17R38,17R39,17R41	PLXNA3,UBL4A,SLC10A3,FAM3A,ENSSHAG00000003688,ENSSHAG00000004769,ENSSHAG00000005407,GAB3,SPRY3,VAMP7,ENSSHAG00000006117,TSC22D3,ENSSHAG00000003584	FALSE
X	loss	1659000	2199999	3	541000	67R1,67R2,67R3	ACSL4,TMEM164,AMMECR1	FALSE
X	loss	5300000	5399999	3	100000	1032R1,1032R2,1032R3		FALSE
X	loss	5400000	6799999	4	1400000	1032R1,1032R2,1032R3,1836	ENSSHAG00000002527,ENSSHAG00000001909,BGN,ATP2B3,ENSSHAG00000007811,DUSP9,PNCK,ENSSHAG00000009030,BCAP31,ABCD1,PLXNB3,ENSSHAG00000000161,ENSSHAG00000005765,RBM41,ENSSHAG00000004222,CLDN2,U6,TBC1D8B,RNF128	TRUE	ATP2B3 (1|Dom|TSG|O)
X	loss	7200000	8299999	25	1100000	16R2,16R4,16R5,16R6,16R7,16R8,16R9,16R10,16R11,16R12,16R13,16R15,16R17,16R18,16R27,16R28,16R30,16R33,16R34,16R35,16R36,16R37,16R38,16R39,16R40	ZC3H12B,PDZD4,L1CAM,U6,AVPR2,ARHGAP4,ENSSHAG00000005071,NUDT16,NAA10,RENBP,HCFC1,ENSSHAG00000006884,IRAK1,MECP2,ENSSHAG00000009224,TEX28,TKTL2,ENSSHAG00000010291	FALSE
X	loss	14100000	14799999	25	700000	18R2,18R4,18R5,18R6,18R7,18R8,18R9,18R10,18R11,18R12,18R13,18R15,18R17,18R18,18R27,18R29,18R30,18R33,18R34,18R35,18R36,18R37,18R38,18R39,18R41	ENSSHAG00000000698,ENSSHAG00000000566,CHIC1,CDX4,ARHGEF9	FALSE

## Sheet: Table_S6B
chr	type	start	end	depth	width	cnvs	genes	cosmic	COSMIC_Summary
2	gain	94500000	109799999	3	15300000	376,1853,150R2	CDH6,DROSHA,C5orf22,CDH20,RNF152,PIGN,KIAA1468,TNFRSF11A,ZCCHC2,PHLPP1,ENSSHAG00000019087,BCL2,VPS4B,SERPINB5,SERPINB12,ENSSHAG00000018142,SERPINB11,SERPINB7,SERPINB2,SERPINB10,ENSSHAG00000018493,U6,ENSSHAG00000008895,MAT2A,CA3,CA1,CA13,E2F5,LRRCC1,RALYL,SNX16,CHMP4C,SLC10A5,IMPA1,FABP4,PMP2,PAG1,ZNF704,ZBTB10,Metazoa_SRP,7SK,ENSSHAG00000017462,HEY1,STMN2,ENSSHAG00000008472,ZC2HC1A,PKIA,5S_rRNA	TRUE	DROSHA (1||TSG|A, Mis, N, F), BCL2 (1|Dom|oncogene, fusion|T), HEY1 (1|Dom|oncogene, fusion|T)
2	gain	123500000	146299999	3	22800000	1853,150R2,377	CYP7B1,ENSSHAG00000019257,ENSSHAG00000003036,ENSSHAG00000019031,YTHDF3,TTPA,GGH,snoU2-30,ENSSHAG00000011269,7SK,ENSSHAG00000012842,ASPH,CLVS1,ENSSHAG00000019339,CHD7,ENSSHAG00000005438,CA8,TOX,NSMAF,SDCBP,CYP7A1,FAM110B,IMPAD1,PENK,SDR16C5,CHCHD7,PLAG1,MOS,RPS20,LYN,TGS1,TMEM68,ENSSHAG00000014018,TEKT3,XKR4,ENSSHAG00000009787,RP1,SOX17,ENSSHAG00000011501,MRPL15,ENSSHAG00000013661,RGS20,ATP6V1H,OP…	TRUE	CHCHD7 (1|Dom|fusion|T), PLAG1 (1|Dom|oncogene, fusion|T), TCEA1 (1|Dom|fusion|T)
2	gain	184900000	187599999	3	2700000	193R1,193R2,193R3	CDH2,ENSSHAG00000010494,CHST9,AQP4,ENSSHAG00000016170,KCTD1,TAF4B	FALSE
2	gain	354000000	355699999	3	1700000	78R1,78R4,78R1G1CN4	MYO9B,USE1,MAPKAPK5,ENSSHAG00000004540,ACAD10,BRAP,ATXN2,SH2B3,ENSSHAG00000008323,FAM109A,CUX2,MYL2,CCDC63,PPP1CC,ENSSHAG00000013670,TCTN1,ENSSHAG00000013974,PPTC7,RAD9B,VPS29,FAM216A,GPN3,ARPC3,ANAPC7	TRUE	SH2B3 (1|Rec|TSG|Mis, F, N)
2	gain	359500000	361099999	3	1600000	261R1,261R2,378	ISCU,SART3,FICD,ENSSHAG00000011861,CMKLR1,WSCD2,ENSSHAG00000014420,ENSSHAG00000014676,HNF1A,SPPL3,ACADS,MLEC,ENSSHAG00000015634,CABP1,RNF10,COQ5,SRSF9,ENSSHAG00000005745,ENSSHAG00000005757,MSI1,PLA2G1B,ENSSHAG00000019534,SIRT4,U4,U4atac,ZAR1L,ENSSHAG00000008388	TRUE	HNF1A (1|Rec|TSG|Mis, F)
2	gain	365700000	367999999	3	2300000	379R1,379R2,379R3	ACACB,UNG,ALKBH2,USP30,SVOP,DAO,ENSSHAG00000012384,SSH1,KIAA1671,CRYBB3,CRYBB2,BCL2L2-PABPN1,ADRBK2,MYO18B,SEZ6L,U6,ASPHD2,HPS4,SRRD,TFIP11,CRYBB1,CRYBA4,ENSSHAG00000015065,ENSSHAG00000000763	FALSE
2	gain	368800000	372999999	4	4200000	48R2,48R2G1CN4,263R1,263R2	ENSSHAG00000003283,ENSSHAG00000001785,FBXW8,FBXO21,NOS1,ENSSHAG00000010596,KIAA1328,ENSSHAG00000013640,RFC5,WSB2,VSIG10,PEBP1,TAOK3,ENSSHAG00000015148,SUDS3,SRRM4,HSPB8,CCDC60,PRKAB1,CIT,CCDC64,RAB35,GCN1L1,ENSSHAG00000018651	FALSE
2	gain	409000000	410899999	3	1900000	56R3,85,85G1CN4	RPS15A,ENSSHAG00000017346,SMG1,5S_rRNA,CLEC19A,SYT17,ENSSHAG00000017990,ITPRIPL2,COQ7,TMC7,TMC5,GDE1,CCP110,C16orf62,GPRC5B,IQCK,GPR139	FALSE
3	gain	325600000	332299999	3	6700000	1037,1029R1,1029R2	ROBO1,ENSSHAG00000003799,ENSSHAG00000005393,ENSSHAG00000013236,ENSSHAG00000014134,VGLL3,CHMP2B,POU1F1,HTR1F,CGGBP1,ENSSHAG00000007469,ENSSHAG00000008091,C3orf38,ENSSHAG00000010377,ENSSHAG00000014489,EPHA3,PROS1,ARL6	TRUE	EPHA3 (2|||Mis)
3	gain	361600000	445699999	3	84100000	1043,381,276R1	CNOT11,SNORD89,RNF149,MAP4K4,IL18RAP,SLC9A4,SLC9A2,MFSD9,ENSSHAG00000009835,U6,ENSSHAG00000015474,POU3F3,ENSSHAG00000017967,MRPS9,ENSSHAG00000018220,GPR45,TGFBRAP1,C2orf49,FHL2,NCK2,C2orf40,UXS1,ENSSHAG00000012464,ST6GAL2,ENSSHAG00000015468,ENSSHAG00000007394,ENSSHAG00000000966,SULT1C4,GCC2,ENSSHAG00000002928,RANBP2,CCDC138,EDAR,ENSSHAG00000007425,SH3RF3,TEKT2,ENSSHAG00000007189,SOWAHC,ENSSHAG000…	TRUE	RANBP2 (1|Dom|TSG, fusion|T), SOX21 (2||TSG|D), FEV (1|Dom|oncogene, fusion|T), ATIC (1|Dom|fusion|T), BARD1 (1||TSG|Mis)
3	gain	445700000	447399999	4	1700000	1043,381,276R1,967	SPAG16,ENSSHAG00000001687	FALSE
3	gain	447400000	459099999	3	11700000	1043,381,276R1	U6,ENSSHAG00000013283,ENSSHAG00000014078,ENSSHAG00000015426,CPS1,LANCL1,MYL1,ENSSHAG00000001897,ENSSHAG00000004887,ENSSHAG00000005739,ENSSHAG00000007703,MAP2,ENSSHAG00000001538,PTH2R,ENSSHAG00000007178,PIKFYVE,ENSSHAG00000010349,IDH1,ENSSHAG00000010981,CRYGB,ENSSHAG00000011379,ENSSHAG00000011549,ENSSHAG00000011794,ENSSHAG00000012767,FZD5,CCNYL1,ENSSHAG00000013608,METTL21A,CREB1,KLF7,FASTKD2,MDH1B…	TRUE	ERBB4 (1|Dom|oncogene, TSG|Mis, N), ERBB4 (1|Dom|oncogene, TSG|Mis, N), ERBB4 (1|Dom|oncogene, TSG|Mis, N), IDH1 (1|Dom|oncogene|Mis), CREB1 (1|Dom|oncogene, fusion|T), CD28 (2||oncogene|Mis)
3	gain	459100000	476799999	3	17700000	1043,276R1,380	TMEM237,FNDC3B,GHSR,NCEH1,ECT2,SPATA16,NLGN1,NAALADL2,ENSSHAG00000020144,FOXO6,TBL1XR1,ENSSHAG00000013032,ENSSHAG00000015636,ENSSHAG00000016106,ZMAT3,U6,PIK3CA,KCNMB3,ZNF639,MFN1,GNB4,ACTL6A,MRPL47,NDUFB5,USP13,PEX5L,ENSSHAG00000018376,TTC14,CCDC39,FXR1,DNAJC19,ENSSHAG00000011277,ATP11B,DCUN1D1,MCCC1,LAMP3,MCF2L2,B3GNT5,RFC4,EIF4A2,SNORA4,SNORA63,SNORA81,7SK,AADACL2,IGSF10,MED12L,P2RY12,P2RY13,GP…	TRUE	TBL1XR1 (1|Rec|oncogene, TSG, fusion|F, Mis), PIK3CA (1|Dom|oncogene|Mis), EIF4A2 (1|Dom|fusion|T), WWTR1 (1|Dom|oncogene, fusion|T)
3	gain	476800000	491099999	3	14300000	1043,276R1,1038	U6,OGFOD2,C3orf58,SLC9A9,U2SURP,PCOLCE2,ENSSHAG00000015161,TRPC1,PLS1,ATR,XRN1,GK5,TFDP2,ATP1B3,GRK7,RNF7,ENSSHAG00000017435,RASA2,ENSSHAG00000017651,ZBTB38,SLC16A14,FBXO36,TRIP12,DNER,PID1,SPHKAP,MBLAC1,DAW1,CCL20,ENSSHAG00000009943,SLC19A3,AGFG1,TM4SF20,COL4A3,COL4A4,ENSSHAG00000013764,RHBDD1,IRS1,NYAP2,DOCK10,CUL3,FAM124B,ENSSHAG00000007609,SERPINE2,MRPL44,WDFY1,AP1S3,SCG2,KCNE4,ACSL3,MOGAT1,F…	TRUE	ATR (1|Dom|TSG|F; Mis), CUL3 (2||TSG|N), ACSL3 (1|Dom|fusion|T), PAX3 (1|Dom|oncogene, fusion|T)
3	gain	491100000	515599999	3	24500000	1043,276R1,834R1	TMEM212,PLD1,TNIK,SLC2A2,EIF5A2,RPL22L1,SLC7A14,CLDN11,SKIL,PRKCI,PHC3,GPR160,SAMD7,LRRC31,LRRIQ4,LRRC34,MYNN,ENSSHAG00000017014,ENSSHAG00000017191,MECOM,ENSSHAG00000019065,GOLIM4,SERPINI1,PDCD10,WDR49,SERPINI2,ZBBX,ENSSHAG00000012221,ENSSHAG00000020202,BCHE,ENSSHAG00000020121,ENSSHAG00000016971,SLITRK3,SI,ENSSHAG00000008407,ENSSHAG00000001674,ENSSHAG00000004194,OTOL1,SPTSSB,NMD3,B3GALNT1,PPM1L,E…	TRUE	MECOM (1|Dom|oncogene, fusion|T), MLF1 (1|Dom|TSG, fusion|T), GMPS (2|Dom|fusion|T), LPP (1|Dom|oncogene, fusion|T), LPP (1|Dom|oncogene, fusion|T), BCL6 (1|Dom|oncogene, fusion|T, Mis), MB21D2 (2|||Mis), TP63 (1||oncogene, TSG|Mis, N, T)
5	gain	0	8099999	25	8100000	1810G1CN4,34R2,34R3,34R4,34R5,34R6,34R7,34R8,34R9,34R10,34R11,34R12,34R14,34R15,34R17,34R19,34R20,34R21,34R22,34R24,812,120R1,120R13,120R16,120R23	ENSSHAG00000002231,ENSSHAG00000003708,ENSSHAG00000004228,COL1A2,CASD1,SGCE,ENSSHAG00000001251,PPARA,PKDREJ,TTC38,CELSR1,GRAMD4,CERK,TBC1D22A,FAM19A5,5S_rRNA,BRD1,ZBED4,ALG12,KIAA1551,Y_RNA,PHF21B,ENSSHAG00000006112,NUP50,KIAA0930,UPK3A,FAM118A,SMC1B,RIBC2,ENSSHAG00000007781,FBLN1,ATXN10,WNT7B,MIRLET7A3,IL17REL,TTLL8,MLC1,MOV10L1,ENSSHAG00000008084,TRABD,ENSSHAG00000008961,SELENOO,TUBGCP6,HDAC10,M…	FALSE
5	gain	8100000	17099999	24	9000000	34R2,34R3,34R4,34R5,34R6,34R7,34R8,34R9,34R10,34R11,34R12,34R14,34R15,34R17,34R19,34R20,34R21,34R22,34R24,812,120R1,120R13,120R16,120R23	EFCAB6,FAM19A2,USP15,MON2,MIRLET7I,PPM1H,AVPR1A,ENSSHAG00000000735,ERGIC2,FAR2,ENSSHAG00000008727,PTHLH,ENSSHAG00000009260,MRPS35,KLHL42,MANSC4,YEATS4,LYZ,CPSF6,CPM,ENSSHAG00000010284,SLC35E3,NUP107,RAP1B,ENSSHAG00000004750,PRPH,TROAP,C1QL4,SPATS2,KCNH3,MCRS1,FAM186B,PRPF40B,FMNL3,ENSSHAG00000010366,NCKAP5L,BCDIN3D,FAIM2,AQP2,AQP5,AQP6,RACGAP1,ASIC1,SMARCD1,GPD1,CERS5,LIMA1,ENSSHAG00000001466,ATF…	TRUE	PPFIBP1 (1|Dom|fusion|T), MDM2 (1|Dom|oncogene|A), PRPF40B (2|||F, N), SMARCD1 (1|Rec|TSG|N), ATF1 (1|Dom|oncogene, fusion|T), LRIG3 (1|Dom|TSG, fusion|T)
5	gain	17100000	18299999	26	1200000	34R2,34R3,34R4,34R5,34R6,34R7,34R8,34R9,34R10,34R11,34R12,34R14,34R15,34R17,34R19,34R20,34R21,34R22,34R24,812,120R1,120R13,120R16,120R23,28R3G1CN5,28R3G1CN6	ENSSHAG00000009228,GRIP1,HELB,IRAK3,ENSSHAG00000006829,LLPH,MSRB3	FALSE
5	gain	18300000	21499999	24	3200000	34R2,34R3,34R4,34R5,34R6,34R7,34R8,34R9,34R10,34R11,34R12,34R14,34R15,34R17,34R19,34R20,34R21,34R22,34R24,812,120R1,120R13,120R16,120R23	MSRB3,ENSSHAG00000013539,ENSSHAG00000013576,ENSSHAG00000019079,ENSSHAG00000002846,ENSSHAG00000005735,TESPA1,ENSSHAG00000007815,NEUROD4,ENSSHAG00000009388,ENSSHAG00000009693,OR10A7,DYRK2,CAND1,FRS2,CCT2,LRRC10,BEST3,CNOT2,KCNMB4,PTPRB,PTPRR,ZFC3H1,ENSSHAG00000003959,TBC1D15,TPH2,TRHDE	TRUE	PTPRB (1|Rec|TSG|N, Mis, S, F)
5	gain	21500000	58499999	25	37000000	34R2,34R3,34R4,34R5,34R6,34R7,34R8,34R9,34R10,34R11,34R12,34R14,34R15,34R17,34R19,34R20,34R21,34R22,34R24,812,120R1,120R13,120R16,120R23,987G1CN4	TRHDE,KCNC2,BBS10,ZDHHC17,CSRP2,NAV3,SYT1,ENSSHAG00000011769,PAWR,PPP1R12A,ENSSHAG00000020063,OTOGL,PTPRQ,MYF6,MYF5,ACSS3,PPFIA2,CCDC59,METTL25,ENSSHAG00000008731,ENSSHAG00000011414,U6,SLC6A15,5S_rRNA,LRRIQ1,ALX1,RASSF9,NTS,MGAT4C,ENSSHAG00000011262,IKZF2,C12orf50,C12orf29,ENSSHAG00000009318,TMTC3,KITLG,PPHLN1,ZCRB1,YAF2,ENSSHAG00000008556,ENSSHAG00000009175,ADSL,TNRC6B,FAM83F,GRAP2,ENTHD1,ENSSHA…	TRUE	PDGFB (1|Dom|oncogene, fusion|T), USP44 (2||TSG|D), CHST11 (2||oncogene, fusion|T), ISX (2|||Mis), MYH9 (1|Dom|TSG, fusion|T)
5	gain	58500000	75499999	5	17000000	812,120R1,120R13,120R16,120R23	BCAT1,PRKAR2B,U6,ENSSHAG00000013883,SOX5,ENSSHAG00000008829,ELP5,ETNK1,ST8SIA1,CMAS,ABCC9,KCNJ8,ENSSHAG00000015252,LDHB,GYS2,GOLT1B,RECQL,PYROXD1,SLCO1A2,ENSSHAG00000016378,ENSSHAG00000016628,SLCO1C1,PDE3A,ENSSHAG00000017500,ENSSHAG00000017579,AEBP2,PLEKHA5,LMO3,DERA,ENSSHAG00000013246,STRAP,EPS8,PTPRO,RERG,ENSSHAG00000016216,ENSSHAG00000016257,ARHGDIB,MGP,SMCO3,ENSSHAG00000016649,ENSSHAG00000016…	TRUE	ETNK1 (1|Dom|TSG|Mis), ZNF384 (1|Dom|fusion|T), PTPN6 (2||TSG|Mis), CDKN1B (1|Rec|TSG|F), ETV6 (1|Dom|TSG, fusion|T)
5	gain	75500000	85399999	24	9900000	812,120R1,120R13,120R16,120R23,35R2,35R3,35R4,35R5,35R6,35R7,35R8,35R9,35R10,35R11,35R12,35R14,35R15,35R17,35R19,35R20,35R21,35R22,35R24	ENSSHAG00000009589,ENSSHAG00000002491,ENSSHAG00000003446,NDUFA9,AKAP3,DYRK4,RAD51AP1,C12orf4,FGF23,C12orf5,ENSSHAG00000009448,ENSSHAG00000009665,PARP11,CRACR2A,RAB44,PRMT8,TSPAN11,TSPAN9,TEAD4,RHNO1,FOXM1,ENSSHAG00000013688,NRIP2,ITFG2,FKBP4,ENSSHAG00000014256,DDX11,WASHC1,IQSEC3,SLC6A12,ENSSHAG00000015568,ENSSHAG00000015727,CCDC77,B4GALNT3,NINJ2,ENSSHAG00000016641,WNK1,RAD52,ENSSHAG00000005408,E…	TRUE	KDM5A (1|Dom|oncogene, fusion|T), ERC1 (1|Dom|fusion|T), ARID2 (1|Rec|TSG|N, S, F), ARID2 (1|Rec|TSG|N, S, F)
5	gain	85400000	155599999	5	70200000	812,120R1,120R13,120R16,120R23	LRMP,CASC1,LYRM5,KRAS,LMNTD1,RASSF8,SSPN,ITPR2,SMC1A,ASUN,FGFR1OP2,TM7SF3,MED21,STK38L,RBM17,ENSSHAG00000013183,U6,PRKCQ,SFMBT2,ITIH5,ITIH2,ENSSHAG00000018030,ATP5C1,TAF3,GATA3,ENSSHAG00000004546,DBI,ENSSHAG00000013228,USP6NL,ECHDC3,PROSER2,ENSSHAG00000007293,UPF2,DHTKD1,SEC61A2,NUDT5,CDC123,ENSSHAG00000010937,CAMK1D,CCDC3,OPTN,MCM10,UCMA,PHYH,SEPHS1,BEND7,ENSSHAG00000016463,FRMD4A,FAM107B,ENSSHA…	TRUE	KRAS (1|Dom|oncogene|Mis), SMC1A (2||TSG|Mis), GATA3 (1|Rec|oncogene, TSG|F, N, S), GRM3 (2||oncogene|Mis, A), MET (1|Dom|oncogene|Mis), POT1 (1|Dom|TSG|Mis, N), SND1 (1|Dom|oncogene, fusion|T), SMO (1|Dom|oncogene|Mis), CREB3L2 (1|Dom|oncogene, fusion|T), TRIM24 (1|Dom|oncogene, TSG, fusion|T), KIAA1549 (2|Dom|fusion|T), BRAF (1|Dom|oncogene, fusion|Mis, T, O), FAM131B (2|Dom|fusion|T), CNTNAP2 …
5	gain	155600000	193599999	4	38000000	120R1,120R13,120R16,120R23	PRKAG2,Metazoa_SRP,ENSSHAG00000007191,ENSSHAG00000007392,HYAL4,GALNT11,KMT2C,CCT8L2,XRCC2,ACTR3C,ENSSHAG00000015002,DPP6,5S_rRNA,PAXIP1,HTR5A,ENSSHAG00000020031,INSIG1,CNPY1,RBM33,SHH,ACA59,U6,RNF32,LMBR1,ENSSHAG00000017998,MNX1,UBE3C,ENSSHAG00000018542,ENSSHAG00000020158,MIR153-2,NCAPG2,ESYT2,WDR60,VIPR2,ZMYND11,DIP2C,LARP4B,GTPBP4,ENSSHAG00000014913,IDI2,WDR37,ADARB2,PRMT7,PFKP,PITRM1,KLF6,ENSS…	TRUE	KMT2C (1|Rec|TSG|N), MNX1 (2|Dom|fusion|T), LARP4B (2||TSG|F, D), KLF6 (1|Rec|TSG|Mis, N), KIF5B (1|Dom|fusion|T), ZEB1 (2||oncogene|Mis), ABI1 (1|Dom|TSG, fusion|T), MLLT10 (1|Dom|oncogene, fusion|T)
5	gain	193600000	194799999	13	1200000	120R1,120R13,120R16,120R23,69R1,69R3,69R5,69R6,69R7,69R8,69R10,69R11,69R12	ADAM22,SRI,ENSSHAG00000009995,STEAP4,C7orf62,ZNF804B	FALSE
5	gain	194800000	206099999	14	11300000	120R1,120R13,120R16,120R23,69R1,69R3,69R5,69R6,69R7,69R8,69R10,69R11,69R12,382	ENSSHAG00000017197,STEAP2,CFAP69,ENSSHAG00000017484,ENSSHAG00000017507,GTPBP10,CLDN12,CDK14,FZD1,ENSSHAG00000018806,ENSSHAG00000019207,ENSSHAG00000018829,CYP51A1,LRRD1,KRIT1,ANKIB1,GATAD1,PEX1,RBM48,ENSSHAG00000002062,CDK6,ENSSHAG00000009644,ENSSHAG00000009876,CRTAP,CCR4,U6,CX3CR1,CCR8,SLC25A38,ENSSHAG00000006567,ENSSHAG00000006896,SNORA62,TMC2,ENSSHAG00000009263,ENSSHAG00000009314,ENSSHAG0000000…	TRUE	AKAP9 (2|Dom|fusion|T), AKAP9 (2|Dom|fusion|T), CDK6 (1|Dom|oncogene, fusion|T), CCR4 (2||oncogene|N), CTNNB1 (1|Dom|oncogene, fusion|Mis, O, T)
5	gain	206100000	237499999	4	31400000	120R1,120R13,120R16,120R23	METTL6,EAF1,COLQ,BTD,ANKRD28,RFTN1,ENSSHAG00000005944,PLCL2,ENSSHAG00000010050,TBC1D5,SATB1,ENSSHAG00000019891,KCNH8,ENSSHAG00000006023,RAB5A,PP2D1,KAT2B,SGOL1,ZNF385D,U6,ENSSHAG00000015074,UBE2E2,NR1D2,THRB,Metazoa_SRP,STAB2,RARB,ENSSHAG00000019925,TOP2B,NGLY1,OXSM,LRRC3B,ENSSHAG00000015567,ENSSHAG00000015618,ENSSHAG00000015640,ENSSHAG00000015927,ENSSHAG00000016155,ENSSHAG00000016553,ENSSHAG0000…	TRUE	TGFBR2 (1|Rec|TSG|Mis, F, N), JAZF1 (2|Dom|fusion|T), HOXA13 (1|Dom|oncogene, fusion|T), HOXA11 (1|Dom|oncogene, TSG, fusion|T), HNRNPA2B1 (1|Dom|oncogene, fusion|T), MACC1 (2||oncogene|Mis), ETV1 (1|Dom|oncogene, fusion|T), COL2A1 (1|Rec|fusion|F, Mis, N, T)
5	gain	237500000	241499999	24	4000000	120R1,120R13,120R16,120R23,36R2,36R3,36R4,36R5,36R6,36R7,36R8,36R9,36R10,36R11,36R12,36R14,36R15,36R17,36R18,36R19,36R20,36R21,36R22,36R24	ENSSHAG00000002931,ENSSHAG00000003144,ENSSHAG00000003749,ENSSHAG00000004552,ENSSHAG00000005000,ANKRD52,SLC39A5,RNF41,SMARCC2,ENSSHAG00000004376,MYL6,MYL6B,ESYT1,ZC3H10,ENSSHAG00000005748,ERBB3,IKZF4,SUOX,RAB5B,CDK2,PMEL,DGKA,WIBG,MMP19,ENSSHAG00000008756,ENSSHAG00000008797,SARNP,GDF11,CD63,RDH5,ENSSHAG00000009500,ITGA7,OR10P1,ENSSHAG00000010180,ENSSHAG00000010363,ENSSHAG00000010447,ENSSHAG0000001…	TRUE	ERBB3 (1|Dom|oncogene|Mis, N), EP300 (1|Rec|TSG, fusion|T, N, F, Mis, O)
5	gain	241500000	242399999	4	900000	120R1,120R13,120R16,120R23	CENPM,ENSSHAG00000012432,SEPT3,WBP2NL,NAGA,FAM109B,NDUFA6,ENSSHAG00000012743,ENSSHAG00000012800,TCF20,FHL1,ENSSHAG00000013899,GNB1L,NACA,PRIM1,DGKB	TRUE	NACA (2|Dom|fusion|T)
5	gain	242400000	248299999	23	5900000	120R1,120R13,120R16,120R23,39R2,39R3,39R4,39R5,39R6,39R7,39R8,39R9,39R10,39R11,39R12,39R14,39R15,39R17,39R19,39R20,39R21,39R22,39R24	ENSSHAG00000000875,SHMT2,NDUFA4L2,STAC3,ENSSHAG00000003511,INHBC,INHBE,GLI1,ARHGAP9,MARS,DDIT3,MBD6,DCTN2,KIF5A,PIP4K2C,DTX3,ARHGEF25,SLC26A10,B4GALNT1,OS9,AGAP2,TSPAN31,CDK4,MARCH9,CYP27B1,METTL1,TSFM,AVIL,CTDSP2,MIR26A2,XRCC6BP1,AK5,ENSSHAG00000001577,CSNK1E,TMEM184B,MAFF,PLA2G6,BAIAP2L2,PICK1,HOXC13,HOXC11,HOXC10,MIR196A2,HOXC9,HOXC8,HOXC6,HOXC5,ENSSHAG00000008509,ENSSHAG00000009082,ENSSHAG000…	TRUE	GLI1 (2||oncogene, fusion|T, F), DDIT3 (1|Dom|oncogene, fusion|T), CDK4 (1|Dom|oncogene|Mis), HOXC13 (1|Dom|oncogene, fusion|T), HOXC11 (1|Dom|oncogene, fusion|T), WIF1 (1|Dom|TSG, fusion|T), KMT2D (1|Rec|oncogene, TSG|N, F, Mis), NAB2 (1|Dom|TSG, fusion|T), STAT6 (1|Dom|oncogene, fusion|T)
5	gain	248300000	249099999	4	800000	120R1,120R13,120R16,120R23	C12orf56,PACSIN2,ARFGAP3	FALSE
5	gain	249100000	249899999	23	800000	120R1,120R13,120R16,120R23,38R2,38R3,38R4,38R5,38R6,38R7,38R8,38R9,38R10,38R11,38R12,38R14,38R15,38R17,38R19,38R20,38R21,38R22,38R24	TTLL12,TSPO,MCAT	FALSE
X	gain	0	799999	23	800000	37R1,37R2,37R3,37R4,37R5,37R6,37R7,37R8,37R9,37R10,37R11,37R12,37R13,37R14,37R15,37R16,37R17,37R19,37R20,37R21,37R22,37R23,37R24	SLC16A7,U1,FLNA	TRUE	FLNA (2|||Mis, F, O)
X	gain	6300000	7099999	3	800000	49R2,49R10,49R2G1CN4	ENSSHAG00000005765,RBM41,ENSSHAG00000004222,CLDN2,U6,TBC1D8B,RNF128,ENSSHAG00000002076,ENSSHAG00000002960	FALSE
1	loss	577900000	579099999	23	1200000	2R1BM1,2R1BM2,2R1BM3,2R1BM4,2R1BM5,2R1BM6,2R1BM7,2R1BM8,2R1BM9,2R1BM10,2R1BM12,2R1BM13,2R1BM14,2R1BM15,2R1BM16,2R1BM17,2R1BM18,2R1BM19,2R1BM20,2R1BM21,2R1BM22,2R1BM23,2R1BM24	DUSP10,ENSSHAG00000011289	FALSE
2	loss	2300000	2999999	21	700000	1839,15BM2,15BM3,15BM4,15BM5,15BM6,15BM8,15BM9,15BM10,15BM12,15BM14,15BM15,15BM16,15BM17,15BM18,15BM19,15BM20,15BM21,15BM22,15BM23,15BM24	GAS7,ENSSHAG00000008207,ENSSHAG00000008574,MYH8,ENSSHAG00000009623,ENSSHAG00000009898,ENSSHAG00000010109,MYH3	TRUE	GAS7 (1|Dom|fusion|T)
2	loss	317000000	320299999	14	3300000	1839,6BM1,6BM3,6BM14,6BM19,6BM20,6BM21,6BM22,6BM23,6BM24,6BM25,6BM26,6BM31,6BM32	DOCK6,KANK2,LDLR,SMARCA4,ENSSHAG00000019408,YIPF2,CARM1,TMED1,DNM2,MIR199A1,ILF3,ENSSHAG00000001788,NRSN1,SLC44A2,AP1M2,CDKN2D,KRI1,ATG4D,S1PR5,KEAP1,PDE4A,CDC37,TYK2,ENSSHAG00000008104,RAVER1,ENSSHAG00000008264,ICAM5,ICAM4,ENSSHAG00000008434,MRPL4,S1PR2,DNMT1,ENSSHAG00000009136,EIF3G,P2RY11,ENSSHAG00000009305,ANGPTL6,C19orf66,C3,RDH8,COL5A3,OLFM2,PIN1,UBL5,FBXL12,CHCHD5,ATP13A1,GMIP,LPAR2,PBX4,N…	TRUE	SMARCA4 (1|Rec|TSG|F, N, Mis, S), DNM2 (1|Rec|TSG|F, N, S, Mis, O), KEAP1 (1||TSG|Mis, N, F)
2	loss	363800000	364599999	3	800000	1839,262,1832	RBM19,LHX5,SDSL,SDS,PLBD2,SLC8B1,TPCN1,IQCD,RITA1,DDX54	FALSE
2	loss	464200000	479199999	3	15000000	1839,148,515	TLE4,PSAT1,ENSSHAG00000018907,Metazoa_SRP,ENSSHAG00000001835,ENSSHAG00000002096,ENSSHAG00000002995,CORO2A,TRIM14,FRRS1L,TMEM245,MIR32,CTNNAL1,FAM206A,ENSSHAG00000008964,ACTL7A,ACTL7B,MSANTD3,TEX10,ERP44,STX17,NR4A3,ALG2,TGFBR1,COL15A1,GALNT12,ANKS6,PRUNE2,VPS13A,GNA14,GNAQ,ENSSHAG00000001253,ENSSHAG00000003017,ENSSHAG00000004183,ENSSHAG00000004577,ENSSHAG00000004832,ENSSHAG00000005085,ENSSHAG0000…	TRUE	NR4A3 (1|Dom|oncogene, fusion|T), GNAQ (1|Dom|oncogene|Mis), PRKCB (2|||Mis), CREBBP (1|Dom/Rec|oncogene, TSG, fusion|T, N, F, Mis, O)
4	loss	2100000	106399999	4	104300000	1042R1,1042R13,1042R16,1042R24	ST6GALNAC3,ENSSHAG00000003877,ENSSHAG00000007057,C1orf123,CPT2,ENSSHAG00000007566,7SK,SLC1A7,ENSSHAG00000008662,ENSSHAG00000008944,ENSSHAG00000008988,SCP2,ENSSHAG00000009881,FAM159A,GPX7,ZCCHC11,PRPF38A,ORC1,ZFYVE9,U1,NRD1,MIR761,OSBPL9,ENSSHAG00000006819,ENSSHAG00000007854,TTC39A,RNF11,CDKN2C,FAF1,ELAVL4,ENSSHAG00000014451,AGBL4,SPATA6,ENSSHAG00000011466,ENSSHAG00000001115,CMPK1,STIL,TAL1,PDZK1I…	TRUE	CDKN2C (1|Rec|TSG|D), STIL (1|Dom|oncogene, fusion|T), TAL1 (1|Dom|oncogene, fusion|T), MUTYH (1|Rec|TSG|Mis), MPL (1|Dom|oncogene|Mis), JAK1 (1|Dom|oncogene, TSG|Mis), BCL10 (1|Dom|TSG, fusion|T), FCGR2B (1|Dom|oncogene, fusion|T), DDR2 (1|Dom|oncogene|Mis, N), PBX1 (1|Dom|oncogene, fusion|T), PRRX1 (1|Dom|fusion|T), ABL2 (1|Dom|oncogene, fusion|T), TPR (1|Dom|fusion|T), CDC73 (1|Rec|TSG|Mis, N,…
4	loss	106400000	172499999	23	66100000	1042R1,1042R13,1042R16,1042R24,9BM7,9BM2,9BM3,9BM4,9BM5,9BM6,9BM8,9BM9,9BM10,9BM12,9BM14,9BM15,9BM17,9BM18,9BM19,9BM20,9BM21,9BM22,9BM23	MARC2,HLX,ENSSHAG00000012512,HHIPL2,TAF1A,MIA3,AIDA,BROX,ENSSHAG00000009875,DISP1,TLR5,SUSD4,U6,CCDC185,CAPN8,CAPN2,TP53BP2,FBXO28,DEGS1,NVL,CNIH4,WDR26,ENSSHAG00000007686,ENSSHAG00000005589,ENSSHAG00000010490,ENSSHAG00000010724,LBR,ENSSHAG00000012174,SRP9,EPHX1,TMEM63A,ENSSHAG00000014345,ENSSHAG00000014418,SDE2,H3F3B,ENSSHAG00000006815,ENSSHAG00000007170,ACBD3,MIXL1,LIN9,ITPKB,ENSSHAG00000009076…	TRUE	H3F3B (1|Dom|oncogene|Mis), AKT3 (2||oncogene|A), FH (1|Rec|TSG|Mis, N, F), FCRL4 (1|Dom|oncogene, fusion|T), FCRL4 (1|Dom|oncogene, fusion|T), FCRL4 (1|Dom|oncogene, fusion|T), PPM1D (1|Dom|oncogene|A, Mis, N, F), CLTC (1|Dom|TSG, fusion|T), RNF43 (1|Rec|TSG|Mis, N, F, S), MSI2 (1|Dom|oncogene, fusion|T), HLF (1|Dom|oncogene, fusion|T), USP6 (1|Dom|oncogene, fusion|T), TPM3 (1|Dom|TSG, fusion|T)…
4	loss	172500000	191799999	22	19300000	1042R1,1042R13,1042R16,1042R24,9BM2,9BM3,9BM4,9BM5,9BM6,9BM8,9BM9,9BM10,9BM12,9BM14,9BM15,9BM17,9BM18,9BM19,9BM20,9BM21,9BM22,9BM23	U6,ENSSHAG00000013932,SDK2,CDC42EP4,C17orf80,FAM104B,COG1,SSTR2,ENSSHAG00000016333,SLC39A11,SOX9,U1,KCNJ2,KCNJ16,ABCA5,ENSSHAG00000010515,ENSSHAG00000002722,ENSSHAG00000004420,FAM20A,PRKAR1A,WIPI1,ARSG,SLC16A6,GNA13,AXIN2,ENSSHAG00000007514,APOH,PRKCA,CACNG4,CACNG1,HELZ,PSMD12,ENSSHAG00000008298,NOL11,BPTF,C17orf58,KPNA2,SMURF2,CEP95,DDX5,ENSSHAG00000020288,ENSSHAG00000018964,POLG2,PECAM1,CD7,CSN…	TRUE	PRKAR1A (1|Dom/Rec|oncogene, TSG, fusion|T, Mis, N, F, S), AXIN2 (1|Rec|TSG|Mis, F, N), DDX5 (1|Dom|oncogene, fusion|T), ASPSCR1 (1|Dom|fusion|T), RNF213 (1|Dom|fusion|T), CANT1 (1|Dom|fusion|T), SEPT9 (2|Dom|fusion|T)
4	loss	191800000	197199999	4	5400000	1042R1,1042R13,1042R16,1042R24	ZNF692,ZNF672,OR2T6,OR2T1,OR2T27,OR2W3,ZNF496,ENSSHAG00000001869,ENSSHAG00000001920,ENSSHAG00000003103,ENSSHAG00000003349,HFE,ENSSHAG00000004268,ENSSHAG00000004278,HIST1H2AA,ENSSHAG00000004422,ENSSHAG00000004859,ENSSHAG00000005145,HIST2H3A,HIST1H2AL,ENSSHAG00000005553,ENSSHAG00000005678,PIK3R5,ENSSHAG00000006073,ENSSHAG00000008898,ENSSHAG00000009005,ENSSHAG00000010156,STX8,ENSSHAG00000005087,ENSS…	TRUE	PER1 (1|Dom|TSG, fusion|T), TP53 (1|Rec|oncogene, TSG, fusion|Mis, N, F, T)
4	loss	197200000	198699999	22	1500000	1042R1,1042R13,1042R16,1042R24,10R1BM2,10R1BM3,10R1BM4,10R1BM5,10R1BM6,10R1BM8,10R1BM9,10R1BM10,10R1BM12,10R1BM14,10R1BM15,10R1BM17,10R1BM18,10R1BM19,10R1BM20,10R1BM21,10R1BM22,10R1BM23	OR2Y1,MAP2K4,U1,ARHGAP44,ELAC2,ZKSCAN8,ENSSHAG00000005434,ZKSCAN5,PMP22,METRNL,B3GNTL1,TBCD,ZNF750,FN3KRP,WDR45B,FOXK2	TRUE	MAP2K4 (1|Rec|oncogene, TSG|D, Mis, N)
4	loss	198700000	344299999	4	145600000	1042R1,1042R13,1042R16,1042R24	FOXK2,ENSSHAG00000001637,GABBR1,MOG,TRIM10,TRIM15,TRIM26,TRIM39-RPP21,ABCF1,PPP1R10,ENSSHAG00000019442,MRPS18B,ATAT1,C6orf136,DHX16,PPP1R18,NRM,MDC1,TUBB,FLOT1,IER3,DDR1,VARS2,ENSSHAG00000009517,ENSSHAG00000009745,CDSN,MCCD1,DDX39B,SNORD83,LTA,TNF,LTB,PRRC2A,SNORA38,BAG6,C6orf47,C6orf25,DDAH2,ENSSHAG00000006493,ENSSHAG00000006612,VARS,HSPA1L,SNORD48,SNORD52,SLC44A4,EHMT2,ZBTB12,ENSSHAG00000008733…	TRUE	DAXX (1|Rec|oncogene, TSG|Mis, F, N), FANCE (1|Rec|TSG|N, F, S), SRSF3 (1|Dom|oncogene, fusion|T), CDKN1A (2||oncogene, TSG|F, N), PIM1 (1|Dom|oncogene, fusion|T, Mis), TFEB (1|Dom|oncogene, fusion|T), CCND3 (1|Dom|oncogene, fusion|T), HSP90AB1 (1|Dom|fusion|T), NFKBIE (1|Dom/Rec|TSG|F, Mis), BMP5 (2|||Mis), EPHA7 (2|||Mis), CCNC (2||TSG|D), PRDM1 (1|Rec|TSG|D, N, Mis, F, S), FOXO3 (1|Dom|oncogen…
4	loss	344300000	395199999	23	50900000	1042R1,1042R13,1042R16,1042R24,3R1BM7,3R1BM2,3R1BM3,3R1BM4,3R1BM5,3R1BM6,3R1BM8,3R1BM9,3R1BM10,3R1BM12,3R1BM14,3R1BM15,3R1BM17,3R1BM18,3R1BM19,3R1BM20,3R1BM21,3R1BM22,3R1BM23	ENSSHAG00000019439,CCDC18,DR1,FNBP1L,BCAR3,DNTTIP2,GCLM,ENSSHAG00000005994,ABCA4,ENSSHAG00000000933,ENSSHAG00000005825,ABCD3,F3,SLC44A3,CNN3,U6atac,ALG14,ENSSHAG00000007141,RWDD3,U6,PTBP2,ENSSHAG00000016674,DPYD,MIR137,SNX7,PLPPR5,ENSSHAG00000008677,PLPPR4,Metazoa_SRP,PALMD,FRRS1,ENSSHAG00000014596,SLC35A3,HIAT1,SASS6,TRMT13,LRRC39,RTCA,CDC14A,GPR88,VCAM1,EXTL2,SLC30A7,DPH5,S1PR1,OLFM3,COL11A1,RN…	TRUE	TRIM33 (1|Dom|TSG, fusion|T), ATP1A1 (1|Dom|oncogene, TSG|Mis, O), TENT5C (1|Rec|TSG|Mis, F, O), NOTCH2 (1|Dom/Rec|oncogene, TSG|N, F, Mis), PDE4DIP (1|Dom|fusion|T), BCL9 (1|Dom|oncogene, fusion|T), ARNT (1|Dom|oncogene, TSG, fusion|T), SETDB1 (2||oncogene|F, Mis), MLLT11 (1|Dom|fusion|T), TAF15 (1|Dom|oncogene, fusion|T), SUZ12 (1|Dom|oncogene, TSG, fusion|T), NF1 (1|Rec|TSG, fusion|D, Mis, N, …
4	loss	395200000	407999999	22	12800000	1042R1,1042R13,1042R16,1042R24,3R1BM2,3R1BM3,3R1BM4,3R1BM5,3R1BM6,3R1BM8,3R1BM9,3R1BM10,3R1BM12,3R1BM14,3R1BM15,3R1BM17,3R1BM18,3R1BM19,3R1BM20,3R1BM21,3R1BM22,3R1BM23	DGKD,SAG,ATG16L1,SCARNA6,INPP5D,NEU2,NGEF,C2orf82,GIGYF2,KCNJ13,EFHD1,GPR55,ITM2C,CAB39,ENSSHAG00000006955,HES6,PER2,OTOS,ENSSHAG00000002651,ENSSHAG00000003284,ENSSHAG00000003574,TRA2B,ENSSHAG00000004031,ETV5,ENSSHAG00000007041,IRGM,CRYGS,TBCCD1,DNAJB11,ST6GAL1,ENSSHAG00000011450,ADIPOQ,ENSSHAG00000011693,ENSSHAG00000011729,COL26A1,ENSSHAG00000011992,IFT22,KLHL6,KLHL24,YEATS2,PARL,ANKMY1,GPC1,MYE…	TRUE	ETV5 (1|Dom|oncogene, fusion|T), CUX1 (1|Dom|oncogene, TSG|N,F,S,Mis,O,T), HIP1 (1|Dom|oncogene, fusion|T), ACKR3 (1|Dom|oncogene, fusion|T), MAP3K13 (1|Rec|oncogene, TSG|F), IGF2BP2 (2||TSG|D), NBN (1|Rec|TSG|Mis, N, F)
4	loss	408000000	412394341	4	4394342	1042R1,1042R13,1042R16,1042R24	NBN,DECR1,CALB1,TMEM64,NECAB1,C8orf88,TMEM55A,OTUD6B,LRRC69,SLC26A7,ENSSHAG00000015805,USP33,FAM73A,ENSSHAG00000004317,NEXN,FUBP1,DNAJB4,GIPC2,ACSF2,CHAD,RSAD1,MYCBPAP,EPN3,SPATA20,CACNA1G,GLIS1,NDC1,YIPF1,ENSSHAG00000007335,ENSSHAG00000007365,HSPB11,LRRC42,LDLRAD1,TMEM59,TCEANC2,CDCP2,ENSSHAG00000009095,MRPL37,SSBP3,PTTG1IP,SUMO3,UBE2G2,ENSSHAG00000004908,NARF	TRUE	NBN (1|Rec|TSG|Mis, N, F), FUBP1 (1|Rec|oncogene|F, N)
5	loss	232900000	235299999	13	2400000	11BM1,11BM3,11BM14,11BM19,11BM20,11BM21,11BM22,11BM23,11BM24,11BM25,11BM26,11BM31,11BM32	PHF14,THSD7A,TMEM106B,VWDE	FALSE
X	loss	952000	1658999	8	707000	17R1,17R14,17R19,17R20,17R22,17R24,17R31,17R32	PLXNA3,UBL4A,SLC10A3,FAM3A,ENSSHAG00000003688,ENSSHAG00000004769,ENSSHAG00000005407,GAB3,SPRY3,VAMP7,ENSSHAG00000006117,TSC22D3,ENSSHAG00000003584	FALSE
X	loss	7200000	8299999	13	1100000	16R1,16R3,16R14,16R19,16R20,16R21,16R22,16R23,16R24,16R25,16R26,16R31,16R32	ZC3H12B,PDZD4,L1CAM,U6,AVPR2,ARHGAP4,ENSSHAG00000005071,NUDT16,NAA10,RENBP,HCFC1,ENSSHAG00000006884,IRAK1,MECP2,ENSSHAG00000009224,TEX28,TKTL2,ENSSHAG00000010291	FALSE
X	loss	14100000	14799999	9	700000	18R1,18R14,18R19,18R20,18R22,18R24,18R31,18R32,18R42	ENSSHAG00000000698,ENSSHAG00000000566,CHIC1,CDX4,ARHGEF9	FALSE

## Sheet: Table_S6C
chr	type	start	end	depth	width	cnvs	genes	cosmic	COSMIC_Summary
2	gain	287100000	312099999	2	25000000	1540,1755	TAF2,DSCC1,DEPTOR,COL14A1,MTBP,ENSSHAG00000003459,ENSSHAG00000003488,HAS2,ENSSHAG00000011112,ZHX2,DERL1,TBC1D31,FAM83A,ENSSHAG00000013082,ZHX1,ATAD2,U1,FBXO32,KLHL38,ANXA13,FAM91A1,TMEM65,RNF139,TATDN1,MTSS1,ZNF572,SQLE,KIAA0196,NSMCE2,TRIB1,ENSSHAG00000007619,FAM84B,ENSSHAG00000014662,ENSSHAG00000017077,GSDMC,FAM49B,ASAP1,ATP6V0A2,U6,Metazoa_SRP,ADCY8,ENSSHAG00000003517,ENSSHAG00000005694,HHLA1,…	TRUE	NDRG1 (1|Dom|TSG, fusion|T), FAM135B (2|||Mis)
4	gain	24100000	24999999	4	900000	1761,1761G1CN4,1761G1CN5,1761G1CN6	ATG4C,DOCK7,ANGPTL3,USP1	FALSE
5	loss	102900000	103699999	2	800000	1792,1792L1CN0	CACNA2D1,HGF	FALSE

## Sheet: Table_S6D
chr	type	start	end	depth	width	cnvs	genes	cosmic	COSMIC_Summary
1	gain	121000000	123999999	2	3000000	1095,1076	ENSSHAG00000015699,ENSSHAG00000015834,MIR190A,ENSSHAG00000016976,ENSSHAG00000017136,LACTB,RPS27L,U6atac,RAB8B,APH1B,CA12,USP3,FBXL22,HERC1,DAPK2,U6,MRPL46,FAM96A,SNX1,SNX22,PPIB,CSNK1G1,TRIP4,ZNF609,OAZ2,RBPMS2,PIF1,ENSSHAG00000008656,ENSSHAG00000009145,ANKDD1A,MTFMT,SLC51B	FALSE
1	gain	125100000	129099999	2	4000000	1076,1096	MEGF11,DIS3L,TIPIN,SCARNA14,RPL4,SNORD18,SNORD16,ZWILCH,LCTL,SMAD6,SMAD3,AAGAB,ENSSHAG00000012985,C15orf61,MAP2K5,SKOR1,Metazoa_SRP,PIAS1,CALML4,CLN6,FEM1B,ITGA11,ENSSHAG00000006614,CORO2B,ENSSHAG00000010906,NOX5,GLCE	TRUE	SMAD3 (1|Rec|TSG|Mis)
1	gain	177600000	178999999	2	1400000	1099,1284	NOVA1,7SK,5S_rRNA	FALSE
1	gain	577900000	578999999	3	1100000	1115,2R2,2R3	DUSP10,ENSSHAG00000011289	FALSE
1	gain	579000000	579099999	2	100000	2R2,2R3		FALSE
2	gain	4200000	5799999	3	1600000	1287,1287G1CN4,1287G1CN5	U6,ENSSHAG00000011406,ST8SIA4,SLCO4C1	FALSE
2	gain	8300000	10099999	2	1800000	1288,1288G1CN4	EFNA5,ENSSHAG00000012657,ENSSHAG00000012690	FALSE
2	gain	31700000	33599999	2	1900000	1290,1290G1CN4	ZNF608,MAN2A1,U6,ENSSHAG00000012210,ENSSHAG00000000979,ENSSHAG00000003203	FALSE
2	gain	39600000	41099999	2	1500000	1291,1291G1CN4	LNPEP,LIX1,RIOK2,GNL1,ENSSHAG00000007919,ENSSHAG00000007959,ENSSHAG00000007994	FALSE
2	gain	41200000	41999999	2	800000	1292,1292G1CN4	CHD1,Metazoa_SRP,DIRAS2,MCC,ISOC1,SLC25A46,YTHDC2	FALSE
2	gain	42100000	42999999	2	900000	1293,1293G1CN4	TRIM36,PGGT1B,CCDC112,FEM1C,PRRC1,MEGF10,5S_rRNA,C5orf63,LMNB1,TEX43,PHAX,ALDH7A1	FALSE
2	gain	64600000	65499999	2	900000	1080,1294	FHOD3	FALSE
2	gain	122000000	122899999	2	900000	1080,1678	CRH,TRIM55,DNAJC5B,PDE7A,MTFR1,ARMC1	FALSE
2	gain	146300000	147799999	3	1500000	1295,1295G1CN4,1295G2CN5	ERAP1,CAST,PCSK1,ENSSHAG00000005621,ENSSHAG00000009684,GLRX,RHOBTB3,ENSSHAG00000011679,SPATA9,RFESD	FALSE
2	gain	147900000	148899999	2	1000000	1296,1296G1CN4	TTC37,FAM81B,MCTP1	FALSE
2	gain	149000000	149899999	2	900000	1297,1297G1CN4	KIAA0825,FAM172A	FALSE
2	gain	154700000	156799999	10	2100000	1298,1298G1CN4,1298G1CN5,1298G1CN6,1298G1CN7,1298G1CN8,1298G1CN9,1298G1CN10,1298G1CN11,1298G1CN12	MEF2C,MIR9-2,TMEM161B	FALSE
2	gain	172900000	173799999	2	900000	1300,1300G1CN3.5	ENSSHAG00000017978,NIPBL,ENSSHAG00000019374,SLC1A3,ENSSHAG00000018551	FALSE
2	gain	280100000	281699999	7	1600000	1051,1301,1301G1CN4,1301G1CN5,1301G1CN6,1301G1CN7,1301G1CN8	U1,TRPS1	FALSE
2	gain	281800000	283199999	7	1400000	1051,1302,1302G1CN4,1302G1CN5,1302G1CN6,1302G1CN7,1302G1CN8	TRPS1	FALSE
2	gain	283300000	288599999	6	5300000	1051,1303,1303G1CN4,1303G1CN5,1303G1CN6,1303G1CN7	EIF3H,UTP23,RAD21,MED30,U6,ENSSHAG00000010065,ENSSHAG00000012130,SAMD12,U6atac,TNFRSF11B,COLEC10,ENSSHAG00000016675,MAL2,NOV,ENPP2,ENSSHAG00000017741,TAF2,DSCC1,DEPTOR,COL14A1,MTBP,ENSSHAG00000003459,ENSSHAG00000003488	TRUE	RAD21 (1|Rec|oncogene, TSG|Mis, N, F), EXT1 (1|Rec|TSG, fusion|Mis, N, F, S), EXT1 (1|Rec|TSG, fusion|Mis, N, F, S)
2	gain	288700000	291199999	7	2500000	1051,1304,1304G1CN4,1304G1CN5,1304G1CN6,1304G1CN7,1304G1CN8	HAS2,ENSSHAG00000011112,ZHX2,DERL1,TBC1D31,FAM83A,ENSSHAG00000013082,ZHX1,ATAD2,U1,FBXO32	FALSE
2	gain	291300000	293299999	6	2000000	1051,1305,1305G1CN4,1305G1CN5,1305G1CN6,1305G1CN7	KLHL38,ANXA13,FAM91A1,TMEM65,RNF139,TATDN1,MTSS1,ZNF572,SQLE,KIAA0196,NSMCE2,TRIB1	FALSE
2	gain	293400000	295899999	8	2500000	1051,1306,1306G1CN4,1306G1CN5,1306G1CN6,1306G1CN7,1306G1CN8,1306G1CN9	ENSSHAG00000007619,FAM84B,ENSSHAG00000014662	FALSE
2	gain	295900000	296799999	7	900000	1306,1306G1CN4,1306G1CN5,1306G1CN6,1306G1CN7,1306G1CN8,1306G1CN9	ENSSHAG00000017077	FALSE
2	gain	296900000	302699999	5	5800000	1307,1307G1CN4,1307G1CN5,1307G1CN6,1307G1CN7	GSDMC,FAM49B,ASAP1,ATP6V0A2,U6,Metazoa_SRP,ADCY8,ENSSHAG00000003517,ENSSHAG00000005694,HHLA1,KCNQ3,LRRC6,PHF20L1,TG,SLA,WISP1,NDRG1,ENSSHAG00000016138,ST3GAL1	TRUE	NDRG1 (1|Dom|TSG, fusion|T)
2	gain	317200000	317999999	2	800000	1311,1311G1CN4	SMARCA4,ENSSHAG00000019408,YIPF2,CARM1,TMED1,DNM2,MIR199A1,ILF3,ENSSHAG00000001788,NRSN1,SLC44A2,AP1M2,CDKN2D,KRI1,ATG4D,S1PR5,KEAP1,PDE4A,CDC37,TYK2,ENSSHAG00000008104,RAVER1,ENSSHAG00000008264,ICAM5,ICAM4,ENSSHAG00000008434,MRPL4,S1PR2,DNMT1,ENSSHAG00000009136,EIF3G,P2RY11,ENSSHAG00000009305	TRUE	SMARCA4 (1|Rec|TSG|F, N, Mis, S), DNM2 (1|Rec|TSG|F, N, S, Mis, O), KEAP1 (1||TSG|Mis, N, F)
2	gain	327500000	328499999	2	1000000	1313,1313G1CN4	MIR23A,MIR27A,sha-mir-24-2,ZSWIM4,C19orf53,ENSSHAG00000011507,MRI1,CCDC130,ENSSHAG00000011797,HEMGN,TIGD1,CACNA1A,IER2,NACC1,TRMT1,LYL1,NFIX,ENSSHAG00000014875,DAND5,GADD45GIP1,RAD23A,CALR,FARSA,SYCE2,GCDH,KLF1,ENSSHAG00000020129	TRUE	LYL1 (1|Dom|oncogene, fusion|T), CALR (1|Dom|oncogene|F, Mis)
2	gain	398900000	401099999	4	2200000	1322,1322G1CN4,1322G1CN5,1322G1CN6	NCBP1,XPA,FOXE1,NANS,EPB41L4B,ENSSHAG00000008314,ENSSHAG00000009130,MURC,ENSSHAG00000010984,APTX,DNAJA1,SMU1,SLC24A2	TRUE	XPA (1|Rec|TSG|Mis, N, F, S)
2	gain	492000000	493499999	2	1500000	1324,1085	GLIS3,ENSSHAG00000011159,U6,SLC1A1,SPATA6L,CDC37L1,AK3	FALSE
2	gain	527900000	529399999	2	1500000	1324,1682	SLMAP,FAM3D,C3orf67	FALSE
3	gain	2400000	2499999	2	100000	1808R3,1683	SEPT5,ZBTB21,C2CD2	FALSE
3	gain	134400000	135299999	4	900000	1693,1693G1CN4,1693G1CN5,1693G1CN6	SCN2A,CSRNP3,GALNT3,TTC21B,SCN1A	FALSE
3	gain	179800000	180699999	8	900000	1701,1701G1CN4,1701G1CN5,1701G1CN6,1701G1CN7,1701G1CN8,1701G1CN9,1701G1CN10		FALSE
3	gain	193200000	194099999	3	900000	1703,1703G1CN4,1703G2CN5		FALSE
3	gain	208600000	209499999	2	900000	1707,1707G1CN4	PKNOX2,ENSSHAG00000017139,ENSSHAG00000017210,EI24,STT3A,CHEK1,TMEM218,PUS3,HYLS1,DDX25,CDON	FALSE
3	gain	209600000	210799999	3	1200000	1708,1708G1CN4,1708G1CN5	7SK,FAM118B,SRPR,FOXRED1,ST3GAL4,KIRREL3	FALSE
3	gain	210900000	213699999	3	2800000	1709,1709G1CN4,1709G1CN5	ENSSHAG00000014624,U6,U4,ETS1,FLI1,KCNJ1,KCNJ5,ARHGAP32	TRUE	FLI1 (1|Dom|oncogene, fusion|T), KCNJ5 (1|Dom|oncogene|Mis)
3	gain	213800000	214699999	4	900000	1710,1710G1CN4,1710G1CN5,1710G1CN6	BARX2,TMEM45B,NFRKB,PRDM10	FALSE
3	gain	215800000	217499999	2	1700000	1711,1711G1CN4	ENSSHAG00000010417,ENSSHAG00000010831,ENSSHAG00000020372,NTM	FALSE
3	gain	219800000	221299999	2	1500000	1714,1714G1CN4	JAM3,NCAPD3,ENSSHAG00000013553,VPS26B,THYN1,ACAD8,ENSSHAG00000014336,B3GAT1,U6,ENSSHAG00000017033	FALSE
3	gain	221400000	222299999	3	900000	1715,1715G1CN4,1715G1CN5	RNF17,CENPJ,MPHOSPH8,PSPC1,ZMYM2,ENSSHAG00000006476,GJA3,GJB2,GJB6	TRUE	ZMYM2 (1|Dom|fusion|T)
3	gain	278500000	279699999	2	1200000	1721,1721G1CN4	ENSSHAG00000010760,VWA5B1,PLA2G2C,PLA2G2F,PLA2G2D,PLA2G2A,ENSSHAG00000013100,ENSSHAG00000013358,NBL1,CAPZB,PQLC2,AKR7L,MRTO4,EMC1,UBR4	FALSE
3	gain	287200000	288499999	15	1300000	1725,1725G1CN4,1725G1CN5,1725G1CN6,1725G1CN7,1725G1CN8,1725G1CN9,1725G1CN10,1725G1CN11,1725G1CN12,1725G1CN13,1725G1CN14,1725G1CN15,1725G1CN16,1725G1CN17	U6,ACTL8,ARHGEF10L,PADI3,PADI1,PADI2,SDHB,ATP13A2	TRUE	ARHGEF10L (2||TSG|D), SDHB (1|Rec|TSG|Mis, N, F)
3	gain	288600000	289699999	15	1100000	1726,1726G1CN4,1726G1CN5,1726G1CN6,1726G1CN7,1726G1CN8,1726G1CN9,1726G1CN10,1726G1CN11,1726G1CN12,1726G1CN13,1726G1CN14,1726G1CN15,1726G1CN16,1726G1CN17	SPATA21,SZRD1,FBXO42,ENSSHAG00000010818,EPHA2,HSPB7,C1orf64,ZBTB17,SPEN,FBLIM1,TMEM82,SLC25A34,PLEKHM2,RSC1A1,DDI2,AGMAT,DNAJC16,CASP9,ENSSHAG00000010173	TRUE	SPEN (1|Rec|TSG|F, Mis, N), CASP9 (2||TSG|D)
3	gain	314300000	315199999	11	900000	1730,1730G1CN4,1730G1CN5,1730G1CN6,1730G1CN7,1730G1CN8,1730G1CN9,1730G1CN10,1730G1CN11,1730G1CN12,1730G1CN13	ENSSHAG00000020390,RRAGC,ENSSHAG00000017324,RHBDL2,AKIRIN1,NDUFS5,ENSSHAG00000017549	FALSE
3	gain	315300000	315699999	15	400000	1731,1731G1CN4,1731G1CN5,1731G1CN6,1731G1CN7,1731G1CN8,1731G1CN9,1731G1CN10,1731G1CN11,1731G1CN12,1731G1CN13,1731G1CN14,1731G1CN15,1731G1CN16,1731G1CN17	ENSSHAG00000017549,ENSSHAG00000018033,PPIE,PABPC4,SNORA55,HEYL,NT5C1A	FALSE
3	gain	315700000	316099999	16	400000	1731,1731G1CN4,1731G1CN5,1731G1CN6,1731G1CN7,1731G1CN8,1731G1CN9,1731G1CN10,1731G1CN11,1731G1CN12,1731G1CN13,1731G1CN14,1731G1CN15,1731G1CN16,1731G1CN17,1330	NT5C1A,HPCAL4,ENSSHAG00000018329,TRIT1,MYCL,ENSSHAG00000000196,CAP1,PPT1,RLF	TRUE	MYCL (1|Dom|oncogene|A)
3	gain	316200000	317799999	13	1600000	1330,1732,1732G1CN4,1732G1CN5,1732G1CN6,1732G1CN7,1732G1CN8,1732G1CN9,1732G1CN10,1732G1CN11,1732G1CN12,1732G1CN13,1732G1CN14	COL9A2,SMAP2,RIMS3,NFYC,MIR30E,MIR30C1,ENSSHAG00000019340,KCNQ4,TINAGL1,PEF1,COL16A1,ADGRB2,SPOCD1,PTP4A2,KHDRBS1,KPNA6,TXLNA,CCDC28B,DCDC2B,EIF3I,ENSSHAG00000008302,FAM167B,LCK,ENSSHAG00000008787,ENSSHAG00000009126,ZBTB8A,ZBTB8OS,RBBP4,SYNC,KIAA1522,YARS,ENSSHAG00000011998,FNDC5	TRUE	LCK (1|Dom|oncogene, fusion|T)
3	gain	317900000	319099999	6	1200000	1330,1733,1733G1CN4,1733G1CN5,1733G1CN6,1733G1CN7	AK2,CTPS1,SLFNL1,SCMH1,ENSSHAG00000002627,EDN2,HIVEP3	FALSE
3	gain	319200000	320499999	2	1300000	1330,1734	GUCA2B,GUCA2A,FOXJ3,RIMKLA,ZMYND12,PPCS,CCDC30,YBX1,ENSSHAG00000014633,CLDN19,P3H1,ENSSHAG00000014815,CCDC23,ERMAP,SLC2A1	FALSE
3	gain	322000000	322999999	4	1000000	1331,1736,1736G1CN4,1736G1CN5	LAPTM5,MATN1	FALSE
3	gain	325600000	332299999	2	6700000	1738,1029R3	ROBO1,ENSSHAG00000003799,ENSSHAG00000005393,ENSSHAG00000013236,ENSSHAG00000014134,VGLL3,CHMP2B,POU1F1,HTR1F,CGGBP1,ENSSHAG00000007469,ENSSHAG00000008091,C3orf38,ENSSHAG00000010377,ENSSHAG00000014489,EPHA3,PROS1,ARL6	TRUE	EPHA3 (2|||Mis)
3	gain	351600000	352299999	2	700000	1738,1868	IL3RA,ENSSHAG00000004463,ENSSHAG00000006522,CRLF2	TRUE	CRLF2 (1|Dom|oncogene, fusion|Mis, T)
3	gain	361600000	463799999	2	102200000	1738,1333	CNOT11,SNORD89,RNF149,MAP4K4,IL18RAP,SLC9A4,SLC9A2,MFSD9,ENSSHAG00000009835,U6,ENSSHAG00000015474,POU3F3,ENSSHAG00000017967,MRPS9,ENSSHAG00000018220,GPR45,TGFBRAP1,C2orf49,FHL2,NCK2,C2orf40,UXS1,ENSSHAG00000012464,ST6GAL2,ENSSHAG00000015468,ENSSHAG00000007394,ENSSHAG00000000966,SULT1C4,GCC2,ENSSHAG00000002928,RANBP2,CCDC138,EDAR,ENSSHAG00000007425,SH3RF3,TEKT2,ENSSHAG00000007189,SOWAHC,ENSSHAG000…	TRUE	RANBP2 (1|Dom|TSG, fusion|T), SOX21 (2||TSG|D), FEV (1|Dom|oncogene, fusion|T), ATIC (1|Dom|fusion|T), BARD1 (1||TSG|Mis), ERBB4 (1|Dom|oncogene, TSG|Mis, N), ERBB4 (1|Dom|oncogene, TSG|Mis, N), ERBB4 (1|Dom|oncogene, TSG|Mis, N), IDH1 (1|Dom|oncogene|Mis), CREB1 (1|Dom|oncogene, fusion|T), CD28 (2||oncogene|Mis)
3	gain	463900000	464199999	17	300000	1738,1739R1,1739R2,1739R2G1CN4,1739R2G1CN5,1739R2G1CN6,1739R2G1CN7,1739R2G1CN8,1739R2G1CN9,1739R2G1CN10,1739R2G1CN11,1739R2G1CN12,1739R2G1CN13,1739R2G1CN14,1739R2G1CN15,1739R2G1CN16,1739R2G1CN17		FALSE
3	gain	464200000	464699999	16	500000	1739R1,1739R2,1739R2G1CN4,1739R2G1CN5,1739R2G1CN6,1739R2G1CN7,1739R2G1CN8,1739R2G1CN9,1739R2G1CN10,1739R2G1CN11,1739R2G1CN12,1739R2G1CN13,1739R2G1CN14,1739R2G1CN15,1739R2G1CN16,1739R2G1CN17	FOXO6,TBL1XR1	TRUE	TBL1XR1 (1|Rec|oncogene, TSG, fusion|F, Mis)
3	gain	465800000	466699999	15	900000	1336,1336G1CN4,1336G1CN5,1336G1CN6,1336G1CN7,1336G1CN8,1336G1CN9,1336G1CN10,1336G1CN11,1336G1CN12,1336G1CN13,1336G1CN14,1336G1CN15,1336G1CN16,1336G1CN17	ENSSHAG00000015636,ENSSHAG00000016106,ZMAT3,U6,PIK3CA,KCNMB3,ZNF639,MFN1,GNB4	TRUE	PIK3CA (1|Dom|oncogene|Mis)
3	gain	466800000	467699999	14	900000	1337,1337G1CN4,1337G1CN5,1337G1CN6,1337G1CN7,1337G1CN8,1337G1CN9,1337G1CN10,1337G1CN11,1337G1CN13,1337G1CN14,1337G1CN15,1337G1CN16,1337G1CN17	ACTL6A,MRPL47,NDUFB5,USP13,PEX5L	FALSE
3	gain	502400000	503299999	10	900000	1339,1339G1CN4,1339G1CN5,1339G1CN6,1339G1CN7,1339G1CN8,1339G1CN9,1339G1CN10,1339G1CN11,1339G1CN12	MFSD1,Metazoa_SRP,GFM1,LXN,MLF1,RSRC1,ENSSHAG00000019436,SHOX2	TRUE	MLF1 (1|Dom|TSG, fusion|T)
3	gain	517100000	517999999	2	900000	1741,1741G1CN3.5	WRAP73,PAX7,ALDH4A1,CADM4,PINLYP,XRCC1,ZNF575,ETHE1,ENSSHAG00000003734,PHLDB3,ENSSHAG00000004215,ENSSHAG00000004319,ENSSHAG00000004961,ENSSHAG00000005369,ENSSHAG00000005797,ENSSHAG00000006718,RPS19,ATP1A3,ENSSHAG00000019497	TRUE	PAX7 (1|Dom|fusion|T)
4	gain	2100000	4099999	2	2000000	1381,1742	ST6GALNAC3,ENSSHAG00000003877,ENSSHAG00000007057,C1orf123,CPT2,ENSSHAG00000007566,7SK,SLC1A7,ENSSHAG00000008662,ENSSHAG00000008944,ENSSHAG00000008988,SCP2,ENSSHAG00000009881,FAM159A,GPX7,ZCCHC11,PRPF38A,ORC1,ZFYVE9,U1,NRD1,MIR761,OSBPL9,ENSSHAG00000006819,ENSSHAG00000007854,TTC39A,RNF11	FALSE
4	gain	14500000	32699999	2	18200000	1742,1383	CRYZ,ERICH3,ENSSHAG00000005927,LRRC53,LRRIQ3,ENSSHAG00000016009,NEGR1,ZRANB2,MIR186,CTH,ANKRD13C,SRSF11,LRRC40,LRRC7,ENSSHAG00000014109,U6,ENSSHAG00000016708,DEPDC1,RPE65,ENSSHAG00000016940,WLS,WDR78,INSL5,TCTEX1D1,SGIP1,ENSSHAG00000008721,LEPR,LEPROT,DNAJC6,AK4,MIR101-1,JAK1,RAVER2,CACHD1,ROR1,ENSSHAG00000017087,PGM1,EFCAB7,ITGB3BP,ALG6,ENSSHAG00000017525,ATG4C,DOCK7,ANGPTL3,USP1,KANK4,INADL,ENS…	TRUE	JAK1 (1|Dom|oncogene, TSG|Mis)
4	gain	74700000	106399999	2	31700000	1742,1342	ENSSHAG00000001743,RGS18,GAPDH,RGS1,RGS13,RGS2,UCHL5,TROVE2,CDC73,B3GALT2,U6atac,KCNT2,F13B,ASPM,ZBTB41,ENSSHAG00000005692,5S_rRNA,ENSSHAG00000008189,CRB1,DENND1B,LHX9,NEK7,ATP6V1G3,PTPRC,MIR181B1,MIR181A1,KNCN,NR5A2,ZNF281,KIF14,DDX59,CAMSAP2,CACNA1S,TMEM9,TNNT2,LAD1,TNNI1,PHLDA3,CSRP1,ENSSHAG00000007115,NAV1,ENSSHAG00000009916,IPO9,SHISA4,LMOD1,RNPEP,GPR37L1,ARL8A,PTPN7,ENSSHAG00000012326,LGR6,…	TRUE	CDC73 (1|Rec|TSG|Mis, N, F), PTPRC (1|Rec|TSG|Mis, N, S), MDM4 (1|Dom|oncogene|A), ELK4 (1|Dom|oncogene, fusion|T), SLC45A3 (1|Dom|fusion|T)
4	gain	106400000	128299999	3	21900000	1742,1342,1117	MARC2,HLX,ENSSHAG00000012512,HHIPL2,TAF1A,MIA3,AIDA,BROX,ENSSHAG00000009875,DISP1,TLR5,SUSD4,U6,CCDC185,CAPN8,CAPN2,TP53BP2,FBXO28,DEGS1,NVL,CNIH4,WDR26,ENSSHAG00000007686,ENSSHAG00000005589,ENSSHAG00000010490,ENSSHAG00000010724,LBR,ENSSHAG00000012174,SRP9,EPHX1,TMEM63A,ENSSHAG00000014345,ENSSHAG00000014418,SDE2,H3F3B,ENSSHAG00000006815,ENSSHAG00000007170,ACBD3,MIXL1,LIN9,ITPKB,ENSSHAG00000009076…	TRUE	H3F3B (1|Dom|oncogene|Mis), AKT3 (2||oncogene|A), FH (1|Rec|TSG|Mis, N, F)
4	gain	128300000	128399999	2	100000	1742,1117	EGLN1	FALSE
4	gain	128400000	129799999	4	1400000	1742,1117,1343,1343G1CN4	SPRTN,EXOC8,RHOU,RAB4A,CCSAP,ACTA1,NUP133,ABCB10,TAF5L,URB2	FALSE
4	gain	129800000	129899999	2	100000	1742,1117		FALSE
4	gain	129900000	153599999	3	23700000	1742,1117,1344	GALNT2,PGBD5,COG2,AGT,CAPN9,C1orf198,ENSSHAG00000017974,TTC13,ARV1,FAM89A,TRIM67,C1orf131,GNPAT,ITLN1,CD244,ENSSHAG00000005337,ENSSHAG00000005862,CD84,SLAMF6,VANGL2,NHLH1,NCSTN,COPA,ENSSHAG00000007538,PEA15,CASQ1,ATP1A2,IGSF8,KCNJ9,KCNJ10,SLAMF9,IGSF9,TAGLN2,CFAP45,VSIG8,SLAMF8,ENSSHAG00000012321,CRP,APCS,ACKR1,CADM3,ENSSHAG00000005599,ENSSHAG00000007129,OR6N2,OR6N1,OR6K6,ENSSHAG00000008427,ENSSH…	TRUE	FCRL4 (1|Dom|oncogene, fusion|T), FCRL4 (1|Dom|oncogene, fusion|T), FCRL4 (1|Dom|oncogene, fusion|T), PPM1D (1|Dom|oncogene|A, Mis, N, F), CLTC (1|Dom|TSG, fusion|T), RNF43 (1|Rec|TSG|Mis, N, F, S), MSI2 (1|Dom|oncogene, fusion|T), HLF (1|Dom|oncogene, fusion|T), USP6 (1|Dom|oncogene, fusion|T), TPM3 (1|Dom|TSG, fusion|T), MUC1 (1|Dom|fusion|T), LMNA (1|Dom|fusion|T), PRCC (1|Dom|fusion|T), NTRK1…
4	gain	153600000	191699999	2	38100000	1742,1344	ENSSHAG00000003695,LRRC59,EME1,MRPL27,ENSSHAG00000004349,XYLT2,CD300LG,MPP3,DUSP3,SOST,MEOX1,ETV4,DHX8,ENSSHAG00000010742,ENSSHAG00000010762,TMEM106A,NBR1,BRCA1,RND2,VAT1,IFI35,RPL27,RUNDC1,PTGES3L-AARSD1,TAF9,ENSSHAG00000012312,AOC3,BECN1,WNK4,RAMP2,EZH1,CNTNAP1,CCR10,PLEKHH3,TUBG2,FAM134C,PSMC3IP,MLX,COASY,HSD17B1,ATP6V0A1,PTRF,NAGLU,STAT3,ENSSHAG00000000104,STAT5B,GHDC,HCRT,KCNH4,ENSSHAG000000…	TRUE	ETV4 (1|Dom|oncogene, fusion|T), BRCA1 (1|Rec|TSG|D, Mis, N, F, S), SFPQ (1|Dom|TSG, fusion|T), STAT3 (1|Dom|oncogene|Mis,O), STAT5B (1|Dom|oncogene, TSG, fusion|Mis, O, T), SMARCE1 (1|Rec|TSG|F, Mis, N), CCR7 (2||oncogene|N), RARA (1|Dom|oncogene, fusion|T), ERBB2 (1|Dom|oncogene, fusion|A, Mis, O), CDK12 (1|Rec|TSG|Mis, N, F), LASP1 (1|Dom|fusion|T), MLLT6 (1|Dom|fusion|T), SPOP (1|Rec|TSG|Mis)…
4	gain	197200000	198699999	2	1500000	1742,10R2	OR2Y1,MAP2K4,U1,ARHGAP44,ELAC2,ZKSCAN8,ENSSHAG00000005434,ZKSCAN5,PMP22,METRNL,B3GNTL1,TBCD,ZNF750,FN3KRP,WDR45B,FOXK2	TRUE	MAP2K4 (1|Rec|oncogene, TSG|D, Mis, N)
4	gain	199600000	227499999	2	27900000	1742,1345	MCCD1,DDX39B,SNORD83,LTA,TNF,LTB,PRRC2A,SNORA38,BAG6,C6orf47,C6orf25,DDAH2,ENSSHAG00000006493,ENSSHAG00000006612,VARS,HSPA1L,SNORD48,SNORD52,SLC44A4,EHMT2,ZBTB12,ENSSHAG00000008733,NELFE,SKIV2L,DXO,ENSSHAG00000009118,CYP21A2,TNXB,ATF6B,ENSSHAG00000010119,PRRT1,ENSSHAG00000010290,EGFL8,AGPAT1,AGER,PBX2,GPSM3,BRD2,COL11A2,RXRB,SLC39A7,ENSSHAG00000019909,RING1,ENSSHAG00000006348,RPS18,WDR46,PFDN6,RG…	TRUE	DAXX (1|Rec|oncogene, TSG|Mis, F, N), FANCE (1|Rec|TSG|N, F, S), SRSF3 (1|Dom|oncogene, fusion|T), CDKN1A (2||oncogene, TSG|F, N), PIM1 (1|Dom|oncogene, fusion|T, Mis), TFEB (1|Dom|oncogene, fusion|T), CCND3 (1|Dom|oncogene, fusion|T), HSP90AB1 (1|Dom|fusion|T), NFKBIE (1|Dom/Rec|TSG|F, Mis), BMP5 (2|||Mis)
4	gain	227600000	228499999	2	900000	1742,1346	DST,IRF6,ZNF451,BAG2,RAB23,ENSSHAG00000001576	FALSE
4	gain	228600000	320299999	2	91700000	1742,1347	ENSSHAG00000001576,KHDRBS2,U6,LGSN,PTP4A1,PHF3,ENSSHAG00000011960,ENSSHAG00000013845,ENSSHAG00000002968,ENSSHAG00000005819,ENSSHAG00000007842,ENSSHAG00000008982,ADGRB3,LMBRD1,COL19A1,ENSSHAG00000012076,COL9A1,FAM135A,SDHAF4,SMAP1,OGFRL1,MIR30C2,MIR30A,ENSSHAG00000020181,RIMS1,KCNQ5,ENSSHAG00000001847,MB21D1,MTO1,EEF1A1,SLC17A5,CD109,ENSSHAG00000010552,COL12A1,TMEM30A,FILIP1,SENP6,MYO6,IMPG1,HTR1B…	TRUE	EPHA7 (2|||Mis), CCNC (2||TSG|D), PRDM1 (1|Rec|TSG|D, N, Mis, F, S), FOXO3 (1|Dom|oncogene, TSG, fusion|T), RSPO3 (1|Dom|oncogene, fusion|T), PTPRK (1|Dom|TSG, fusion|T), SGK1 (2||oncogene|Mis), MYB (1|Dom|oncogene, fusion|T), BCLAF1 (2|||Mis), TNFAIP3 (1|Rec|TSG|D, N, F), ECT2L (2|Rec||N, S, Mis), LATS1 (1||TSG|Mis, N)
4	gain	320400000	323199999	2	2800000	1347,1743	IYD,7SK,PLEKHG1,MTHFD1L,AKAP12,ZBTB2,ENSSHAG00000013505,ENSSHAG00000013619,ENSSHAG00000013818,CCDC170,ESR1,ENSSHAG00000016393,ENSSHAG00000016595,MYCT1	TRUE	ESR1 (1|Dom|oncogene, TSG, fusion|Mis)
4	gain	323300000	344299999	2	21000000	1347,1744	FBXO5,MTRF1L,RGS17,ENSSHAG00000019501,OPRM1,IPCEF1,CNKSR3,SCAF8,TIAM2,TFB1M,NOX3,ENSSHAG00000016148,5S_rRNA,ENSSHAG00000017106,ARID1B,TMEM242,ZDHHC14,SNX9,SYNJ2,SERAC1,ENSSHAG00000004407,ENSSHAG00000006707,TMEM181,DYNLT1,SYTL3,EZR,RSPH3,ENSSHAG00000011390,ENSSHAG00000012279,FNDC1,SOD2,WTAP,ENSSHAG00000015128,SNORA29,PNLDC1,ENSSHAG00000015446,IGF2R,SLC22A1,SLC22A2,SLC22A3,MAP3K4,AGPAT4,PARK2,ENSSH…	TRUE	ARID1B (1|Rec|TSG|Mis, F, N, O), EZR (1|Dom|fusion|T), QKI (1|Dom|oncogene, TSG|Mis, F, T), FGFR1OP (1|Dom|fusion|T), AFDN (1|Dom|oncogene, fusion|T), SDHC (1|Rec|TSG|Mis, N, F)
4	gain	344300000	360299999	3	16000000	1347,1744,3R2	ENSSHAG00000019439,CCDC18,DR1,FNBP1L,BCAR3,DNTTIP2,GCLM,ENSSHAG00000005994,ABCA4,ENSSHAG00000000933,ENSSHAG00000005825,ABCD3,F3,SLC44A3,CNN3,U6atac,ALG14,ENSSHAG00000007141,RWDD3,U6,PTBP2,ENSSHAG00000016674,DPYD,MIR137,SNX7,PLPPR5,ENSSHAG00000008677,PLPPR4,Metazoa_SRP,PALMD,FRRS1,ENSSHAG00000014596,SLC35A3,HIAT1,SASS6,TRMT13,LRRC39,RTCA,CDC14A,GPR88,VCAM1,EXTL2,SLC30A7,DPH5,S1PR1,OLFM3,COL11A1,RN…	FALSE
4	gain	360300000	361299999	2	1000000	1744,3R2	ENSSHAG00000017312,GPSM2,CLCC1,WDR47,TAF13,SCARNA2,C1orf194,KIAA1324,SARS,CELSR2,PSRC1,SORT1,PSMA5,SYPL2,ATXN7L2,CYB561D1,AMIGO1,ENSSHAG00000018378	FALSE
4	gain	361300000	381599999	3	20300000	1744,3R2,1350	GPR61,GNAI3,GNAT2,AMPD2,ENSSHAG00000005192,GSTM4,GSTM3,ENSSHAG00000003287,CSF1,AHCYL1,STRIP1,ALX3,UBL4B,SLC6A17,KCNC4,SLC16A4,LAMTOR5,PROK1,ENSSHAG00000002426,KCNA10,KCNA2,ENSSHAG00000019498,CD53,LRIF1,DRAM2,CEPT1,DENND2D,CHI3L2,ENSSHAG00000012343,ENSSHAG00000012514,ENSSHAG00000012627,PIFO,ENSSHAG00000012762,ENSSHAG00000012931,OVGP1,WDR77,ATP5F1,ENSSHAG00000013320,ADORA3,RAP1A,FAM212B,DDX20,ENSSH…	TRUE	TRIM33 (1|Dom|TSG, fusion|T), ATP1A1 (1|Dom|oncogene, TSG|Mis, O), TENT5C (1|Rec|TSG|Mis, F, O), NOTCH2 (1|Dom/Rec|oncogene, TSG|N, F, Mis), PDE4DIP (1|Dom|fusion|T), BCL9 (1|Dom|oncogene, fusion|T), ARNT (1|Dom|oncogene, TSG, fusion|T), SETDB1 (2||oncogene|F, Mis), MLLT11 (1|Dom|fusion|T), TAF15 (1|Dom|oncogene, fusion|T)
4	gain	381600000	385099999	4	3500000	1744,3R2,1350,1385	RHBDL3,RHOT1,5S_rRNA,ADAP2,TEFM,ATAD5,CRLF3,SUZ12,UTP6,COPRS,MIR365B,MIR193A,RAB11FIP4,NF1,ENSSHAG00000018934,EVI2B,OMG,WSB1,KSR1,ENSSHAG00000008722,NOS2,ENSSHAG00000010451,NLK,TMEM97,IFT20,TNFAIP1,POLDIP2,TMEM199,SEBOX,VTN,SARM1,SLC46A1,SLC13A2,FOXN1,UNC119,PIGS,ALDOC,ENSSHAG00000014003,ENSSHAG00000014238,KIAA0100,SDF2,SUPT6H,RAB34,ENSSHAG00000014549,snoZ17,SNORD42,SNORD4B,TLCD1,NEK8,ENSSHAG0000…	TRUE	SUZ12 (1|Dom|oncogene, TSG, fusion|T), NF1 (1|Rec|TSG, fusion|D, Mis, N, F, S, O)
4	gain	385100000	390199999	3	5100000	1744,3R2,1350	TMEM248,RABGEF1,TPST1,CRCP,ENSSHAG00000007787,GUSB,ENSSHAG00000008345,ENSSHAG00000008513,ENSSHAG00000009024,PSPH,GBAS,ENSSHAG00000009749,ENSSHAG00000009868,SBDS,ENSSHAG00000010346,CALN1,ENSSHAG00000019156,ENSSHAG00000015352,ENSSHAG00000004866,AUTS2,ENSSHAG00000014068,U6,GTF2I	TRUE	SBDS (1|Rec|TSG|F, N, O)
4	gain	390200000	393699999	4	3500000	1744,3R2,1350,1386	TAOK1,ENSSHAG00000006600,GIT1,ANKRD13B,CORO6,ENSSHAG00000007584,EFCAB5,NSRP1,SLC6A4,BLMH,CPD,GOSR1,TUSC5,BHLHA9,ABR,ENSSHAG00000010357,TIMM22,NXN,RNMTL1,GLOD4,GEMIN4,FAM57A,VPS53,FAM101B,C17orf97,RPH3AL,DOC2B,YWHAE,MYO1C,INPP5K,PITPNA,SLC43A2,SCARF1,PRPF8,WDR81,SERPINF2,SERPINF1,SMYD4,RPA1,RTN4RL1,DPH1,OVCA2,ENSSHAG00000019520,SMG6,SRR,TSR1,SNORD91,SGSM2,MNT,METTL16	TRUE	YWHAE (1|Dom|TSG, fusion|T)
4	gain	393700000	407699999	3	14000000	1744,3R2,1350	PAFAH1B1,CLUH,ENSSHAG00000013800,AKAP10,ULK2,ALDH3A1,U6,SLC47A2,ALDH3A2,SLC47A1,ENSSHAG00000008164,SPECC1,TTC19,NCOR1,ENSSHAG00000019986,CENPV,UBB,TRPV2,DGKD,SAG,ATG16L1,SCARNA6,INPP5D,NEU2,NGEF,C2orf82,GIGYF2,KCNJ13,EFHD1,GPR55,ITM2C,CAB39,ENSSHAG00000006955,HES6,PER2,OTOS,ENSSHAG00000002651,ENSSHAG00000003284,ENSSHAG00000003574,TRA2B,ENSSHAG00000004031,ETV5,ENSSHAG00000007041,IRGM,CRYGS,TBCCD1,…	TRUE	SPECC1 (2|Dom|fusion|T), NCOR1 (1|Rec|TSG|Mis, F, N, O), ETV5 (1|Dom|oncogene, fusion|T), CUX1 (1|Dom|oncogene, TSG|N,F,S,Mis,O,T), HIP1 (1|Dom|oncogene, fusion|T), ACKR3 (1|Dom|oncogene, fusion|T)
4	gain	407700000	407899999	2	200000	3R2,1350	ADAM8,MAP3K13,LIPH,SENP2	TRUE	MAP3K13 (1|Rec|oncogene, TSG|F)
5	gain	195000000	195899999	2	900000	1449,1745	ENSSHAG00000017197,STEAP2,CFAP69,ENSSHAG00000017484,ENSSHAG00000017507,GTPBP10,CLDN12	FALSE
1	loss	20100000	21799999	2	1700000	59R4,1776R2	SLC29A3,FAM175B,ZRANB1,ENSSHAG00000019284,TEX36,EDRF1,MMP21,UROS,BCCIP,DHX32,FANK1,ADAM12,C10orf90	FALSE
1	loss	30200000	32199999	2	2000000	1776R2,1094	ENSSHAG00000018368,PTEN,ATAD1,PAPSS2,SGMS1,ENSSHAG00000003054,A1CF,PRKG1	TRUE	A1CF (2||oncogene|Mis)
1	loss	138000000	139399999	2	1400000	4R3,4R4	ENSSHAG00000000891,ENSSHAG00000001600,ENSSHAG00000002962,ENSSHAG00000005491,ENSSHAG00000002060,OR4L1,ENSSHAG00000005624,OR4K13,ENSSHAG00000006258,OR4K14,OR4Q2,ENSSHAG00000007038,OR4K15,OR4K1,ENSSHAG00000008123,OR4K2,ENSSHAG00000008835,ENSSHAG00000008972,ENSSHAG00000009149,OR4Q3,ENSSHAG00000009576,ENSSHAG00000009904,ENSSHAG00000010264,ENSSHAG00000010393,ENSSHAG00000010471,ENSSHAG00000010579,ENSSHA…	TRUE	CCNB1IP1 (1|Dom|TSG, fusion|T)
1	loss	153900000	161999999	2	8100000	1361,1392	LPCAT4,ENSSHAG00000003901,NOP10,SLC12A6,EMC4,EMC7,ENSSHAG00000006554,U6,AVEN,RYR3,ENSSHAG00000012224,ENSSHAG00000012534,ENSSHAG00000013558,ENSSHAG00000014055,FMN1,GREM1,SCG5,ENSSHAG00000016113,GJD2,ACTC1,AQR,DPH6,ENSSHAG00000019405,C15orf41,MEIS2,ENSSHAG00000017345,BTBD3,TMCO5A,SPRED1,FAM98B,RASGRP1,CCDC176,THBS1,FSIP1	TRUE	NUTM1 (1|Dom|oncogene, fusion|T)
1	loss	162000000	185599999	3	23600000	1361,1392,1368	FSIP1,GPR176,ENSSHAG00000009667,EIF2AK4,SRP14,BMF,U6,BUB1B,SAPCD2,PAK6,PLCB2,C15orf52,DISP2,ENSSHAG00000014083,BAHD1,CHST14,C15orf57,RPUSD2,CASC5,RAD51,RMDN3,ZFYVE19,PPP1R14D,SPINT1,VPS18,DLL4,CHAC1,INO80,EXD1,CHP1,OIP5,NUSAP1,NDUFAF1,ENSSHAG00000017073,ITPKA,LTK,RPAP1,TYRO3,ENSSHAG00000003873,MAPKBP1,JMJD7,ENSSHAG00000006565,SPTBN5,EHD4,PLA2G4D,PLA2G4F,VPS39,TMEM87A,GANC,CAPN3,ZNF106,SNAP23,LRRC…	TRUE	KNL1 (1|Dom|TSG, fusion|T), B2M (1|Rec|TSG|Mis, N, F), ARHGAP5 (2||oncogene|Mis), RHOA (1|Dom|oncogene, TSG|Mis, F, O), TRIP11 (1|Dom|fusion|T), GOLGA5 (1|Dom|fusion|T)
1	loss	185600000	187599999	4	2000000	1361,1392,1368,1100	ENSSHAG00000004200,TDP1,EFCAB11,FOXN3,TTC8,EML5,U6,ZC3H14,PTPN21,SPATA7,KCNK10	FALSE
1	loss	187600000	195099999	3	7500000	1361,1392,1368	KCNK10,ENSSHAG00000019996,GPR65,U6,5S_rRNA,ENSSHAG00000010041,CAPNS2,GABPB1,ENSSHAG00000007091,SEL1L	FALSE
1	loss	195100000	196999999	4	1900000	1361,1392,1368,1102	SEL1L,STON2,GTF2A1,SNORA79,TSHR,ENSSHAG00000007386,ENSSHAG00000012444,ENSSHAG00000019767,ENSSHAG00000005604	TRUE	TSHR (1|Dom|oncogene|Mis)
1	loss	197000000	198499999	3	1500000	1361,1392,1368	ENSSHAG00000010414	FALSE
1	loss	198500000	205199999	4	6700000	1361,1392,1368,1104	ENSSHAG00000016422,ADCK1,ENSSHAG00000017583,ALKBH1,ENSSHAG00000003626,ISM2,AHSA1,VIPAS39,NOXRED1,SAMD15,TMED8,GSTZ1,POMT2,NGB,TMEM63C,U6,ZDHHC22,CIPC,IRF2BPL,LRRC74A,ANGEL1,VASH1,ESRRB,ENSSHAG00000014842,GPATCH2L,IFT43,ENSSHAG00000015869,TGFB3,TTLL5,C14orf1,FLVCR2,BATF,JDP2,FOS,TMED10,NEK9,ZC2HC1C,ACYP1,MLH3,EIF2B2,PGF,RPS6KL1,DLST,ACA59,PROX2,YLPM1,FCF1,AREL1,LTBP2,ENSSHAG00000018668,ISCA2,NPC2,…	FALSE
1	loss	205200000	217499999	3	12300000	1361,1392,1368	PSEN1,RBM25,ZFYVE1,ENSSHAG00000013565,ENSSHAG00000014485,DPF3,ENSSHAG00000014691,RGS6,ENSSHAG00000019536,SIPA1L1,U6,PCNX,ENSSHAG00000018491,ENSSHAG00000018555,TTC9,MED6,ENSSHAG00000018748,ENSSHAG00000018766,ENSSHAG00000018776,SMOC1,SLC8A3,COX16,ENSSHAG00000018941,SYNJ2BP,FANCM,FKBP3,PRPF39,SNORD127,FAM179B,KLHL28,C14orf28,FBXO34,ATG14,TBPL2,KTN1,PELI2,ENSSHAG00000014143,ENSSHAG00000014347,OTX2,EX…	TRUE	KTN1 (1|Dom|fusion|T), HIF1A (1|Dom|oncogene|Mis, F, N), MAX (1|Rec|TSG|Mis, N, F)
1	loss	217500000	217799999	4	300000	1361,1392,1368,1106		FALSE
1	loss	217800000	220699999	3	2900000	1392,1368,1106	FUT8,ENSSHAG00000006239,U6,ENSSHAG00000010491,GPHN,FAM71D,MPP5,ATP6V1D,EIF2S1,PLEK2,TMEM229B,PLEKHH1,PIGH,ARG2,ENSSHAG00000012112,RDH11,RDH12,ZFYVE26,ENSSHAG00000005136	TRUE	GPHN (1|Dom|fusion|T)
1	loss	220700000	221699999	2	1000000	1392,1106	U6,ZFP36L1,ACTN1,ENSSHAG00000000665,EXD2,GALNT16	FALSE
1	loss	223900000	224699999	2	800000	1394,1285	SEC23A,FOXA1	TRUE	FOXA1 (1|Dom|oncogene|Mis, F)
1	loss	363500000	374199999	2	10700000	1397,1362	LCN8,LCN15,ENSSHAG00000002990,ENSSHAG00000003950,CCDC183,RABL6,C9orf172,ENSSHAG00000006519,PHPT1,MAMDC4,EDF1,TRAF2,FBXW5,C8G,ENSSHAG00000008440,LCNL1,PTGDS,C9orf142,CLIC3,ABCA2,FUT7,ENSSHAG00000009840,NPDC1,ENTPD2,UAP1L1,MAN1B1,DPP7,ENSSHAG00000011135,ENTPD8,NOXA1,EXD3,NRARP,TOR4A,NELFB,FAM166A,TUBB4B,SLC34A3,RNF224,CYSRT1,RNF208,NDOR1,TMEM203,TPRN,ANAPC2,ENSSHAG00000009312,LRRC26,GRIN1,ZMYND19,D…	TRUE	NPM1 (1|Dom|oncogene, fusion|T, F), PTK6 (1|Dom|oncogene, TSG|Mis, N), SS18L1 (1|Dom|fusion|T)
1	loss	374300000	386699999	2	12400000	1362,1398	CDH26,FAM217B,PPP1R3D,SYCP2,PHACTR3,EDN3,ZNF831,ENSSHAG00000012601,SLMO2,ATP5F1E,TUBB1,CTSZ,NELFCD,GNAS,ENSSHAG00000014831,ENSSHAG00000014975,ENSSHAG00000015231,ENSSHAG00000015293,APCDD1L,VAPB,RAB22A,ENSSHAG00000016343,C20orf85,ENSSHAG00000011396,PMEPA1,PCK1,ENSSHAG00000013360,RBM38,BMP7,ENSSHAG00000003194,Metazoa_SRP,TFAP2C,ENSSHAG00000012203,RTFDC1,GCNT7,CASS4,CSTF1,AURKA,ENSSHAG00000014736,CBL…	TRUE	GNAS (1|Dom|oncogene|Mis), FAM47C (2|||Mis), SALL4 (1||oncogene|Mis, F), NFATC2 (1|Dom|oncogene, fusion|T)
1	loss	386700000	389199999	3	2500000	1362,1398,1388	UBE2V1,SNAI1,SPATA2,ENSSHAG00000000527,ENSSHAG00000004995,PTGIS,KCNB1,SBSPON,SNORD12,ZNFX1,ENSSHAG00000008934,DDX27,STAU1,CSE1L,ARFGEF2,PREX1,SULF2,ENSSHAG00000015603,NCOA3,SIMC1,U6	FALSE
1	loss	389200000	392799999	2	3600000	1362,1398	ZMYND8,EYA2,SLC2A10,ENSSHAG00000001668,JPH2,OSER1,GDAP1L1,FITM2,R3HDML,HNF4A,TTPAL,SERINC3,PKIG,ADA,WISP2,KCNK15,RIMS4,YWHAB,PABPC1L,TOMM34,STK4,KCNS1,ENSSHAG00000012755,ENSSHAG00000013083,ENSSHAG00000013164,RBPJL,ENSSHAG00000013442,SDC4,ENSSHAG00000013750,TP53TG5,DBNDD2,PIGT,ENSSHAG00000014175,AEBP1,POLD2,MYL7,GCK,U6,YKT6,CAMK2B,NUDCD3,NPC1L1,DDX56,OGDH,ZMIZ2,ENSSHAG00000017062,H2AFV,PURB,ACTR1B…	TRUE	SDC4 (1|Dom|fusion|T)
1	loss	394100000	394499999	2	400000	1844,1364	NCOA1,PTRHD1,CENPO,ADCY3,EFR3B,POMC	TRUE	NCOA1 (1|Dom|fusion|T)
1	loss	394900000	395699999	2	800000	1364,1402	DTNB,ASXL2,KIF3C,ENSSHAG00000013369,GAREML,HADHA	TRUE	ASXL2 (2||TSG|O,N, F)
2	loss	0	2099999	3	2100000	1403R1,1403R2,1403R3	ENSSHAG00000006350,DAAM1,GPR135,L3HYPDH,JKAMP,CCDC175,RTN1,ENSSHAG00000012167,LRRC9,PCNXL4,DHRS7,PPM1A,ENSSHAG00000014876,C14orf39,SIX6,SIX1,U6,SIX4	TRUE	SIX1 (1||oncogene|Mis)
3	loss	176400000	177499999	2	1100000	1409R1,1409R2	CCDC153,PDZD3,NLRX1,ABCG4,HINFP,C2CD2L,DPAGT1,HMBS,H2AFX,VPS11,HYOU1,SLC37A4,TRAPPC4,ENSSHAG00000010553,CCDC84,BCL9L,DDX6,TREH,PHLDB1,ARCN1,IFT46,TMEM25,TTC36,KMT2A,ENSSHAG00000013175,UBE4A,CD3G,CD3D,CD3E,ENSSHAG00000013663,MPZL2,MPZL3,AMICA1,SCN2B,SCN4B,TMPRSS4	TRUE	BCL9L (1||oncogene, TSG|Mis, F), DDX6 (1|Dom|oncogene, fusion|T)
3	loss	239400000	251599999	2	12200000	1717,1356	CCDC169,ENSSHAG00000000434,CCNA1,U6,SERTM1,RFXAP,ALG5,EXOSC8,SUPT20H,U1,POSTN,TRPC4,FREM2,STOML3,PROSER1,NHLRC3,COG6,7SK,ENSSHAG00000014533,5S_rRNA,DYNLL1,FOXO1,ENSSHAG00000006409,MRPS31,SLC25A15,ENSSHAG00000008155,THSD1,VPS36,CKAP2,NEK3,NEK5,ATP7B,CCDC70,TMEM272,WDFY2,INTS6,SERPINE3,FAM124A,ENSSHAG00000015514,C13orf42,ENSSHAG00000015825,RNASEH2B,DLEU7,KPNA3,ARL11,RCBTB1,SETDB2,CAB39L,CDADC1,MLNR…	TRUE	FOXO1 (1|Dom|oncogene, TSG, fusion|T), RB1 (1|Rec|TSG|D, Mis, N, F, S), LCP1 (2|Dom|fusion|T), EED (2||TSG|Mis, F)
3	loss	263100000	264999999	2	1900000	1717,1357	LDLRAP1,NOX4,ENSSHAG00000008222,ENSSHAG00000003071,GRM5,RAB38	FALSE
3	loss	270500000	270599999	2	100000	1717,170R2	INPPL1,ENSSHAG00000007298,ANAPC15,ENSSHAG00000002993	FALSE
3	loss	274900000	278399999	2	3500000	1720,1086	CNR2,FUCA1,HMGCL,GALE,PITHD1,ENSSHAG00000006165,RPL11,ENSSHAG00000007025,E2F2,ASAP3,TCEA3,HNRNPR,U6,HTR1D,LUZP1,KDM1A,ENSSHAG00000019573,ENSSHAG00000019765,C1orf234,EPHB2,C1QB,EPHA8,ZBTB40,ENSSHAG00000015296,ENSSHAG00000015704,ENSSHAG00000015719,WNT4,ENSSHAG00000016278,CDC42,ENSSHAG00000016664,ENSSHAG00000016948,ENSSHAG00000017037,HSPG2,LDLRAD2,USP48,RAP1GAP,ALPL,EIF4G3,HP1BP3,SH2D5,KIF17,DDOST,P…	FALSE
3	loss	279800000	280499999	3	700000	1086,1722R1,1722R2	MYOM3,IL22RA1,IFNLR1,GRHL3,STPG1,NIPAL3,RCAN3	FALSE
3	loss	280800000	281599999	2	800000	1086,1723	RUNX3,ENSSHAG00000004932,ENSSHAG00000005194,PAQR7,STMN1,PAFAH2,EXTL1,SLC30A2,TRIM63	TRUE
3	loss	281900000	282799999	2	900000	1086,426R2	AIM1L,ZNF683,DHDDS,RPS6KA1,ARID1A,PIGV,GPN2,GPATCH3,NR0B2,MAP3K6,CD164L2,GPR3,WASF2	TRUE	ARID1A (1|Rec|TSG, fusion|Mis, N, F, S, D, T)
3	loss	282900000	283899999	2	1000000	291R2,291R3	ENSSHAG00000007188,PLOD1,KIAA2013,NPPB,NPPA,ENSSHAG00000008691,MTHFR,AGTRAP,DRAXIN,MAD2L2,ENSSHAG00000010236,FBXO6,FBXO44,FBXO2,PTCHD2,ENSSHAG00000013008,MTOR,ANGPTL7,EXOSC10	TRUE	MTOR (1|Dom|oncogene|Mis, N)
3	loss	284100000	285599999	3	1500000	1724R3,1724R1,1724R2	FAM76A,STX12,PPP1R8,SCARNA1,THEMIS2,RPA2,SMPDL3B,EYA3,PTAFR,DNAJC8,SESN2,MED18,PHACTR4,SNORA73,RCC1,TRNAU1AP,SNORD99,SNORA44,SNORA16,RAB42,ENSSHAG00000008520,TAF12,U11,GMEB1,YTHDF2,OPRD1,EPB41,ENSSHAG00000020278,SRSF4,MECR,ENSSHAG00000001185	FALSE
3	loss	290800000	290999999	2	200000	1782R1,1727		FALSE
3	loss	291000000	291799999	2	800000	1727,1089	KAZN	FALSE
3	loss	297500000	303699999	2	6200000	1376,1728	Metazoa_SRP,ENSSHAG00000005243,TP73,CCDC27,ENSSHAG00000007116,LRRC47,CEP104,DFFB,C1orf174,AJAP1,NPHP4,ENSSHAG00000018499,KCNAB2,CHD5,RPL22,RNF207,ICMT,GPR153,ACOT7,ENSSHAG00000003355,ESPN,TNFRSF25,PLEKHG5,NOL9,TAS1R1,ZBTB48,KLHL21,PHF13,THAP3,DNAJC11,CAMTA1,VAMP3,PER3,UTS2,ENSSHAG00000015729,TNFRSF9	TRUE	CAMTA1 (1|Dom|TSG, fusion|T)
3	loss	320600000	321899999	2	1300000	1090,1735	ENSSHAG00000004699,ENSSHAG00000005539,ZSCAN20,PHC2,ZNF362,TRIM62,SERINC2,FABP3,ZCCHC17,SNRNP40,ENSSHAG00000009837,NKAIN1,PUM1,SNORD103	FALSE
3	loss	323100000	323599999	2	500000	1090,1737	ENSSHAG00000019135,PTPRU	FALSE
3	loss	323600000	325199999	2	1600000	1737,53R3	PTPRU,CLSTN1,TMEM201,SLC25A33,ENSSHAG00000007351,SPSB1,H6PD,MIR34A,GPR157,ENSSHAG00000003578,ENSSHAG00000004874,ENSSHAG00000005522	FALSE
3	loss	370100000	370999999	2	900000	1440,1091	UPF3A,CDC16,RASA3,ENSSHAG00000012827,GAS6	FALSE
3	loss	439000000	458199999	2	19200000	1440,1358	U6,SLC4A3,STK11IP,INHA,OBSL1,ENSSHAG00000011802,TMEM198,CHPF,ASIC4,GMPPA,SPEG,DES,DNPEP,PTPRN,ENSSHAG00000013170,MIR153-1,DNAJB2,ENSSHAG00000013304,TUBA4A,STK16,GLB1L,ANKZF1,ATG9A,ABCB6,ZFAND2B,FAM134A,CNPPD1,SLC23A3,IHH,CCDC108,CRYBA2,FEV,WNT10A,WNT6,PRKAG3,TTLL4,STK36,RNF25,BCS1L,ZNF142,PLCD4,RQCD1,USP37,VIL1,CTDSP1,MIR26B,SLC11A1,ENSSHAG00000016316,PNKD,TMBIM1,ARPC2,ENSSHAG00000016775,ENSSHAG0…	TRUE	FEV (1|Dom|oncogene, fusion|T), ATIC (1|Dom|fusion|T), BARD1 (1||TSG|Mis), ERBB4 (1|Dom|oncogene, TSG|Mis, N), ERBB4 (1|Dom|oncogene, TSG|Mis, N), ERBB4 (1|Dom|oncogene, TSG|Mis, N), IDH1 (1|Dom|oncogene|Mis), CREB1 (1|Dom|oncogene, fusion|T), CD28 (2||oncogene|Mis)
3	loss	459200000	459299999	2	100000	1440,1378		FALSE
3	loss	459300000	480999999	3	21700000	1440,1378,1359	FNDC3B,GHSR,NCEH1,ECT2,SPATA16,NLGN1,NAALADL2,ENSSHAG00000020144,FOXO6,TBL1XR1,ENSSHAG00000013032,ENSSHAG00000015636,ENSSHAG00000016106,ZMAT3,U6,PIK3CA,KCNMB3,ZNF639,MFN1,GNB4,ACTL6A,MRPL47,NDUFB5,USP13,PEX5L,ENSSHAG00000018376,TTC14,CCDC39,FXR1,DNAJC19,ENSSHAG00000011277,ATP11B,DCUN1D1,MCCC1,LAMP3,MCF2L2,B3GNT5,RFC4,EIF4A2,SNORA4,SNORA63,SNORA81,7SK,AADACL2,IGSF10,MED12L,P2RY12,P2RY13,GPR87,P2RY…	TRUE	TBL1XR1 (1|Rec|oncogene, TSG, fusion|F, Mis), PIK3CA (1|Dom|oncogene|Mis), EIF4A2 (1|Dom|fusion|T), WWTR1 (1|Dom|oncogene, fusion|T), ATR (1|Dom|TSG|F; Mis)
3	loss	481000000	491099999	2	10100000	1440,1359	RASA2,ENSSHAG00000017651,ZBTB38,SLC16A14,FBXO36,TRIP12,DNER,PID1,SPHKAP,MBLAC1,DAW1,CCL20,ENSSHAG00000009943,SLC19A3,AGFG1,TM4SF20,COL4A3,COL4A4,ENSSHAG00000013764,RHBDD1,IRS1,NYAP2,DOCK10,U6,CUL3,FAM124B,ENSSHAG00000007609,SERPINE2,MRPL44,WDFY1,AP1S3,SCG2,KCNE4,ACSL3,MOGAT1,FARSB,SGPP2,PAX3,ENSSHAG00000016798,ENSSHAG00000020224,EPHA4,ENSSHAG00000018067,U1,U6atac	TRUE	CUL3 (2||TSG|N), ACSL3 (1|Dom|fusion|T), PAX3 (1|Dom|oncogene, fusion|T)
3	loss	491100000	501899999	3	10800000	1440,1359,1379	TMEM212,PLD1,TNIK,SLC2A2,EIF5A2,RPL22L1,SLC7A14,CLDN11,SKIL,PRKCI,PHC3,GPR160,SAMD7,LRRC31,LRRIQ4,LRRC34,MYNN,ENSSHAG00000017014,ENSSHAG00000017191,MECOM,ENSSHAG00000019065,GOLIM4,SERPINI1,PDCD10,WDR49,SERPINI2,ZBBX,ENSSHAG00000012221,ENSSHAG00000020202,BCHE,ENSSHAG00000020121,ENSSHAG00000016971,SLITRK3,SI,ENSSHAG00000008407,ENSSHAG00000001674,ENSSHAG00000004194,OTOL1,SPTSSB,NMD3,B3GALNT1,PPM1L,E…	TRUE	MECOM (1|Dom|oncogene, fusion|T)
3	loss	501900000	509399999	2	7500000	1440,1379	ARL14,KPNA4,SCARNA7,ENSSHAG00000017201,SMC4,MIR16-2,MIR15B,IFT80,MFSD1,Metazoa_SRP,GFM1,LXN,MLF1,RSRC1,ENSSHAG00000019436,SHOX2,VEPH1,PTX3,CCNL1,ENSSHAG00000018848,ENSSHAG00000018859,U6,LEKR1,ENSSHAG00000018919,TIPARP,SSR3,KCNAB1,ENSSHAG00000009677,GMPS,SLC33A1,PLCH1,ENSSHAG00000012163,MME,GPR149,DHX36,ARHGEF26,RAP2B,ENSSHAG00000017970,P2RY1,MBNL1,AHSG,SENP5,ENSSHAG00000004254,ENSSHAG00000004363,…	TRUE	MLF1 (1|Dom|TSG, fusion|T), GMPS (2|Dom|fusion|T)
3	loss	510600000	511499999	2	900000	1440,1380	ENSSHAG00000013660,BCL6,SST,MASP1,ENSSHAG00000019041,ENSSHAG00000015412,MROH2A,ENSSHAG00000015591,PDCD1,NEU4,GAL3ST2	TRUE	BCL6 (1|Dom|oncogene, fusion|T, Mis)
3	loss	515000000	515499999	2	500000	1440,27R3	IQCJ	FALSE
3	loss	516100000	516299999	2	200000	1045,1740	SKI	TRUE	SKI (2||oncogene|Mis)
6	loss	5400000	13899999	2	8500000	1747,1352	NDNF,PRDM5,MAD2L1,PDE5A,FABP2,USP53,MYOZ2,SYNPO2,SEC24D,METTL14,U6,PRSS12,ERVMER34-1,SNORA24,FUT10,CLDN23,ENSSHAG00000015329,NRG1,WRN,PURG,TEX15,PPP2CB,UBXN8,GSR,GTF2E2,RBPMS,DCTN6,LEPROTL1,SARAF,TNKS,ERI1,ENSSHAG00000003111,MFHAS1,ENSSHAG00000004912,FRG1,ASAH1,ENSSHAG00000007166,PCM1,FGL1,MTUS1,PDGFRL,SLC7A2,MTMR7,VPS37A,ENSSHAG00000011828,ZDHHC2,MICU3,FGF20,MSR1,TUSC3,MIR383,SGCZ,ENSSHAG0000001…	TRUE	NRG1 (1|Dom|TSG, fusion|T), WRN (1|Rec|TSG|Mis, N, F, S), LEPROTL1 (2||TSG|D), PCM1 (1|Dom|fusion|T)
6	loss	154300000	171399999	2	17100000	1353,1749	KIAA0232,TBC1D14,CCDC96,TADA2B,GRPEL1,ENSSHAG00000003330,SORCS2,AFAP1,ABLIM2,SH3TC1,HTRA3,ACOX3,TRMT44,GPR78,ENSSHAG00000005307,ENSSHAG00000008914,HMX1,ENSSHAG00000010035,ADRA2C,ENSSHAG00000014331,LRPAP1,ENSSHAG00000014809,DOK7,RGS12,MSANTD1,HTT,GRK4,NOP14,MFSD10,ADD1,TNIP2,FAM193A,RNF4,ZFYVE28,MXD4,HAUS3,POLN,NAT8L,ENSSHAG00000003871,NELFA,WHSC1,SCARNA23,LETM1,FGFR3,ENSSHAG00000010569,U6,ENSSHAG…	TRUE	NSD2 (1|Dom|oncogene, fusion|T), FGFR3 (1|Dom|oncogene, fusion|Mis, T), MYOD1 (1|Dom|oncogene|Mis)
