# Supplementary material for: Evolution and lineage dynamics of a transmissible cancer in Tasmanian devils
Source: PLoS Biol. 2020 Nov 24;18(11):e3000926. doi: 10.1371/journal.pbio.3000926 (PMC7685465; doi:10.1371/journal.pbio.3000926)
Supplement: S7 Table — CNV IDs (see S3 Table) and associated copy number states for gain CNVs encompassing the PDGFRB locus. Tumour identifiers, clades and clade groups, and copy number state within each tumour are shown. The number of tumours carrying each CNV and the locations and years in which these tumours were sampled are listed. CNV127 was sampled in 5 tumours, 4 located in Freycinet and 1 located in Bicheno, approximately 10 kilometres from Freycinet. (XLSX) [file pbio.3000926.s019.xlsx]

## Sheet: Table_S7
CNV_ID	Copy number state(s)	Tumours	Number of tumours	Location(s)	Year(s)
593	3	356T1 (Clade_C-2) 3	1	Forth	2011
860	2.5 (5)	1076T1 (Clade_B-9) 2.5, 1076T2 (Clade_B-9) 2.5, 1191T1 (Clade_B-9) 2.5, 1191T2 (Clade_B-9) 2.5, 1191T4 (Clade_B-9) 2.5, 1191T5 (Clade_B-9) 2.5, 1192T1 (Clade_B-9) 2.5, 1193T1 (Clade_B-9) 2.5, 1196T1 (Clade_B-9) 2.5, 1196T2 (Clade_B-9) 2.5, 1197T2 (Clade_B-9) 2.5	11	Freycinet	2015, 2018
127	3	447T1 (Clade_A2-7) 3, 1071T1 (Clade_A2-7) 3, 1072T4 (Clade_A2-7) 3, 1073T2 (Clade_A2-7) 3, 1075T1 (Clade_A2-7) 3	5	Freycinet (4), Bicheno (1)	2009, 2012, 2013
865	4	451T1 (Clade_A2-2) 4	1	Scottsdale	2009
65	4, 6, 7, 8, 9, 10	52T1 (Clade_A1-1) 9, 52T2 (Clade_A1-1) 10, 88T (Clade_A1-1) 4, 88T2 (Clade_A1-1) 4, 220T (Clade_A1-1) 6, 358T2 (Clade_A1-1) 7, 358T3 (Clade_A1-1) 7, 358T3.1 (Clade_A1-1) 7, 395T1 (Clade_A1-1) 7, 1067T1 (Clade_A1-1) 8, 1068T1 (Clade_A1-1) 8, 1068T4 (Clade_A1-1) 7, 1069T2 (Clade_A1-1) 8, 1070T2 (Clade_A1-1) 8	14	Freycinet	2007, 2008, 2011, 2012
89	4	236T3 (Clade_B-8) 4, 610T1 (Clade_B-8) 4, 627T1 (Clade_B-8) 4, 879T1 (Clade_B-8) 4, 879T2 (Clade_B-8) 4, 879T3 (Clade_B-8) 4, 879T4 (Clade_B-8) 4, 879T5 (Clade_B-8) 4, 879T6 (Clade_B-8) 4, 879T7 (Clade_B-8) 4	10	Bronte Park	2014, 2015, 2016
295R1	4	433T1 (Clade_A1-3A) 4	1	Forestier	2008
295R2	3	132T (Clade_B-8) 3	1	Bronte Park	2011
