# Supplementary material for: Evolution and lineage dynamics of a transmissible cancer in Tasmanian devils
Source: PLoS Biol. 2020 Nov 24;18(11):e3000926. doi: 10.1371/journal.pbio.3000926 (PMC7685465; doi:10.1371/journal.pbio.3000926)
Supplement: S8 Table — (A) Summary of 27 M5 loss events and two M5 gain events in DFT1 biopsies. The M5 loss ID, together with tumour ID, clade group, and information about whether the sample is a cell line, a duplicate, or tetraploid (together with the tetraploid ID, S1 Table), are shown. M5 losses observed in cell lines within this set are inferred to have occurred prior to cell line establishment. M5 loss is defined as having CNVs 6BM (chromosome 2) and 11BM (chromosome 5) and at least one of the chromosome X events, 16R, 17R, 18R. CNV IDs for each event are provided (see S3 Table). Samples in which M5 loss is subclonal are tagged. In tetraploid tumours with polymorphic loss of both M5 copies within the tetraploid group, two M5 loss events are inferred. (B) Summary of 13 M5 loss events occurring exclusively in cell lines in culture or cell lines after inoculation into animals and interpreted as having occurred after cell line establishment. Tumour ID, clade group, and subclonality are indicated, as well as CNV IDs. (C) Observed and expected M5 losses and M5 losses per diploid genome in DFT1 biopsies, cell lines, diploid biopsies, and tetraploid biopsies. Only DFT1s with CNV data are included in the total counts, and duplicates are excluded. “M5 loss ID” refers to parts (A) or (B). (XLSX) [file pbio.3000926.s020.xlsx]

## Sheet: Table_S8A
M5 loss ID	Tumour ID	Group	Subclonal	Cell line	Duplicate or time-course	Tetraploid	6BM	11BM	16R	17R	18R
2	5T	Clade_A1-3A	Subclonal				6BM2	11BM2	16R2	17R2	18R2
2	449T1	Clade_A1-3A					6BM2	11BM2	16R2	17R2	18R2
36	63T2	Clade_A1-3A					6BM36	11BM36	16R36	17R36	18R36
36	67T	Clade_A1-3A					6BM36	11BM36	16R36	17R36	18R36
37	385T1	Clade_A1-3A					6BM37	11BM37	16R37	17R37	18R37
38	444T1	Clade_A1-3A	Subclonal				6BM38	11BM38	16R38	17R38	18R38
38	821T2	Clade_A1-3A					6BM38	11BM38	16R38	17R38	18R38
4	327T	Clade_A1-3A1					6BM4	11BM4	16R4	17R4	18R4
4	335T	Clade_A1-3A1					6BM4	11BM4	16R4	17R4	18R4
4	336T	Clade_A1-3A1					6BM4	11BM4	16R4	17R4	18R4
4	811T1	Clade_A1-3A1					6BM4	11BM4	16R4	17R4	18R4
4	811T2	Clade_A1-3A1					6BM4	11BM4	16R4	17R4	18R4
4	811T4	Clade_A1-3A1					6BM4	11BM4	16R4	17R4	18R4
4	812T2	Clade_A1-3A1					6BM4	11BM4	16R4	17R4	18R4
4	812T3	Clade_A1-3A1					6BM4	11BM4	16R4	17R4	18R4
4	816T1	Clade_A1-3A1					6BM4	11BM4	16R4	17R4	18R4
4	816T2	Clade_A1-3A1					6BM4	11BM4	16R4	17R4	18R4
4	818T2	Clade_A1-3A1					6BM4	11BM4	16R4	17R4	18R4
4	875T1	Clade_A1-3A1					6BM4	11BM4	16R4	17R4	18R4
4	875T10	Clade_A1-3A1					6BM4	11BM4	16R4	17R4	18R4
4	875T2	Clade_A1-3A1					6BM4	11BM4	16R4	17R4	18R4
4	875T3	Clade_A1-3A1					6BM4	11BM4	16R4	17R4	18R4
4	875T4	Clade_A1-3A1					6BM4	11BM4	16R4	17R4	18R4
4	875T5	Clade_A1-3A1					6BM4	11BM4	16R4	17R4	18R4
4	875T6	Clade_A1-3A1					6BM4	11BM4	16R4	17R4	18R4
4	875T7	Clade_A1-3A1					6BM4	11BM4	16R4	17R4	18R4
4	875T8	Clade_A1-3A1					6BM4	11BM4	16R4	17R4	18R4
5	107T1	Clade_A1-3A2	Subclonal				6BM5	11BM5	16R5	17R5	18R5
5	107T2	Clade_A1-3A2	Subclonal		Duplicate		6BM5	11BM5	16R5	17R5	18R5
5	109T1	Clade_A1-3A2					6BM5	11BM5	16R5	17R5	18R5
6	39T1	Clade_A1-3A3					6BM6	11BM6	16R6	17R6	18R6
6	39T2	Clade_A1-3A3					6BM6	11BM6	16R6	17R6	18R6
6	39T3a	Clade_A1-3A3					6BM6	11BM6	16R6	17R6	18R6
6	39T4a	Clade_A1-3A3					6BM6	11BM6	16R6	17R6	18R6
6	40T2a	Clade_A1-3A3					6BM6	11BM6	16R6	17R6	18R6
6	40T3a	Clade_A1-3A3	Subclonal				6BM6	11BM6	16R6	17R6	18R6
6	40T4a	Clade_A1-3A3					6BM6	11BM6	16R6	17R6	18R6
6	40T5a	Clade_A1-3A3					6BM6	11BM6	16R6	17R6	18R6
6	40T6a	Clade_A1-3A3					6BM6	11BM6	16R6	17R6	18R6
6	40T7a	Clade_A1-3A3					6BM6	11BM6	16R6	17R6	18R6
6	40T8a	Clade_A1-3A3					6BM6	11BM6	16R6	17R6	18R6
6	40T9a	Clade_A1-3A3					6BM6	11BM6	16R6	17R6	18R6
6	45T1	Clade_A1-3A3					6BM6	11BM6	16R6	17R6	18R6
6	45T3	Clade_A1-3A3					6BM6	11BM6	16R6	17R6	18R6
6	45T5	Clade_A1-3A3					6BM6	11BM6	16R6	17R6	18R6
6	87T	Clade_A1-3A3		Cell line			6BM6	11BM6	16R6	17R6	18R6
6	87T2	Clade_A1-3A3		Cell line			6BM6	11BM6	16R6	17R6	18R6
6	90T	Clade_A1-3A3		Cell line			6BM6	11BM6	16R6	17R6	18R6
6	90T2	Clade_A1-3A3		Cell line			6BM6	11BM6	16R6	17R6	18R6
6	114T	Clade_A1-3A3		Cell line (experimental transmission)			6BM6	11BM6	16R6	17R6	18R6
6	363T1	Clade_A1-3A3		Cell line (experimental transmission)			6BM6	11BM6	16R6	17R6	18R6
6	993T1.1	Clade_A1-3A3		Cell line (experimental transmission)			6BM6	11BM6	16R6	17R6	18R6
6	993T1.2	Clade_A1-3A3		Cell line (experimental transmission)			6BM6	11BM6	16R6	17R6	18R6
6	994T1.1	Clade_A1-3A3		Cell line (experimental transmission)			6BM6	11BM6	16R6	17R6	18R6
6	995T1.1	Clade_A1-3A3		Cell line (experimental transmission)			6BM6	11BM6	16R6	17R6	18R6
6	995T1.2	Clade_A1-3A3		Cell line (experimental transmission)			6BM6	11BM6	16R6	17R6	18R6
6	996T1	Clade_A1-3A3		Cell line (experimental transmission)			6BM6	11BM6	16R6	17R6	18R6
6	996T2	Clade_A1-3A3		Cell line (experimental transmission)			6BM6	11BM6	16R6	17R6	18R6
7	12T	Clade_A2-1					6BM7	11BM7	16R7	17R7	18R7
7	12Ta	Clade_A2-1			Duplicate		6BM7	11BM7	16R7	17R7	18R7
7	12Tb	Clade_A2-1			Duplicate		6BM7	11BM7	16R7	17R7	18R7
7	96T	Clade_A2-1		Cell line			6BM7	11BM7	16R7	17R7	18R7
7	371T1	Clade_A2-1					6BM7	11BM7	16R7	17R7	18R7
7	372T1	Clade_A2-1					6BM7	11BM7	16R7	17R7	18R7
7	374T1	Clade_A2-1					6BM7	11BM7	16R7	17R7	18R7
7	375T2	Clade_A2-1					6BM7	11BM7	16R7	17R7	18R7
7	381T1	Clade_A2-1					6BM7	11BM7	16R7	17R7	18R7
7	446T1	Clade_A2-1					6BM7	11BM7	16R7	17R7	18R7
8	329T1	Clade_A2-2					6BM8	11BM8	16R8	17R8	18R8
8	805T1	Clade_A2-2					6BM8	11BM8	16R8	17R8	18R8
8	805T2	Clade_A2-2					6BM8	11BM8	16R8	17R8	18R8
8	805T3	Clade_A2-2					6BM8	11BM8	16R8	17R8	18R8
8	1000T1.1	Clade_A2-2					6BM8	11BM8	16R8	17R8	18R8
8	267T1	Clade_A2-2					6BM8	11BM8	16R8	17R8	18R8
9	208T2	Clade_A2-3	Subclonal		Duplicate		6BM9	11BM9	16R9	17R9	18R9
9	208T2a	Clade_A2-3	Subclonal				6BM9	11BM9	16R9	17R9	18R9
10	367T1	Clade_A2-3					6BM10	11BM10	16R10	17R10	18R10
11	421T1	Clade_A2-3	Subclonal				6BM11	11BM11	16R11	17R11	18R11
12	17T	Clade_A2-4				Tetraploid (2)	6BM12	11BM12	16R12	17R12	18R12
12	18T	Clade_A2-4				Tetraploid (2)	6BM12	11BM12	16R12	17R12	18R12
12	49T1	Clade_A2-4				Tetraploid (3)	6BM12	11BM12	16R12	17R12	18R12
12	49T3	Clade_A2-4				Tetraploid (3)	6BM12	11BM12	16R12	17R12	18R12
12	219T	Clade_A2-4		Cell line			6BM12	11BM12	16R12	17R12	18R12
12	221T	Clade_A2-4		Cell line		Tetraploid (3)	6BM12	11BM12	16R12	17R12	18R12
12	437T	Clade_A2-4				Tetraploid (3)	6BM12	11BM12	16R12	17R12	18R12
13	476T2	Clade_A2-5				Tetraploid (4)	6BM13	11BM13	16R13	17R13	18R13
13	476T3	Clade_A2-5				Tetraploid (4)	6BM13	11BM13	16R13	17R13	18R13
13	477T2	Clade_A2-5				Tetraploid (4)	6BM13	11BM13	16R13	17R13	18R13
13	477T3	Clade_A2-5				Tetraploid (4)	6BM13	11BM13	16R13	17R13	18R13
13	477T4	Clade_A2-5				Tetraploid (4)	6BM13	11BM13	16R13	17R13	18R13
13	477T5	Clade_A2-5				Tetraploid (4)	6BM13	11BM13	16R13	17R13	18R13
13	639T1	Clade_A2-5				Tetraploid (4)	6BM13	11BM13	16R13	17R13	18R13
13	983T1	Clade_A2-5				Tetraploid (4)	6BM13	11BM13	16R13	17R13	18R13
13	983T2	Clade_A2-5				Tetraploid (4)	6BM13	11BM13	16R13	17R13	18R13
13	1046T1	Clade_A2-5				Tetraploid (4)	6BM13	11BM13	16R13	17R13	18R13
13	1047T1.1	Clade_A2-5				Tetraploid (4)	6BM13	11BM13	16R13	17R13	18R13
13	1048T1	Clade_A2-5				Tetraploid (4)	6BM13	11BM13	16R13	17R13	18R13
13	1081T1	Clade_A2-5				Tetraploid (4)	6BM13	11BM13	16R13	17R13	18R13
13	1082T1	Clade_A2-5				Tetraploid (4)	6BM13	11BM13	16R13	17R13	18R13
15	1072T4	Clade_A2-7					6BM15	11BM15	16R15	17R15	18R15
15	1075T1	Clade_A2-7					6BM15	11BM15	16R15	17R15	18R15
17	47T1	Clade_A2-8				Tetraploid (5)	6BM17	11BM17	16R17	17R17	18R17
17	53T2	Clade_A2-8				Tetraploid (5)	6BM17	11BM17	16R17	17R17	18R17
17	57T1	Clade_A2-8				Tetraploid (5)	6BM17	11BM17	16R17	17R17	18R17
17	108T1	Clade_A2-8				Tetraploid (5)	6BM17	11BM17	16R17	17R17	18R17
17	117T	Clade_A2-8				Tetraploid (5)	6BM17	11BM17	16R17	17R17	18R17
17	214T	Clade_A2-8		Cell line		Tetraploid (5)	6BM17	11BM17	16R17	17R17	18R17
17	218T	Clade_A2-8		Cell line		Tetraploid (5)	6BM17	11BM17	16R17	17R17	18R17
17	397T2	Clade_A2-8				Tetraploid (5)	6BM17	11BM17	16R17	17R17	18R17
17	398T1	Clade_A2-8				Tetraploid (5)	6BM17	11BM17	16R17	17R17	18R17
17	419T1	Clade_A2-8				Tetraploid (5)	6BM17	11BM17	16R17	17R17	18R17
17	419T2	Clade_A2-8				Tetraploid (5)	6BM17	11BM17	16R17	17R17	18R17
17	428T1	Clade_A2-8				Tetraploid (5)	6BM17	11BM17	16R17	17R17	18R17
17	620T1	Clade_A2-8		Cell line		Tetraploid (5)	6BM17	11BM17	16R17	17R17	18R17
17	370T1	Clade_A2-9					6BM17	11BM17	16R17	17R17	18R17
17	378T1	Clade_A2-9					6BM17	11BM17	16R17	17R17	18R17
17	54T1	Clade_A2-10					6BM17	11BM17	16R17	17R17	18R17
17	104T	Clade_A2-10					6BM17	11BM17	16R17	17R17	18R17
17	105T	Clade_A2-10					6BM17	11BM17	16R17	17R17	18R17
17	122T1	Clade_A2-10					6BM17	11BM17	16R17	17R17	18R17
17	127T	Clade_A2-10					6BM17	11BM17	16R17	17R17	18R17
17	155T	Clade_A2-10					6BM17	11BM17	16R17	17R17	18R17
17	175T1	Clade_A2-10					6BM17	11BM17	16R17	17R17	18R17
17	396T1	Clade_A2-10					6BM17	11BM17	16R17	17R17	18R17
17	408T1	Clade_A2-10					6BM17	11BM17	16R17	17R17	18R17
17	619T1	Clade_A2-10		Cell line			6BM17	11BM17	16R17	17R17	18R17
17	1010T1	Clade_A2-10					6BM17	11BM17	16R17	17R17	18R17
17	1025T2	Clade_A2-10					6BM17	11BM17	16R17	17R17	18R17
17	8T2	Clade_A2-11					6BM17	11BM17	16R17	17R17	18R17
17	9T	Clade_A2-11					6BM17	11BM17	16R17	17R17	18R17
17	9T2	Clade_A2-11			Duplicate		6BM17	11BM17	16R17	17R17	18R17
17	128T1	Clade_A2-11					6BM17	11BM17	16R17	17R17	18R17
17	128T2	Clade_A2-11			Duplicate		6BM17	11BM17	16R17	17R17	18R17
17	144T	Clade_A2-11					6BM17	11BM17	16R17	17R17	18R17
17	153T	Clade_A2-11					6BM17	11BM17	16R17	17R17	18R17
17	154T	Clade_A2-11					6BM17	11BM17	16R17	17R17	18R17
17	154T1.1	Clade_A2-11					6BM17	11BM17	16R17	17R17	18R17
17	154T2	Clade_A2-11					6BM17	11BM17	16R17	17R17	18R17
17	156T	Clade_A2-11					6BM17	11BM17	16R17	17R17	18R17
17	157T	Clade_A2-11					6BM17	11BM17	16R17	17R17	18R17
17	158T	Clade_A2-11					6BM17	11BM17	16R17	17R17	18R17
17	159T	Clade_A2-11					6BM17	11BM17	16R17	17R17	18R17
17	161T1	Clade_A2-11					6BM17	11BM17	16R17	17R17	18R17
17	161T2	Clade_A2-11					6BM17	11BM17	16R17	17R17	18R17
17	163T	Clade_A2-11					6BM17	11BM17	16R17	17R17	18R17
17	165T	Clade_A2-11					6BM17	11BM17	16R17	17R17	18R17
17	165T3	Clade_A2-11					6BM17	11BM17	16R17	17R17	18R17
17	166T	Clade_A2-11					6BM17	11BM17	16R17	17R17	18R17
17	168T	Clade_A2-11					6BM17	11BM17	16R17	17R17	18R17
17	171T	Clade_A2-11					6BM17	11BM17	16R17	17R17	18R17
17	172T	Clade_A2-11					6BM17	11BM17	16R17	17R17	18R17
17	173T	Clade_A2-11					6BM17	11BM17	16R17	17R17	18R17
17	177T1	Clade_A2-11					6BM17	11BM17	16R17	17R17	18R17
17	180T1	Clade_A2-11					6BM17	11BM17	16R17	17R17	18R17
17	182T1	Clade_A2-11					6BM17	11BM17	16R17	17R17	18R17
17	189T1	Clade_A2-11					6BM17	11BM17	16R17	17R17	18R17
17	190T1	Clade_A2-11					6BM17	11BM17	16R17	17R17	18R17
17	190T1a	Clade_A2-11					6BM17	11BM17	16R17	17R17	18R17
17	190T3	Clade_A2-11					6BM17	11BM17	16R17	17R17	18R17
17	192T1	Clade_A2-11					6BM17	11BM17	16R17	17R17	18R17
17	192T2	Clade_A2-11			Duplicate		6BM17	11BM17	16R17	17R17	18R17
17	223T1	Clade_A2-11					6BM17	11BM17	16R17	17R17	18R17
17	226T1.1	Clade_A2-11					6BM17	11BM17	16R17	17R17	18R17
17	226T4.1	Clade_A2-11					6BM17	11BM17	16R17	17R17	18R17
17	227T1	Clade_A2-11					6BM17	11BM17	16R17	17R17	18R17
17	227T2	Clade_A2-11					6BM17	11BM17	16R17	17R17	18R17
17	228T1	Clade_A2-11					6BM17	11BM17	16R17	17R17	18R17
17	415T1	Clade_A2-11					6BM17	11BM17	16R17	17R17	18R17
17	822T1	Clade_A2-11		Cell line			6BM17	11BM17	16R17	17R17	18R17
17	1002T1	Clade_A2-11					6BM17	11BM17	16R17	17R17	18R17
17	1004T1	Clade_A2-11					6BM17	11BM17	16R17	17R17	18R17
17	1005T1	Clade_A2-11					6BM17	11BM17	16R17	17R17	18R17
17	1006T1	Clade_A2-11					6BM17	11BM17	16R17	17R17	18R17
17	1008T1	Clade_A2-11					6BM17	11BM17	16R17	17R17	18R17
17	1011T1	Clade_A2-11					6BM17	11BM17	16R17	17R17	18R17
17	1011T2	Clade_A2-11					6BM17	11BM17	16R17	17R17	18R17
17	1011T3	Clade_A2-11					6BM17	11BM17	16R17	17R17	18R17
17	1018T1	Clade_A2-11					6BM17	11BM17	16R17	17R17	18R17
17	1023T1	Clade_A2-11					6BM17	11BM17	16R17	17R17	18R17
17	1024T1	Clade_A2-11					6BM17	11BM17	16R17	17R17	18R17
17	1027T1	Clade_A2-11					6BM17	11BM17	16R17	17R17	18R17
17	1027T3	Clade_A2-11					6BM17	11BM17	16R17	17R17	18R17
17	1028T1	Clade_A2-11					6BM17	11BM17	16R17	17R17	18R17
17	1030T3	Clade_A2-11					6BM17	11BM17	16R17	17R17	18R17
17	1036T1	Clade_A2-11					6BM17	11BM17	16R17	17R17	18R17
17	1037T1	Clade_A2-11					6BM17	11BM17	16R17	17R17	18R17
17	1038T2	Clade_A2-11					6BM17	11BM17	16R17	17R17	18R17
17	1041T1	Clade_A2-11					6BM17	11BM17	16R17	17R17	18R17
17	1042T1	Clade_A2-11					6BM17	11BM17	16R17	17R17	18R17
17	1066T1	Clade_A2-11					6BM17	11BM17	16R17	17R17	18R17
17	1066T2	Clade_A2-11					6BM17	11BM17	16R17	17R17	18R17
18	876T1	Clade_B-1				Tetraploid (6)	6BM18	11BM18	16R18	17R18	18R18
18	876T2	Clade_B-1				Tetraploid (6)	6BM18	11BM18	16R18	17R18	18R18
40	1059T2	Clade_B-1					6BM18	11BM18	16R18	17R18	18R18
27	1076T2	Clade_B-9				Tetraploid (7)	6BM27	11BM27	16R27	17R27	18R27
30	146T	Clade_C-2					6BM30	11BM30	16R30	17R30	18R30
30	148T	Clade_C-2					6BM30	11BM30	16R30	17R30	18R30
30	149T	Clade_C-2					6BM30	11BM30	16R30	17R30	18R30
30	365T2	Clade_C-2					6BM30	11BM30	16R30	17R30	18R30
30	411T1	Clade_C-2					6BM30	11BM30	16R30	17R30	18R30
30	463T3	Clade_C-2					6BM30	11BM30	16R30	17R30	18R30
30	1017T3	Clade_C-2					6BM30	11BM30	16R30	17R30	18R30
30	1030T1	Clade_C-2					6BM30	11BM30	16R30	17R30	18R30
39	360T1	Clade_C-2					6BM39	11BM39	16R39	17R39	18R39
33	103T	Clade_C-3	Subclonal				6BM33	11BM33	16R33	17R33	18R33
33	167T	Clade_C-3					6BM33	11BM33	16R33	17R33	18R33
33	167T1.1	Clade_C-3					6BM33	11BM33	16R33	17R33	18R33
33	167T2	Clade_C-3					6BM33	11BM33	16R33	17R33	18R33
33	167T3	Clade_C-3					6BM33	11BM33	16R33	17R33	18R33
33	169T	Clade_C-3					6BM33	11BM33	16R33	17R33	18R33
33	174T2	Clade_C-3					6BM33	11BM33	16R33	17R33	18R33
33	181T1	Clade_C-3					6BM33	11BM33	16R33	17R33	18R33
33	464T1	Clade_C-3					6BM33	11BM33	16R33	17R33	18R33
33	464T2	Clade_C-3					6BM33	11BM33	16R33	17R33	18R33
33	465T1	Clade_C-3					6BM33	11BM33	16R33	17R33	18R33
33	987T2	Clade_C-3					6BM33	11BM33	16R33	17R33	18R33
33	1026T1	Clade_C-3					6BM33	11BM33	16R33	17R33	18R33
34/41 (41 does not include CNV16R)	493T1	Clade_C-3				Tetraploid (9)	6BM34	11BM34	16R34	17R34	18R34
34/41 (41 does not include CNV16R)	513T1	Clade_C-3				Tetraploid (9)	6BM34	11BM34	16R34	17R34	18R34
34	528T1	Clade_C-3				Tetraploid (9)	6BM34	11BM34	16R34	17R34	18R34
34/41 (41 does not include CNV16R)	528T2	Clade_C-3				Tetraploid (9)	6BM34	11BM34	16R34	17R34	18R34
34	540T1	Clade_C-3				Tetraploid (9)	6BM34	11BM34	16R34	17R34	18R34
34	540T4	Clade_C-3				Tetraploid (9)	6BM34	11BM34	16R34	17R34	18R34
34/41 (41 does not include CNV16R)	678T1	Clade_C-3				Tetraploid (9)	6BM34	11BM34	16R34	17R34	18R34
34/41 (41 does not include CNV16R)	1045T1	Clade_C-3				Tetraploid (9)	6BM34	11BM34	16R34	17R34	18R34
34/41 (41 does not include CNV16R)	1045T2	Clade_C-3				Tetraploid (9)	6BM34	11BM34	16R34	17R34	18R34
34/41 (41 does not include CNV16R)	1045T3	Clade_C-3				Tetraploid (9)	6BM34	11BM34	16R34	17R34	18R34
34/41 (41 does not include CNV16R)	1045T4	Clade_C-3				Tetraploid (9)	6BM34	11BM34	16R34	17R34	18R34
34	1052T1	Clade_C-3				Tetraploid (9)	6BM34	11BM34	16R34	17R34	18R34
35/42	684T1	Clade_C-3				Tetraploid (9)	6BM35	11BM35	16R35	17R35	18R35
43	1191T1	Clade_B-9				Tetraploid (7)	6BM28	11BM28	16R28	Absent	Absent
Gain 1	669T1	Clade_B-6					6G1CN4	11G1CN4	284R1	1803R1	285R1
Gain 3	209T3	Clade_A1-3A				Tetraploid (1)	6G2CN4	11G2CN4	284R2	1803R2	285R2

## Sheet: Table_S8B
M5 loss ID	Tumour ID	Group	Subclonal	Cell line	6BM	11BM	16R	17R	18R
1	88T	Clade_A1-1	Subclonal	Cell line	6BM1	11BM1	16R1	17R1	18R1
1	88T2	Clade_A1-1	Subclonal	Cell line	6BM1	11BM1	16R1	17R1	18R1
3	92T	Clade_A1-3A	Subclonal	Cell line (experimental transmission)	6BM3	11BM3	16R3	Absent	Absent
14	95T	Clade_A2-6		Cell line	6BM14	11BM14	16R14	17R14	18R14
19	332T	Clade_B-2	Subclonal	Cell line	6BM19	11BM19	16R19	17R19	18R19
20	331T	Clade_B-3	Subclonal	Cell line	6BM20	11BM20	16R20	17R20	18R20
22	36T2a	Clade_B-4		Cell line	6BM22	11BM22	16R22	17R22	18R22
24	86T	Clade_B-4		Cell line	6BM24	11BM24	16R24	17R24	18R24
24	86T2	Clade_B-4		Cell line	6BM24	11BM24	16R24	17R24	18R24
31	618T1	Clade_C-2	Subclonal	Cell line	6BM31	11BM31	16R31	17R31	18R31
32	617T1	Clade_C-2		Cell line	6BM32	11BM32	16R32	17R32	18R32
45	333Ta	Clade_B-3	Subclonal	Cell line	6BM21	11BM21	16R21	Absent	Absent
46	85T	Clade_B-4		Cell line	6BM23	11BM23	16R23	Absent	Absent
47	614T1	Clade_B-4		Cell line	6BM25	11BM25	16R25	Absent	Absent
48	427T1	Clade_B-8		Cell line (experimental transmission)	6BM26	11BM26	16R26	Absent	Absent

## Sheet: Table_S8C
DFT1 biopsies
	Number of M5 loss events	M5 loss IDs	Number of tumours	Number of tumours carrying M5 (no loss, no subclonal loss)	Number of diploid tumours carrying M5	Number of tetraploid tumours carrying M5 in 2 copies	Number of tetraploid tumours carrying M5 in 1 copy	Diploid genome equivalent M5 positive population size	Observed M5 losses	Expected M5 losses		Number of M5 losses per diploid genome
Clade_A1	7	2, 4, 5, 6, 36, 37, 38	160	116	113	3	0	126	7	8.21739		0.0555556
Clade_A2	9	7, 8, 9, 10, 11, 12, 13, 15, 17	146	27	27	0	0	36	9	2.34783		0.25
Clade_B	4	18, 27, 40, 43	191	186	177	9	4	203	4	13.2391		0.0197044
Clade_C	7	30, 33, 34, 35, 39, 41, 42	67	32	29	3	4	46	7	3		0.152174
Clade_D	0		2	2	2	0	0	2	0	0.130435		0
Clade_E	0		1	1	1	0	0	1	0	0.0652174		0
Total	27		567	364	349	15	8	414	27	27		0.0652174
DFT1 cell lines
	Number of M5 loss events	M5 loss IDs	Number of tumours	Number of tumours carrying M5 (no loss, no subclonal loss)	Number of diploid tumours carrying M5	Number of tetraploid tumours carrying M5 in 2 copies	Numbr of tetraploid tumours carrying M5 in 1 copy	Diploid genome equivalent M5 positive population size	Observed M5 losses	Expected M5 losses		Number of M5 losses per diploid genome
Clade_A1	2	1, 3	17	1	1	0	0	3	2	2.29412		0.666667
Clade_A2	1	14	9	0	0	0	0	1	1	0.764706		1
Clade_B	8	19, 20, 22, 24, 45, 46, 47, 48	11	6	1	1	0	11	8	8.41176		0.727273
Clade_C	2	31, 32	2	0	0	0	0	2	2	1.52941		1
Clade_D	0		0	0	0	0	0	0	0	0		#DIV/0!
Clade_E	0		0	0	0	0	0	0	0	0		#DIV/0!
Total	13		39	7	2	1	0	17	13	13		0.764706
DFT1 diploid and tetraploid
	Number of M5 loss events	M5 loss IDs	Number of tumours	Number of diploid genomes within diploid nuclei carrying M5	Diploid genome population size	Number of tetraploid tumours carrying M5 in 2 copies	Number of tetraploid tumours carrying M5 with 1 copy	Diploid genome equivalents within tetraploid nuclei with M5	Diploid genome within tetraploid nuclei population size	Diploid genome population size	Observed M5 loss	Expected M5 losses		Number of M5 losses per diploid genome
Diploid	20	2, 4, 5, 6, 36, 37, 38, 7, 8, 9, 10, 11, 12, 13, 15, 17, 40, 3, 33, 39	506	349	369					369	20	24.0652		0.0542005
Tetraploid	7	18, 27, 43, 34, 35, 41, 42	61			15	8	38	45	45	7	2.93478		0.155556
Total	27		567							414	27	27
