# Supplementary material for: Evolution and lineage dynamics of a transmissible cancer in Tasmanian devils
Source: PLoS Biol. 2020 Nov 24;18(11):e3000926. doi: 10.1371/journal.pbio.3000926 (PMC7685465; doi:10.1371/journal.pbio.3000926)
Supplement: S9 Table — Coordinates of CNV breakpoints, excluding starts and ends of chromosomes and breakpoints associated with M5. CNV IDs (see S3 Table) associated with the breakpoints and counts of breakpoint use in DFT1, DFT2, and non-DFTD tumours are shown. Three non-DFTD tumours (106T1, 106T2, and 106T3) belong to the same non-DFTD cancer sampled from 3 body sites and breakpoints are collapsed. “Breakpoint” refers to a single coordinate in the genome that was observed to be involved in either a gain or loss CNV. This is different to the data shown in S9 Fig, which shows recurrent cross-cancer CNVs with identical pairs of reused breakpoints. (XLSX) [file pbio.3000926.s021.xlsx]

## Sheet: Table_S9
Chr	Position	CNV_IDs	TumourTypes	nTumourTypes	dft1Count	dft2Count	nonDftdCount
1	3054000	1031	DFT1	1	1	0	0
1	3700000	122R1,122R2	DFT1	1	2	0	0
1	4200000	839,840R2	DFT1	1	2	0	0
1	5100000	839	DFT1	1	1	0	0
1	14200000	842	DFT1	1	1	0	0
1	15800000	567,843	DFT1	1	2	0	0
1	16900000	567	DFT1	1	1	0	0
1	19000000	840R2,841	DFT1	1	2	0	0
1	19000000	840R2	DFT1	1	1	0	0
1	19000000	841	DFT1	1	1	0	0
1	20100000	1776R1,1776R2,1850,59R1,59R2,59R3,59R4,59R5	DFT1,DFT2,NonDFTD 131T,NonDFTD 997T1	4	5	1	2
1	21800000	59R1,59R2,59R3,59R4,59R5	DFT1,NonDFTD 131T	2	4	0	1
1	21800000	1093,59R1,59R2,59R3,59R4,59R5	DFT1,NonDFTD 131T	2	4	0	2
1	22200000	1850,1863,843	DFT1	1	3	0	0
1	22200000	843	DFT1	1	1	0	0
1	22200000	1850	DFT1	1	1	0	0
1	22200000	1863	DFT1	1	1	0	0
1	30200000	1094,81,82R1,82R2	DFT1,NonDFTD 131T	2	3	0	1
1	30200000	1093	NonDFTD 131T	1	0	0	1
1	30200000	1093,1094,81,82R1,82R2	DFT1,NonDFTD 131T	2	3	0	2
1	32200000	1094	NonDFTD 131T	1	0	0	1
1	33000000	846	DFT1	1	1	0	0
1	33900000	82R1,82R2	DFT1	1	2	0	0
1	34400000	81	DFT1	1	1	0	0
1	37600000	1776R1,1776R2	DFT2,NonDFTD 997T1	2	0	1	1
1	37700000	321R1,321R2,844,845	DFT1	1	4	0	0
1	37700000	321R1,321R2	DFT1	1	2	0	0
1	37700000	844	DFT1	1	1	0	0
1	37700000	845	DFT1	1	1	0	0
1	46100000	847	DFT1	1	1	0	0
1	54500000	1677	NonDFTD 997T1	1	0	0	1
1	71800000	625	DFT1	1	1	0	0
1	79400000	235	DFT1	1	1	0	0
1	86400000	220	DFT1	1	1	0	0
1	99000000	1852	DFT1	1	1	0	0
1	122200000	95	DFT1	1	1	0	0
1	124000000	1095	NonDFTD 131T	1	0	0	1
1	126400000	819	DFT1	1	1	0	0
1	128400000	856	DFT1	1	1	0	0
1	129100000	1096	NonDFTD 131T	1	0	0	1
1	131300000	1097	NonDFTD 131T	1	0	0	1
1	138000000	1076	NonDFTD 106T1	1	0	0	1
1	138000000	1076,1864,4R1,4R3,4R4	DFT1,NonDFTD 106T1,NonDFTD 131T,NonDFTD 352T1,NonDFTD 435T	5	1	0	4
1	139400000	1864,4R1,4R3,4R4	DFT1,NonDFTD 131T,NonDFTD 352T1,NonDFTD 435T	4	1	0	3
1	148700000	60	DFT1	1	1	0	0
1	153900000	1098,12,12BM2,1361,1392	DFT1,NonDFTD 131T,NonDFTD 352T1,NonDFTD 435T	4	2	0	3
1	153900000	1078	NonDFTD 106T1	1	0	0	1
1	153900000	1078,1098,12,12BM2,1361,1392	DFT1,NonDFTD 106T1,NonDFTD 131T,NonDFTD 352T1,NonDFTD 435T	5	2	0	4
1	162000000	1098	NonDFTD 131T	1	0	0	1
1	162000000	1098,1368	NonDFTD 131T,NonDFTD 359T1	2	0	0	2
1	166100000	12BM1	DFT1	1	1	0	0
1	169200000	12,12BM2	DFT1	1	2	0	0
1	179000000	1284	NonDFTD 340T	1	0	0	1
1	185500000	1099	NonDFTD 131T	1	0	0	1
1	187600000	1100	NonDFTD 131T	1	0	0	1
1	195000000	1101	NonDFTD 131T	1	0	0	1
1	197000000	1102	NonDFTD 131T	1	0	0	1
1	198400000	1103	NonDFTD 131T	1	0	0	1
1	205200000	1104	NonDFTD 131T	1	0	0	1
1	215900000	858	DFT1	1	1	0	0
1	217400000	1105	NonDFTD 131T	1	0	0	1
1	217800000	1361	NonDFTD 352T1	1	0	0	1
1	218700000	33	DFT1	1	1	0	0
1	220700000	1368	NonDFTD 359T1	1	0	0	1
1	221700000	1106	NonDFTD 131T	1	0	0	1
1	222500000	1392	NonDFTD 435T	1	0	0	1
1	224700000	1285	NonDFTD 340T	1	0	0	1
1	227600000	1394	NonDFTD 435T	1	0	0	1
1	229700000	1396	NonDFTD 435T	1	0	0	1
1	232100000	1107	NonDFTD 131T	1	0	0	1
1	233500000	1108	NonDFTD 131T	1	0	0	1
1	236600000	1109	NonDFTD 131T	1	0	0	1
1	239100000	1110	NonDFTD 131T	1	0	0	1
1	240700000	1635	DFT2	1	0	1	0
1	250500000	859	DFT1	1	1	0	0
1	252300000	63	DFT1	1	1	0	0
1	252300000	1849,63	DFT1	1	2	0	0
1	254400000	1849	DFT1	1	1	0	0
1	255200000	818	DFT1	1	1	0	0
1	256500000	208	DFT1	1	1	0	0
1	257300000	862	DFT1	1	1	0	0
1	257300000	862,863	DFT1	1	2	0	0
1	258400000	64,863	DFT1	1	2	0	0
1	258400000	64	DFT1	1	1	0	0
1	258400000	863	DFT1	1	1	0	0
1	260900000	65,865	DFT1	1	2	0	0
1	264000000	860,89	DFT1	1	2	0	0
1	264000000	89	DFT1	1	1	0	0
1	264000000	860	DFT1	1	1	0	0
1	264300000	295R1,295R2	DFT1	1	2	0	0
1	264800000	865	DFT1	1	1	0	0
1	264800000	865,866	DFT1	1	2	0	0
1	267100000	866	DFT1	1	1	0	0
1	267300000	65	DFT1	1	1	0	0
1	270300000	593	DFT1	1	1	0	0
1	275000000	127	DFT1	1	1	0	0
1	279400000	817	DFT1	1	1	0	0
1	283000000	166	DFT1	1	1	0	0
1	299800000	1369	NonDFTD 359T1	1	0	0	1
1	302800000	1370	NonDFTD 359T1	1	0	0	1
1	308000000	434	DFT1	1	1	0	0
1	320200000	867	DFT1	1	1	0	0
1	337900000	1111	NonDFTD 131T	1	0	0	1
1	338900000	1112	NonDFTD 131T	1	0	0	1
1	344500000	1508	DFT2	1	0	1	0
1	346200000	92	DFT1	1	1	0	0
1	363500000	1115,13,1362,1397,13BM1	DFT1,NonDFTD 131T,NonDFTD 352T1,NonDFTD 435T	4	2	0	3
1	370800000	13,13BM1	DFT1	1	2	0	0
1	374200000	1397	NonDFTD 435T	1	0	0	1
1	389200000	1388	NonDFTD 376T1	1	0	0	1
1	392800000	1362	NonDFTD 352T1	1	0	0	1
1	393000000	1398	NonDFTD 435T	1	0	0	1
1	394500000	1844	NonDFTD 359T1	1	0	0	1
1	395700000	1364	NonDFTD 352T1	1	0	0	1
1	395800000	1402	NonDFTD 435T	1	0	0	1
1	402862406	1856	DFT1	1	1	0	0
1	404600000	1834	DFT1	1	1	0	0
1	431368670	1857	DFT1	1	1	0	0
1	439300000	871	DFT1	1	1	0	0
1	457100000	870	DFT1	1	1	0	0
1	458400000	563	DFT1	1	1	0	0
1	462300000	227	DFT1	1	1	0	0
1	463900000	435	DFT1	1	1	0	0
1	468700000	814	DFT1	1	1	0	0
1	474100000	138	DFT1	1	1	0	0
1	482715325	1858	DFT1	1	1	0	0
1	488700000	872	DFT1	1	1	0	0
1	493300000	418	DFT1	1	1	0	0
1	510100000	1845	NonDFTD 376T1	1	0	0	1
1	524200000	226	DFT1	1	1	0	0
1	540700000	543	DFT1	1	1	0	0
1	549700000	876	DFT1	1	1	0	0
1	549800000	232,878	DFT1,NonDFTD 997T1	2	1	0	1
1	549800000	232	NonDFTD 997T1	1	0	0	1
1	549800000	878	DFT1	1	1	0	0
1	551600000	879	DFT1	1	1	0	0
1	566500000	209	DFT1	1	1	0	0
1	571500000	19	DFT1	1	1	0	0
1	577700000	1753	DFT2	1	0	1	0
1	577900000	873	DFT1	1	1	0	0
1	577900000	2R1,2R1BM30,2R1BM32,2R1BM33,2R1BM37,2R1BM40,2R2,2R3,873	DFT1,NonDFTD 340T,NonDFTD 997T1	3	7	0	2
1	579000000	1115	NonDFTD 131T	1	0	0	1
1	579100000	2R1,2R1BM30,2R1BM32,2R1BM33,2R1BM37,2R1BM40,2R2,2R3	DFT1,NonDFTD 340T,NonDFTD 997T1	3	6	0	2
1	579100000	1079R1,1079R3,2R1,2R1BM30,2R1BM32,2R1BM33,2R1BM37,2R1BM40,2R2,2R3	DFT1,NonDFTD 106T1,NonDFTD 340T,NonDFTD 997T1	4	7	0	3
1	580200000	1079R1,1079R3	DFT1,NonDFTD 106T1	2	1	0	1
1	580200000	1079R1,1079R3,1116	DFT1,NonDFTD 106T1,NonDFTD 131T	3	1	0	2
1	582500000	1116,1801R1,1801R2	DFT1,DFT2,NonDFTD 131T	3	1	1	1
1	582500000	1116	NonDFTD 131T	1	0	0	1
1	582500000	1801R1,1801R2	DFT1,DFT2	2	1	1	0
2	3000000	1030,460	DFT1	1	2	0	0
2	3000000	15,15BM30,15BM37,15BM40	DFT1	1	4	0	0
2	3000000	1030,15,15BM30,15BM37,15BM40,460	DFT1	1	6	0	0
2	4200000	1286	NonDFTD 340T	1	0	0	1
2	4200000	1286,1287	NonDFTD 340T	1	0	0	2
2	5800000	1287	NonDFTD 340T	1	0	0	1
2	5800000	1287,428R2	NonDFTD 340T	1	0	0	2
2	7200000	428R2	NonDFTD 340T	1	0	0	1
2	10100000	1288	NonDFTD 340T	1	0	0	1
2	15800000	141	DFT1	1	1	0	0
2	16600000	1289	NonDFTD 340T	1	0	0	1
2	28900000	31	DFT1	1	1	0	0
2	31700000	891	DFT1	1	1	0	0
2	31700000	1290,891	DFT1,NonDFTD 340T	2	1	0	1
2	33600000	1290	NonDFTD 340T	1	0	0	1
2	39700000	892	DFT1	1	1	0	0
2	41100000	1291	NonDFTD 340T	1	0	0	1
2	42000000	1292	NonDFTD 340T	1	0	0	1
2	42900000	460	DFT1	1	1	0	0
2	43000000	1080,893	DFT1,NonDFTD 106T1	2	1	0	1
2	43000000	1293	NonDFTD 340T	1	0	0	1
2	43000000	1080,1293,893	DFT1,NonDFTD 106T1,NonDFTD 340T	3	1	0	2
2	45700000	893	DFT1	1	1	0	0
2	46700000	894	DFT1	1	1	0	0
2	65500000	1294	NonDFTD 340T	1	0	0	1
2	65500000	1294,158	DFT1,NonDFTD 340T	2	1	0	1
2	69800000	158	DFT1	1	1	0	0
2	93700000	531	DFT1	1	1	0	0
2	94500000	1030	DFT1	1	1	0	0
2	94500000	1030,150R1	DFT1	1	2	0	0
2	106500000	532	DFT1	1	1	0	0
2	106900000	895	DFT1	1	1	0	0
2	108300000	513	DFT1	1	1	0	0
2	111700000	62	DFT1	1	1	0	0
2	121700000	896	DFT1	1	1	0	0
2	122900000	1678	NonDFTD 997T1	1	0	0	1
2	124000000	111	DFT1	1	1	0	0
2	138300000	1754	DFT2	1	0	1	0
2	146300000	1295,461,811	DFT1,NonDFTD 340T	2	2	0	1
2	146300000	1080	NonDFTD 106T1	1	0	0	1
2	146300000	1080,1295,461,811	DFT1,NonDFTD 106T1,NonDFTD 340T	3	2	0	2
2	146400000	150R1	DFT1	1	1	0	0
2	147800000	1295	NonDFTD 340T	1	0	0	1
2	148900000	1296	NonDFTD 340T	1	0	0	1
2	149900000	1297	NonDFTD 340T	1	0	0	1
2	153500000	897	DFT1	1	1	0	0
2	156800000	1298	NonDFTD 340T	1	0	0	1
2	158800000	898	DFT1	1	1	0	0
2	172800000	1299	NonDFTD 340T	1	0	0	1
2	173800000	1300	NonDFTD 340T	1	0	0	1
2	175400000	461,607R1,607R2	DFT1,NonDFTD 340T	2	2	0	1
2	175400000	461	DFT1	1	1	0	0
2	175400000	607R1,607R2	DFT1,NonDFTD 340T	2	1	0	1
2	175400000	1051,461,607R1,607R2	DFT1,NonDFTD 106T1,NonDFTD 340T	3	2	0	2
2	177500000	5	DFT1	1	1	0	0
2	179600000	899	DFT1	1	1	0	0
2	184800000	811	DFT1	1	1	0	0
2	184800000	811,900	DFT1	1	2	0	0
2	191800000	142	DFT1	1	1	0	0
2	211800000	901	DFT1	1	1	0	0
2	211900000	22,816	DFT1	1	2	0	0
2	213800000	144,903	DFT1	1	2	0	0
2	220900000	233	DFT1	1	1	0	0
2	227700000	344	DFT1	1	1	0	0
2	230800000	72	DFT1	1	1	0	0
2	231100000	902	DFT1	1	1	0	0
2	232800000	342	DFT1	1	1	0	0
2	238500000	22BM1	DFT1	1	1	0	0
2	239800000	172	DFT1	1	1	0	0
2	240700000	816	DFT1	1	1	0	0
2	241300000	903	DFT1	1	1	0	0
2	241500000	22	DFT1	1	1	0	0
2	242100000	77	DFT1	1	1	0	0
2	242600000	904	DFT1	1	1	0	0
2	247500000	300	DFT1	1	1	0	0
2	258200000	144	DFT1	1	1	0	0
2	259000000	221	DFT1	1	1	0	0
2	268200000	905	DFT1	1	1	0	0
2	281700000	1301	NonDFTD 340T	1	0	0	1
2	283200000	1302	NonDFTD 340T	1	0	0	1
2	285400000	210	DFT1	1	1	0	0
2	288600000	1303	NonDFTD 340T	1	0	0	1
2	291000000	222	DFT1	1	1	0	0
2	291200000	1304	NonDFTD 340T	1	0	0	1
2	291800000	907	DFT1	1	1	0	0
2	293300000	1305	NonDFTD 340T	1	0	0	1
2	293300000	1305,908	DFT1,NonDFTD 340T	2	1	0	1
2	294400000	224	DFT1	1	1	0	0
2	295900000	1051	NonDFTD 106T1	1	0	0	1
2	296700000	906	DFT1	1	1	0	0
2	296800000	1306	NonDFTD 340T	1	0	0	1
2	297600000	296	DFT1	1	1	0	0
2	300400000	909	DFT1	1	1	0	0
2	302700000	1307	NonDFTD 340T	1	0	0	1
2	304000000	1309	NonDFTD 340T	1	0	0	1
2	312100000	1540	DFT2	1	0	1	0
2	314300000	1755	DFT2	1	0	1	0
2	316600000	164R1,164R2	DFT1	1	2	0	0
2	317000000	462,908	DFT1	1	2	0	0
2	317000000	462	DFT1	1	1	0	0
2	317000000	908	DFT1	1	1	0	0
2	317100000	1310	NonDFTD 340T	1	0	0	1
2	318000000	1311	NonDFTD 340T	1	0	0	1
2	322700000	1040	DFT1	1	1	0	0
2	322700000	1040,911R1	DFT1	1	2	0	0
2	322800000	165R1,165R2,910	DFT1	1	3	0	0
2	322800000	165R1,165R2	DFT1	1	2	0	0
2	322800000	910	DFT1	1	1	0	0
2	325600000	911R1	DFT1	1	1	0	0
2	327400000	1312	NonDFTD 340T	1	0	0	1
2	328500000	1313	NonDFTD 340T	1	0	0	1
2	333000000	1314	NonDFTD 340T	1	0	0	1
2	333100000	912	DFT1	1	1	0	0
2	333100000	1315,912	DFT1,NonDFTD 340T	2	1	0	1
2	334500000	1315	NonDFTD 340T	1	0	0	1
2	341700000	1316	NonDFTD 340T	1	0	0	1
2	345200000	1317	NonDFTD 340T	1	0	0	1
2	347800000	1679	NonDFTD 997T1	1	0	0	1
2	349900000	591	DFT1	1	1	0	0
2	352100000	1318,914	DFT1,NonDFTD 340T	2	1	0	1
2	352100000	914	DFT1	1	1	0	0
2	352100000	1318	NonDFTD 340T	1	0	0	1
2	352100000	1318,1319,914	DFT1,NonDFTD 340T	2	1	0	2
2	354000000	101R1,101R2,101R3,1320,1828,78R2	DFT1,NonDFTD 340T	2	5	0	1
2	354000000	1319	NonDFTD 340T	1	0	0	1
2	354000000	101R1,101R2,101R3,1319,1320,1828,78R2	DFT1,NonDFTD 340T	2	5	0	2
2	354900000	1828	DFT1	1	1	0	0
2	354900000	1828,55R1,55R2	DFT1	1	3	0	0
2	355000000	101R1,101R2,101R3	DFT1	1	3	0	0
2	355700000	55R1,55R2,78R2	DFT1	1	3	0	0
2	355700000	55R1,55R2	DFT1	1	2	0	0
2	355700000	78R2	DFT1	1	1	0	0
2	362200000	1680	NonDFTD 997T1	1	0	0	1
2	364000000	915	DFT1	1	1	0	0
2	365570000	1829	DFT1	1	1	0	0
2	365600000	54R2,54R3,54R4	DFT1	1	3	0	0
2	368000000	414	DFT1	1	1	0	0
2	368000000	414,7	DFT1	1	2	0	0
2	368800000	129R1,129R2,48R1	DFT1	1	3	0	0
2	368800000	7	DFT1	1	1	0	0
2	368800000	129R1,129R2,48R1,7	DFT1	1	4	0	0
2	371600000	129R1,129R2	DFT1	1	2	0	0
2	372195100	1848	DFT1	1	1	0	0
2	373000000	48R1	DFT1	1	1	0	0
2	375200000	547	DFT1	1	1	0	0
2	377400000	918	DFT1	1	1	0	0
2	377700000	200	DFT1	1	1	0	0
2	378000000	464,83	DFT1	1	2	0	0
2	378100000	900	DFT1	1	1	0	0
2	378100000	900,922	DFT1	1	2	0	0
2	378200000	1320,1681	NonDFTD 340T,NonDFTD 997T1	2	0	0	2
2	378200000	1320	NonDFTD 340T	1	0	0	1
2	378200000	1681	NonDFTD 997T1	1	0	0	1
2	378200000	1320,1321,1681	NonDFTD 340T,NonDFTD 997T1	2	0	0	3
2	398800000	1321	NonDFTD 340T	1	0	0	1
2	401100000	1322	NonDFTD 340T	1	0	0	1
2	402100000	464	DFT1	1	1	0	0
2	402100000	464,8	DFT1	1	2	0	0
2	409000000	130,167,56R1	DFT1	1	3	0	0
2	409000000	8	DFT1	1	1	0	0
2	409000000	130,167,56R1,8	DFT1	1	4	0	0
2	410000000	167	DFT1	1	1	0	0
2	410900000	56R1	DFT1	1	1	0	0
2	410900000	56R1,70	DFT1	1	2	0	0
2	411700000	70	DFT1	1	1	0	0
2	411700000	66,70	DFT1	1	2	0	0
2	413600000	130	DFT1	1	1	0	0
2	416900000	923	DFT1	1	1	0	0
2	417500000	465,925	DFT1	1	2	0	0
2	417600000	66	DFT1	1	1	0	0
2	418900000	925	DFT1	1	1	0	0
2	421500000	924	DFT1	1	1	0	0
2	429700000	926	DFT1	1	1	0	0
2	435900000	1323	NonDFTD 340T	1	0	0	1
2	436000000	465	DFT1	1	1	0	0
2	457100000	1611	DFT2	1	0	1	0
2	471400000	1780	DFT2	1	0	1	0
2	486500000	1084	NonDFTD 106T1	1	0	0	1
2	487300000	608	DFT1	1	1	0	0
2	493500000	1085	NonDFTD 106T1	1	0	0	1
2	501900000	927	DFT1	1	1	0	0
2	502800000	1781	DFT2	1	0	1	0
2	511200000	228	DFT1	1	1	0	0
2	522500000	32	DFT1	1	1	0	0
2	525200000	442,928	DFT1	1	2	0	0
2	526900000	929	DFT1	1	1	0	0
2	527900000	442	DFT1	1	1	0	0
2	527900000	1682,442	DFT1,NonDFTD 997T1	2	1	0	1
2	528100000	549	DFT1	1	1	0	0
2	529400000	1682	NonDFTD 997T1	1	0	0	1
2	530200000	25	DFT1	1	1	0	0
2	530200000	1843,25	DFT1	1	2	0	0
2	531100000	1843	DFT1	1	1	0	0
2	532100000	930	DFT1	1	1	0	0
2	533600000	88	DFT1	1	1	0	0
2	535400000	363	DFT1	1	1	0	0
2	538000000	1847,933	DFT1,NonDFTD 441T1	2	1	0	1
2	538900000	933	DFT1	1	1	0	0
2	539400000	1847	NonDFTD 441T1	1	0	0	1
2	544000000	357	DFT1	1	1	0	0
2	556600000	1827	DFT1	1	1	0	0
2	558500000	419	DFT1	1	1	0	0
2	560500000	928	DFT1	1	1	0	0
2	573200000	934	DFT1	1	1	0	0
2	576100000	935	DFT1	1	1	0	0
2	579300000	932	DFT1	1	1	0	0
2	579900000	1431	NonDFTD 441T1	1	0	0	1
2	586600000	121R1,121R2,443	DFT1	1	3	0	0
2	594500000	938	DFT1	1	1	0	0
2	595300000	20R1,20R2,443	DFT1	1	3	0	0
2	595300000	20R1,20R2	DFT1	1	2	0	0
2	595300000	443	DFT1	1	1	0	0
2	597500000	121R1,121R2	DFT1	1	2	0	0
2	598900000	1324	NonDFTD 340T	1	0	0	1
2	599000000	466,83,922,936	DFT1	1	4	0	0
2	599000000	83	DFT1	1	1	0	0
2	599000000	466	DFT1	1	1	0	0
2	599000000	922	DFT1	1	1	0	0
2	599000000	936	DFT1	1	1	0	0
3	2500000	1808R1,1808R2,1808R3,942R1,942R2	DFT1,NonDFTD 340T	2	4	0	1
3	20700000	943	DFT1	1	1	0	0
3	55100000	308	DFT1	1	1	0	0
3	58800000	135	DFT1	1	1	0	0
3	59300000	1327	NonDFTD 340T	1	0	0	1
3	60000000	160	DFT1	1	1	0	0
3	91200000	110	DFT1	1	1	0	0
3	99900000	1683	NonDFTD 997T1	1	0	0	1
3	102800000	1684	NonDFTD 997T1	1	0	0	1
3	105800000	804	DFT1	1	1	0	0
3	109300000	944	DFT1	1	1	0	0
3	109900000	1685	NonDFTD 997T1	1	0	0	1
3	110900000	1686	NonDFTD 997T1	1	0	0	1
3	111000000	1687,548	DFT1,NonDFTD 997T1	2	1	0	1
3	114800000	1639	DFT2	1	0	1	0
3	114900000	548	DFT1	1	1	0	0
3	115800000	1687	NonDFTD 997T1	1	0	0	1
3	117600000	1406,1688	NonDFTD 435T,NonDFTD 997T1	2	0	0	2
3	117600000	1406	NonDFTD 435T	1	0	0	1
3	117600000	1688	NonDFTD 997T1	1	0	0	1
3	117802145	217	DFT1	1	1	0	0
3	126700000	1689	NonDFTD 997T1	1	0	0	1
3	131600000	1690	NonDFTD 997T1	1	0	0	1
3	131600000	1690,1691	NonDFTD 997T1	1	0	0	2
3	132500000	1691	NonDFTD 997T1	1	0	0	1
3	134300000	1692	NonDFTD 997T1	1	0	0	1
3	135300000	1693	NonDFTD 997T1	1	0	0	1
3	140200000	1694	NonDFTD 997T1	1	0	0	1
3	141700000	1695	NonDFTD 997T1	1	0	0	1
3	158900000	117	DFT1	1	1	0	0
3	162500000	1696	NonDFTD 997T1	1	0	0	1
3	162600000	945	DFT1	1	1	0	0
3	162600000	1697,945	DFT1,NonDFTD 997T1	2	1	0	1
3	163400000	169,1698	DFT1,NonDFTD 997T1	2	1	0	1
3	163400000	1697	NonDFTD 997T1	1	0	0	1
3	163400000	169,1697,1698	DFT1,NonDFTD 997T1	2	1	0	2
3	171600000	1698	NonDFTD 997T1	1	0	0	1
3	177500000	1700,506	DFT1,NonDFTD 997T1	2	1	0	1
3	177500000	1409R1,1409R2,169,1699	DFT1,NonDFTD 349T1,NonDFTD 435T,NonDFTD 997T1	4	1	0	3
3	177500000	169	DFT1	1	1	0	0
3	177500000	1409R1,1409R2	NonDFTD 349T1,NonDFTD 435T	2	0	0	2
3	177500000	1699	NonDFTD 997T1	1	0	0	1
3	177500000	1409R1,1409R2,169,1699,1700,506	DFT1,NonDFTD 349T1,NonDFTD 435T,NonDFTD 997T1	4	2	0	4
3	179700000	1700	NonDFTD 997T1	1	0	0	1
3	180700000	1701	NonDFTD 997T1	1	0	0	1
3	188000000	946	DFT1	1	1	0	0
3	192200000	1411	NonDFTD 435T	1	0	0	1
3	193100000	1702,947	DFT1,NonDFTD 997T1	2	1	0	1
3	193100000	947	DFT1	1	1	0	0
3	193100000	1702	NonDFTD 997T1	1	0	0	1
3	194100000	1703	NonDFTD 997T1	1	0	0	1
3	196800000	1704	NonDFTD 997T1	1	0	0	1
3	198300000	1705	NonDFTD 997T1	1	0	0	1
3	201200000	506	DFT1	1	1	0	0
3	202300000	805	DFT1	1	1	0	0
3	208500000	1706	NonDFTD 997T1	1	0	0	1
3	209500000	1707	NonDFTD 997T1	1	0	0	1
3	210800000	1708	NonDFTD 997T1	1	0	0	1
3	213400000	572	DFT1	1	1	0	0
3	213700000	1709	NonDFTD 997T1	1	0	0	1
3	214700000	1710	NonDFTD 997T1	1	0	0	1
3	217500000	1711,948	DFT1,NonDFTD 997T1	2	1	0	1
3	217500000	948	DFT1	1	1	0	0
3	217500000	1711	NonDFTD 997T1	1	0	0	1
3	219700000	1713	NonDFTD 997T1	1	0	0	1
3	221300000	1714	NonDFTD 997T1	1	0	0	1
3	222300000	1715	NonDFTD 997T1	1	0	0	1
3	223100000	1716	NonDFTD 997T1	1	0	0	1
3	239400000	1356,949	DFT1,NonDFTD 349T1	2	1	0	1
3	246800000	949	DFT1	1	1	0	0
3	248300000	806	DFT1	1	1	0	0
3	251600000	1356	NonDFTD 349T1	1	0	0	1
3	258000000	118	DFT1	1	1	0	0
3	261800000	507	DFT1	1	1	0	0
3	263200000	206,950	DFT1	1	2	0	0
3	265000000	1357	NonDFTD 349T1	1	0	0	1
3	269000000	180	DFT1	1	1	0	0
3	270600000	1717	NonDFTD 997T1	1	0	0	1
3	271200000	170R1,170R2	DFT1,NonDFTD 349T1	2	1	0	1
3	271600000	1718	NonDFTD 997T1	1	0	0	1
3	273800000	1719	NonDFTD 997T1	1	0	0	1
3	274900000	1086,1720,952	DFT1,NonDFTD 106T1,NonDFTD 997T1	3	1	0	2
3	275000000	951	DFT1	1	1	0	0
3	278400000	1720	NonDFTD 997T1	1	0	0	1
3	279700000	1721	NonDFTD 997T1	1	0	0	1
3	280500000	1722R1,1722R2	NonDFTD 359T1,NonDFTD 997T1	2	0	0	2
3	281600000	1723	NonDFTD 997T1	1	0	0	1
3	282600000	1329	NonDFTD 340T	1	0	0	1
3	282800000	1086,426R1,426R2	DFT1,NonDFTD 106T1,NonDFTD 352T1	3	1	0	2
3	282800000	426R1,426R2	DFT1,NonDFTD 352T1	2	1	0	1
3	282800000	1086	NonDFTD 106T1	1	0	0	1
3	282900000	358	DFT1	1	1	0	0
3	282900000	291R2,291R3,358,522	DFT1,NonDFTD 359T1,NonDFTD 997T1	3	2	0	2
3	283900000	291R2,291R3,522	DFT1,NonDFTD 359T1,NonDFTD 997T1	3	1	0	2
3	285600000	116R1,116R2,1724R1,1724R2,1724R3	DFT1,NonDFTD 106T1,NonDFTD 340T,NonDFTD 352T1,NonDFTD 997T1	5	1	0	4
3	286600000	61R1,61R2	DFT1,NonDFTD 359T1	2	1	0	1
3	287100000	1802	DFT1	1	1	0	0
3	288500000	1725	NonDFTD 997T1	1	0	0	1
3	289700000	1726	NonDFTD 997T1	1	0	0	1
3	289800000	1088	NonDFTD 106T1	1	0	0	1
3	291000000	1782R1,1782R2	DFT2,NonDFTD 359T1	2	0	1	1
3	291000000	1089,1782R1,1782R2	DFT2,NonDFTD 106T1,NonDFTD 359T1	3	0	1	2
3	291800000	1089	NonDFTD 106T1	1	0	0	1
3	292500000	68	DFT1	1	1	0	0
3	292600000	1727	NonDFTD 997T1	1	0	0	1
3	293900000	523R1,523R2	DFT1,NonDFTD 997T1	2	1	0	1
3	295600000	953R1,953R2	DFT1	1	2	0	0
3	295900000	956	DFT1	1	1	0	0
3	296000000	1376,1783	DFT2,NonDFTD 359T1	2	0	1	1
3	296900000	1783	DFT2	1	0	1	0
3	297500000	1728,1784	DFT2,NonDFTD 997T1	2	0	1	1
3	300600000	955	DFT1	1	1	0	0
3	300600000	52R2,955	DFT1	1	2	0	0
3	301800000	1784,579	DFT1,DFT2	2	1	1	0
3	301800000	579	DFT1	1	1	0	0
3	301800000	1784	DFT2	1	0	1	0
3	302300000	1041	DFT1	1	1	0	0
3	303700000	1376,1728	NonDFTD 359T1,NonDFTD 997T1	2	0	0	2
3	303700000	1376	NonDFTD 359T1	1	0	0	1
3	303700000	1728	NonDFTD 997T1	1	0	0	1
3	303900000	52R2,952	DFT1	1	2	0	0
3	303900000	52R2	DFT1	1	1	0	0
3	303900000	952	DFT1	1	1	0	0
3	305400000	957	DFT1	1	1	0	0
3	308400000	958	DFT1	1	1	0	0
3	310600000	959	DFT1	1	1	0	0
3	312600000	1729	NonDFTD 997T1	1	0	0	1
3	312600000	1729,359	DFT1,NonDFTD 997T1	2	1	0	1
3	314400000	143	DFT1	1	1	0	0
3	315200000	1730	NonDFTD 997T1	1	0	0	1
3	316100000	1731	NonDFTD 997T1	1	0	0	1
3	317800000	1732	NonDFTD 997T1	1	0	0	1
3	319100000	1733	NonDFTD 997T1	1	0	0	1
3	320500000	1330	NonDFTD 340T	1	0	0	1
3	320600000	1331,1735	NonDFTD 340T,NonDFTD 997T1	2	0	0	2
3	320600000	1734	NonDFTD 997T1	1	0	0	1
3	320600000	1331,1734,1735	NonDFTD 340T,NonDFTD 997T1	2	0	0	3
3	321900000	1735	NonDFTD 997T1	1	0	0	1
3	323000000	1736	NonDFTD 997T1	1	0	0	1
3	323600000	1090,1331	NonDFTD 106T1,NonDFTD 340T	2	0	0	2
3	323600000	1090	NonDFTD 106T1	1	0	0	1
3	323600000	1331	NonDFTD 340T	1	0	0	1
3	323600000	1090,1331,53R1,53R3	DFT1,NonDFTD 106T1,NonDFTD 340T,NonDFTD 359T1	4	1	0	3
3	323700000	359	DFT1	1	1	0	0
3	325200000	1737	NonDFTD 997T1	1	0	0	1
3	325500000	53R1,53R3	DFT1,NonDFTD 359T1	2	1	0	1
3	325515968	1859	DFT1	1	1	0	0
3	325600000	1029R3,1029R4,1438,961	DFT1,NonDFTD 340T,NonDFTD 441T1	3	2	0	2
3	329100000	1438	NonDFTD 441T1	1	0	0	1
3	331500000	961	DFT1	1	1	0	0
3	332300000	1029R3,1029R4	DFT1,NonDFTD 340T	2	1	0	1
3	332300000	1029R3,1029R4,1R1,1R2	DFT1,DFT2,NonDFTD 340T	3	2	1	1
3	351600000	1867	NonDFTD 340T	1	0	0	1
3	351600000	1867,1868	NonDFTD 340T	1	0	0	2
3	351700000	1R1,1R2	DFT1,DFT2	2	1	1	0
3	352300000	1868	NonDFTD 340T	1	0	0	1
3	361600000	1333,1440,276R2,962	DFT1,NonDFTD 340T,NonDFTD 441T1	3	2	0	2
3	363200000	962	DFT1	1	1	0	0
3	371000000	1091	NonDFTD 106T1	1	0	0	1
3	391600000	184	DFT1	1	1	0	0
3	400900000	51R1,51R3,524	DFT1	1	3	0	0
3	401000000	965	DFT1	1	1	0	0
3	408200000	524	DFT1	1	1	0	0
3	410700000	51R2	DFT1	1	1	0	0
3	413500000	51R3	DFT1	1	1	0	0
3	414100000	51R1	DFT1	1	1	0	0
3	418100000	185,525,57,586	DFT1	1	4	0	0
3	422300000	586	DFT1	1	1	0	0
3	433100000	525	DFT1	1	1	0	0
3	439000000	1358,526	DFT1,NonDFTD 349T1	2	1	0	1
3	439100000	185,23,570	DFT1	1	3	0	0
3	439100000	23	DFT1	1	1	0	0
3	439100000	185	DFT1	1	1	0	0
3	439100000	570	DFT1	1	1	0	0
3	441300000	57	DFT1	1	1	0	0
3	445000000	526	DFT1	1	1	0	0
3	458200000	1358	NonDFTD 349T1	1	0	0	1
3	459100000	186	DFT1	1	1	0	0
3	459132044	803	DFT1	1	1	0	0
3	459200000	1378,968	DFT1,NonDFTD 359T1	2	1	0	1
3	459200000	174,24,550,571,58,96	DFT1	1	6	0	0
3	459200000	24	DFT1	1	1	0	0
3	459200000	58	DFT1	1	1	0	0
3	459200000	96	DFT1	1	1	0	0
3	459200000	174	DFT1	1	1	0	0
3	459200000	550	DFT1	1	1	0	0
3	459200000	571	DFT1	1	1	0	0
3	459200000	1378,174,24,550,571,58,96,968	DFT1,NonDFTD 359T1	2	7	0	1
3	463100000	562	DFT1	1	1	0	0
3	463800000	1333	NonDFTD 340T	1	0	0	1
3	464200000	1738	NonDFTD 997T1	1	0	0	1
3	464700000	1739R1,1739R2	NonDFTD 340T,NonDFTD 997T1	2	0	0	2
3	465700000	1335	NonDFTD 340T	1	0	0	1
3	466700000	1336	NonDFTD 340T	1	0	0	1
3	467700000	1337	NonDFTD 340T	1	0	0	1
3	476100000	968	DFT1	1	1	0	0
3	481000000	1378	NonDFTD 359T1	1	0	0	1
3	490800000	527	DFT1	1	1	0	0
3	491100000	1379,834R2	DFT1,NonDFTD 359T1	2	1	0	1
3	491100000	225,229R1,229R2,47R1,47R2	DFT1	1	5	0	0
3	491100000	47R1,47R2	DFT1	1	2	0	0
3	491100000	225	DFT1	1	1	0	0
3	491100000	229R1,229R2	DFT1	1	2	0	0
3	491100000	1379,225,229R1,229R2,47R1,47R2,834R2	DFT1,NonDFTD 359T1	2	6	0	1
3	501900000	1359	NonDFTD 349T1	1	0	0	1
3	501900000	1359,603	DFT1,NonDFTD 349T1	2	1	0	1
3	502300000	1338	NonDFTD 340T	1	0	0	1
3	503300000	1339,26	DFT1,NonDFTD 340T	2	1	0	1
3	505400000	603	DFT1	1	1	0	0
3	506900000	1340,969	DFT1,NonDFTD 340T	2	1	0	1
3	506900000	969	DFT1	1	1	0	0
3	506900000	1340	NonDFTD 340T	1	0	0	1
3	509400000	1379	NonDFTD 359T1	1	0	0	1
3	511500000	1380	NonDFTD 359T1	1	0	0	1
3	514600000	1341	NonDFTD 340T	1	0	0	1
3	515500000	1440	NonDFTD 441T1	1	0	0	1
3	515600000	27R1,27R2,27R3,834R2	DFT1,NonDFTD 359T1	2	3	0	1
3	515600000	27R1,27R2,27R3	DFT1,NonDFTD 359T1	2	2	0	1
3	515600000	834R2	DFT1	1	1	0	0
3	515600000	27R1,27R2,27R3,823,834R2	DFT1,NonDFTD 359T1	2	4	0	1
3	516300000	1045	NonDFTD 340T	1	0	0	1
3	516500000	823	DFT1	1	1	0	0
3	517000000	1740,971	DFT2,NonDFTD 997T1	2	0	1	1
3	517000000	971	DFT2	1	0	1	0
3	517000000	1740	NonDFTD 997T1	1	0	0	1
3	517000000	1740,971,972	DFT1,DFT2,NonDFTD 997T1	3	1	1	1
3	518000000	1741	NonDFTD 997T1	1	0	0	1
3	519000000	972	DFT1	1	1	0	0
3	519100000	276R2	DFT1	1	1	0	0
4	2100000	1381,1742,329,80,809	DFT1,NonDFTD 359T1,NonDFTD 997T1	3	3	0	2
4	4100000	1381	NonDFTD 359T1	1	0	0	1
4	4300000	326	DFT1	1	1	0	0
4	6500000	1382	NonDFTD 359T1	1	0	0	1
4	7700000	974	DFT1	1	1	0	0
4	10800000	109	DFT1	1	1	0	0
4	13000000	207	DFT1	1	1	0	0
4	23300000	301	DFT1	1	1	0	0
4	25000000	1761	DFT2	1	0	1	0
4	27100000	1664	DFT2	1	0	1	0
4	32700000	1383	NonDFTD 359T1	1	0	0	1
4	36000000	1787	DFT2	1	0	1	0
4	43600000	421	DFT1	1	1	0	0
4	53000000	329	DFT1	1	1	0	0
4	57800000	328	DFT1	1	1	0	0
4	57800000	328,539	DFT1	1	2	0	0
4	59600000	80	DFT1	1	1	0	0
4	78600000	348	DFT1	1	1	0	0
4	81800000	544	DFT1	1	1	0	0
4	81800000	1413,544	DFT1,NonDFTD 435T	2	1	0	1
4	82600000	1413	NonDFTD 435T	1	0	0	1
4	98500000	539	DFT1	1	1	0	0
4	106300000	809	DFT1	1	1	0	0
4	106400000	1117,9,9BM32,9BM33,9BM37,9BM40	DFT1,NonDFTD 131T	2	5	0	1
4	106400000	580	DFT1	1	1	0	0
4	106400000	1117,580,9,9BM32,9BM33,9BM37,9BM40	DFT1,NonDFTD 131T	2	6	0	1
4	121800000	9BM33	DFT1	1	1	0	0
4	128300000	1342	NonDFTD 340T	1	0	0	1
4	129800000	1343	NonDFTD 340T	1	0	0	1
4	131600000	9BM32	DFT1	1	1	0	0
4	133880548	9BM29	DFT1	1	1	0	0
4	147000000	313G1CN4	DFT1	1	1	0	0
4	152500000	1367	NonDFTD 352T1	1	0	0	1
4	153600000	1117	NonDFTD 131T	1	0	0	1
4	153600000	1117,316G1CN4	DFT1,NonDFTD 131T	2	1	0	1
4	181400000	139G1CN4	DFT1	1	1	0	0
4	182850940	9BM26	DFT1	1	1	0	0
4	188500000	115G1CN4,93G1CN4	DFT1	1	2	0	0
4	189900000	115G1CN4	DFT1	1	1	0	0
4	190800000	93G1CN4	DFT1	1	1	0	0
4	190800000	102G1CN4,93G1CN4	DFT1	1	2	0	0
4	191700000	1344	NonDFTD 340T	1	0	0	1
4	191800000	102G1CN4,316G1CN4,9,9BM30,9BM37,9BM39,9BM40	DFT1	1	7	0	0
4	191800000	9,9BM37,9BM40	DFT1	1	3	0	0
4	191800000	9BM30,9BM39	DFT1	1	2	0	0
4	191800000	102G1CN4	DFT1	1	1	0	0
4	191800000	316G1CN4	DFT1	1	1	0	0
4	196000000	1384	NonDFTD 359T1	1	0	0	1
4	197100000	977	DFT1	1	1	0	0
4	198700000	10R1,10R1BM30,10R1BM31,10R1BM33,10R1BM37,10R1BM40,10R2	DFT1,NonDFTD 340T	2	6	0	1
4	198700000	10R1,10R1BM30,10R1BM31,10R1BM33,10R1BM37,10R1BM40,10R2,979	DFT1,NonDFTD 340T	2	7	0	1
4	204400000	592	DFT1	1	1	0	0
4	215400000	420	DFT1	1	1	0	0
4	225100000	980	DFT1	1	1	0	0
4	227500000	1345	NonDFTD 340T	1	0	0	1
4	228500000	1346	NonDFTD 340T	1	0	0	1
4	251900000	128	DFT1	1	1	0	0
4	266900000	29	DFT1	1	1	0	0
4	282000000	1645	DFT2	1	0	1	0
4	284800000	181,981	DFT1	1	2	0	0
4	284800000	181	DFT1	1	1	0	0
4	284800000	981	DFT1	1	1	0	0
4	289700000	458	DFT1	1	1	0	0
4	320300000	1742	NonDFTD 997T1	1	0	0	1
4	321300000	1788	DFT2	1	0	1	0
4	323200000	1743	NonDFTD 997T1	1	0	0	1
4	332700000	360	DFT1	1	1	0	0
4	337400000	1647	DFT2	1	0	1	0
4	344300000	3R1,3R1BM30,3R1BM32,3R1BM33,3R1BM37,3R1BM40,3R2	DFT1,NonDFTD 131T	2	6	0	1
4	344300000	581,979	DFT1	1	2	0	0
4	344300000	581	DFT1	1	1	0	0
4	344300000	979	DFT1	1	1	0	0
4	344300000	3R1,3R1BM30,3R1BM32,3R1BM33,3R1BM37,3R1BM40,3R2,581,979	DFT1,NonDFTD 131T	2	8	0	1
4	360300000	1347	NonDFTD 340T	1	0	0	1
4	375300000	3R1BM32	DFT1	1	1	0	0
4	385100000	1385	NonDFTD 359T1	1	0	0	1
4	385200000	3R1BM35	DFT1	1	1	0	0
4	388300000	3R1BM27	DFT1	1	1	0	0
4	393700000	1386	NonDFTD 359T1	1	0	0	1
4	395200000	3R1BM41	DFT1	1	1	0	0
4	407700000	1744	NonDFTD 997T1	1	0	0	1
4	407900000	1350	NonDFTD 340T	1	0	0	1
4	408000000	3R1,3R1BM30,3R1BM33,3R1BM37,3R1BM40,3R2	DFT1,NonDFTD 131T	2	5	0	1
4	408000000	137,1831R1,1831R3,1831R4,3R1,3R1BM30,3R1BM33,3R1BM37,3R1BM40,3R2	DFT1,NonDFTD 106T1,NonDFTD 131T	3	8	0	2
4	410000000	137,1831R1,1831R3,1831R4	DFT1,NonDFTD 106T1	2	3	0	1
4	410000000	137,1387,1831R1,1831R3,1831R4	DFT1,NonDFTD 106T1,NonDFTD 359T1	3	3	0	2
4	411300000	1387	NonDFTD 359T1	1	0	0	1
4	411300000	1351,1387	NonDFTD 340T,NonDFTD 359T1	2	0	0	2
4	411500000	984	DFT1	1	1	0	0
4	412400000	1351	NonDFTD 340T	1	0	0	1
5	18300000	28R1,28R2,28R3	DFT1	1	3	0	0
5	33100000	990R1,990R2	DFT1	1	2	0	0
5	34100000	1789	DFT2	1	0	1	0
5	36300000	991	DFT1	1	1	0	0
5	36300000	1790,991	DFT1,DFT2	2	1	1	0
5	37200000	1790	DFT2	1	0	1	0
5	37200000	1790,566	DFT1,DFT2	2	1	1	0
5	39000000	566	DFT1	1	1	0	0
5	69300000	1846	DFT1	1	1	0	0
5	75432737	1860	DFT1	1	1	0	0
5	85400000	35R30,35R34,35R37	DFT1	1	3	0	0
5	85400000	1861,35R30,35R34,35R37	DFT1	1	4	0	0
5	102800000	1791	DFT2	1	0	1	0
5	103700000	1792	DFT2	1	0	1	0
5	106500000	94	DFT1	1	1	0	0
5	108200000	511	DFT1	1	1	0	0
5	132800000	1793	DFT2	1	0	1	0
5	143600000	1794	DFT2	1	0	1	0
5	156200000	213	DFT1	1	1	0	0
5	163900000	145	DFT1	1	1	0	0
5	165600000	1835	DFT1	1	1	0	0
5	168500000	1795	DFT2	1	0	1	0
5	175100000	620	DFT1	1	1	0	0
5	185900000	123	DFT1	1	1	0	0
5	189800000	1797	DFT2	1	0	1	0
5	193600000	1855,21R1,21R2,21R3,21R5,21R6,21R8,69R13,69R2,69R4	DFT1	1	10	0	0
5	195900000	1745	NonDFTD 997T1	1	0	0	1
5	197400000	993	DFT1	1	1	0	0
5	198400000	1830	DFT1	1	1	0	0
5	206000000	1855	DFT1	1	1	0	0
5	206100000	21R1,21R2,21R3,21R5,21R6,21R8,69R13,69R2,69R4	DFT1	1	9	0	0
5	222600000	998	DFT1	1	1	0	0
5	225700000	999	DFT1	1	1	0	0
5	231300000	341	DFT1	1	1	0	0
5	232900000	541	DFT1	1	1	0	0
5	235300000	1861	DFT1	1	1	0	0
5	236200000	1449,510	DFT1,NonDFTD 441T1	2	1	0	1
5	236200000	510	DFT1	1	1	0	0
5	236200000	1449	NonDFTD 441T1	1	0	0	1
5	237400000	1118,1746,42R1,42R3,42R4	DFT1,DFT2,NonDFTD 131T,NonDFTD 997T1	4	2	1	2
5	237400000	42R1,42R3,42R4	DFT1,DFT2	2	2	1	0
5	237400000	1118	NonDFTD 131T	1	0	0	1
5	237400000	1746	NonDFTD 997T1	1	0	0	1
5	237440669	1851	DFT1	1	1	0	0
5	239700000	182	DFT1	1	1	0	0
5	241500000	36R30,36R34,36R37	DFT1	1	3	0	0
5	248300000	39R30,39R34,39R37	DFT1	1	3	0	0
5	249900000	38R30,38R34,38R37	DFT1	1	3	0	0
6	13900000	1352	NonDFTD 340T	1	0	0	1
6	15700000	312R1,312R2	DFT1	1	2	0	0
6	41000000	1854	DFT1	1	1	0	0
6	44700000	1004,50	DFT1	1	2	0	0
6	50800000	1005	DFT1	1	1	0	0
6	55800000	50	DFT1	1	1	0	0
6	61700000	1004	DFT1	1	1	0	0
6	73000000	1007	DFT1	1	1	0	0
6	93700000	1008	DFT1	1	1	0	0
6	104800000	1010	DFT1	1	1	0	0
6	110100000	509	DFT1	1	1	0	0
6	131100000	1009	DFT1	1	1	0	0
6	137100000	286R1,286R2	DFT1	1	2	0	0
6	154100000	279	DFT1	1	1	0	0
6	154100000	1011,279	DFT1	1	2	0	0
6	154200000	1012,1353,97	DFT1,NonDFTD 340T	2	2	0	1
6	154200000	1748	NonDFTD 997T1	1	0	0	1
6	154200000	1012,1353,1748,97	DFT1,NonDFTD 340T,NonDFTD 997T1	3	2	0	2
6	154300000	307,487	DFT1	1	2	0	0
6	154300000	307	DFT1	1	1	0	0
6	154300000	487	DFT1	1	1	0	0
6	154300000	1749,307,487	DFT1,NonDFTD 997T1	2	2	0	1
6	155200000	1012	DFT1	1	1	0	0
6	163400000	230	DFT1	1	1	0	0
6	167300000	231	DFT1	1	1	0	0
6	171400000	1353	NonDFTD 340T	1	0	0	1
6	175200000	297	DFT1	1	1	0	0
6	181000000	1354	NonDFTD 340T	1	0	0	1
6	187200000	309	DFT1	1	1	0	0
6	200400000	1011	DFT1	1	1	0	0
6	211200000	534	DFT1	1	1	0	0
6	212700000	175R1,175R2,175R3	DFT1	1	3	0	0
6	213100000	1749	NonDFTD 997T1	1	0	0	1
6	215200000	1750	NonDFTD 997T1	1	0	0	1
6	215300000	488,97	DFT1	1	2	0	0
6	215300000	97	DFT1	1	1	0	0
6	215300000	488	DFT1	1	1	0	0
X	1659000	156,43R1,43R3,43R4,43R5,67R1,67R2,67R3	DFT1	1	8	0	0
X	2200000	43R1,43R3,43R4,43R5,67R1,67R2,67R3	DFT1	1	7	0	0
X	3000000	813	DFT1	1	1	0	0
X	3776950	156	DFT1	1	1	0	0
X	3900000	73R2,73R3	DFT1	1	2	0	0
X	5300000	1032R1,1032R2,1032R3,40R1,40R3,40R4,40R5,40R6,40R7	DFT1	1	9	0	0
X	5900000	40R1,40R3,40R4,40R5,40R6,40R7	DFT1	1	6	0	0
X	6800000	1032R1,1032R2,1032R3	DFT1	1	3	0	0
X	6900000	1836	DFT1	1	1	0	0
X	7100000	49R1,49R3,49R5,49R6,49R7,49R8,49R9	DFT1	1	7	0	0
X	8300000	284R1,284R2	DFT1	1	2	0	0
X	12700000	112	DFT1	1	1	0	0
X	16000000	1019R2,113	DFT1	1	2	0	0
X	23400000	113	DFT1	1	1	0	0
X	26500000	1019R2	DFT1	1	1	0	0
X	27700000	334	DFT1	1	1	0	0
X	27700000	334,799	DFT1	1	2	0	0
X	28800000	799	DFT1	1	1	0	0
X	29100000	100,1020R2	DFT1	1	2	0	0
X	30100000	100	DFT1	1	1	0	0
X	36900000	1020R2	DFT1	1	1	0	0
X	41600000	298	DFT1	1	1	0	0
X	51700000	1021	DFT1	1	1	0	0
X	53400000	1023	DFT1	1	1	0	0
X	54500000	1022	DFT1	1	1	0	0
X	54800000	808	DFT1	1	1	0	0
X	60400000	1026	DFT1	1	1	0	0
X	60700000	1773	DFT2	1	0	1	0
X	61600000	1028	DFT1	1	1	0	0
X	61600000	1028,114	DFT1	1	2	0	0
X	61883193	1035	DFT1	1	1	0	0
X	62300000	114	DFT1	1	1	0	0
