# Supplementary material for: Evolution and lineage dynamics of a transmissible cancer in Tasmanian devils
Source: PLoS Biol. 2020 Nov 24;18(11):e3000926. doi: 10.1371/journal.pbio.3000926 (PMC7685465; doi:10.1371/journal.pbio.3000926)
Supplement: S10 Table — Summary of recurrent CNVs associated with DFT1 cell lines. The recurrent CNVs commonly observed in DFT1 cell lines fall into two linked clusters, involving losses on chromosomes 1, 2, and 4 and gains on chromosomes 5 and X, respectively. IDs and coordinates of CNVs part of each cluster are shown, together with genotypes in cell lines and in 18 DFT1 biopsies, which have acquired one or more of the common cell line CNVs. Each independent event, which may be shared between multiple tumours via a common ancestor, has either a “cell line event” or “biopsy event” ID. The tumours associated with each event are listed, together with clade group and metastasis/primary identity if relevant. Tetraploid tumours, together with tetraploid lineage in parentheses, are marked. CNV IDs for each event are shown (see S3 Table). Clonal changes in tetraploid tumours are denoted as subclonal. SC, subclonal; PBM, partial back mutation. (XLSX) [file pbio.3000926.s022.xlsx]

## Sheet: Table_S10
								Chromosome 1-2-4 events						Chromosome 5-X events
Cell line event	Biopsy event	sampleID	Type	Tetraploid	Group	Chr1-2-4	Chr5-X	2 (1:577900000-579100000_gain)	15 (2:2300000-3000000_gain)	3 (4:344300000-408000000_gain)	9 (4:106400000-191800000_gain)	10 (4:197200000-198700000_gain)	1042 (4:2100000-412394342_loss) loss of entire chr4 apart from first 2100000 bases	34 (5:0-58500000_gain)	35 (5:75500000-85400000_gain)	36 (5:237500000-241500000_gain)	38 (5:249100000-249900000_gain)	39 (5:242400000-248300000_gain)	812 (5:0-155600000_gain)	1810 (5:0-8100000_gain)	987 (5:21500000-58500000_gain)	120 (5:0-249900000) gain of entire chr5	37 (X:0-800000_gain)
1		204T	Cell-Line	Tetraploid (8)	Clade_B-204T	yes	yes	2R1BM1					1042R1 SC									120R1 SC	37R1
2		220T	Cell-Line		Clade_A1-1	yes	yes	2R1BM2	15BM2	3R1BM2	9BM2	10R1BM2		34R2	35R2	36R2	38R2	39R2					37R2
3		88T	Cell-Line		Clade_A1-1	yes	yes	2R1BM3	15BM3	3R1BM3	9BM3	10R1BM3		34R3	35R3	36R3	38R3	39R3					37R3
3		88T2	Cell-Line		Clade_A1-1	yes	yes	2R1BM3	15BM3	3R1BM3	9BM3	10R1BM3		34R3	35R3	36R3	38R3	39R3					37R3
		92T	Tissue (experimental transmission of unknown cell line)		Clade_A1-3A	no	no
	26	77T2	Tissue		Clade_A1-3A2	PBM	no				9BM26 PBM
4		114T	Tissue (experimental transmission of cell line 87T)		Clade_A1-3A3	yes	yes	2R1BM4	15BM4	3R1BM4	9BM4	10R1BM4		34R4	35R4	36R4	38R4	39R4					37R4
4		363T1	Tissue (experimental transmission of cell line 87T)		Clade_A1-3A3	yes	yes	2R1BM4 SC	15BM4 SC	3R1BM4 SC	9BM4 SC	10R1BM4 SC		34R4	35R4	36R4	38R4	39R4					37R4
4		87T	Cell-Line		Clade_A1-3A3	yes	yes	2R1BM4	15BM4	3R1BM4	9BM4	10R1BM4		34R4	35R4	36R4	38R4	39R4					37R4
4		87T2	Cell-Line		Clade_A1-3A3	yes	yes	2R1BM4	15BM4	3R1BM4	9BM4	10R1BM4		34R4	35R4	36R4	38R4	39R4					37R4
4		90T	Cell-Line		Clade_A1-3A3	yes	yes	2R1BM4	15BM4	3R1BM4	9BM4	10R1BM4		34R4	35R4	36R4	38R4	39R4					37R4
4		90T2	Cell-Line		Clade_A1-3A3	yes	yes	2R1BM4	15BM4	3R1BM4	9BM4	10R1BM4		34R4	35R4	36R4	38R4	39R4					37R4
4		993T1.1	Tissue (experimental transmission of cell line 87T)		Clade_A1-3A3	yes	yes	2R1BM4	15BM4	3R1BM4	9BM4	10R1BM4		34R4	35R4	36R4	38R4	39R4					37R4
4		993T1.2	Tissue (experimental transmission of cell line 87T)		Clade_A1-3A3	yes	yes	2R1BM4	15BM4	3R1BM4	9BM4	10R1BM4		34R4	35R4	36R4	38R4	39R4					37R4
4		994T1.1	Tissue (experimental transmission of cell line 87T)		Clade_A1-3A3	yes	yes	2R1BM4	15BM4	3R1BM4	9BM4	10R1BM4		34R4	35R4	36R4	38R4	39R4					37R4
4		995T1.1	Tissue (experimental transmission of cell line 87T)		Clade_A1-3A3	yes	yes	2R1BM4	15BM4	3R1BM4	9BM4	10R1BM4		34R4	35R4	36R4	38R4	39R4					37R4
4		995T1.2	Tissue (experimental transmission of cell line 87T)		Clade_A1-3A3	yes	yes	2R1BM4	15BM4	3R1BM4	9BM4	10R1BM4		34R4	35R4	36R4	38R4	39R4					37R4
4		996T1	Tissue (experimental transmission of cell line 87T)		Clade_A1-3A3	yes	yes	2R1BM4	15BM4	3R1BM4	9BM4	10R1BM4		34R4	35R4	36R4	38R4	39R4					37R4
4		996T2	Tissue (experimental transmission of cell line 87T)		Clade_A1-3A3	yes	yes	2R1BM4	15BM4	3R1BM4	9BM4	10R1BM4		34R4	35R4	36R4	38R4	39R4					37R4
		387T1	Tissue (experimental transmission of tissue biopsy)		Clade_A1-3A7	no	no
		387T2	Tissue (experimental transmission of tissue biopsy)		Clade_A1-3A7	no	no
5		96T	Cell-Line		Clade_A2-1	yes	yes	2R1BM5	15BM5	3R1BM5	9BM5	10R1BM5		34R5	35R5	36R5	38R5	39R5					37R5
6		619T1	Cell-Line		Clade_A2-10	yes	yes	2R1BM6 SC	15BM6 SC	3R1BM6 SC	9BM6 SC	10R1BM6 SC		34R6 SC	35R6 SC	36R6 SC	38R6 SC	39R6 SC					37R6 SC
	27	171T	Tissue		Clade_A2-11	PBM	no			3R1BM27 PBM
7		822T1	Cell-Line		Clade_A2-11	yes	yes	2R1BM7		3R1BM7 PBM	9BM7 PBM			34R7 SC	35R7 SC	36R7 SC	38R7 SC	39R7 SC					37R7 SC
8		219T	Cell-Line		Clade_A2-4	yes	yes	2R1BM8 SC	15BM8 SC	3R1BM8 SC	9BM8 SC	10R1BM8 SC		34R8	35R8	36R8	38R8	39R8					37R8
9		221T	Cell-Line	Tetraploid (3)	Clade_A2-4	yes	yes	2R1BM9 SC	15BM9 SC	3R1BM9 SC	9BM7 SC	10R1BM9 SC		34R9 SC	35R9 SC	36R9 SC	38R9	39R9 SC					37R9 SC
10		95T	Cell-Line		Clade_A2-6	yes	yes	2R1BM10	15BM10	3R1BM10	9BM10	10R1BM10		34R10	35R10	36R10	38R10	39R10					37R10
11		214T	Cell-Line	Tetraploid (5)	Clade_A2-8	no	yes							34R11 SC	35R11 SC	36R11 SC	38R11 SC	39R11 SC					37R11 SC
12		218T	Cell-Line	Tetraploid (5)	Clade_A2-8	yes	yes	2R1BM12 SC	15BM12 SC	3R1BM12 SC	9BM12 SC	10R1BM12 SC		34R12 SC	35R12 SC	36R22 SC	38R12 SC	39R12 SC					37R12 SC
	29	398T1	Tissue	Tetraploid (5)	Clade_A2-8	PBM	no				9BM29 PBM SC
	30	428T1	Tissue (no information about source of biopsy)	Tetraploid (5)	Clade_A2-8	yes	yes	2R1BM30 SC	15BM30 SC	3R1BM30 SC	9BM30 SC	10R1BM30 SC		34R30 SC	35R30 SC	36R30 SC	38R30 SC	39R30 SC					37R30 SC
13		620T1	Cell-Line	Tetraploid (5)	Clade_A2-8	yes	yes	2R1BM13					1042R13 SC									120R13 SC	37R13 SC
	31	876T1	Tissue	Tetraploid (6)	Clade_B-1	yes	no					10R1BM31
	31	876T2	Tissue	Tetraploid (6)	Clade_B-1	yes	no					10R1BM31
14		332T	Cell-Line		Clade_B-2	yes	yes	2R1BM14	15BM14	3R1BM14	9BM14	10R1BM14		34R14	35R14	36R14	38R14	39R14					37R14
15		331T	Cell-Line		Clade_B-3	yes	yes	2R1BM15	15BM15	3R1BM15	9BM15	10R1BM15		34R15 SC	35R15 SC	36R15 SC	38R15 SC	39R15 SC					37R15 SC
16		333Ta	Cell-Line		Clade_B-3	yes	yes	2R1BM16	15BM16				1042R16 SC									120R16 SC	37R16 SC
	32	700T2	Tissue		Clade_B-3	yes	no	2R1BM32		3R1BM32 PBM	9BM32 PBM
17		36T2a	Cell-Line		Clade_B-4	yes	yes	2R1BM17	15BM17	3R1BM17	9BM17	10R1BM17		34R17	35R17	36R17	38R17	39R17					37R17
18		614T1	Cell-Line		Clade_B-4	yes	yes	2R1BM18	15BM18	3R1BM18	9BM18	10R1BM18				36R18	38R18	39R18	812				37R18
19		85T	Cell-Line		Clade_B-4	yes	yes	2R1BM19	15BM19	3R1BM19	9BM19	10R1BM19		34R19	35R19	36R19	38R19	39R19					37R19
20		86T	Cell-Line		Clade_B-4	yes	yes	2R1BM20	15BM20	3R1BM20	9BM20	10R1BM20		34R20	35R20	36R20	38R20	39R20					37R20
20		86T2	Cell-Line		Clade_B-4	yes	yes	2R1BM20	15BM20	3R1BM20	9BM20	10R1BM20		34R20	35R20	36R20	38R20	39R20					37R20
	33	874T1	Tissue		Clade_B-5	yes	no	2R1BM33 SC		3R1BM33	9BM33 PBM	10R1BM33
	34	669T4	Tissue		Clade_B-6	no	yes							34R34	35R34	36R34	38R34	39R34					37R34
	35, 41	1049T2	Tissue		Clade_B-7	PBM	no			3R1BM35 PBM, 3R1BM41 PBM
	35, 41	878T1	Tissue		Clade_B-7	PBM	no			3R1BM35 PBM, 3R1BM41 PBM
	35, 41	878T2	Tissue		Clade_B-7	PBM	no			3R1BM35 PBM, 3R1BM41 PBM
	35, 41	878T3	Tissue		Clade_B-7	PBM	no			3R1BM35 PBM, 3R1BM41 PBM
	36	134T5	Tissue (metastasis - lung)		Clade_B-8	no	yes															120R36 SC	37R36 SC
	37	134T6	Tissue (metastasis - lung)		Clade_B-8	yes	yes	2R1BM37 SC	15BM37 SC	3R1BM37 SC	9BM37 SC	10R1BM37 SC		34R37 SC	35R37 SC	36R37 SC	38R37 SC	39R37 SC					37R37 SC
21		427T1	Tissue (experimental transmission of unknown cell line)		Clade_B-8	yes	yes	2R1BM21	15BM21	3R1BM21	9BM21	10R1BM21		34R21	35R21	36R21	38R21	39R21		1810G1CN4	987G1CN4		37R21
	38	610T1	Tissue		Clade_B-8	no	yes															120R38 SC	37R38 SC
22		615T1	Cell-Line		Clade_B-8	yes	yes	2R1BM22	15BM22	3R1BM22	9BM22	10R1BM22		34R22	35R22	36R22	38R22	39R22					37R22
	39	879T6	Tissue		Clade_B-8	PBM	no				9BM39 PBM SC
	40	480T1	Tissue		Clade_B-9	yes	no	2R1BM40 SC	15BM40 SC	3R1BM40 SC	9BM40 SC	10R1BM40 SC
23		617T1	Cell-Line		Clade_C-2	yes	yes	2R1BM23	15BM23	3R1BM23	9BM23	10R1BM23										120R23	37R23
24		618T1	Cell-Line		Clade_C-2	yes	yes	2R1BM24 SC	15BM23 SC				1042R24 SC	34R24 SC	35R24 SC	36R24 SC	38R24 SC	39R24 SC					37R24
