# Supplementary material for: Evolution and lineage dynamics of a transmissible cancer in Tasmanian devils
Source: PLoS Biol. 2020 Nov 24;18(11):e3000926. doi: 10.1371/journal.pbio.3000926 (PMC7685465; doi:10.1371/journal.pbio.3000926)
Supplement: S11 Table — (A) Summary of CNVs from DFT1 biopsies and cell lines whose footprint encompassed genotyped MIP alleles (S2 and S3 Tables), as presented in S10 Fig. MIP genotypes and CNVs are only listed in table if the CNV depth in a single direction (gain, loss) was ≥2 and if the MIP ALT allele was either present in the tumour(s) carrying the CNV (gains) or inferred to be present in an ancestor tumour (losses). Details of the sample (clade group, purity), CNV (CNV ID, coordiantes, type (gain, loss), copy number state) and MIP (MIP ID, coordinate, REF and ALT alleles, VAF within the indicated sample) are provided. The best fit genotype (in increments of 0.5) and allele implicated in the CNV are shown. CNVs 3R1 and 9, the parental CNVs of the recurrent chromosome 4 back mutations observed in cell lines, are shown three times each in order to illustrate informative genotyped loci that were captured in different samples. (B) Genotypes at four informative loci in 16 DFT1s (15 cell lines, 1 biopsy) within the chromosome 4 region repeatedly lost in cell lines (CNV IDs 3R1 and 9). The cell lines have CN2, whereas the biopsy, similar to the DFT1 MRCA, has CN3 at these loci. The 3 chromosomal copies (designated chromosomes A, A1, and B, where A and A1 are somatic duplicates) present in the DFT1 MRCA are shown, and the chromosome inferred to have been lost by each cell line is indicated. The clade group to which each cell line belongs is shown. Samples 87T2 and 90T are a single cell line collected at different passages sequenced independently with identical results. “N,” genotype undetermined. (XLSX) [file pbio.3000926.s023.xlsx]

## Sheet: Table_S11A
Sample	Clade group	Purity	CNV_ID	CNV coordinates	CNV type	Copy number	MIP_ID	MIP coordinate	REF	ALT	MIP VAF (count)	MIP VAF	Best fit genotype (REF|ALT)	Implicated allele
1044T1	Clade_A2-6	0.874	10R1	4:197200000-198700000	gain	3	Chr4_supercontig_000000147:190559_(Clade_A2_small_groups)_0467	4:197404776	T	G	470/1605	0.292835	2|1	REF
221T	Clade_A2-4	0.986	10R1BM9	4:197200000-198700000	loss	2.5	Chr4_supercontig_000000147:190559_(Clade_A2_small_groups)_0467	4:197404776	T	G	542/2717	0.199485	2|0.5	ALT
134T5	Clade_B-8	0.841	120R36	5:0-249900000	gain	2.5	Chr5_supercontig_000000012:150040_(Clade_B_DFT1_4-DFT1-2-Fentobury)_0503	5:8364172	A	T	174/303	0.574257	1|1.5	ALT
134T5	Clade_B-8	0.841	120R36	5:0-249900000	gain	2.5	Chr5_supercontig_000000132:1693018_(Clade_B_New_Norfolk-DFT1_7-DFT1_4-DFT1_2-Fentonbury)_0523	5:157099545	G	C	187/301	0.621262	0.5|2	ALT
1058T1	Clade_C-1	0.407	144	2:213800000-258200000	loss	1	Chr2_supercontig_000000203:457237_(All_groups_ancestral)_0217	2:229518302	T	G	7/22	0.318182	0|1	REF
876T1	Clade_B-1	0.96	172	2:207600000-239800000	loss	1	Chr2_supercontig_000000203:457237_(All_groups_ancestral)_0217	2:229518302	T	G	106/124	0.854839	0|1	REF
881T1	Clade_B-9	0.232	174	3:421500000-459200000	loss	1	Chr3_supercontig_000000363:2350127_(Clade_B_small_groups)_0401	3:432783434	T	C	107/648	0.165123	0|1	REF
881T1	Clade_B-9	0.232	174	3:421500000-459200000	loss	1	Chr3_supercontig_000000371:818308_(Clade_B_small_groups)_0402	3:444652230	T	C	148/861	0.171893	0|1	REF
618T1	Clade_C-2	1.016	1824R4	4:0-412394342	loss	1.5	Chr4_supercontig_000000299:1103698_(Clade_C)_0491	4:404154189	C	A	145/462	0.313853	1|0.5	ALT
1058T1	Clade_C-1	0.407	185	3:418100000-439100000	loss	1	Chr3_supercontig_000000352:1116533_(All_groups_excluding_377T1)_0398	3:419257431	T	C	0/155	0	1|0	ALT
620T1	Clade_A2-8	0.993	1853	2:94500000-146300000	gain	2.5	Chr2_supercontig_000000110:400213_(All_groups_excluding_377T1)_0202	2:125342275	G	T	1311/2085	0.628777	1|1.5	ALT
1191T1	Clade_B-9	0.822	1861	5:85400000-193500000	gain	2.5	Chr5_supercontig_000000132:1693018_(Clade_B_New_Norfolk-DFT1_7-DFT1_4-DFT1_2-Fentonbury)_0523	5:157099545	G	C	60/120	0.5	1|1.5	ALT
877T1	Clade_A1-3A	0.918	202R1	6:0-215200000	gain	2.5	Chr6_supercontig_000000014:1479947_(Clade_A1)_0540	6:16047653	A	C	871/1511	0.576439	1|1.5	ALT
877T1	Clade_A1-3A	0.918	202R1	6:0-215200000	gain	2.5	Chr6_supercontig_000000065:574207_(All_groups_excluding_377T1)_0544	6:47819367	G	C	279/462	0.603896	1|1.5	ALT
877T1	Clade_A1-3A	0.918	202R1	6:0-215200000	gain	2.5	Chr6_supercontig_000000072:233004_(Clade_A1_DFT1_3_Channel_exclusive)_0547	6:61372749	T	C	986/1690	0.583432	1|1.5	ALT
877T1	Clade_A1-3A	0.918	202R1	6:0-215200000	gain	2.5	Chr6_supercontig_000000144:1040322_(Clade_A1_DFT1_3_Channel_exclusive)_0570	6:151173864	A	T	465/840	0.553571	1|1.5	ALT
877T1	Clade_A1-3A	0.918	202R1	6:0-215200000	gain	2.5	Chr6_supercontig_000000169:3256446_(Clade_A1_Clade_A2)_0579	6:205419390	T	A	583/1593	0.365976	1.5|1	REF
207T2	Clade_A1-3A1	0.917	202R2	6:0-215200000	gain	3	Chr6_supercontig_000000014:1479947_(Clade_A1)_0540	6:16047653	A	C	523/752	0.695479	1|2	ALT
207T2	Clade_A1-3A1	0.917	202R2	6:0-215200000	gain	3	Chr6_supercontig_000000065:574207_(All_groups_excluding_377T1)_0544	6:47819367	G	C	275/438	0.627854	1|2	ALT
207T2	Clade_A1-3A1	0.917	202R2	6:0-215200000	gain	3	Chr6_supercontig_000000072:233004_(Clade_A1_DFT1_3_Channel_exclusive)_0547	6:61372749	T	C	282/427	0.660422	1|2	ALT
207T2	Clade_A1-3A1	0.917	202R2	6:0-215200000	gain	3	Chr6_supercontig_000000144:1040322_(Clade_A1_DFT1_3_Channel_exclusive)_0570	6:151173864	A	T	211/321	0.657321	1|2	ALT
207T2	Clade_A1-3A1	0.917	202R2	6:0-215200000	gain	3	Chr6_supercontig_000000169:3256446_(Clade_A1_Clade_A2)_0579	6:205419390	T	A	131/366	0.357923	2|1	REF
1052T1	Clade_C-3	0.761	203R2	6:0-215200000	loss	1.5	Chr6_supercontig_000000065:574207_(All_groups_excluding_377T1)_0544	6:47819367	G	C	14/83	0.168675	1|0.5	ALT
1000T1.1	Clade_A2-2	0.766	22	2:211900000-241500000	loss	1	Chr2_supercontig_000000203:457237_(All_groups_ancestral)_0217	2:229518302	T	G	0/66	0	1|0	ALT
1012T1	Clade_B-10	0.262	227	1:455000000-462300000	loss	1	Chr1_supercontig_000000305:1328580_(Clade_B_New_Norfolk-DFT1_7-DFT1_4-DFT1_2-Fentonbury)_0127	1:458670759	T	C	1/1767	0.000565931	1|0	ALT
100T1	Clade_A1-3A2	0.756	23	3:382900000-439100000	loss	1	Chr3_supercontig_000000341:4450_(All_groups_excluding_377T1)_0394	3:400288043	T	A	70/101	0.693069	0|1	REF
100T1	Clade_A1-3A2	0.756	23	3:382900000-439100000	loss	1	Chr3_supercontig_000000352:1116533_(All_groups_excluding_377T1)_0398	3:419257431	T	C	2/257	0.0077821	1|0	ALT
614T1	Clade_B-4	1.011	270	6:117700000-154300000	gain	3	Chr6_supercontig_000000140:2244157_(Clade_B_small_groups)_0566	6:142182521	T	C	19/61	0.311475	2|1	REF
874T1	Clade_B-5	0.293	279	6:135200000-154100000	gain	3	Chr6_supercontig_000000140:2244157_(Clade_B_small_groups)_0566	6:142182521	T	C	110/475	0.231579	1|2	ALT
993T1.1	Clade_A1-3A3	0.821	288	1:431400000-455100000	loss	1.5	Chr1_supercontig_000000303:47468_(Clade_A1)_0124	1:452464879	T	G	12/22	0.545455	0.5|1	REF
993T1.2	Clade_A1-3A3	0.715	288	1:431400000-455100000	loss	1.5	Chr1_supercontig_000000303:47468_(Clade_A1)_0124	1:452464879	T	G	38/164	0.231707	1|0.5	ALT
433T1	Clade_A1-3A	0.383	296	2:262200000-297600000	gain	3	Chr2_supercontig_000000235:1605674_(Clade_A1)_0231	2:273165319	T	C	14/93	0.150538	2|1	REF
433T1	Clade_A1-3A	0.383	296	2:262200000-297600000	gain	3	Chr2_supercontig_000000235:732613_(Clade_A1_Channel-Forestier-LB)_0230	2:272292258	G	A	27/85	0.317647	1|2	ALT
433T1	Clade_A1-3A	0.383	296	2:262200000-297600000	gain	3	Chr2_supercontig_000000245:1761545_(Clade_A1_Channel-Forestier-LB)_0235	2:285890368	C	T	147/899	0.163515	2|1	REF
346T1	Clade_A1-3A2	0.833	300	2:219900000-247500000	loss	1	Chr2_supercontig_000000203:457237_(All_groups_ancestral)_0217	2:229518302	T	G	146/198	0.737374	0|1	REF
874T1	Clade_B-5	0.293	328	4:34500000-57800000	loss	1	Chr4_supercontig_000000027:2258272_(All_groups_excluding_377T1)_0442	4:40512882	G	C	164/1044	0.157088	0|1	REF
922T2	Clade_C-2	0.449	342	2:212600000-232800000	loss	1	Chr2_supercontig_000000203:457237_(All_groups_ancestral)_0217	2:229518302	T	G	0/98	0	1|0	ALT
1045T1	Clade_C-3	0.997	345R1	3:0-519100000	gain	2.5	Chr3_supercontig_000000341:4450_(All_groups_excluding_377T1)_0394	3:400288043	T	A	451/1182	0.381557	1.5|1	REF
1045T1	Clade_C-3	0.997	345R1	3:0-519100000	gain	2.5	Chr3_supercontig_000000352:1116533_(All_groups_excluding_377T1)_0398	3:419257431	T	C	956/1600	0.5975	1|1.5	ALT
85T	Clade_B-4	0.993	34R19	5:0-58500000	gain	3	Chr5_supercontig_000000012:150040_(Clade_B_DFT1_4-DFT1-2-Fentobury)_0503	5:8364172	A	T	28/109	0.256881	2|1	REF
427T1	Clade_B-8	0.964	34R21	5:0-58500000	gain	3	Chr5_supercontig_000000012:150040_(Clade_B_DFT1_4-DFT1-2-Fentobury)_0503	5:8364172	A	T	28/93	0.301075	2|1	REF
615T1	Clade_B-8	0.974	34R22	5:0-58500000	gain	3	Chr5_supercontig_000000012:150040_(Clade_B_DFT1_4-DFT1-2-Fentobury)_0503	5:8364172	A	T	133/383	0.347258	2|1	REF
669T4	Clade_B-6	0.933	34R34	5:0-58500000	gain	3	Chr5_supercontig_000000012:150040_(Clade_B_DFT1_4-DFT1-2-Fentobury)_0503	5:8364172	A	T	93/266	0.349624	2|1	REF
134T6	Clade_B-8	0.819	34R37	5:0-58500000	gain	2.5	Chr5_supercontig_000000012:150040_(Clade_B_DFT1_4-DFT1-2-Fentobury)_0503	5:8364172	A	T	103/202	0.509901	1|1.5	ALT
96T	Clade_A2-1	1.014	377	2:123500000-146400000	gain	3	Chr2_supercontig_000000110:400213_(All_groups_excluding_377T1)_0202	2:125342275	G	T	2003/2871	0.697666	1|2	ALT
96T	Clade_A2-1	1.014	381	3:361600000-459100000	gain	2.5	Chr3_supercontig_000000341:4450_(All_groups_excluding_377T1)_0394	3:400288043	T	A	651/1063	0.612418	1|1.5	ALT
96T	Clade_A2-1	1.014	381	3:361600000-459100000	gain	2.5	Chr3_supercontig_000000352:1116533_(All_groups_excluding_377T1)_0398	3:419257431	T	C	700/1787	0.391718	1.5|1	REF
100T1	Clade_A1-3A2	0.756	3R1	4:344300000-408000000	gain	3	Chr4_supercontig_000000268:70223_(Clade_A1_Channel-Forestier)_0486	4:356786728	C	T	40/133	0.300752	2|1	REF
1001T1	Clade_B-10	0.823	3R1	4:344300000-408000000	gain	3	Chr4_supercontig_000000276:2159131_(Clade_B_small_groups)_0489	4:372811491	C	T	83/780	0.10641	2.5|0.5	REF
1017T3	Clade_C-2	0.505	3R1	4:344300000-408000000	gain	3	Chr4_supercontig_000000299:1103698_(Clade_C)_0491	4:404154189	C	A	75/289	0.259516	1.5|1.5	REF
331T	Clade_B-3	0.972	3R1BM15	4:344300000-408000000	loss	2	Chr4_supercontig_000000276:2159131_(Clade_B_small_groups)_0489	4:372811491	C	T	38/1173	0.0323956	2|0	ALT
614T1	Clade_B-4	1.011	3R1BM18	4:344300000-408000000	loss	2	Chr4_supercontig_000000276:2159131_(Clade_B_small_groups)_0489	4:372811491	C	T	5/326	0.0153374	2|0	ALT
85T	Clade_B-4	0.993	3R1BM19	4:344300000-408000000	loss	2	Chr4_supercontig_000000276:2159131_(Clade_B_small_groups)_0489	4:372811491	C	T	0/154	0	2|0	ALT
427T1	Clade_B-8	0.964	3R1BM21	4:344300000-408000000	loss	2	Chr4_supercontig_000000276:2159131_(Clade_B_small_groups)_0489	4:372811491	C	T	1/638	0.0015674	2|0	ALT
615T1	Clade_B-8	0.974	3R1BM22	4:344300000-408000000	loss	2	Chr4_supercontig_000000276:2159131_(Clade_B_small_groups)_0489	4:372811491	C	T	463/1564	0.296036	1.5|0.5	REF
617T1	Clade_C-2	1.013	3R1BM23	4:344300000-408000000	loss	2	Chr4_supercontig_000000299:1103698_(Clade_C)_0491	4:404154189	C	A	70/174	0.402299	1|1	REF
700T2	Clade_B-3	0.852	3R1BM32	4:344300000-375300000	loss	2	Chr4_supercontig_000000276:2159131_(Clade_B_small_groups)_0489	4:372811491	C	T	319/1173	0.271952	1.5|0.5	REF
874T1	Clade_B-5	0.293	3R1BM33	4:344300000-408000000	loss	2	Chr4_supercontig_000000276:2159131_(Clade_B_small_groups)_0489	4:372811491	C	T	80/1271	0.0629426	1.5|0.5	REF
134T6	Clade_B-8	0.819	3R1BM37	4:344300000-408000000	loss	2.5	Chr4_supercontig_000000276:2159131_(Clade_B_small_groups)_0489	4:372811491	C	T	216/793	0.272383	1.5|1	REF
114T	Clade_A1-3A3	0.937	3R1BM4	4:344300000-408000000	loss	2	Chr4_supercontig_000000268:70223_(Clade_A1_Channel-Forestier)_0486	4:356786728	C	T	41/97	0.42268	1|1	REF
433T1	Clade_A1-3A	0.383	435	1:446500000-463900000	loss	1	Chr1_supercontig_000000303:47468_(Clade_A1)_0124	1:452464879	T	G	0/172	0	1|0	ALT
78Ta	Clade_A1-3A5	0.545	462	2:242400000-317000000	gain	3	Chr2_supercontig_000000235:1605674_(Clade_A1)_0231	2:273165319	T	C	11/45	0.244444	2|1	REF
78Ta	Clade_A1-3A5	0.545	462	2:242400000-317000000	gain	3	Chr2_supercontig_000000235:732613_(Clade_A1_Channel-Forestier-LB)_0230	2:272292258	G	A	18/48	0.375	1|2	ALT
78Ta	Clade_A1-3A5	0.545	462	2:242400000-317000000	gain	3	Chr2_supercontig_000000245:1761545_(Clade_A1_Channel-Forestier-LB)_0235	2:285890368	C	T	178/650	0.273846	1.5|1.5	REF
1054T1	Clade_B-6	0.195	50	6:44700000-55800000	loss	1	Chr6_supercontig_000000065:574207_(All_groups_excluding_377T1)_0544	6:47819367	G	C	0/123	0	1|0	ALT
363T1	Clade_A1-3A3	0.925	54R1	2:361100000-365600000	gain	4	Chr2_supercontig_000000303:1073551_(Clade_A1_Channel-Forestier)_0247	2:361737712	A	C	492/698	0.704871	1|3	ALT
363T1	Clade_A1-3A3	0.925	54R1G1CN4	2:361100000-365600000	gain	4	Chr2_supercontig_000000303:1073551_(Clade_A1_Channel-Forestier)_0247	2:361737712	A	C	492/698	0.704871	1|3	ALT
357T1	Clade_A1-3A2	0.842	54R4	2:361100000-365600000	gain	2.5	Chr2_supercontig_000000303:1073551_(Clade_A1_Channel-Forestier)_0247	2:361737712	A	C	329/608	0.541118	1|1.5	ALT
1065T1	Clade_B-10	0.633	550	3:368300000-459200000	loss	1	Chr3_supercontig_000000339:20811_(Clade_B_DFT1_7-DFT1_4-DFT1_2-Fentonbury)_0393	3:399974602	G	A	34/75	0.453333	0|1	REF
1065T1	Clade_B-10	0.633	550	3:368300000-459200000	loss	1	Chr3_supercontig_000000341:4450_(All_groups_excluding_377T1)_0394	3:400288043	T	A	64/124	0.516129	0|1	REF
1065T1	Clade_B-10	0.633	550	3:368300000-459200000	loss	1	Chr3_supercontig_000000345:706163_(Clade_B_DFT1_2-Fentonbury)_0396	3:404624250	C	G	0/57	0	1|0	ALT
1065T1	Clade_B-10	0.633	550	3:368300000-459200000	loss	1	Chr3_supercontig_000000352:1116533_(All_groups_excluding_377T1)_0398	3:419257431	T	C	0/217	0	1|0	ALT
1065T1	Clade_B-10	0.633	550	3:368300000-459200000	loss	1	Chr3_supercontig_000000363:2350127_(Clade_B_small_groups)_0401	3:432783434	T	C	98/199	0.492462	0|1	REF
1065T1	Clade_B-10	0.633	550	3:368300000-459200000	loss	1	Chr3_supercontig_000000371:818308_(Clade_B_small_groups)_0402	3:444652230	T	C	163/349	0.467049	0|1	REF
331T	Clade_B-3	0.972	57	3:418100000-441300000	loss	1	Chr3_supercontig_000000352:1116533_(All_groups_excluding_377T1)_0398	3:419257431	T	C	0/487	0	1|0	ALT
331T	Clade_B-3	0.972	57	3:418100000-441300000	loss	1	Chr3_supercontig_000000363:2350127_(Clade_B_small_groups)_0401	3:432783434	T	C	315/316	0.996835	0|1	REF
51T1	Clade_B-3	0.901	570	3:423300000-439100000	loss	1	Chr3_supercontig_000000363:2350127_(Clade_B_small_groups)_0401	3:432783434	T	C	0/417	0	1|0	ALT
51T1	Clade_B-3	0.901	571	3:444600000-459200000	loss	1	Chr3_supercontig_000000371:818308_(Clade_B_small_groups)_0402	3:444652230	T	C	0/643	0	1|0	ALT
148T	Clade_C-2	0.362	586	3:418100000-422300000	loss	1	Chr3_supercontig_000000352:1116533_(All_groups_excluding_377T1)_0398	3:419257431	T	C	158/708	0.223164	0|1	REF
999T1	Clade_A1-3A1	0.884	72	2:212900000-230800000	loss	1	Chr2_supercontig_000000203:457237_(All_groups_ancestral)_0217	2:229518302	T	G	58/70	0.828571	0|1	REF
108T1	Clade_A2-8	0.948	80	4:2100000-59600000	loss	1.5	Chr4_supercontig_000000027:2258272_(All_groups_excluding_377T1)_0442	4:40512882	G	C	76/248	0.306452	1|0.5	ALT
199T1	Clade_B-10	0.858	803	3:419800000-459132044	loss	1	Chr3_supercontig_000000363:2350127_(Clade_B_small_groups)_0401	3:432783434	T	C	115/183	0.628415	0|1	REF
199T1	Clade_B-10	0.858	803	3:419800000-459132044	loss	1	Chr3_supercontig_000000371:818308_(Clade_B_small_groups)_0402	3:444652230	T	C	169/221	0.764706	0|1	REF
101T1	Clade_B-5	0.722	814	1:439800000-468700000	loss	1.5	Chr1_supercontig_000000305:1328580_(Clade_B_New_Norfolk-DFT1_7-DFT1_4-DFT1_2-Fentonbury)_0127	1:458670759	T	C	278/600	0.463333	0.5|1	REF
1017T3	Clade_C-2	0.505	816	2:211900000-240700000	loss	1	Chr2_supercontig_000000203:457237_(All_groups_ancestral)_0217	2:229518302	T	G	37/87	0.425287	0|1	REF
371T1	Clade_A2-1	0.898	9	4:106400000-191800000	gain	3	Chr4_supercontig_000000080:939540_(Clade_A2_Tarraleah_exclusive)_0456	4:118135030	C	G	824/2818	0.292406	2|1	REF
1002T1	Clade_A2-11	0.896	9	4:106400000-191800000	gain	3	Chr4_supercontig_000000093:2874221_(Clade_A2_DFT1_0_WPP-DFT1_1)_0457	4:137904770	C	G	51/133	0.383459	2|1	REF
100T1	Clade_A1-3A2	0.756	9	4:106400000-191800000	gain	3	Chr4_supercontig_000000104:302458_(Clade_A1_Channel-Forestier-LB)_0460	4:153949822	C	G	358/1277	0.280345	2|1	REF
100T1	Clade_A1-3A2	0.756	9	4:106400000-191800000	gain	3	Chr4_supercontig_000000113:4263166_(Clade_A1)_0461	4:171694261	G	A	177/1070	0.165421	2.5|0.5	REF
879T1	Clade_B-8	0.709	96	3:394900000-459200000	loss	1	Chr3_supercontig_000000339:20811_(Clade_B_DFT1_7-DFT1_4-DFT1_2-Fentonbury)_0393	3:399974602	G	A	85/177	0.480226	0|1	REF
879T1	Clade_B-8	0.709	96	3:394900000-459200000	loss	1	Chr3_supercontig_000000341:4450_(All_groups_excluding_377T1)_0394	3:400288043	T	A	85/166	0.512048	0|1	REF
879T1	Clade_B-8	0.709	96	3:394900000-459200000	loss	1	Chr3_supercontig_000000345:706163_(Clade_B_DFT1_2-Fentonbury)_0396	3:404624250	C	G	0/86	0	1|0	ALT
879T1	Clade_B-8	0.709	96	3:394900000-459200000	loss	1	Chr3_supercontig_000000352:1116533_(All_groups_excluding_377T1)_0398	3:419257431	T	C	0/203	0	1|0	ALT
879T1	Clade_B-8	0.709	96	3:394900000-459200000	loss	1	Chr3_supercontig_000000363:2350127_(Clade_B_small_groups)_0401	3:432783434	T	C	162/293	0.552901	0|1	REF
879T1	Clade_B-8	0.709	96	3:394900000-459200000	loss	1	Chr3_supercontig_000000371:818308_(Clade_B_small_groups)_0402	3:444652230	T	C	180/342	0.526316	0|1	REF
218T	Clade_A2-8	1.012	9BM12	4:106400000-191800000	loss	2.5	Chr4_supercontig_000000093:2874221_(Clade_A2_DFT1_0_WPP-DFT1_1)_0457	4:137904770	C	G	1013/2497	0.405687	1.5|1	REF
220T	Clade_A1-1	1	9BM2	4:106400000-191800000	loss	2	Chr4_supercontig_000000113:4263166_(Clade_A1)_0461	4:171694261	G	A	722/1479	0.488168	1|1	REF
114T	Clade_A1-3A3	0.937	9BM4	4:106400000-191800000	loss	2	Chr4_supercontig_000000104:302458_(Clade_A1_Channel-Forestier-LB)_0460	4:153949822	C	G	273/636	0.429245	1|1	REF
114T	Clade_A1-3A3	0.937	9BM4	4:106400000-191800000	loss	2	Chr4_supercontig_000000113:4263166_(Clade_A1)_0461	4:171694261	G	A	144/356	0.404494	1|1	REF
96T	Clade_A2-1	1.014	9BM5	4:106400000-191800000	loss	2	Chr4_supercontig_000000080:939540_(Clade_A2_Tarraleah_exclusive)_0456	4:118135030	C	G	1894/3709	0.51065	1|1	REF
619T1	Clade_A2-10	1.033	9BM6	4:106400000-191800000	loss	2.5	Chr4_supercontig_000000093:2874221_(Clade_A2_DFT1_0_WPP-DFT1_1)_0457	4:137904770	C	G	111/265	0.418868	1.5|1	REF
822T1	Clade_A2-11	0.997	9BM7	4:106400000-172500000	loss	2	Chr4_supercontig_000000093:2874221_(Clade_A2_DFT1_0_WPP-DFT1_1)_0457	4:137904770	C	G	28/201	0.139303	1.5|0.5	REF

## Sheet: Table_S11B
Tumour ID	Type	Clade group	Chr4_supercontig_000000112:154498	Chr4_supercontig_000000265:1474441	Chr4_supercontig_000000109:783087	Chr4_supercontig_000000268:868897	Chromosomal genotype	Missing chromosome
REF/ALT			C/T	A/C	G/C	A/G
228T1 (represents MRCA)	Biopsy		C/C/T	A/A/C	C/C/G	G/G/A	A/A1/B	-
220T	Cell line	Clade_A1-1	C/C	A/C	C/G	G/A	A/B	A1
88T2	Cell line	Clade_A1-1	C/C	A/C	C/G	G/A	A/B	A1
87T2/90T	Cell line	Clade_A1-3A3	C/T	A/C	C/G	G/A	A1/B	A
96T	Cell line	Clade_A2-1	C/T	A/A	C/C	G/G	A/A1	B
95T	Cell line	Clade_A2-6	C/C	A/C	C/G	G/A	A/B	A1
214T	Cell line	Clade_A2-8	C/T	A/C	C/C	G/A	A/B	A1
822T1	Cell line	Clade_A2-11	C/T	N	C/C	G/G	A/A1	B
332T	Cell line	Clade_B-2	C/T	N	C/C	G/G	A/A1	B
331T	Cell line	Clade_B-3	C/C	A/C	C/G	G/A	A/B	A1
36T2a	Cell line	Clade_B-4	C/C	N	C/G	N	A/B	A1
614T1	Cell line	Clade_B-4	C/T	A/C	C/G	G/A	A1/B	A
85T	Cell line	Clade_B-4	C/C	A/C	C/G	G/A	A/B	A1
86T2	Cell line	Clade_B-4	C/C	A/C	C/G	G/A	A/B	A1
615T1	Cell line	Clade_B-8	C/T	N	N	G/A	A/B	A1
617T1	Cell line	Clade_C-2	C/C	N	C/G	G/A	A/B	A1
